# Supplementary material for: Programmable nanowrinkle-induced room-temperature exciton localization in monolayer WSe2
Source: Nat Commun. 2024 Feb 20;15:1543. doi: 10.1038/s41467-024-45936-2 (PMC10879107; doi:10.1038/s41467-024-45936-2)
Supplement: Supplementary file 3 — Source data [file 41467_2024_45936_MOESM3_ESM.zip]

Archive with 4 entries (4 files):
- Combined source data excel files/Figure 2.xlsx
- Combined source data excel files/Figure 3.xlsx
- Combined source data excel files/Figure 4.xlsx
- Combined source data excel files/Figure 5.xlsx
