# Supplementary material for: Programmable nanowrinkle-induced room-temperature exciton localization in monolayer WSe2
Source: Nat Commun. 2024 Feb 20;15:1543. doi: 10.1038/s41467-024-45936-2 (PMC10879107; doi:10.1038/s41467-024-45936-2)
Supplement: Supplementary file 3 — Source data [file 41467_2024_45936_MOESM3_ESM.zip › Combined source data excel files/Figure 2.xlsx]

## Sheet: Panel (a) Topography
# Channel: Height
# Width: 5.000 µm
# Height: 5.000 µm
# Value units: m
7.2257e-09	8.7103e-09	9.2329e-09	9.4347e-09	9.1556e-09	8.7161e-09	7.1542e-09	6.394e-09	7.5579e-09	7.4391e-09	7.8013e-09	8.3238e-09	8.5257e-09	8.5672e-09	8.7691e-09	8.4899e-09	8.3711e-09	7.4506e-09	5.568e-09	4.8078e-09	4.8494e-09	6.1736e-09	6.3755e-09	6.0963e-09	5.6568e-09	5.8587e-09	6.7019e-09	9.1485e-09	1.1435e-08	1.2278e-08	1.0556e-08	9.475e-09	8.0734e-09	8.7563e-09	1.0562e-08	1.0282e-08	8.7205e-09	7.1586e-09	7.5208e-09	9.4865e-09	1.0009e-08	9.0885e-09	7.0456e-09	6.4457e-09	6.4873e-09	5.246e-09	6.5703e-09	9.0169e-09	1.002e-08	9.1e-09
7.8304e-09	9.1547e-09	9.9979e-09	9.5584e-09	9.4396e-09	9.8018e-09	8.5606e-09	6.9987e-09	6.8799e-09	8.2041e-09	9.0473e-09	1.0051e-08	9.7717e-09	9.1719e-09	9.6944e-09	8.9343e-09	8.4948e-09	8.5363e-09	7.1347e-09	5.2522e-09	5.2937e-09	6.2973e-09	6.1784e-09	5.5786e-09	5.4598e-09	5.9823e-09	7.3066e-09	9.7532e-09	1.1398e-08	1.2241e-08	1.0519e-08	9.2779e-09	8.5178e-09	8.7196e-09	1.0204e-08	9.925e-09	8.8442e-09	6.9616e-09	7.4842e-09	1.0091e-08	1.1415e-08	1.0816e-08	9.0933e-09	9.1348e-09	8.2143e-09	7.6145e-09	7.9767e-09	9.1406e-09	9.9838e-09	1.0346e-08
8.2748e-09	9.2783e-09	1.0122e-08	1.0484e-08	9.7236e-09	1.0246e-08	9.8066e-09	8.4051e-09	7.1639e-09	8.1674e-09	9.8124e-09	1.0175e-08	1.0216e-08	1.0097e-08	9.8181e-09	9.3786e-09	8.9391e-09	9.622e-09	8.5411e-09	6.3379e-09	5.8984e-09	6.7416e-09	6.9435e-09	6.6643e-09	5.9041e-09	7.3887e-09	8.2319e-09	9.8769e-09	1.1842e-08	1.1403e-08	9.8411e-09	8.9206e-09	8.8018e-09	9.4846e-09	1.0168e-08	9.728e-09	8.1661e-09	7.2456e-09	8.5699e-09	1.0215e-08	1.1699e-08	1.126e-08	1.0179e-08	1.0381e-08	9.7811e-09	9.3416e-09	8.1003e-09	8.6229e-09	8.9851e-09	1.047e-08
8.3984e-09	8.7606e-09	1.0406e-08	1.0607e-08	1.0168e-08	1.0209e-08	1.0411e-08	9.6511e-09	8.4099e-09	8.1308e-09	8.974e-09	1.0138e-08	1.0019e-08	9.9003e-09	9.6211e-09	8.7006e-09	9.7041e-09	1.0227e-08	8.9855e-09	7.1029e-09	7.6255e-09	7.9877e-09	8.8309e-09	8.231e-09	7.6312e-09	8.1538e-09	9.1573e-09	1.0482e-08	1.1164e-08	1.0244e-08	9.9648e-09	9.8459e-09	9.7271e-09	1.0089e-08	1.0772e-08	9.8517e-09	7.8088e-09	7.5296e-09	8.8539e-09	1.0819e-08	1.1502e-08	1.1384e-08	1.0463e-08	1.0184e-08	1.0386e-08	9.3049e-09	8.8654e-09	8.7466e-09	9.1088e-09	1.0433e-08
8.8428e-09	9.0446e-09	9.8879e-09	1.041e-08	9.8106e-09	1.0173e-08	1.1016e-08	1.1378e-08	1.0778e-08	9.0561e-09	8.6166e-09	9.2995e-09	8.6997e-09	9.5429e-09	9.9051e-09	9.6259e-09	1.0309e-08	1.0992e-08	9.4298e-09	8.0283e-09	9.1922e-09	1.0035e-08	1.0077e-08	9.9581e-09	8.7169e-09	9.2395e-09	1.0564e-08	1.1728e-08	1.1448e-08	9.8866e-09	1.0569e-08	1.1092e-08	1.1615e-08	1.1335e-08	1.1698e-08	1.0296e-08	8.2531e-09	8.2947e-09	9.6189e-09	1.1585e-08	1.1626e-08	1.1187e-08	1.0106e-08	9.1852e-09	8.906e-09	8.7872e-09	9.3097e-09	8.0685e-09	8.9117e-09	9.2739e-09
8.8061e-09	9.3286e-09	1.0012e-08	9.8927e-09	9.4532e-09	1.0457e-08	1.0659e-08	1.1181e-08	1.0902e-08	9.6608e-09	7.2972e-09	7.1784e-09	7.0596e-09	8.7045e-09	9.7081e-09	1.0391e-08	1.1074e-08	1.0474e-08	8.9121e-09	8.9537e-09	9.4762e-09	1.064e-08	1.0361e-08	9.4404e-09	8.6802e-09	9.0424e-09	1.0687e-08	1.1691e-08	1.061e-08	9.5292e-09	9.7311e-09	1.1055e-08	1.1738e-08	1.1619e-08	1.1821e-08	1.0099e-08	8.6975e-09	8.8993e-09	9.4219e-09	1.1548e-08	1.0948e-08	9.0654e-09	8.4656e-09	8.5071e-09	8.228e-09	8.4298e-09	8.792e-09	8.3525e-09	8.8751e-09	9.2373e-09
9.2504e-09	9.773e-09	1.0937e-08	1.1299e-08	1.0699e-08	1.026e-08	1.0141e-08	1.0984e-08	1.1346e-08	9.4638e-09	7.7416e-09	6.5004e-09	7.0229e-09	8.1868e-09	1.0152e-08	1.1958e-08	1.1679e-08	1.0277e-08	9.3565e-09	1.0039e-08	1.0402e-08	1.0122e-08	1.0485e-08	9.8848e-09	8.6436e-09	1.0128e-08	1.1933e-08	1.2456e-08	1.1054e-08	9.8132e-09	9.6944e-09	1.0217e-08	1.1541e-08	1.2064e-08	1.2426e-08	1.0543e-08	1.0264e-08	9.8247e-09	9.8662e-09	1.0549e-08	9.7889e-09	8.7081e-09	7.9479e-09	8.7911e-09	8.512e-09	8.0725e-09	8.4347e-09	8.1555e-09	9.3194e-09	1.0002e-08
9.6948e-09	1.0859e-08	1.0419e-08	1.0621e-08	1.0502e-08	1.0704e-08	1.0746e-08	1.0627e-08	1.0187e-08	9.1064e-09	7.5446e-09	6.3034e-09	6.8259e-09	7.9898e-09	9.7951e-09	1.1921e-08	1.1963e-08	9.7593e-09	8.9991e-09	1.0163e-08	1.0365e-08	1.0086e-08	9.9669e-09	1.0169e-08	9.7293e-09	9.9311e-09	1.2217e-08	1.274e-08	1.1659e-08	1.0258e-08	9.337e-09	9.5389e-09	1.0061e-08	1.1546e-08	1.2069e-08	1.0667e-08	9.9069e-09	9.9484e-09	1.0471e-08	1.0192e-08	8.9506e-09	7.8697e-09	8.5526e-09	9.0751e-09	9.277e-09	8.5168e-09	8.2377e-09	7.9585e-09	8.8017e-09	1.0286e-08
1.046e-08	1.1303e-08	1.0383e-08	1.0264e-08	1.0305e-08	1.1309e-08	1.1511e-08	1.0911e-08	9.8299e-09	9.5508e-09	7.9889e-09	6.5874e-09	6.3082e-09	7.3118e-09	8.9567e-09	1.0281e-08	1.0964e-08	9.5623e-09	8.8021e-09	9.8057e-09	9.5265e-09	9.568e-09	9.2889e-09	9.6511e-09	9.3719e-09	1.0375e-08	1.2341e-08	1.3024e-08	1.2424e-08	1.0381e-08	8.9797e-09	9.3419e-09	1.0185e-08	1.1509e-08	1.1391e-08	1.0149e-08	1.0191e-08	1.0232e-08	1.1076e-08	9.9948e-09	8.5932e-09	8.314e-09	9.1573e-09	9.1988e-09	9.2403e-09	9.4422e-09	8.682e-09	8.4028e-09	9.4064e-09	1.057e-08
9.9421e-09	1.1427e-08	1.1148e-08	1.0708e-08	1.0589e-08	1.1432e-08	1.1795e-08	1.1195e-08	9.7933e-09	9.0331e-09	7.9522e-09	6.5507e-09	6.7525e-09	7.9165e-09	8.5993e-09	9.1219e-09	9.8048e-09	9.2049e-09	8.4447e-09	9.288e-09	9.6502e-09	1.0012e-08	9.5729e-09	8.6524e-09	9.0146e-09	1.0659e-08	1.1823e-08	1.2186e-08	1.1105e-08	9.3825e-09	9.2637e-09	9.3052e-09	1.095e-08	1.1793e-08	1.0392e-08	9.792e-09	1.0475e-08	1.1158e-08	1.152e-08	9.9581e-09	9.0376e-09	9.5601e-09	1.0083e-08	9.4828e-09	8.7226e-09	1.0047e-08	9.447e-09	8.5265e-09	9.5301e-09	1.0854e-08
1.0066e-08	1.155e-08	1.1592e-08	1.0992e-08	1.0873e-08	1.1396e-08	1.1918e-08	1.0517e-08	9.4359e-09	9.1568e-09	8.5569e-09	7.6364e-09	8.1589e-09	9.4832e-09	9.3644e-09	8.7645e-09	9.1267e-09	8.8476e-09	8.2477e-09	8.7703e-09	9.4532e-09	1.0457e-08	1.0659e-08	8.9364e-09	8.3365e-09	1.0302e-08	1.1787e-08	1.0706e-08	9.144e-09	8.7045e-09	8.5857e-09	8.6272e-09	1.0432e-08	1.1276e-08	1.0034e-08	9.4346e-09	1.0759e-08	1.1923e-08	1.1964e-08	9.9214e-09	9.4819e-09	1.0165e-08	1.0206e-08	9.4461e-09	9.0066e-09	9.5292e-09	9.25e-09	8.3295e-09	9.6537e-09	1.0497e-08
1.051e-08	1.1033e-08	1.0272e-08	1.0314e-08	1.0356e-08	1.0718e-08	1.092e-08	1.048e-08	9.5596e-09	8.9597e-09	9.0013e-09	9.2031e-09	1.0367e-08	1.1531e-08	1.0931e-08	9.3692e-09	8.609e-09	8.6506e-09	9.0128e-09	8.8939e-09	9.5768e-09	1.0099e-08	1.0462e-08	8.8997e-09	8.4602e-09	1.0426e-08	1.1109e-08	9.7071e-09	8.4659e-09	7.2247e-09	7.1059e-09	7.9491e-09	1.0075e-08	1.0277e-08	9.0358e-09	8.9169e-09	9.7602e-09	1.1405e-08	1.1767e-08	1.0526e-08	9.4452e-09	9.9678e-09	1.0971e-08	9.5698e-09	8.8096e-09	9.1718e-09	8.572e-09	8.6135e-09	9.4567e-09	1.0941e-08
1.0954e-08	1.0996e-08	1.0075e-08	9.4756e-09	9.8378e-09	1.02e-08	1.0081e-08	9.8021e-09	9.8436e-09	9.8851e-09	9.9266e-09	9.8078e-09	1.1453e-08	1.3098e-08	1.1856e-08	9.9739e-09	9.2137e-09	1.0217e-08	1.0579e-08	9.8193e-09	1.0021e-08	1.0544e-08	9.4629e-09	8.5423e-09	7.9425e-09	9.1064e-09	9.4686e-09	9.5101e-09	9.231e-09	7.1881e-09	6.5882e-09	7.1108e-09	8.916e-09	9.7593e-09	8.8387e-09	9.0406e-09	9.2425e-09	9.9253e-09	1.0127e-08	1.0008e-08	9.7292e-09	1.0572e-08	1.0935e-08	9.3728e-09	8.9333e-09	9.6162e-09	8.6956e-09	9.5389e-09	1.0703e-08	1.1546e-08
1.1238e-08	1.1601e-08	1.068e-08	1.008e-08	1.0443e-08	1.1125e-08	1.1007e-08	1.0246e-08	1.0128e-08	9.8484e-09	1.005e-08	1.0733e-08	1.2218e-08	1.3542e-08	1.3103e-08	1.122e-08	9.6581e-09	1.1143e-08	1.1826e-08	1.1546e-08	1.1748e-08	1.1629e-08	9.4262e-09	9.147e-09	9.3489e-09	1.0032e-08	1.0875e-08	1.0917e-08	1.0317e-08	8.4341e-09	7.6739e-09	8.6775e-09	1.0162e-08	1.1486e-08	1.0566e-08	9.4849e-09	9.5265e-09	9.8887e-09	9.6095e-09	9.651e-09	1.0494e-08	1.2139e-08	1.1539e-08	9.9775e-09	8.5759e-09	9.0985e-09	9.9417e-09	1.1266e-08	1.259e-08	1.2632e-08
1.1041e-08	1.0602e-08	1.0483e-08	1.0204e-08	1.0246e-08	1.0928e-08	1.113e-08	1.053e-08	1.0091e-08	1.0774e-08	1.1296e-08	1.1178e-08	1.154e-08	1.2383e-08	1.2104e-08	1.1183e-08	1.0583e-08	1.1266e-08	1.1949e-08	1.167e-08	1.1551e-08	1.0631e-08	1.0352e-08	1.0393e-08	1.1397e-08	1.1759e-08	1.2281e-08	1.1842e-08	1.0601e-08	8.5578e-09	8.92e-09	1.0725e-08	1.1889e-08	1.177e-08	1.085e-08	9.7689e-09	9.1691e-09	9.5313e-09	9.8935e-09	9.7747e-09	1.174e-08	1.2744e-08	1.2465e-08	9.7804e-09	8.2186e-09	9.0618e-09	1.1188e-08	1.2833e-08	1.2874e-08	1.1793e-08
9.8824e-09	1.0245e-08	1.0767e-08	9.8466e-09	1.069e-08	1.1693e-08	1.1094e-08	1.0975e-08	1.1497e-08	1.1699e-08	1.126e-08	1.0981e-08	1.0862e-08	1.0583e-08	1.1426e-08	1.1467e-08	1.1028e-08	1.155e-08	1.1913e-08	1.1633e-08	1.0553e-08	1.0273e-08	1.1758e-08	1.2762e-08	1.2643e-08	1.2524e-08	1.2565e-08	1.1805e-08	1.0083e-08	9.0021e-09	1.0006e-08	1.2292e-08	1.3296e-08	1.2375e-08	1.0653e-08	9.4116e-09	8.8118e-09	8.3723e-09	9.6965e-09	1.1181e-08	1.1223e-08	1.2226e-08	1.2107e-08	9.7438e-09	7.8612e-09	8.7044e-09	1.1311e-08	1.2155e-08	1.2036e-08	9.9929e-09
9.525e-09	9.7269e-09	1.041e-08	1.0131e-08	1.1455e-08	1.2458e-08	1.1698e-08	1.0778e-08	1.114e-08	1.054e-08	1.0101e-08	9.8215e-09	1.0344e-08	1.0386e-08	1.0748e-08	1.1591e-08	1.1472e-08	1.1514e-08	1.1716e-08	1.0955e-08	1.0035e-08	1.0237e-08	1.1561e-08	1.2725e-08	1.3087e-08	1.2487e-08	1.1246e-08	1.0005e-08	8.9239e-09	9.4465e-09	1.0129e-08	1.1454e-08	1.3259e-08	1.2499e-08	1.0616e-08	9.5353e-09	8.9354e-09	8.8166e-09	9.8202e-09	1.0824e-08	1.0705e-08	1.1067e-08	1.1109e-08	9.8674e-09	8.6262e-09	8.3471e-09	1.0313e-08	1.1797e-08	1.1358e-08	9.1545e-09
8.5263e-09	8.8885e-09	9.7318e-09	9.9336e-09	1.1258e-08	1.2582e-08	1.1501e-08	1.0581e-08	1.0943e-08	1.0183e-08	1.0705e-08	1.0907e-08	1.0788e-08	1.099e-08	1.039e-08	1.1715e-08	1.2077e-08	1.1637e-08	1.1037e-08	1.0277e-08	1.0479e-08	1.0841e-08	1.1204e-08	1.2367e-08	1.1768e-08	1.0526e-08	9.7662e-09	9.3267e-09	8.7269e-09	8.9288e-09	9.6117e-09	1.0455e-08	1.21e-08	1.1981e-08	1.1381e-08	9.8193e-09	9.5401e-09	1.0063e-08	1.0746e-08	1.0306e-08	1.0348e-08	1.087e-08	1.2034e-08	1.0953e-08	9.2309e-09	8.1501e-09	9.4743e-09	1.0478e-08	9.878e-09	8.9575e-09
9.7724e-09	9.3329e-09	9.6951e-09	1.0699e-08	1.1061e-08	1.0942e-08	1.1304e-08	1.1506e-08	1.2349e-08	1.0787e-08	1.1951e-08	1.1833e-08	1.1874e-08	1.2076e-08	1.0514e-08	1.1518e-08	1.2682e-08	1.1601e-08	1.052e-08	1.0241e-08	1.0282e-08	1.0644e-08	1.1808e-08	1.2491e-08	1.1731e-08	1.065e-08	1.005e-08	1.0893e-08	1.1256e-08	1.0495e-08	9.4146e-09	1.0098e-08	1.2063e-08	1.2265e-08	1.1344e-08	1.0584e-08	1.0305e-08	9.8656e-09	1.0228e-08	1.1552e-08	1.0952e-08	1.1154e-08	1.2158e-08	1.236e-08	1.0798e-08	9.2358e-09	8.3152e-09	9.6395e-09	9.5207e-09	1.0043e-08
1.0698e-08	1.0739e-08	1.1582e-08	1.1624e-08	1.1345e-08	1.0585e-08	1.0466e-08	1.1149e-08	1.1511e-08	1.1232e-08	1.1434e-08	1.1636e-08	1.1837e-08	1.236e-08	1.1279e-08	1.084e-08	1.1843e-08	1.0923e-08	9.5211e-09	1.0204e-08	1.0406e-08	1.0447e-08	1.097e-08	1.2134e-08	1.1213e-08	1.0613e-08	1.0334e-08	1.1659e-08	1.2983e-08	1.1902e-08	9.859e-09	1.1023e-08	1.3149e-08	1.319e-08	1.1468e-08	1.0227e-08	9.6271e-09	9.6686e-09	1.0191e-08	1.0874e-08	1.1076e-08	1.1117e-08	1.1159e-08	1.2002e-08	1.1723e-08	1.0001e-08	8.9199e-09	9.7632e-09	9.965e-09	1.161e-08
1.018e-08	1.1023e-08	1.2668e-08	1.3191e-08	1.2431e-08	1.1831e-08	1.059e-08	1.1433e-08	1.1314e-08	1.1035e-08	1.1397e-08	1.1599e-08	1.1801e-08	1.1842e-08	1.1723e-08	1.0803e-08	1.0203e-08	9.9239e-09	1.0927e-08	1.0809e-08	1.101e-08	1.009e-08	1.0613e-08	1.0494e-08	1.0535e-08	1.1218e-08	1.1099e-08	1.2263e-08	1.2946e-08	1.2186e-08	1.0303e-08	1.1307e-08	1.3273e-08	1.4116e-08	1.2554e-08	1.0992e-08	1.0552e-08	1.0273e-08	9.8338e-09	1.1479e-08	1.2322e-08	1.1882e-08	1.1443e-08	1.2607e-08	1.2328e-08	1.0124e-08	1.0006e-08	1.1009e-08	1.1692e-08	1.3337e-08
9.983e-09	1.0987e-08	1.2471e-08	1.3475e-08	1.3356e-08	1.3237e-08	1.1996e-08	1.1717e-08	1.0796e-08	1.0998e-08	1.1521e-08	1.2524e-08	1.2726e-08	1.2126e-08	1.2809e-08	1.2049e-08	1.0327e-08	1.0208e-08	1.1211e-08	1.0451e-08	1.0493e-08	1.0374e-08	1.0736e-08	9.976e-09	9.8572e-09	1.1342e-08	1.1223e-08	1.1585e-08	1.2108e-08	1.1187e-08	1.0106e-08	1.0629e-08	1.2594e-08	1.3598e-08	1.2357e-08	1.1436e-08	1.1478e-08	1.0397e-08	1.0759e-08	1.2564e-08	1.2766e-08	1.2327e-08	1.1887e-08	1.241e-08	1.2291e-08	1.0088e-08	9.969e-09	1.0973e-08	1.2136e-08	1.3621e-08
9.305e-09	9.3465e-09	1.1312e-08	1.2957e-08	1.3159e-08	1.3842e-08	1.3082e-08	1.152e-08	1.1561e-08	1.1603e-08	1.1965e-08	1.2488e-08	1.2689e-08	1.225e-08	1.3253e-08	1.2012e-08	1.0931e-08	1.0652e-08	1.0854e-08	1.0575e-08	1.1258e-08	1.0177e-08	1.0379e-08	1.1062e-08	1.0302e-08	1.1465e-08	1.1507e-08	1.1709e-08	1.175e-08	1.1311e-08	1.0871e-08	9.7905e-09	1.1115e-08	1.1798e-08	1.0556e-08	1.0758e-08	1.096e-08	1.0521e-08	1.1043e-08	1.1886e-08	1.1928e-08	1.2931e-08	1.2332e-08	1.2373e-08	1.2094e-08	1.0051e-08	9.4513e-09	1.0134e-08	1.1779e-08	1.2783e-08
9.4287e-09	8.8288e-09	9.8324e-09	1.0676e-08	1.1679e-08	1.2683e-08	1.1923e-08	1.1323e-08	1.1685e-08	1.1566e-08	1.257e-08	1.3413e-08	1.2813e-08	1.2694e-08	1.2575e-08	1.2296e-08	1.1215e-08	1.0295e-08	1.0978e-08	1.0859e-08	1.058e-08	9.8196e-09	1.0342e-08	1.1185e-08	1.0746e-08	1.1429e-08	1.131e-08	1.1351e-08	1.1553e-08	1.1916e-08	1.1797e-08	1.0556e-08	9.635e-09	1.0799e-08	9.8784e-09	9.9199e-09	1.1084e-08	1.2408e-08	1.261e-08	1.1529e-08	1.141e-08	1.1452e-08	1.1814e-08	1.1695e-08	1.1095e-08	9.8541e-09	9.2543e-09	1.0097e-08	1.1101e-08	1.0982e-08
1.0033e-08	9.9145e-09	9.475e-09	9.8372e-09	1.068e-08	1.1203e-08	1.1084e-08	1.0645e-08	1.0366e-08	1.0888e-08	1.2533e-08	1.3697e-08	1.3097e-08	1.3139e-08	1.4302e-08	1.3222e-08	1.1018e-08	1.0739e-08	9.979e-09	1.0181e-08	1.0383e-08	1.0104e-08	1.0145e-08	1.0988e-08	1.103e-08	1.1873e-08	1.1113e-08	1.2277e-08	1.1837e-08	1.1237e-08	1.1439e-08	1.0519e-08	9.5983e-09	1.0602e-08	1.0323e-08	1.0364e-08	1.1849e-08	1.4135e-08	1.3696e-08	1.2134e-08	1.1374e-08	1.1255e-08	1.1296e-08	1.0376e-08	1.0578e-08	1.0138e-08	1.034e-08	1.0381e-08	9.3006e-09	9.5025e-09
1.0317e-08	1.0519e-08	9.9194e-09	9.4799e-09	1.0002e-08	1.1006e-08	1.1849e-08	1.1249e-08	1.081e-08	1.0851e-08	1.1855e-08	1.2378e-08	1.274e-08	1.3583e-08	1.4266e-08	1.3826e-08	1.1623e-08	1.0061e-08	9.4613e-09	9.1822e-09	9.8651e-09	1.0548e-08	1.091e-08	1.1112e-08	1.1474e-08	1.1035e-08	1.1237e-08	1.1759e-08	1.0839e-08	1.0239e-08	1.0922e-08	1.0322e-08	9.4013e-09	9.4428e-09	9.6447e-09	1.0007e-08	1.1812e-08	1.3297e-08	1.3178e-08	1.0975e-08	9.7335e-09	9.775e-09	9.8165e-09	1.066e-08	1.1663e-08	1.1544e-08	1.0945e-08	9.0621e-09	7.5002e-09	8.3434e-09
1.1884e-08	1.0803e-08	1.0524e-08	1.0245e-08	1.1088e-08	1.2092e-08	1.2775e-08	1.2495e-08	1.1896e-08	1.1937e-08	1.2139e-08	1.2341e-08	1.2062e-08	1.2264e-08	1.2786e-08	1.2667e-08	1.1105e-08	9.0625e-09	8.9436e-09	9.9472e-09	1.1432e-08	1.2435e-08	1.2798e-08	1.2839e-08	1.256e-08	1.0517e-08	1.0078e-08	1.1081e-08	1.1283e-08	1.0202e-08	1.1526e-08	1.1087e-08	1.0166e-08	9.7268e-09	1.057e-08	1.0932e-08	1.2417e-08	1.2458e-08	1.0896e-08	8.8536e-09	8.7348e-09	9.7383e-09	1.0742e-08	1.1906e-08	1.2909e-08	1.247e-08	1.0267e-08	7.903e-09	8.1049e-09	9.5895e-09
1.2168e-08	1.1729e-08	1.0487e-08	1.117e-08	1.2495e-08	1.3498e-08	1.386e-08	1.2779e-08	1.2661e-08	1.3023e-08	1.3706e-08	1.3587e-08	1.1544e-08	1.0463e-08	1.1146e-08	1.0706e-08	9.6256e-09	8.2241e-09	9.388e-09	9.5899e-09	1.1395e-08	1.2559e-08	1.1959e-08	1.2642e-08	1.1882e-08	9.839e-09	1.1163e-08	1.2808e-08	1.1888e-08	1.0005e-08	1.0688e-08	9.7674e-09	8.5262e-09	8.7281e-09	1.0052e-08	1.1537e-08	1.2541e-08	1.0818e-08	9.2564e-09	8.4962e-09	9.9808e-09	1.1465e-08	1.1828e-08	1.235e-08	1.2552e-08	1.1631e-08	9.2679e-09	7.8663e-09	9.0303e-09	1.0996e-08
1.133e-08	1.073e-08	1.0771e-08	1.1454e-08	1.2939e-08	1.3782e-08	1.3824e-08	1.2582e-08	1.1983e-08	1.2505e-08	1.3669e-08	1.339e-08	1.1828e-08	1.0747e-08	1.0468e-08	1.067e-08	1.007e-08	9.4701e-09	9.3513e-09	8.7515e-09	9.4344e-09	9.7966e-09	9.9984e-09	1.004e-08	9.7608e-09	9.3213e-09	1.1608e-08	1.2932e-08	1.1691e-08	9.6477e-09	8.7272e-09	7.967e-09	8.1689e-09	1.0616e-08	1.226e-08	1.3104e-08	1.1542e-08	1.014e-08	9.7007e-09	1.0063e-08	1.0585e-08	1.1268e-08	1.1631e-08	1.1512e-08	1.2034e-08	1.0793e-08	8.9105e-09	8.1504e-09	9.7953e-09	1.128e-08
1.1293e-08	1.0212e-08	1.0093e-08	9.9745e-09	1.1138e-08	1.1821e-08	1.2023e-08	1.1584e-08	1.1625e-08	1.2148e-08	1.2029e-08	1.191e-08	1.1952e-08	1.1833e-08	1.1874e-08	1.2397e-08	1.2438e-08	1.1037e-08	9.3146e-09	8.0734e-09	7.3133e-09	7.8358e-09	8.679e-09	9.2016e-09	9.5638e-09	9.6053e-09	1.109e-08	1.2414e-08	1.1173e-08	9.4507e-09	9.1715e-09	8.251e-09	1.0056e-08	1.2503e-08	1.4308e-08	1.4189e-08	1.1665e-08	9.6225e-09	1.0145e-08	1.1309e-08	1.0869e-08	1.1392e-08	1.1273e-08	1.0192e-08	1.0394e-08	9.7944e-09	9.1945e-09	9.5567e-09	1.1202e-08	1.2366e-08
1.286e-08	1.0817e-08	9.736e-09	9.6172e-09	1.03e-08	1.1143e-08	1.0864e-08	1.0585e-08	1.1108e-08	1.2432e-08	1.1832e-08	1.1072e-08	1.1274e-08	1.2598e-08	1.2158e-08	1.2681e-08	1.3845e-08	1.3085e-08	1.04e-08	8.6781e-09	8.2386e-09	9.7232e-09	1.0246e-08	1.141e-08	1.2093e-08	1.2936e-08	1.3298e-08	1.35e-08	1.3702e-08	1.5026e-08	1.4747e-08	1.1742e-08	1.1944e-08	1.439e-08	1.5073e-08	1.4313e-08	1.1629e-08	9.7462e-09	9.9481e-09	1.0471e-08	1.1154e-08	1.1516e-08	1.1397e-08	1.0957e-08	1.0839e-08	1.1201e-08	1.0922e-08	1.0963e-08	1.1325e-08	1.1527e-08
1.2823e-08	1.1101e-08	1.1142e-08	1.1024e-08	1.2187e-08	1.3191e-08	1.195e-08	1.0869e-08	1.059e-08	1.0631e-08	1.0352e-08	1.0714e-08	1.0275e-08	1.0316e-08	9.8769e-09	1.088e-08	1.1884e-08	1.2246e-08	1.1807e-08	1.1207e-08	1.1088e-08	1.3695e-08	1.8066e-08	1.8588e-08	1.8951e-08	1.9473e-08	1.9354e-08	1.9716e-08	2.3125e-08	2.3327e-08	1.7917e-08	1.5393e-08	1.5114e-08	1.4514e-08	1.3112e-08	1.1871e-08	9.9887e-09	9.7095e-09	1.0232e-08	1.0113e-08	1.0475e-08	1.1319e-08	1.12e-08	1.06e-08	1.1123e-08	1.1645e-08	1.0885e-08	9.6437e-09	9.3646e-09	9.5664e-09
1.2466e-08	1.1706e-08	1.1587e-08	1.1468e-08	1.2632e-08	1.3315e-08	1.3196e-08	1.1794e-08	1.1836e-08	1.1396e-08	1.0316e-08	1.0517e-08	9.9175e-09	8.997e-09	9.8402e-09	9.8818e-09	1.0244e-08	1.1248e-08	1.2732e-08	1.3575e-08	1.3938e-08	1.6865e-08	2.1717e-08	2.721e-08	3.0779e-08	3.1783e-08	3.1984e-08	3.1385e-08	3.1586e-08	2.6176e-08	2.1728e-08	1.8082e-08	1.6681e-08	1.3996e-08	1.2434e-08	1.1674e-08	1.0433e-08	1.0314e-08	1.0837e-08	1.0718e-08	1.0439e-08	1.0961e-08	1.0682e-08	1.0563e-08	1.1567e-08	1.1769e-08	1.0367e-08	9.126e-09	9.0072e-09	9.5298e-09
1.0986e-08	1.0546e-08	1.0107e-08	1.0309e-08	1.1312e-08	1.2316e-08	1.3159e-08	1.2399e-08	1.1318e-08	1.1039e-08	9.9582e-09	9.5187e-09	9.5602e-09	9.762e-09	1.0445e-08	1.0326e-08	1.0849e-08	1.1692e-08	1.3497e-08	1.5302e-08	1.807e-08	2.0997e-08	2.6009e-08	3.1503e-08	3.8278e-08	4.2489e-08	4.4294e-08	4.2572e-08	3.8605e-08	3.3515e-08	2.7945e-08	2.3818e-08	2.0332e-08	1.7647e-08	1.5284e-08	1.3562e-08	1.1839e-08	1.124e-08	1.08e-08	1.0361e-08	1.0242e-08	1.0604e-08	1.0806e-08	1.1328e-08	1.1691e-08	1.1892e-08	1.017e-08	9.0894e-09	8.9705e-09	9.3327e-09
9.3459e-09	9.8685e-09	1.0231e-08	1.0112e-08	1.0314e-08	1.1317e-08	1.2642e-08	1.1721e-08	1.0319e-08	1.004e-08	9.6008e-09	9.001e-09	1.0005e-08	1.1489e-08	1.2172e-08	1.3015e-08	1.3698e-08	1.4862e-08	1.6828e-08	1.9755e-08	2.2202e-08	2.6092e-08	3.0943e-08	3.7559e-08	4.3854e-08	4.9347e-08	5.1954e-08	5.1675e-08	4.7708e-08	4.1816e-08	3.4803e-08	3.0355e-08	2.6067e-08	2.2421e-08	1.9256e-08	1.6892e-08	1.5811e-08	1.3768e-08	1.2848e-08	1.1927e-08	1.1809e-08	1.185e-08	1.2533e-08	1.2093e-08	1.0692e-08	1.0573e-08	1.0935e-08	1.0496e-08	1.0537e-08	1.0579e-08
1.6204e-08	1.7047e-08	1.6447e-08	1.6649e-08	1.7332e-08	1.7053e-08	1.7896e-08	1.7617e-08	1.7658e-08	1.8341e-08	1.9024e-08	2.0188e-08	2.2474e-08	2.2837e-08	2.7047e-08	2.8692e-08	3.1299e-08	3.2463e-08	3.4749e-08	3.7035e-08	3.9803e-08	4.2089e-08	4.5177e-08	4.8265e-08	5.1032e-08	5.38e-08	5.6727e-08	5.5646e-08	5.2481e-08	4.7873e-08	4.3585e-08	4.0259e-08	3.6773e-08	3.425e-08	3.1405e-08	2.9202e-08	2.7319e-08	2.72e-08	2.6921e-08	2.6482e-08	2.5721e-08	2.4641e-08	2.4682e-08	2.4563e-08	2.4765e-08	2.4807e-08	2.4528e-08	2.4409e-08	2.413e-08	2.4171e-08
2.6429e-08	2.6631e-08	2.6512e-08	2.6874e-08	2.6916e-08	2.7278e-08	2.7159e-08	2.704e-08	2.7723e-08	2.7604e-08	2.7486e-08	2.8168e-08	2.9012e-08	2.9374e-08	3.0698e-08	3.09e-08	3.2705e-08	3.3709e-08	3.5995e-08	3.748e-08	4.0087e-08	4.2373e-08	4.5301e-08	4.8228e-08	5.1797e-08	5.4885e-08	5.7492e-08	5.6892e-08	5.4048e-08	5.1524e-08	4.8038e-08	4.4873e-08	4.2028e-08	3.9504e-08	3.698e-08	3.4456e-08	3.3375e-08	3.0851e-08	2.929e-08	2.7888e-08	2.7128e-08	2.5726e-08	2.4966e-08	2.2282e-08	1.8475e-08	1.5951e-08	1.4389e-08	1.411e-08	1.3831e-08	1.3552e-08
1.1962e-08	1.072e-08	1.1083e-08	9.8415e-09	9.402e-09	1.0245e-08	1.0447e-08	1.0649e-08	1.037e-08	1.0411e-08	1.0613e-08	1.0174e-08	1.0536e-08	1.0577e-08	1.1421e-08	1.2103e-08	1.3748e-08	1.5393e-08	1.8e-08	2.0768e-08	2.4657e-08	2.8707e-08	3.3559e-08	3.9854e-08	4.6149e-08	5.1642e-08	5.4409e-08	5.4611e-08	5.0965e-08	4.4753e-08	3.7419e-08	3.2169e-08	2.7881e-08	2.3754e-08	2.0108e-08	1.7423e-08	1.522e-08	1.3177e-08	1.2257e-08	1.1497e-08	1.1057e-08	1.1419e-08	1.13e-08	1.022e-08	9.2991e-09	9.501e-09	1.0024e-08	1.1508e-08	1.2512e-08	1.2553e-08
1.0963e-08	1.0684e-08	8.6409e-09	8.2014e-09	8.2429e-09	8.4448e-09	9.769e-09	1.0131e-08	1.0333e-08	1.0054e-08	1.0095e-08	8.8543e-09	8.8958e-09	9.0976e-09	9.2995e-09	1.0303e-08	1.1467e-08	1.3112e-08	1.5078e-08	1.8326e-08	2.1895e-08	2.6105e-08	3.0636e-08	3.6129e-08	4.1622e-08	4.6474e-08	4.8761e-08	4.8481e-08	4.4835e-08	3.8944e-08	3.3213e-08	2.8284e-08	2.3836e-08	1.9869e-08	1.7185e-08	1.4661e-08	1.2939e-08	1.1858e-08	1.1258e-08	1.0979e-08	1.0058e-08	1.0581e-08	1.0141e-08	9.8623e-09	9.7435e-09	9.6246e-09	9.6662e-09	1.1311e-08	1.3116e-08	1.2837e-08
1.0445e-08	9.5247e-09	9.0852e-09	8.8061e-09	9.489e-09	9.3701e-09	9.2513e-09	9.1325e-09	9.8154e-09	9.0552e-09	9.4174e-09	9.6193e-09	9.6608e-09	9.3816e-09	9.7438e-09	9.9457e-09	1.0789e-08	1.1632e-08	1.2796e-08	1.5243e-08	1.8331e-08	2.19e-08	2.4827e-08	2.9358e-08	3.5653e-08	3.9543e-08	4.1188e-08	3.9305e-08	3.5819e-08	3.057e-08	2.5961e-08	2.1834e-08	1.8829e-08	1.6626e-08	1.4262e-08	1.3502e-08	1.2581e-08	1.1501e-08	1.1542e-08	1.1423e-08	1.1946e-08	1.1827e-08	1.1387e-08	1.0146e-08	1.0669e-08	1.055e-08	9.7898e-09	1.0152e-08	1.1797e-08	1.2159e-08
1.0409e-08	1.0129e-08	1.0331e-08	9.8918e-09	1.0254e-08	1.0296e-08	9.6957e-09	1.0379e-08	1.042e-08	9.8202e-09	1.0503e-08	1.1667e-08	1.1548e-08	1.0948e-08	1.0509e-08	1.055e-08	1.0592e-08	1.0633e-08	1.0835e-08	1.216e-08	1.4606e-08	1.7534e-08	2.0782e-08	2.5794e-08	2.9684e-08	3.0848e-08	3.137e-08	3.0129e-08	2.536e-08	2.4119e-08	2.1595e-08	1.7308e-08	1.4944e-08	1.2741e-08	1.166e-08	1.1381e-08	1.1422e-08	1.0662e-08	1.1185e-08	1.1707e-08	1.3352e-08	1.3714e-08	1.3115e-08	1.1072e-08	9.9908e-09	9.872e-09	1.0234e-08	1.0276e-08	1.0478e-08	1.084e-08
1.1494e-08	1.1055e-08	1.0615e-08	1.0015e-08	9.2553e-09	9.2968e-09	1.014e-08	1.0663e-08	1.0704e-08	1.0425e-08	1.0787e-08	1.1149e-08	1.1512e-08	1.2675e-08	1.2717e-08	1.0995e-08	9.9139e-09	9.9554e-09	1.0318e-08	1.2283e-08	1.5051e-08	1.6375e-08	1.9302e-08	1.9665e-08	1.8744e-08	1.8946e-08	2.1553e-08	2.2717e-08	1.8269e-08	1.6066e-08	1.5305e-08	1.5026e-08	1.3144e-08	1.1261e-08	1.0661e-08	1.0382e-08	9.7823e-09	9.1824e-09	9.705e-09	1.0709e-08	1.2193e-08	1.3678e-08	1.2757e-08	1.1516e-08	1.0916e-08	1.0477e-08	1.0679e-08	1.056e-08	1.0762e-08	1.0643e-08
1.3221e-08	1.2622e-08	1.138e-08	1.0299e-08	1.002e-08	9.9015e-09	1.0103e-08	1.0626e-08	1.0988e-08	1.0869e-08	1.059e-08	1.1113e-08	1.1154e-08	1.312e-08	1.2841e-08	1.0798e-08	9.3962e-09	1.056e-08	1.2526e-08	1.4652e-08	1.5976e-08	1.3452e-08	1.2371e-08	1.2733e-08	1.3577e-08	1.3778e-08	1.3339e-08	1.4342e-08	1.3582e-08	1.3944e-08	1.2864e-08	1.1141e-08	1.1504e-08	1.0743e-08	1.0625e-08	1.0345e-08	9.7456e-09	9.7871e-09	9.8286e-09	1.0191e-08	1.1355e-08	1.1877e-08	1.1758e-08	1.164e-08	1.104e-08	1.0761e-08	1.1283e-08	1.1164e-08	1.0565e-08	1.0606e-08
1.4147e-08	1.3547e-08	1.2145e-08	1.1225e-08	1.1427e-08	1.1308e-08	1.151e-08	1.2674e-08	1.3357e-08	1.3558e-08	1.0714e-08	1.0916e-08	1.1438e-08	1.2281e-08	1.2323e-08	9.9593e-09	9.3595e-09	1.1966e-08	1.3451e-08	1.4615e-08	1.4977e-08	1.3255e-08	1.0891e-08	1.2376e-08	1.2257e-08	1.1657e-08	1.0737e-08	9.9766e-09	1.0339e-08	1.2144e-08	1.3308e-08	1.0624e-08	9.7032e-09	1.0065e-08	9.9466e-09	1.0469e-08	1.035e-08	1.0392e-08	1.0914e-08	1.0956e-08	1.1799e-08	1.2001e-08	1.1882e-08	1.0801e-08	1.0522e-08	1.0403e-08	1.0926e-08	1.0967e-08	1.0528e-08	1.0569e-08
1.2346e-08	1.2388e-08	1.1307e-08	1.1028e-08	1.1711e-08	1.1432e-08	1.1633e-08	1.2316e-08	1.2197e-08	1.1277e-08	1.0677e-08	1.0719e-08	1.06e-08	1.1443e-08	1.0843e-08	8.6399e-09	9.4832e-09	1.1288e-08	1.1971e-08	1.2494e-08	1.2696e-08	1.1134e-08	9.8926e-09	1.1057e-08	1.0938e-08	1.0017e-08	9.257e-09	9.6192e-09	9.3401e-09	1.0504e-08	1.263e-08	1.0427e-08	9.6665e-09	1.083e-08	1.0391e-08	9.7911e-09	1.0474e-08	1.0997e-08	1.1198e-08	1.1881e-08	1.3366e-08	1.2926e-08	1.1525e-08	1.0765e-08	1.0325e-08	1.0046e-08	1.0248e-08	1.0931e-08	1.1133e-08	1.1334e-08
1.1348e-08	1.1068e-08	1.0789e-08	1.1953e-08	1.2796e-08	1.1716e-08	1.0955e-08	1.0997e-08	1.1199e-08	1.108e-08	1.1282e-08	1.1003e-08	1.0884e-08	1.0925e-08	1.0646e-08	8.6033e-09	9.4465e-09	1.1412e-08	1.2095e-08	1.1174e-08	1.0254e-08	9.3334e-09	8.7336e-09	9.8975e-09	9.6183e-09	9.1788e-09	9.8617e-09	1.0865e-08	1.0265e-08	1.0147e-08	1.2593e-08	1.1352e-08	9.9505e-09	1.0633e-08	1.0515e-08	1.1037e-08	1.1239e-08	1.096e-08	1.1322e-08	1.2646e-08	1.4612e-08	1.4012e-08	1.3092e-08	1.2011e-08	1.0288e-08	1.033e-08	1.1013e-08	1.1856e-08	1.1737e-08	1.0977e-08
1.083e-08	1.1352e-08	1.1073e-08	1.1115e-08	1.1477e-08	1.0075e-08	1.0438e-08	1.1121e-08	1.1964e-08	1.1685e-08	1.1566e-08	1.1126e-08	1.0045e-08	1.0728e-08	1.0128e-08	8.8873e-09	1.0051e-08	1.2177e-08	1.2539e-08	1.1619e-08	1.0698e-08	8.6554e-09	7.5745e-09	8.8988e-09	9.1006e-09	9.1422e-09	9.344e-09	9.7062e-09	9.9081e-09	1.011e-08	1.2236e-08	1.1796e-08	1.0395e-08	1.0597e-08	9.6762e-09	1.0199e-08	1.1363e-08	1.1083e-08	1.1446e-08	1.261e-08	1.4415e-08	1.4296e-08	1.2734e-08	1.1493e-08	1.0893e-08	1.0454e-08	1.0495e-08	1.0697e-08	1.0899e-08	1.0459e-08
1.0793e-08	1.0514e-08	1.0556e-08	1.0437e-08	1.0318e-08	9.3974e-09	1.0561e-08	1.2206e-08	1.2889e-08	1.261e-08	1.1529e-08	9.8069e-09	9.2071e-09	9.4089e-09	8.6487e-09	8.8506e-09	9.8542e-09	1.1178e-08	1.2342e-08	1.1582e-08	1.0822e-08	8.298e-09	7.5379e-09	7.7397e-09	8.2623e-09	9.9072e-09	9.9487e-09	1.0471e-08	1.0032e-08	1.1035e-08	1.2841e-08	1.2722e-08	1.0839e-08	1.056e-08	9.9602e-09	1.0964e-08	1.1486e-08	1.1528e-08	1.2531e-08	1.2573e-08	1.2935e-08	1.3458e-08	1.398e-08	1.2899e-08	1.1498e-08	1.1219e-08	1.126e-08	9.8586e-09	9.5795e-09	9.7813e-09
1.0436e-08	1.0157e-08	1.0038e-08	1.056e-08	1.0762e-08	9.6814e-09	1.0845e-08	1.2009e-08	1.3013e-08	1.2092e-08	1.037e-08	8.6478e-09	9.4911e-09	9.6929e-09	8.9327e-09	8.8139e-09	9.3365e-09	1.0981e-08	1.2306e-08	1.2347e-08	1.0304e-08	9.2234e-09	9.4253e-09	9.7875e-09	1.015e-08	1.0512e-08	1.0553e-08	1.0916e-08	1.0316e-08	1.0678e-08	1.1842e-08	1.1563e-08	1.0482e-08	9.401e-09	8.8011e-09	9.6444e-09	1.0488e-08	1.101e-08	1.3296e-08	1.3017e-08	1.2097e-08	1.294e-08	1.4585e-08	1.3985e-08	1.2423e-08	1.1663e-08	1.1063e-08	1.0463e-08	9.2221e-09	9.2636e-09
9.1165e-09	9.3183e-09	9.8409e-09	9.7221e-09	1.0245e-08	9.3241e-09	1.0328e-08	1.053e-08	1.1854e-08	1.0933e-08	1.0013e-08	9.5732e-09	1.1378e-08	1.158e-08	9.6978e-09	9.4186e-09	1.0101e-08	1.0945e-08	1.1788e-08	1.1669e-08	1.123e-08	1.1111e-08	1.0992e-08	1.1194e-08	1.1235e-08	1.0956e-08	1.1158e-08	1.12e-08	9.9584e-09	9.8396e-09	1.0843e-08	1.0083e-08	9.8038e-09	1.0166e-08	9.0852e-09	8.9663e-09	9.6492e-09	1.0172e-08	1.1656e-08	1.1538e-08	1.0938e-08	1.1781e-08	1.3426e-08	1.3467e-08	1.2547e-08	1.1947e-08	1.1187e-08	1.1389e-08	1.0147e-08	8.4253e-09
8.2781e-09	8.4799e-09	8.8422e-09	8.8837e-09	1.0208e-08	9.9288e-09	9.6496e-09	1.0814e-08	1.2138e-08	1.1538e-08	1.0297e-08	1.1461e-08	1.1823e-08	1.1383e-08	1.0302e-08	9.863e-09	1.0386e-08	1.0106e-08	1.0148e-08	1.0189e-08	1.0712e-08	1.1234e-08	1.1116e-08	1.1478e-08	1.1199e-08	1.124e-08	1.1442e-08	1.1644e-08	1.0242e-08	9.6426e-09	9.8444e-09	9.5653e-09	8.8051e-09	9.969e-09	1.0011e-08	9.2503e-09	9.6125e-09	1.0295e-08	1.0658e-08	1.0539e-08	9.6183e-09	1.0782e-08	1.1786e-08	1.1507e-08	1.1548e-08	1.2391e-08	1.115e-08	1.1352e-08	1.1233e-08	9.0299e-09
1.0005e-08	9.0846e-09	9.2865e-09	9.809e-09	1.0813e-08	1.0854e-08	9.7733e-09	1.0777e-08	1.2101e-08	1.1501e-08	1.1062e-08	1.1584e-08	1.1305e-08	1.0705e-08	1.0747e-08	1.175e-08	1.1311e-08	1.0551e-08	1.0272e-08	1.0473e-08	1.1317e-08	1.1198e-08	1.1239e-08	1.1441e-08	1.1643e-08	1.2166e-08	1.2047e-08	1.1287e-08	1.0366e-08	9.2852e-09	1.0289e-08	1.017e-08	9.4098e-09	1.0413e-08	1.0295e-08	9.855e-09	1.0698e-08	1.1702e-08	1.1743e-08	1.0983e-08	1.0223e-08	1.0265e-08	1.0146e-08	1.0027e-08	1.071e-08	1.1232e-08	1.1274e-08	1.1796e-08	1.1998e-08	1.0757e-08
1.0129e-08	9.3686e-09	1.0693e-08	1.0574e-08	1.1097e-08	1.0978e-08	1.0057e-08	1.1221e-08	1.2385e-08	1.2266e-08	1.1666e-08	1.1067e-08	1.0146e-08	1.131e-08	1.2474e-08	1.2836e-08	1.1595e-08	1.0674e-08	1.0876e-08	1.1078e-08	1.1761e-08	1.1001e-08	1.0241e-08	1.0763e-08	1.0805e-08	1.1648e-08	1.1689e-08	1.2372e-08	1.0971e-08	1.0531e-08	1.0573e-08	9.8126e-09	1.0014e-08	1.0858e-08	1.106e-08	1.1742e-08	1.1303e-08	1.2948e-08	1.2188e-08	1.0305e-08	9.8656e-09	1.0228e-08	9.9487e-09	9.3488e-09	1.1154e-08	1.1677e-08	1.1718e-08	1.208e-08	1.2443e-08	1.1843e-08
9.7715e-09	9.9733e-09	1.1458e-08	1.1018e-08	1.09e-08	1.0941e-08	1.0181e-08	1.1345e-08	1.3631e-08	1.4154e-08	1.3073e-08	1.1992e-08	1.059e-08	1.0472e-08	1.2437e-08	1.2799e-08	1.1558e-08	1.0157e-08	1.1e-08	1.2324e-08	1.2045e-08	1.0804e-08	1.0685e-08	9.9248e-09	9.9663e-09	1.113e-08	1.1172e-08	1.1374e-08	1.0934e-08	1.0655e-08	1.0215e-08	9.4552e-09	1.0459e-08	1.1783e-08	1.1825e-08	1.1385e-08	1.2068e-08	1.3232e-08	1.2311e-08	9.9478e-09	9.0272e-09	9.0688e-09	9.1103e-09	9.6328e-09	1.0316e-08	1.0678e-08	1.2002e-08	1.2525e-08	1.1604e-08	1.0684e-08
1.0216e-08	1.0578e-08	1.1742e-08	1.2104e-08	1.1985e-08	1.0744e-08	1.0144e-08	1.1789e-08	1.4075e-08	1.4438e-08	1.3357e-08	1.1795e-08	1.0554e-08	9.9539e-09	1.1118e-08	1.1801e-08	1.0559e-08	9.639e-09	1.0482e-08	1.2287e-08	1.2489e-08	1.1088e-08	1.0969e-08	1.101e-08	1.0892e-08	9.9711e-09	9.3713e-09	9.8938e-09	1.0416e-08	1.0137e-08	9.6977e-09	1.0862e-08	1.1063e-08	1.2388e-08	1.1788e-08	1.1188e-08	1.2352e-08	1.3837e-08	1.3557e-08	1.1354e-08	9.6319e-09	9.9941e-09	1.0517e-08	1.0238e-08	9.9584e-09	9.3585e-09	1.0041e-08	1.0724e-08	9.9641e-09	8.8832e-09
1.0179e-08	1.1343e-08	1.3148e-08	1.3831e-08	1.3071e-08	1.1349e-08	1.0749e-08	1.2073e-08	1.2916e-08	1.3279e-08	1.2679e-08	1.1117e-08	1.0036e-08	9.9172e-09	9.7984e-09	1.0161e-08	9.8814e-09	9.4419e-09	1.0125e-08	1.1609e-08	1.1811e-08	1.2013e-08	1.2055e-08	1.1134e-08	1.1496e-08	1.0576e-08	9.8156e-09	9.0555e-09	8.616e-09	8.9782e-09	1.0463e-08	1.2108e-08	1.1829e-08	1.1229e-08	1.1431e-08	1.1632e-08	1.1995e-08	1.3319e-08	1.4002e-08	1.244e-08	1.0718e-08	1.0759e-08	1.0961e-08	1.0522e-08	9.4407e-09	7.7184e-09	8.241e-09	8.9239e-09	9.9274e-09	9.6483e-09
9.9821e-09	1.0986e-08	1.3112e-08	1.3955e-08	1.2553e-08	1.0671e-08	1.0231e-08	1.1235e-08	1.1757e-08	1.0837e-08	1.0558e-08	1.0599e-08	1.032e-08	1.0362e-08	1.1044e-08	1.1407e-08	1.1609e-08	9.5656e-09	8.9658e-09	9.4883e-09	1.0171e-08	1.1656e-08	1.2499e-08	1.3022e-08	1.2742e-08	1.1181e-08	1.0901e-08	1.0462e-08	9.5413e-09	9.2622e-09	1.0426e-08	1.1269e-08	1.1471e-08	1.1032e-08	1.0432e-08	1.0954e-08	1.1958e-08	1.2641e-08	1.2682e-08	1.1762e-08	1.0681e-08	1.0241e-08	9.6416e-09	9.0418e-09	9.7247e-09	9.2852e-09	8.6853e-09	9.6889e-09	1.0692e-08	9.6116e-09
9.9454e-09	1.0308e-08	1.1953e-08	1.2635e-08	1.1394e-08	9.9927e-09	9.8739e-09	1.0557e-08	1.0598e-08	1.0159e-08	1.02e-08	1.0883e-08	1.0283e-08	1.0806e-08	1.1809e-08	1.3294e-08	1.2694e-08	1.017e-08	8.4481e-09	8.9706e-09	1.0295e-08	1.21e-08	1.2783e-08	1.2504e-08	1.2385e-08	1.2106e-08	1.2468e-08	1.251e-08	1.0948e-08	1.0348e-08	1.071e-08	1.1714e-08	1.2557e-08	1.2117e-08	1.1037e-08	1.0757e-08	1.0959e-08	1.1642e-08	1.1042e-08	9.8011e-09	9.5219e-09	9.2427e-09	8.9636e-09	9.9672e-09	1.1452e-08	1.2135e-08	1.1535e-08	1.0133e-08	1.0495e-08	1.1018e-08
1.0871e-08	1.1554e-08	1.2076e-08	1.1476e-08	1.0235e-08	1.0597e-08	1.1601e-08	1.1482e-08	1.1524e-08	1.1726e-08	1.0805e-08	1.1809e-08	1.1369e-08	1.109e-08	1.2575e-08	1.3899e-08	1.2978e-08	1.0615e-08	8.7321e-09	8.6133e-09	1.0419e-08	1.1101e-08	1.2586e-08	1.2628e-08	1.1707e-08	1.1909e-08	1.2912e-08	1.2313e-08	1.1392e-08	1.1113e-08	1.1635e-08	1.2799e-08	1.3803e-08	1.2882e-08	1.1641e-08	1.04e-08	9.8002e-09	1.0323e-08	1.0685e-08	1.0406e-08	9.4852e-09	1.0008e-08	1.021e-08	1.0572e-08	1.2858e-08	1.4182e-08	1.3903e-08	1.17e-08	9.9777e-09	1.0981e-08
1.2598e-08	1.3281e-08	1.22e-08	1.0959e-08	9.8778e-09	1.1683e-08	1.2847e-08	1.2568e-08	1.1808e-08	1.1689e-08	1.0768e-08	1.1291e-08	1.2134e-08	1.1214e-08	1.1736e-08	1.3221e-08	1.1819e-08	1.0097e-08	9.8178e-09	8.8973e-09	9.2595e-09	1.0103e-08	1.1427e-08	1.1949e-08	1.135e-08	1.2033e-08	1.2074e-08	1.1314e-08	1.2157e-08	1.3161e-08	1.3042e-08	1.3404e-08	1.4889e-08	1.3647e-08	1.1124e-08	9.5616e-09	9.1221e-09	9.324e-09	9.8465e-09	1.0048e-08	1.025e-08	1.0612e-08	1.0975e-08	1.1016e-08	1.2661e-08	1.4306e-08	1.3706e-08	1.1663e-08	1.0422e-08	1.0624e-08
1.4806e-08	1.5329e-08	1.3286e-08	1.1082e-08	1.0803e-08	1.2448e-08	1.3452e-08	1.3493e-08	1.2252e-08	1.069e-08	9.6093e-09	1.0132e-08	1.1135e-08	1.1177e-08	1.202e-08	1.2222e-08	1.1301e-08	1.1022e-08	1.0422e-08	1.0304e-08	1.0826e-08	1.1188e-08	1.107e-08	1.1271e-08	1.0832e-08	1.0392e-08	9.7926e-09	9.8341e-09	1.196e-08	1.3124e-08	1.3486e-08	1.3047e-08	1.405e-08	1.313e-08	1.1568e-08	1.0006e-08	9.4061e-09	8.8063e-09	9.0082e-09	9.5307e-09	1.0214e-08	1.1057e-08	1.1098e-08	1.114e-08	1.1662e-08	1.2826e-08	1.2226e-08	1.0985e-08	1.0866e-08	1.0748e-08
1.525e-08	1.5452e-08	1.3409e-08	1.2008e-08	1.1087e-08	1.3053e-08	1.4537e-08	1.4739e-08	1.1734e-08	9.8518e-09	8.9312e-09	9.4538e-09	1.0938e-08	1.2744e-08	1.2946e-08	1.2025e-08	1.1585e-08	1.1627e-08	1.0867e-08	1.2031e-08	1.3034e-08	1.3076e-08	1.2797e-08	1.2197e-08	1.1116e-08	1.0035e-08	9.1146e-09	8.9958e-09	1.016e-08	1.0682e-08	1.1205e-08	1.1407e-08	1.1608e-08	1.165e-08	1.1371e-08	1.2535e-08	1.2095e-08	1.0854e-08	9.7732e-09	9.975e-09	9.8562e-09	1.0699e-08	1.1543e-08	1.0943e-08	1.1465e-08	1.2148e-08	1.1388e-08	1.0468e-08	1.083e-08	1.0871e-08
1.3931e-08	1.3812e-08	1.225e-08	1.0207e-08	1.073e-08	1.2695e-08	1.3058e-08	1.3099e-08	1.1858e-08	1.0296e-08	8.5739e-09	9.7378e-09	1.2024e-08	1.3669e-08	1.4512e-08	1.279e-08	1.1068e-08	1.0949e-08	1.1151e-08	1.3116e-08	1.4601e-08	1.4162e-08	1.2439e-08	1.1839e-08	1.1079e-08	1.1121e-08	1.0842e-08	9.9211e-09	9.1609e-09	9.5231e-09	9.0836e-09	9.1252e-09	9.6477e-09	1.017e-08	1.1495e-08	1.33e-08	1.3822e-08	1.2581e-08	1.0538e-08	9.778e-09	9.4989e-09	1.0663e-08	1.0384e-08	9.9441e-09	1.1268e-08	1.2913e-08	1.2474e-08	1.0591e-08	1.0633e-08	1.1155e-08
1.3734e-08	1.2974e-08	1.1733e-08	1.0331e-08	1.0693e-08	1.1376e-08	1.2219e-08	1.21e-08	1.2142e-08	1.2023e-08	1.0141e-08	9.5408e-09	1.1346e-08	1.3793e-08	1.4476e-08	1.3234e-08	1.1031e-08	1.0752e-08	1.0633e-08	1.2278e-08	1.3442e-08	1.2842e-08	1.1441e-08	1.036e-08	1.0401e-08	1.0924e-08	1.1446e-08	1.0526e-08	1.0407e-08	1.0769e-08	1.0009e-08	9.5695e-09	9.9317e-09	9.8129e-09	1.1779e-08	1.4065e-08	1.3465e-08	1.2224e-08	1.0662e-08	1.0062e-08	9.7829e-09	1.1107e-08	1.0988e-08	9.4264e-09	1.0911e-08	1.2877e-08	1.2277e-08	1.0394e-08	1.0275e-08	1.0638e-08
1.2896e-08	1.1975e-08	1.0894e-08	1.1096e-08	1.0657e-08	1.1179e-08	1.1702e-08	1.1903e-08	1.2586e-08	1.2628e-08	1.0585e-08	9.3438e-09	1.0347e-08	1.2313e-08	1.3316e-08	1.2556e-08	1.1475e-08	1.0395e-08	1.0757e-08	1.1119e-08	1.1321e-08	1.1362e-08	1.1564e-08	1.1285e-08	9.8835e-09	1.0406e-08	1.1089e-08	1.113e-08	1.2455e-08	1.2977e-08	1.1896e-08	1.0655e-08	9.895e-09	9.4555e-09	1.0459e-08	1.1944e-08	1.2947e-08	1.1225e-08	1.0305e-08	1.0025e-08	1.0227e-08	1.0269e-08	9.3482e-09	8.9087e-09	9.7519e-09	1.1237e-08	1.1438e-08	9.7162e-09	1.0078e-08	1.2044e-08
1.1255e-08	1.0976e-08	1.0537e-08	1.0739e-08	1.1422e-08	1.1463e-08	1.1344e-08	1.2508e-08	1.3512e-08	1.3072e-08	1.119e-08	8.9864e-09	9.3486e-09	1.1154e-08	1.2638e-08	1.2199e-08	1.0958e-08	1.148e-08	1.2163e-08	1.2044e-08	1.1926e-08	1.1486e-08	1.1047e-08	1.0928e-08	1.0168e-08	1.053e-08	1.1052e-08	1.1415e-08	1.2739e-08	1.3742e-08	1.3463e-08	1.2222e-08	1.066e-08	1.0862e-08	1.1224e-08	1.2388e-08	1.275e-08	1.1509e-08	1.0268e-08	1.0309e-08	1.0511e-08	1.0072e-08	8.8305e-09	8.872e-09	9.2342e-09	9.5965e-09	1.044e-08	9.5192e-09	1.0362e-08	1.2969e-08
8.6533e-09	9.0155e-09	1.0179e-08	1.0702e-08	1.2187e-08	1.2709e-08	1.2911e-08	1.3113e-08	1.3635e-08	1.3036e-08	1.1153e-08	9.5911e-09	8.6706e-09	9.5138e-09	1.0838e-08	1.1361e-08	1.1081e-08	1.1604e-08	1.2447e-08	1.2649e-08	1.2691e-08	1.3053e-08	1.1812e-08	9.929e-09	9.8102e-09	9.6914e-09	1.0214e-08	1.0736e-08	1.174e-08	1.3064e-08	1.3266e-08	1.2666e-08	1.1104e-08	1.1467e-08	1.1508e-08	1.3313e-08	1.3515e-08	1.2755e-08	1.1033e-08	1.0914e-08	1.1276e-08	1.0676e-08	9.2749e-09	9.6371e-09	1.0641e-08	1.1003e-08	1.1044e-08	9.8032e-09	1.0326e-08	1.181e-08
8.9373e-09	8.4978e-09	9.6617e-09	1.0826e-08	1.231e-08	1.2031e-08	1.2554e-08	1.3718e-08	1.4721e-08	1.348e-08	1.1277e-08	9.5544e-09	9.1149e-09	8.9961e-09	9.8393e-09	1.1965e-08	1.2488e-08	1.1728e-08	1.225e-08	1.3254e-08	1.4097e-08	1.4299e-08	1.2577e-08	1.0213e-08	9.6132e-09	1.0296e-08	1.13e-08	1.1662e-08	1.1864e-08	1.1905e-08	1.2588e-08	1.1828e-08	1.0747e-08	1.0789e-08	1.083e-08	1.1994e-08	1.2998e-08	1.2398e-08	1.1798e-08	1.1198e-08	1.14e-08	9.6777e-09	1.0521e-08	1.2166e-08	1.2528e-08	1.273e-08	1.3413e-08	1.1691e-08	1.061e-08	1.1774e-08
9.8627e-09	1.0065e-08	1.1228e-08	1.0949e-08	1.1151e-08	1.1834e-08	1.2196e-08	1.2719e-08	1.2921e-08	1.2802e-08	1.1881e-08	1.0319e-08	9.3989e-09	9.4404e-09	1.0444e-08	1.273e-08	1.4215e-08	1.3294e-08	1.2214e-08	1.2095e-08	1.406e-08	1.4262e-08	1.254e-08	1.0657e-08	1.0378e-08	1.1061e-08	1.2385e-08	1.1946e-08	1.2148e-08	1.2029e-08	1.1589e-08	1.131e-08	1.1672e-08	1.1874e-08	1.1114e-08	1.0194e-08	1.0556e-08	1.1078e-08	1.2082e-08	1.2444e-08	1.1524e-08	9.9617e-09	1.0645e-08	1.3091e-08	1.4255e-08	1.3816e-08	1.4338e-08	1.3097e-08	1.0894e-08	1.0935e-08
1.159e-08	1.1631e-08	1.2635e-08	1.2035e-08	1.1916e-08	1.2599e-08	1.1839e-08	1.2201e-08	1.2403e-08	1.2926e-08	1.3448e-08	1.1405e-08	9.6829e-09	9.8848e-09	1.0728e-08	1.3014e-08	1.3697e-08	1.3097e-08	1.2177e-08	1.2058e-08	1.3863e-08	1.3905e-08	1.2183e-08	1.1102e-08	1.0823e-08	1.1345e-08	1.2188e-08	1.239e-08	1.3233e-08	1.2634e-08	1.1873e-08	1.1915e-08	1.2277e-08	1.2479e-08	1.1398e-08	1.0157e-08	9.5571e-09	1.024e-08	1.1404e-08	1.2407e-08	1.1487e-08	1.0406e-08	1.1249e-08	1.3215e-08	1.3898e-08	1.4581e-08	1.4462e-08	1.29e-08	1.1338e-08	1.17e-08
1.2034e-08	1.2557e-08	1.3881e-08	1.3441e-08	1.2361e-08	1.2562e-08	1.1802e-08	1.2164e-08	1.2366e-08	1.3049e-08	1.3091e-08	1.2331e-08	1.0769e-08	9.8481e-09	1.1012e-08	1.2657e-08	1.2698e-08	1.2259e-08	1.214e-08	1.2502e-08	1.5109e-08	1.4509e-08	1.2627e-08	1.1546e-08	1.1908e-08	1.2591e-08	1.2312e-08	1.1872e-08	1.1754e-08	1.1314e-08	1.0714e-08	1.1558e-08	1.208e-08	1.2603e-08	1.1201e-08	9.9599e-09	1.0322e-08	1.0684e-08	1.1367e-08	1.1729e-08	1.2252e-08	1.085e-08	1.1373e-08	1.2697e-08	1.3701e-08	1.5025e-08	1.4265e-08	1.2062e-08	1.1301e-08	1.1664e-08
1.1677e-08	1.268e-08	1.3684e-08	1.4367e-08	1.3607e-08	1.1564e-08	1.1285e-08	1.1807e-08	1.265e-08	1.2852e-08	1.3375e-08	1.1652e-08	9.9303e-09	9.4908e-09	1.0815e-08	1.1177e-08	1.1379e-08	1.11e-08	1.1141e-08	1.2786e-08	1.4592e-08	1.4312e-08	1.259e-08	1.1349e-08	1.1711e-08	1.2394e-08	1.2275e-08	1.0874e-08	9.6326e-09	9.0327e-09	1.0197e-08	1.1681e-08	1.3005e-08	1.2566e-08	1.1645e-08	1.0565e-08	1.0606e-08	1.0808e-08	1.1331e-08	1.2655e-08	1.3658e-08	1.2898e-08	1.1336e-08	1.1538e-08	1.3023e-08	1.4347e-08	1.3266e-08	1.1544e-08	1.1425e-08	1.2268e-08
1.0999e-08	1.1842e-08	1.2685e-08	1.3528e-08	1.2768e-08	1.1206e-08	1.0286e-08	1.0648e-08	1.1652e-08	1.3778e-08	1.3819e-08	1.2097e-08	9.8936e-09	8.9731e-09	9.0146e-09	9.5371e-09	9.8993e-09	1.0743e-08	1.1265e-08	1.1788e-08	1.3112e-08	1.4276e-08	1.3355e-08	1.1793e-08	1.1033e-08	1.1716e-08	1.1758e-08	1.0997e-08	9.7562e-09	1.0118e-08	1.0962e-08	1.2286e-08	1.2648e-08	1.2529e-08	1.2571e-08	1.1009e-08	1.1531e-08	1.1573e-08	1.1775e-08	1.2297e-08	1.3141e-08	1.2541e-08	1.1781e-08	1.1822e-08	1.2665e-08	1.2867e-08	1.2107e-08	1.0866e-08	1.1228e-08	1.159e-08
1.1283e-08	1.1004e-08	1.1526e-08	1.2369e-08	1.209e-08	1.117e-08	1.073e-08	1.0772e-08	1.1294e-08	1.3099e-08	1.3462e-08	1.222e-08	1.114e-08	1.1021e-08	1.0902e-08	1.0944e-08	1.1306e-08	1.2149e-08	1.187e-08	1.2072e-08	1.2594e-08	1.3918e-08	1.38e-08	1.1596e-08	1.0836e-08	1.2e-08	1.3324e-08	1.1923e-08	1.1964e-08	1.2166e-08	1.2208e-08	1.3211e-08	1.3413e-08	1.2493e-08	1.2374e-08	1.2255e-08	1.1976e-08	1.2017e-08	1.1738e-08	1.2421e-08	1.2463e-08	1.1863e-08	1.2225e-08	1.371e-08	1.3591e-08	1.3793e-08	1.2551e-08	1.1471e-08	1.0229e-08	1.0111e-08
1.0925e-08	1.1288e-08	1.165e-08	1.1691e-08	1.0931e-08	1.0492e-08	1.1495e-08	1.0575e-08	1.0937e-08	1.194e-08	1.1982e-08	1.3146e-08	1.3348e-08	1.3229e-08	1.1667e-08	1.2029e-08	1.2391e-08	1.2112e-08	1.1833e-08	1.2035e-08	1.2237e-08	1.2278e-08	1.1839e-08	1.0918e-08	1.096e-08	1.1803e-08	1.3127e-08	1.2527e-08	1.2569e-08	1.213e-08	1.2171e-08	1.2533e-08	1.2254e-08	1.1815e-08	1.2016e-08	1.2699e-08	1.226e-08	1.182e-08	1.1541e-08	1.1743e-08	1.1785e-08	1.1666e-08	1.2349e-08	1.4475e-08	1.5478e-08	1.5359e-08	1.3797e-08	1.1274e-08	9.7116e-09	8.7911e-09
1.2171e-08	1.2373e-08	1.2094e-08	1.0532e-08	1.0253e-08	1.0936e-08	1.0817e-08	1.1179e-08	1.1862e-08	1.2385e-08	1.2266e-08	1.4071e-08	1.4754e-08	1.4315e-08	1.2272e-08	1.1351e-08	1.2194e-08	1.3198e-08	1.34e-08	1.2319e-08	1.204e-08	1.1761e-08	1.2283e-08	1.1683e-08	1.0923e-08	1.1285e-08	1.1808e-08	1.2811e-08	1.3494e-08	1.2895e-08	1.1814e-08	1.2016e-08	1.1736e-08	1.2099e-08	1.2781e-08	1.2663e-08	1.2383e-08	1.1463e-08	1.0542e-08	1.0584e-08	1.0465e-08	1.0988e-08	1.2152e-08	1.4598e-08	1.5441e-08	1.5162e-08	1.3921e-08	1.1558e-08	9.3543e-09	9.2354e-09
1.3257e-08	1.41e-08	1.3019e-08	1.1458e-08	1.0697e-08	1.0418e-08	1.078e-08	1.0982e-08	1.1665e-08	1.1386e-08	1.1428e-08	1.3554e-08	1.4236e-08	1.3797e-08	1.1914e-08	1.0994e-08	1.1677e-08	1.3322e-08	1.3203e-08	1.2282e-08	1.2324e-08	1.3648e-08	1.4491e-08	1.3731e-08	1.233e-08	1.1088e-08	1.1771e-08	1.2935e-08	1.3618e-08	1.382e-08	1.2418e-08	1.1658e-08	1.17e-08	1.2222e-08	1.2905e-08	1.3588e-08	1.2026e-08	1.0785e-08	1.1788e-08	1.1349e-08	1.107e-08	1.1111e-08	1.1313e-08	1.1996e-08	1.332e-08	1.3362e-08	1.2602e-08	1.136e-08	9.6383e-09	1.0481e-08
1.3701e-08	1.4224e-08	1.3464e-08	1.2704e-08	1.1142e-08	1.2306e-08	1.1385e-08	1.1908e-08	1.0185e-08	1.2151e-08	1.1712e-08	1.3517e-08	1.2596e-08	1.2798e-08	1.1557e-08	1.1759e-08	1.1159e-08	1.1201e-08	1.2044e-08	1.1604e-08	1.2929e-08	1.4413e-08	1.5737e-08	1.4175e-08	1.3095e-08	1.1693e-08	1.2536e-08	1.3059e-08	1.4223e-08	1.4104e-08	1.2382e-08	1.1942e-08	1.2144e-08	1.2827e-08	1.2868e-08	1.2269e-08	1.0707e-08	1.171e-08	1.1752e-08	1.2114e-08	1.2637e-08	1.1876e-08	1.1116e-08	1.0677e-08	1.0879e-08	1.1241e-08	1.2084e-08	1.1645e-08	1.0083e-08	1.1728e-08
1.3023e-08	1.3706e-08	1.3748e-08	1.2988e-08	1.2548e-08	1.3391e-08	1.2631e-08	1.139e-08	1.0951e-08	1.1794e-08	1.2958e-08	1.2197e-08	1.2079e-08	1.1479e-08	1.1039e-08	1.1241e-08	1.0962e-08	1.0683e-08	1.1045e-08	1.253e-08	1.3373e-08	1.4697e-08	1.538e-08	1.478e-08	1.2898e-08	1.2137e-08	1.3462e-08	1.3503e-08	1.4346e-08	1.4067e-08	1.2505e-08	1.2547e-08	1.323e-08	1.4554e-08	1.4596e-08	1.2553e-08	1.0991e-08	1.1513e-08	1.2036e-08	1.2238e-08	1.244e-08	1.1519e-08	1.0919e-08	1.08e-08	1.0682e-08	1.0563e-08	1.0765e-08	1.0806e-08	1.0527e-08	1.2813e-08
1.4109e-08	1.399e-08	1.3551e-08	1.3272e-08	1.2351e-08	1.3515e-08	1.2755e-08	1.1353e-08	1.1074e-08	1.336e-08	1.3883e-08	1.2481e-08	1.2042e-08	1.1602e-08	1.1003e-08	1.0723e-08	1.0605e-08	1.0967e-08	1.181e-08	1.2333e-08	1.3336e-08	1.4179e-08	1.4542e-08	1.314e-08	1.238e-08	1.2902e-08	1.3906e-08	1.4589e-08	1.4149e-08	1.4191e-08	1.311e-08	1.3472e-08	1.4957e-08	1.5479e-08	1.4719e-08	1.3157e-08	1.1435e-08	1.2439e-08	1.3282e-08	1.2522e-08	1.1601e-08	1.1162e-08	1.0401e-08	9.962e-09	1.0645e-08	1.0686e-08	1.0407e-08	9.9677e-09	1.0811e-08	1.2616e-08
1.2629e-08	1.2671e-08	1.2071e-08	1.1952e-08	1.1192e-08	1.1234e-08	1.1435e-08	1.0515e-08	1.1679e-08	1.3003e-08	1.3686e-08	1.2765e-08	1.2486e-08	1.1886e-08	1.0485e-08	1.0366e-08	1.0728e-08	1.1091e-08	1.1613e-08	1.2456e-08	1.2979e-08	1.3181e-08	1.2421e-08	1.134e-08	1.1702e-08	1.2545e-08	1.3388e-08	1.3109e-08	1.3151e-08	1.239e-08	1.2753e-08	1.3756e-08	1.5241e-08	1.4801e-08	1.4041e-08	1.2479e-08	1.1719e-08	1.1761e-08	1.1962e-08	1.2164e-08	1.0282e-08	1.0003e-08	9.0821e-09	1.0406e-08	1.157e-08	1.065e-08	1.0531e-08	9.6104e-09	9.4916e-09	1.1297e-08
1.147e-08	1.1672e-08	1.1553e-08	1.0473e-08	1.0835e-08	1.1357e-08	1.0597e-08	1.112e-08	1.2765e-08	1.3287e-08	1.3649e-08	1.2408e-08	1.2129e-08	1.185e-08	1.0929e-08	1.049e-08	1.0371e-08	1.2016e-08	1.318e-08	1.3382e-08	1.3744e-08	1.3785e-08	1.2865e-08	1.1303e-08	1.1344e-08	1.1546e-08	1.1748e-08	1.1629e-08	1.135e-08	1.2033e-08	1.3037e-08	1.372e-08	1.4563e-08	1.4604e-08	1.2882e-08	1.1801e-08	1.2324e-08	1.2526e-08	1.1765e-08	1.1326e-08	9.9244e-09	9.4849e-09	8.5644e-09	1.0209e-08	1.2175e-08	1.1735e-08	1.0815e-08	9.8944e-09	9.6152e-09	1.0138e-08
1.0472e-08	1.0994e-08	1.0715e-08	1.0276e-08	1.16e-08	1.2283e-08	1.1041e-08	1.0602e-08	1.1124e-08	1.2449e-08	1.233e-08	1.1249e-08	1.1451e-08	1.2294e-08	1.1855e-08	1.0774e-08	1.0495e-08	1.2621e-08	1.3464e-08	1.3826e-08	1.4349e-08	1.5512e-08	1.3309e-08	1.1106e-08	9.8648e-09	9.2649e-09	8.6651e-09	8.3859e-09	8.7481e-09	1.1034e-08	1.1076e-08	1.1278e-08	1.1961e-08	1.3125e-08	1.2204e-08	1.1925e-08	1.2608e-08	1.2008e-08	1.1248e-08	1.1129e-08	1.0048e-08	1.025e-08	1.0452e-08	9.2106e-09	1.0856e-08	1.1859e-08	1.1259e-08	1.0018e-08	1.1022e-08	1.0422e-08
1.0275e-08	9.6748e-09	1.0518e-08	1.1522e-08	1.2685e-08	1.2727e-08	1.1967e-08	1.0886e-08	1.0767e-08	1.0809e-08	1.1171e-08	1.1533e-08	1.2056e-08	1.3059e-08	1.294e-08	1.1859e-08	1.0939e-08	1.1622e-08	1.2305e-08	1.3308e-08	1.4633e-08	1.4995e-08	1.3914e-08	1.139e-08	9.8281e-09	1.003e-08	1.2477e-08	1.3159e-08	1.1758e-08	1.0356e-08	1.0077e-08	1.076e-08	1.1283e-08	1.2607e-08	1.361e-08	1.3011e-08	1.2571e-08	1.133e-08	1.089e-08	1.0611e-08	1.0653e-08	1.0534e-08	1.0255e-08	8.5326e-09	9.3758e-09	1.07e-08	9.7795e-09	9.34e-09	1.0183e-08	1.1187e-08
1.12e-08	1.076e-08	1.1604e-08	1.3088e-08	1.2809e-08	1.2209e-08	1.2892e-08	1.2132e-08	1.1051e-08	1.1093e-08	1.1295e-08	1.1977e-08	1.2019e-08	1.2862e-08	1.2743e-08	1.1983e-08	1.1383e-08	1.1264e-08	1.2268e-08	1.3111e-08	1.3634e-08	1.3996e-08	1.4519e-08	1.5201e-08	1.7969e-08	2.3302e-08	2.5909e-08	2.6591e-08	2.4388e-08	2.0581e-08	1.7096e-08	1.361e-08	1.2048e-08	1.2891e-08	1.2932e-08	1.2974e-08	1.1412e-08	1.1614e-08	1.0854e-08	1.2338e-08	1.3021e-08	1.0978e-08	9.0957e-09	8.0149e-09	9.8201e-09	9.3806e-09	8.4601e-09	9.9447e-09	1.2391e-08	1.3235e-08
1.1965e-08	1.1526e-08	1.2048e-08	1.2571e-08	1.2291e-08	1.2012e-08	1.2695e-08	1.2095e-08	1.1014e-08	1.1056e-08	1.1739e-08	1.1941e-08	1.1982e-08	1.2505e-08	1.2546e-08	1.1786e-08	1.0866e-08	1.1067e-08	1.159e-08	1.1792e-08	1.2154e-08	1.2997e-08	1.5123e-08	2.1899e-08	2.8996e-08	3.529e-08	3.8539e-08	3.842e-08	3.5575e-08	3.1608e-08	2.6359e-08	1.9666e-08	1.2332e-08	1.2053e-08	1.2415e-08	1.1815e-08	1.1696e-08	1.2379e-08	1.21e-08	1.2622e-08	1.2664e-08	1.1423e-08	9.3797e-09	8.4592e-09	9.4628e-09	9.1836e-09	8.7441e-09	1.0229e-08	1.2194e-08	1.3519e-08
9.8439e-09	1.1008e-08	1.2172e-08	1.3496e-08	1.2575e-08	1.1655e-08	1.1215e-08	1.0616e-08	1.0016e-08	1.0538e-08	1.1542e-08	1.1263e-08	1.1465e-08	1.1987e-08	1.2189e-08	1.191e-08	1.131e-08	1.1191e-08	1.1072e-08	1.1274e-08	1.1316e-08	1.2961e-08	1.7973e-08	3.0521e-08	3.9541e-08	4.5676e-08	4.7962e-08	4.7362e-08	4.4197e-08	3.8787e-08	3.2094e-08	2.1393e-08	1.3898e-08	1.1855e-08	1.1416e-08	1.1458e-08	1.1659e-08	1.2022e-08	1.2063e-08	1.2105e-08	1.2146e-08	1.2188e-08	1.0786e-08	8.7432e-09	9.2658e-09	9.4676e-09	8.2264e-09	9.0697e-09	1.0715e-08	1.1397e-08
9.1659e-09	1.049e-08	1.3097e-08	1.362e-08	1.2218e-08	1.0496e-08	1.0217e-08	9.4565e-09	9.6584e-09	1.0502e-08	1.0543e-08	1.1226e-08	1.1588e-08	1.1309e-08	1.1832e-08	1.2033e-08	1.1754e-08	1.2437e-08	1.1677e-08	1.0917e-08	1.0477e-08	1.3405e-08	2.1624e-08	3.7058e-08	4.6399e-08	5.4618e-08	5.8187e-08	5.6305e-08	5.1376e-08	4.4843e-08	3.6707e-08	2.4884e-08	1.4503e-08	1.4705e-08	1.0417e-08	8.0537e-09	1.05e-08	1.1825e-08	1.1385e-08	1.1747e-08	1.2109e-08	1.2953e-08	1.107e-08	8.7066e-09	1.0191e-08	1.0072e-08	8.6708e-09	7.7503e-09	8.7538e-09	9.116e-09
9.4499e-09	1.0293e-08	1.2098e-08	1.2621e-08	1.1059e-08	9.6575e-09	1.034e-08	1.0863e-08	1.1065e-08	1.0625e-08	1.0186e-08	1.1029e-08	1.1391e-08	1.1753e-08	1.1795e-08	1.2157e-08	1.2038e-08	1.2401e-08	1.1961e-08	1.104e-08	9.9596e-09	1.3689e-08	2.4473e-08	3.7983e-08	4.9249e-08	6.0354e-08	6.6969e-08	6.4125e-08	5.6951e-08	4.8174e-08	3.8434e-08	2.5649e-08	1.4306e-08	1.4989e-08	1.3748e-08	9.1394e-09	9.9826e-09	1.0666e-08	1.1348e-08	1.1871e-08	1.1912e-08	1.1954e-08	1.0232e-08	9.1509e-09	1.0796e-08	1.1639e-08	1.0558e-08	8.836e-09	9.6792e-09	9.8811e-09
1.0536e-08	9.9357e-09	1.0779e-08	1.1462e-08	1.0381e-08	9.6208e-09	1.1586e-08	1.243e-08	1.199e-08	1.0909e-08	1.063e-08	1.1794e-08	1.1675e-08	1.1236e-08	1.1758e-08	1.212e-08	1.1841e-08	1.2685e-08	1.2245e-08	9.8814e-09	9.2816e-09	1.3011e-08	2.5078e-08	3.7145e-08	4.8571e-08	6.0638e-08	6.9658e-08	6.5691e-08	5.7075e-08	4.7977e-08	3.7596e-08	2.465e-08	1.3628e-08	1.4151e-08	1.2909e-08	9.9044e-09	9.6253e-09	9.8271e-09	9.7083e-09	1.0391e-08	1.0272e-08	9.9932e-09	9.3934e-09	1.0076e-08	1.1401e-08	1.1923e-08	1.004e-08	9.12e-09	1.0284e-08	1.0165e-08
1.0499e-08	9.0974e-09	1.0101e-08	1.1265e-08	1.0344e-08	9.7445e-09	1.0588e-08	1.1752e-08	1.2274e-08	1.1995e-08	1.1074e-08	1.0795e-08	1.0837e-08	1.1039e-08	1.1561e-08	1.2084e-08	1.2767e-08	1.2808e-08	1.1086e-08	9.8448e-09	9.7259e-09	1.2333e-08	2.1835e-08	3.3581e-08	4.196e-08	4.8576e-08	5.3267e-08	5.5714e-08	5.1747e-08	4.4573e-08	3.3551e-08	2.0124e-08	1.1988e-08	1.0907e-08	9.3452e-09	9.8678e-09	9.9093e-09	1.0271e-08	8.3889e-09	7.9494e-09	8.1513e-09	9.9565e-09	1.096e-08	1.02e-08	1.0883e-08	1.0924e-08	9.5228e-09	1.0526e-08	1.1209e-08	1.0289e-08
1.0142e-08	9.3814e-09	9.7436e-09	9.7851e-09	9.0249e-09	9.0664e-09	1.1032e-08	1.2196e-08	1.2718e-08	1.26e-08	1.1358e-08	1.0919e-08	1.1442e-08	1.1162e-08	1.1525e-08	1.2528e-08	1.3371e-08	1.3253e-08	1.137e-08	9.9684e-09	1.1132e-08	1.2136e-08	1.8591e-08	2.5848e-08	3.4708e-08	4.0362e-08	4.3289e-08	4.4132e-08	4.241e-08	3.5557e-08	2.694e-08	1.7041e-08	1.0027e-08	8.1446e-09	9.7896e-09	1.0953e-08	1.0674e-08	9.1124e-09	8.5126e-09	8.3938e-09	8.9163e-09	1.0722e-08	1.1725e-08	1.0484e-08	9.7238e-09	9.7653e-09	9.8068e-09	1.0329e-08	1.1012e-08	1.0573e-08
1.1708e-08	1.1429e-08	1.0669e-08	9.5881e-09	9.3089e-09	9.0298e-09	1.0514e-08	1.1999e-08	1.2682e-08	1.1441e-08	1.052e-08	1.1363e-08	1.2367e-08	1.1607e-08	1.1648e-08	1.2972e-08	1.3655e-08	1.3537e-08	1.2295e-08	1.0894e-08	1.1416e-08	1.1939e-08	1.4546e-08	2.1001e-08	2.7296e-08	2.878e-08	3.1708e-08	2.9505e-08	2.5057e-08	2.3655e-08	2.0169e-08	1.4439e-08	1.1915e-08	1.0353e-08	1.1356e-08	1.1558e-08	9.9963e-09	8.1137e-09	7.9949e-09	8.8381e-09	1.0162e-08	1.1326e-08	1.1849e-08	1.173e-08	1.129e-08	9.8889e-09	9.6098e-09	9.8116e-09	1.0495e-08	1.0857e-08
1.3435e-08	1.3637e-08	1.2236e-08	1.1315e-08	1.0555e-08	9.7948e-09	9.676e-09	1.068e-08	1.1202e-08	1.0442e-08	1.0483e-08	1.0846e-08	1.1529e-08	1.1249e-08	1.097e-08	1.2775e-08	1.41e-08	1.366e-08	1.2259e-08	1.1017e-08	1.0738e-08	1.1421e-08	1.2906e-08	1.7276e-08	2.2609e-08	2.0887e-08	1.8523e-08	1.8244e-08	1.7484e-08	1.6724e-08	1.5322e-08	1.4081e-08	1.3642e-08	1.2561e-08	1.164e-08	1.1682e-08	1.028e-08	1.0322e-08	1.0203e-08	1.0084e-08	1.1088e-08	1.2252e-08	1.2453e-08	1.2495e-08	1.1895e-08	1.0975e-08	9.5731e-09	9.775e-09	1.0458e-08	1.098e-08
1.3559e-08	1.3601e-08	1.3321e-08	1.1278e-08	1.0999e-08	1.1522e-08	1.0922e-08	9.8412e-09	9.7223e-09	1.0566e-08	1.0928e-08	1.1611e-08	1.1973e-08	1.0892e-08	1.0613e-08	1.1616e-08	1.3101e-08	1.2982e-08	1.126e-08	9.8584e-09	9.5792e-09	1.1385e-08	1.3029e-08	1.3873e-08	1.2952e-08	1.2352e-08	1.2554e-08	1.2435e-08	1.3599e-08	1.5084e-08	1.6087e-08	1.5808e-08	1.4086e-08	1.2524e-08	1.1443e-08	1.1324e-08	1.2488e-08	1.3652e-08	1.2892e-08	1.0849e-08	1.1211e-08	1.2375e-08	1.2256e-08	1.2138e-08	1.1538e-08	1.0136e-08	9.8571e-09	1.038e-08	1.0582e-08	1.0944e-08
1.24e-08	1.2281e-08	1.2162e-08	1.1242e-08	1.1444e-08	1.2447e-08	1.2008e-08	1.0767e-08	1.0006e-08	1.1972e-08	1.3296e-08	1.3338e-08	1.2417e-08	1.1657e-08	1.0576e-08	1.0457e-08	1.1621e-08	1.1823e-08	1.0422e-08	9.1804e-09	9.3822e-09	1.0867e-08	1.3313e-08	1.4157e-08	1.4198e-08	1.3438e-08	1.2999e-08	1.2078e-08	1.2601e-08	1.4085e-08	1.5249e-08	1.497e-08	1.3248e-08	1.2327e-08	1.2529e-08	1.2891e-08	1.3574e-08	1.3936e-08	1.3336e-08	1.0973e-08	9.7316e-09	1.0575e-08	1.1097e-08	1.162e-08	1.1341e-08	9.9393e-09	9.9808e-09	1.0183e-08	1.0866e-08	1.219e-08
1.076e-08	1.1282e-08	1.1324e-08	1.0884e-08	1.0766e-08	1.1449e-08	1.165e-08	1.1852e-08	1.1092e-08	1.2256e-08	1.4542e-08	1.4744e-08	1.3182e-08	1.1781e-08	1.0379e-08	9.9396e-09	1.0783e-08	1.0183e-08	9.2625e-09	9.6247e-09	1.0628e-08	1.1311e-08	1.2475e-08	1.396e-08	1.4162e-08	1.3401e-08	1.3764e-08	1.3324e-08	1.2243e-08	1.2926e-08	1.3449e-08	1.349e-08	1.289e-08	1.3092e-08	1.4416e-08	1.4458e-08	1.498e-08	1.422e-08	1.1376e-08	1.0615e-08	1.0497e-08	1.1821e-08	1.2343e-08	1.0942e-08	1.0342e-08	1.0223e-08	1.0746e-08	1.1749e-08	1.2432e-08	1.3115e-08
1.0403e-08	1.0925e-08	1.1287e-08	1.1329e-08	1.121e-08	1.1572e-08	1.1774e-08	1.1495e-08	1.1055e-08	1.238e-08	1.3544e-08	1.3425e-08	1.2504e-08	1.1904e-08	1.1625e-08	1.1025e-08	1.1548e-08	1.1269e-08	9.8672e-09	1.0069e-08	1.1393e-08	1.1595e-08	1.1156e-08	1.1839e-08	1.2521e-08	1.2723e-08	1.4048e-08	1.441e-08	1.3169e-08	1.2248e-08	1.261e-08	1.2652e-08	1.3655e-08	1.4338e-08	1.4861e-08	1.4742e-08	1.4142e-08	1.3863e-08	1.3423e-08	1.2343e-08	1.2544e-08	1.2586e-08	1.2146e-08	1.1226e-08	1.0466e-08	1.1309e-08	1.2473e-08	1.3637e-08	1.2716e-08	1.2597e-08
1.0206e-08	1.1049e-08	1.1571e-08	1.1452e-08	1.2135e-08	1.2979e-08	1.2699e-08	1.1458e-08	1.1179e-08	1.2664e-08	1.3828e-08	1.2907e-08	1.1666e-08	1.2509e-08	1.2871e-08	1.2271e-08	1.2954e-08	1.1873e-08	1.0632e-08	1.0834e-08	1.1357e-08	1.1558e-08	1.1119e-08	1.1802e-08	1.1523e-08	1.2366e-08	1.4332e-08	1.4694e-08	1.3934e-08	1.3013e-08	1.4017e-08	1.486e-08	1.5703e-08	1.5584e-08	1.4503e-08	1.3583e-08	1.3304e-08	1.1902e-08	1.3387e-08	1.3428e-08	1.4271e-08	1.2549e-08	1.1148e-08	1.135e-08	1.1872e-08	1.2074e-08	1.3238e-08	1.3921e-08	1.2038e-08	1.1438e-08
1.081e-08	1.1653e-08	1.1535e-08	1.2699e-08	1.29e-08	1.3583e-08	1.3304e-08	1.1742e-08	1.1303e-08	1.2306e-08	1.2829e-08	1.2069e-08	1.0988e-08	1.2312e-08	1.2674e-08	1.2555e-08	1.3238e-08	1.1997e-08	1.0916e-08	1.0797e-08	1.0679e-08	1.088e-08	1.2044e-08	1.2086e-08	1.1967e-08	1.249e-08	1.3654e-08	1.3855e-08	1.3095e-08	1.3297e-08	1.5423e-08	1.7228e-08	1.6949e-08	1.6029e-08	1.4306e-08	1.2103e-08	1.1343e-08	1.1705e-08	1.3029e-08	1.3552e-08	1.3914e-08	1.3475e-08	1.1592e-08	1.1153e-08	1.1675e-08	1.2037e-08	1.256e-08	1.196e-08	1.136e-08	1.2364e-08
1.0934e-08	1.1617e-08	1.2139e-08	1.2983e-08	1.2383e-08	1.3547e-08	1.3748e-08	1.2187e-08	1.0464e-08	1.0025e-08	1.0708e-08	1.1551e-08	1.0791e-08	1.1634e-08	1.3119e-08	1.2839e-08	1.2721e-08	1.2441e-08	1.1521e-08	1.1242e-08	1.0482e-08	1.0042e-08	1.1366e-08	1.221e-08	1.2572e-08	1.3415e-08	1.3617e-08	1.3017e-08	1.2257e-08	1.31e-08	1.5226e-08	1.655e-08	1.6431e-08	1.5671e-08	1.2987e-08	1.1425e-08	1.1627e-08	1.2951e-08	1.4275e-08	1.3836e-08	1.3236e-08	1.2957e-08	1.2036e-08	1.1437e-08	1.0997e-08	1.168e-08	1.2203e-08	1.0641e-08	1.0842e-08	1.2968e-08
1.1378e-08	1.174e-08	1.1782e-08	1.1663e-08	1.1544e-08	1.2548e-08	1.307e-08	1.2471e-08	9.7863e-09	9.5071e-09	1.0992e-08	1.1033e-08	1.0754e-08	1.1437e-08	1.2601e-08	1.2963e-08	1.3325e-08	1.3046e-08	1.1805e-08	1.1205e-08	1.0926e-08	1.0326e-08	1.1009e-08	1.2814e-08	1.3016e-08	1.3539e-08	1.4061e-08	1.298e-08	1.206e-08	1.2743e-08	1.4388e-08	1.507e-08	1.5112e-08	1.339e-08	1.1668e-08	1.1068e-08	1.1109e-08	1.1952e-08	1.3116e-08	1.2677e-08	1.2077e-08	1.1477e-08	1.1519e-08	1.1881e-08	1.1762e-08	1.1162e-08	1.0883e-08	1.1406e-08	1.1126e-08	1.213e-08
1.2304e-08	1.2505e-08	1.2226e-08	1.1145e-08	1.1027e-08	1.2351e-08	1.3194e-08	1.2113e-08	9.91e-09	1.0593e-08	1.2238e-08	1.2119e-08	1.1679e-08	1.2683e-08	1.4328e-08	1.4209e-08	1.377e-08	1.3009e-08	1.257e-08	1.213e-08	1.137e-08	1.077e-08	1.1614e-08	1.2617e-08	1.3781e-08	1.3502e-08	1.4345e-08	1.3906e-08	1.2344e-08	1.2866e-08	1.371e-08	1.3911e-08	1.3151e-08	1.2231e-08	1.0509e-08	1.0229e-08	1.0271e-08	1.0954e-08	1.2759e-08	1.2961e-08	1.1239e-08	1.128e-08	1.1642e-08	1.2005e-08	1.2046e-08	1.1126e-08	1.1007e-08	1.0407e-08	1.0929e-08	1.1612e-08
1.3389e-08	1.4233e-08	1.3312e-08	1.159e-08	1.1311e-08	1.2635e-08	1.2676e-08	1.1275e-08	9.5526e-09	1.0717e-08	1.2842e-08	1.2563e-08	1.1803e-08	1.3448e-08	1.4452e-08	1.4172e-08	1.4214e-08	1.4255e-08	1.2694e-08	1.1933e-08	1.1494e-08	1.1215e-08	1.2379e-08	1.3382e-08	1.3263e-08	1.4107e-08	1.4309e-08	1.3388e-08	1.2948e-08	1.3471e-08	1.3513e-08	1.2913e-08	1.2313e-08	1.1553e-08	1.0632e-08	1.0353e-08	1.0234e-08	1.1398e-08	1.2562e-08	1.3085e-08	1.2164e-08	1.1083e-08	1.1926e-08	1.1968e-08	1.1689e-08	1.1891e-08	1.1611e-08	1.1332e-08	1.1213e-08	1.1255e-08
1.3834e-08	1.4517e-08	1.2794e-08	1.1553e-08	1.1915e-08	1.2598e-08	1.2159e-08	1.0917e-08	1.0638e-08	1.2283e-08	1.3447e-08	1.2687e-08	1.1606e-08	1.2449e-08	1.3774e-08	1.3334e-08	1.3536e-08	1.3738e-08	1.2016e-08	1.0614e-08	1.0656e-08	1.198e-08	1.3144e-08	1.3025e-08	1.3066e-08	1.2948e-08	1.347e-08	1.3031e-08	1.3553e-08	1.3915e-08	1.3476e-08	1.2716e-08	1.1474e-08	1.0394e-08	1.0756e-08	1.1759e-08	1.132e-08	1.1361e-08	1.2846e-08	1.3208e-08	1.2127e-08	1.1688e-08	1.0767e-08	1.1611e-08	1.1973e-08	1.1213e-08	1.1254e-08	1.0975e-08	1.1497e-08	1.1699e-08
1.2194e-08	1.3197e-08	1.2277e-08	1.0715e-08	1.1558e-08	1.2722e-08	1.132e-08	1.056e-08	1.1243e-08	1.2728e-08	1.2929e-08	1.2169e-08	1.1569e-08	1.1932e-08	1.2935e-08	1.2496e-08	1.1736e-08	1.1937e-08	1.1658e-08	1.0738e-08	1.0138e-08	1.1943e-08	1.3267e-08	1.3149e-08	1.319e-08	1.1949e-08	1.2311e-08	1.2353e-08	1.2715e-08	1.2917e-08	1.2638e-08	1.2038e-08	1.0476e-08	1.0197e-08	1.1521e-08	1.2845e-08	1.2245e-08	1.2126e-08	1.2809e-08	1.3813e-08	1.3053e-08	1.1491e-08	1.057e-08	1.1253e-08	1.1776e-08	1.1336e-08	1.0255e-08	1.0778e-08	1.2583e-08	1.3106e-08
1.0874e-08	1.1557e-08	1.1278e-08	1.1159e-08	1.104e-08	1.028e-08	1.0963e-08	1.1646e-08	1.2489e-08	1.237e-08	1.3053e-08	1.2293e-08	1.1853e-08	1.2216e-08	1.338e-08	1.2459e-08	1.1378e-08	1.2221e-08	1.2584e-08	1.1663e-08	1.0903e-08	1.1906e-08	1.3551e-08	1.3433e-08	1.2352e-08	1.1431e-08	1.2595e-08	1.3118e-08	1.1876e-08	1.2239e-08	1.1959e-08	1.0718e-08	9.9581e-09	1.0481e-08	1.2126e-08	1.3289e-08	1.2369e-08	1.241e-08	1.3093e-08	1.3616e-08	1.3176e-08	1.1294e-08	1.0213e-08	1.0575e-08	1.1899e-08	1.2422e-08	1.1501e-08	1.1543e-08	1.2386e-08	1.3229e-08
1.0998e-08	1.2001e-08	1.2203e-08	1.1283e-08	9.7208e-09	9.4417e-09	1.1728e-08	1.3052e-08	1.2452e-08	1.2173e-08	1.2856e-08	1.2256e-08	1.2137e-08	1.2019e-08	1.222e-08	1.146e-08	1.2464e-08	1.2986e-08	1.2066e-08	1.1466e-08	1.0866e-08	1.1549e-08	1.2392e-08	1.2594e-08	1.1513e-08	1.1074e-08	1.2719e-08	1.3081e-08	1.2481e-08	1.2843e-08	1.1762e-08	1.0842e-08	1.0723e-08	1.0925e-08	1.2089e-08	1.3092e-08	1.3936e-08	1.2855e-08	1.3538e-08	1.3259e-08	1.2659e-08	1.1578e-08	1.0016e-08	1.0218e-08	1.1542e-08	1.2546e-08	1.2747e-08	1.1346e-08	1.1708e-08	1.207e-08
1.0801e-08	1.1484e-08	1.2006e-08	1.1567e-08	9.8445e-09	1.0207e-08	1.1852e-08	1.2374e-08	1.2255e-08	1.1976e-08	1.2338e-08	1.222e-08	1.178e-08	1.1661e-08	1.1382e-08	1.1744e-08	1.2748e-08	1.311e-08	1.235e-08	1.1429e-08	1.115e-08	1.2154e-08	1.2516e-08	1.1756e-08	1.0835e-08	1.1679e-08	1.2682e-08	1.3525e-08	1.2605e-08	1.1524e-08	1.1565e-08	1.1607e-08	1.1648e-08	1.1369e-08	1.2213e-08	1.3857e-08	1.454e-08	1.3139e-08	1.2218e-08	1.258e-08	1.3263e-08	1.2503e-08	1.0941e-08	1.0502e-08	1.1024e-08	1.1868e-08	1.223e-08	1.179e-08	1.1992e-08	1.2354e-08
1.1566e-08	1.1126e-08	1.0366e-08	1.0087e-08	9.6475e-09	1.1292e-08	1.2136e-08	1.2658e-08	1.302e-08	1.3062e-08	1.2462e-08	1.2664e-08	1.1904e-08	1.1304e-08	1.1506e-08	1.2028e-08	1.2711e-08	1.2272e-08	1.2153e-08	1.1874e-08	1.1595e-08	1.2919e-08	1.3602e-08	1.2842e-08	1.0959e-08	1.1481e-08	1.2325e-08	1.1725e-08	1.1446e-08	1.1648e-08	1.1849e-08	1.2212e-08	1.1772e-08	1.1493e-08	1.2978e-08	1.4462e-08	1.4343e-08	1.2942e-08	1.1861e-08	1.2063e-08	1.2906e-08	1.2787e-08	1.1065e-08	1.0786e-08	1.1148e-08	1.0869e-08	1.1391e-08	1.1914e-08	1.3399e-08	1.4723e-08
1.1529e-08	1.109e-08	9.3674e-09	9.2486e-09	9.9315e-09	1.1576e-08	1.3061e-08	1.3263e-08	1.3144e-08	1.2705e-08	1.2105e-08	1.1986e-08	1.1226e-08	1.0626e-08	1.1148e-08	1.1831e-08	1.1712e-08	1.2235e-08	1.2918e-08	1.2639e-08	1.3001e-08	1.3523e-08	1.3725e-08	1.2003e-08	1.1564e-08	1.1765e-08	1.1486e-08	1.0886e-08	1.0768e-08	1.2092e-08	1.3095e-08	1.2977e-08	1.1415e-08	1.0975e-08	1.262e-08	1.3784e-08	1.3665e-08	1.1943e-08	1.1343e-08	1.1866e-08	1.2388e-08	1.227e-08	1.0868e-08	1.0749e-08	1.0791e-08	1.003e-08	1.0393e-08	1.1717e-08	1.3843e-08	1.5488e-08
1.1011e-08	9.9306e-09	8.6894e-09	1.0014e-08	1.1178e-08	1.186e-08	1.2062e-08	1.2104e-08	1.3428e-08	1.347e-08	1.2228e-08	1.0987e-08	1.1029e-08	1.1391e-08	1.1112e-08	1.0672e-08	1.0874e-08	1.2038e-08	1.3523e-08	1.4205e-08	1.3926e-08	1.3166e-08	1.2406e-08	1.1485e-08	1.1848e-08	1.3012e-08	1.2091e-08	1.1171e-08	1.1212e-08	1.2376e-08	1.4502e-08	1.4062e-08	1.1859e-08	1.1099e-08	1.1461e-08	1.1823e-08	1.2186e-08	1.0784e-08	1.1627e-08	1.3272e-08	1.2833e-08	1.1752e-08	1.0671e-08	9.9108e-09	1.0273e-08	1.0154e-08	1.0997e-08	1.2001e-08	1.2844e-08	1.4329e-08
9.211e-09	9.0922e-09	9.1337e-09	1.0458e-08	1.1622e-08	1.1503e-08	1.1064e-08	1.2067e-08	1.3712e-08	1.4555e-08	1.2993e-08	1.1271e-08	1.1313e-08	1.1515e-08	1.1716e-08	1.0956e-08	1.0998e-08	1.152e-08	1.3807e-08	1.4971e-08	1.4691e-08	1.361e-08	1.1247e-08	1.1288e-08	1.2773e-08	1.4418e-08	1.2856e-08	1.1455e-08	1.1015e-08	1.2339e-08	1.3182e-08	1.2743e-08	1.1983e-08	1.0581e-08	1.1424e-08	1.1145e-08	1.1027e-08	1.0427e-08	1.1911e-08	1.3877e-08	1.3277e-08	1.2998e-08	1.1596e-08	1.0836e-08	1.1359e-08	1.1721e-08	1.2243e-08	1.2445e-08	1.2968e-08	1.2689e-08
9.014e-09	9.8572e-09	1.0861e-08	1.2345e-08	1.3189e-08	1.1787e-08	1.1829e-08	1.2511e-08	1.2713e-08	1.3396e-08	1.1995e-08	1.1716e-08	1.1436e-08	1.1478e-08	1.1519e-08	1.2523e-08	1.2404e-08	1.2606e-08	1.3289e-08	1.4453e-08	1.4815e-08	1.3093e-08	1.105e-08	1.0771e-08	1.2736e-08	1.358e-08	1.298e-08	1.1899e-08	1.1459e-08	1.2944e-08	1.2985e-08	1.3508e-08	1.2908e-08	1.2148e-08	1.2831e-08	1.3193e-08	1.1952e-08	1.1833e-08	1.2676e-08	1.3359e-08	1.308e-08	1.3763e-08	1.2842e-08	1.128e-08	1.1963e-08	1.1203e-08	1.2367e-08	1.2569e-08	1.229e-08	1.2331e-08
9.4584e-09	1.0943e-08	1.2107e-08	1.3431e-08	1.3152e-08	1.1269e-08	1.083e-08	1.1352e-08	1.1394e-08	1.1275e-08	1.1156e-08	1.1358e-08	1.1881e-08	1.1762e-08	1.2765e-08	1.3929e-08	1.4452e-08	1.4173e-08	1.3092e-08	1.3133e-08	1.2373e-08	1.1292e-08	1.0853e-08	1.1375e-08	1.2379e-08	1.3383e-08	1.3745e-08	1.2023e-08	1.0942e-08	1.2426e-08	1.4071e-08	1.4594e-08	1.3994e-08	1.4196e-08	1.4398e-08	1.4599e-08	1.3358e-08	1.2758e-08	1.28e-08	1.3162e-08	1.3524e-08	1.3566e-08	1.1844e-08	1.1885e-08	1.2247e-08	1.2129e-08	1.217e-08	1.3013e-08	1.2413e-08	1.2455e-08
9.582e-09	1.2189e-08	1.2872e-08	1.2593e-08	1.2634e-08	1.2355e-08	1.1435e-08	1.0995e-08	1.0716e-08	1.0597e-08	1.0639e-08	1.1321e-08	1.1844e-08	1.2527e-08	1.2729e-08	1.4694e-08	1.5217e-08	1.3976e-08	1.2735e-08	1.1333e-08	1.0412e-08	9.973e-09	1.0335e-08	1.182e-08	1.2823e-08	1.3025e-08	1.2586e-08	1.1024e-08	9.7826e-09	1.0947e-08	1.2591e-08	1.3916e-08	1.4278e-08	1.3838e-08	1.4361e-08	1.4563e-08	1.3161e-08	1.2882e-08	1.2603e-08	1.3286e-08	1.3969e-08	1.369e-08	1.2288e-08	1.2009e-08	1.2371e-08	1.2252e-08	1.2294e-08	1.2015e-08	1.2537e-08	1.2418e-08
9.5453e-09	1.1351e-08	1.1873e-08	1.2075e-08	1.3239e-08	1.3441e-08	1.236e-08	1.2241e-08	1.1e-08	1.0881e-08	1.2205e-08	1.2728e-08	1.325e-08	1.2651e-08	1.3013e-08	1.3696e-08	1.4058e-08	1.3458e-08	1.3179e-08	1.1777e-08	1.0215e-08	9.6156e-09	1.11e-08	1.2585e-08	1.3428e-08	1.3149e-08	1.2228e-08	1.0185e-08	9.7459e-09	1.107e-08	1.2234e-08	1.2436e-08	1.2477e-08	1.2359e-08	1.2881e-08	1.2923e-08	1.2163e-08	1.1723e-08	1.2246e-08	1.2768e-08	1.297e-08	1.2851e-08	1.2091e-08	1.3095e-08	1.2655e-08	1.1895e-08	1.1455e-08	1.1497e-08	1.234e-08	1.3023e-08
1.015e-08	1.0031e-08	1.1035e-08	1.1557e-08	1.3523e-08	1.4687e-08	1.3606e-08	1.2365e-08	1.1444e-08	1.1967e-08	1.281e-08	1.3172e-08	1.3374e-08	1.3576e-08	1.4098e-08	1.3338e-08	1.3059e-08	1.278e-08	1.3142e-08	1.2382e-08	1.0179e-08	9.5789e-09	1.1545e-08	1.2869e-08	1.3231e-08	1.2952e-08	1.1871e-08	1.0309e-08	1.0511e-08	1.1835e-08	1.1716e-08	1.256e-08	1.196e-08	1.2001e-08	1.2203e-08	1.1924e-08	1.1003e-08	1.1526e-08	1.1888e-08	1.1609e-08	1.117e-08	1.1852e-08	1.2215e-08	1.2737e-08	1.3099e-08	1.3141e-08	1.2381e-08	1.1941e-08	1.2624e-08	1.2826e-08
1.1717e-08	1.0476e-08	1.1319e-08	1.12e-08	1.2364e-08	1.4329e-08	1.3569e-08	1.2488e-08	1.1568e-08	1.2251e-08	1.3575e-08	1.4418e-08	1.3658e-08	1.386e-08	1.4062e-08	1.2981e-08	1.19e-08	1.13e-08	1.1823e-08	1.1704e-08	1.0623e-08	1.0184e-08	1.1989e-08	1.2672e-08	1.2553e-08	1.2113e-08	1.2476e-08	1.1876e-08	1.1917e-08	1.1959e-08	1.168e-08	1.2683e-08	1.3366e-08	1.3568e-08	1.361e-08	1.2849e-08	1.1287e-08	1.1169e-08	1.1371e-08	1.1412e-08	1.1935e-08	1.2457e-08	1.298e-08	1.254e-08	1.2902e-08	1.2623e-08	1.2344e-08	1.2867e-08	1.371e-08	1.295e-08
1.168e-08	1.1722e-08	1.2404e-08	1.1003e-08	1.1365e-08	1.2529e-08	1.3533e-08	1.3093e-08	1.2493e-08	1.2695e-08	1.2737e-08	1.3901e-08	1.3461e-08	1.2861e-08	1.3063e-08	1.1822e-08	1.0901e-08	1.1103e-08	1.1305e-08	1.1186e-08	1.203e-08	1.2712e-08	1.1952e-08	1.2314e-08	1.2196e-08	1.2397e-08	1.3241e-08	1.2801e-08	1.156e-08	1.0639e-08	1.1643e-08	1.3288e-08	1.381e-08	1.3692e-08	1.3894e-08	1.3935e-08	1.3015e-08	1.1292e-08	1.1174e-08	1.1856e-08	1.2379e-08	1.2581e-08	1.3424e-08	1.3466e-08	1.1423e-08	1.0983e-08	1.1666e-08	1.283e-08	1.2711e-08	1.2272e-08
1.2445e-08	1.2968e-08	1.333e-08	1.1447e-08	1.1168e-08	1.2011e-08	1.4137e-08	1.4018e-08	1.3258e-08	1.3139e-08	1.1898e-08	1.1779e-08	1.15e-08	1.1381e-08	1.1423e-08	1.2427e-08	1.1346e-08	1.0746e-08	1.207e-08	1.147e-08	1.2634e-08	1.3477e-08	1.2717e-08	1.2278e-08	1.2159e-08	1.22e-08	1.1921e-08	1.1642e-08	1.0882e-08	1.0442e-08	1.0965e-08	1.1648e-08	1.2331e-08	1.2693e-08	1.3376e-08	1.47e-08	1.378e-08	1.2218e-08	1.1939e-08	1.214e-08	1.2182e-08	1.3025e-08	1.3548e-08	1.375e-08	1.1546e-08	1.0626e-08	1.1148e-08	1.2633e-08	1.3155e-08	1.2556e-08
1.2408e-08	1.261e-08	1.2652e-08	1.1571e-08	1.1131e-08	1.2135e-08	1.394e-08	1.4302e-08	1.3382e-08	1.2622e-08	1.0739e-08	1.0781e-08	1.1464e-08	1.1345e-08	1.1547e-08	1.2069e-08	1.163e-08	1.103e-08	1.1713e-08	1.2075e-08	1.3239e-08	1.4082e-08	1.4124e-08	1.2562e-08	1.1641e-08	1.1843e-08	1.2045e-08	1.1926e-08	1.2288e-08	1.1207e-08	1.1409e-08	1.2573e-08	1.2615e-08	1.2336e-08	1.3018e-08	1.3381e-08	1.3583e-08	1.3464e-08	1.3666e-08	1.2905e-08	1.3268e-08	1.4111e-08	1.3832e-08	1.3873e-08	1.2311e-08	1.107e-08	1.1913e-08	1.436e-08	1.5043e-08	1.4603e-08
1.173e-08	1.1291e-08	1.1012e-08	1.1534e-08	1.1736e-08	1.3221e-08	1.3904e-08	1.3304e-08	1.2704e-08	1.1463e-08	1.0703e-08	1.1706e-08	1.2549e-08	1.2591e-08	1.2632e-08	1.2834e-08	1.2876e-08	1.1635e-08	1.1997e-08	1.284e-08	1.3844e-08	1.5168e-08	1.537e-08	1.3647e-08	1.2086e-08	1.1967e-08	1.2329e-08	1.205e-08	1.1931e-08	1.3095e-08	1.3297e-08	1.414e-08	1.354e-08	1.2459e-08	1.2661e-08	1.3184e-08	1.3546e-08	1.471e-08	1.5393e-08	1.4472e-08	1.3071e-08	1.2952e-08	1.3474e-08	1.4478e-08	1.3557e-08	1.1354e-08	1.2358e-08	1.4804e-08	1.5487e-08	1.4887e-08
1.1213e-08	9.9715e-09	1.0334e-08	1.1498e-08	1.3624e-08	1.5429e-08	1.547e-08	1.3588e-08	1.1866e-08	1.1586e-08	1.2269e-08	1.3594e-08	1.5078e-08	1.4478e-08	1.3558e-08	1.3279e-08	1.2999e-08	1.1758e-08	1.2281e-08	1.2322e-08	1.3647e-08	1.449e-08	1.5012e-08	1.4733e-08	1.3492e-08	1.209e-08	1.2292e-08	1.2173e-08	1.2536e-08	1.3219e-08	1.3901e-08	1.4424e-08	1.3664e-08	1.2262e-08	1.2464e-08	1.3788e-08	1.399e-08	1.4994e-08	1.5837e-08	1.5077e-08	1.3194e-08	1.1953e-08	1.2636e-08	1.364e-08	1.2398e-08	1.0836e-08	1.1519e-08	1.3645e-08	1.4328e-08	1.3087e-08
1.0054e-08	9.6141e-09	1.0778e-08	1.1782e-08	1.3427e-08	1.5392e-08	1.5273e-08	1.4032e-08	1.247e-08	1.3153e-08	1.3195e-08	1.3557e-08	1.456e-08	1.4602e-08	1.4002e-08	1.3883e-08	1.2963e-08	1.1722e-08	1.1442e-08	1.2446e-08	1.3129e-08	1.301e-08	1.4334e-08	1.4536e-08	1.3616e-08	1.2535e-08	1.1935e-08	1.1976e-08	1.282e-08	1.3823e-08	1.3223e-08	1.3586e-08	1.2505e-08	1.2386e-08	1.2908e-08	1.3431e-08	1.3793e-08	1.3674e-08	1.4518e-08	1.4559e-08	1.3478e-08	1.2077e-08	1.2439e-08	1.1999e-08	1.0919e-08	9.517e-09	1.004e-08	1.1203e-08	1.1566e-08	1.1607e-08
9.5359e-09	9.5775e-09	1.0741e-08	1.2066e-08	1.3069e-08	1.2309e-08	1.3473e-08	1.2873e-08	1.3075e-08	1.3277e-08	1.3158e-08	1.32e-08	1.3081e-08	1.3283e-08	1.4126e-08	1.4328e-08	1.3728e-08	1.2006e-08	1.1085e-08	1.2089e-08	1.3253e-08	1.2653e-08	1.3175e-08	1.3537e-08	1.3258e-08	1.2979e-08	1.1898e-08	1.194e-08	1.3104e-08	1.3626e-08	1.3507e-08	1.2587e-08	1.2468e-08	1.2991e-08	1.3834e-08	1.3394e-08	1.2955e-08	1.3157e-08	1.3519e-08	1.2919e-08	1.1999e-08	1.2842e-08	1.3685e-08	1.2604e-08	1.1042e-08	9.4804e-09	9.5219e-09	1.1006e-08	1.2972e-08	1.3174e-08
9.9803e-09	1.0182e-08	1.1186e-08	1.235e-08	1.2712e-08	1.1471e-08	1.1191e-08	1.2516e-08	1.368e-08	1.3881e-08	1.3121e-08	1.188e-08	1.2082e-08	1.2284e-08	1.3768e-08	1.4131e-08	1.3531e-08	1.3412e-08	1.2331e-08	1.2052e-08	1.2414e-08	1.2937e-08	1.2658e-08	1.2378e-08	1.258e-08	1.3263e-08	1.2663e-08	1.2705e-08	1.2586e-08	1.2948e-08	1.3952e-08	1.3192e-08	1.2592e-08	1.3114e-08	1.2514e-08	1.2396e-08	1.1796e-08	1.2318e-08	1.1879e-08	1.1439e-08	1.2603e-08	1.4729e-08	1.5412e-08	1.4011e-08	1.1968e-08	9.4437e-09	9.8059e-09	1.1932e-08	1.3737e-08	1.3618e-08
1.0906e-08	1.1428e-08	1.179e-08	1.1351e-08	1.1553e-08	1.1274e-08	1.1155e-08	1.2158e-08	1.3964e-08	1.4807e-08	1.3726e-08	1.2966e-08	1.2847e-08	1.2568e-08	1.4373e-08	1.4735e-08	1.4135e-08	1.3856e-08	1.3417e-08	1.3138e-08	1.3179e-08	1.29e-08	1.23e-08	1.2662e-08	1.3506e-08	1.3066e-08	1.2947e-08	1.2989e-08	1.2389e-08	1.3553e-08	1.3755e-08	1.2995e-08	1.2234e-08	1.2276e-08	1.1676e-08	1.1237e-08	1.1759e-08	1.1801e-08	1.1521e-08	1.1563e-08	1.3368e-08	1.5013e-08	1.5215e-08	1.3493e-08	1.1129e-08	9.407e-09	1.1052e-08	1.2857e-08	1.4342e-08	1.278e-08
1.1831e-08	1.2354e-08	1.2876e-08	1.2116e-08	1.1676e-08	1.0916e-08	1.0637e-08	1.1641e-08	1.3125e-08	1.3808e-08	1.3208e-08	1.2448e-08	1.281e-08	1.3173e-08	1.4016e-08	1.4378e-08	1.3938e-08	1.3659e-08	1.3701e-08	1.3742e-08	1.3784e-08	1.3825e-08	1.2745e-08	1.2946e-08	1.3148e-08	1.319e-08	1.259e-08	1.2631e-08	1.2352e-08	1.2875e-08	1.2916e-08	1.2958e-08	1.2358e-08	1.2239e-08	1.2762e-08	1.136e-08	1.0279e-08	1.0802e-08	1.1164e-08	1.2007e-08	1.3332e-08	1.4495e-08	1.2773e-08	1.1211e-08	9.8098e-09	9.8514e-09	1.1176e-08	1.1858e-08	1.174e-08	1.0659e-08
1.2596e-08	1.392e-08	1.4603e-08	1.4324e-08	1.2441e-08	1.088e-08	9.7987e-09	1.0802e-08	1.1485e-08	1.1847e-08	1.237e-08	1.2572e-08	1.3575e-08	1.4098e-08	1.3979e-08	1.3379e-08	1.3741e-08	1.4424e-08	1.3824e-08	1.3385e-08	1.3587e-08	1.3308e-08	1.3349e-08	1.291e-08	1.2631e-08	1.3153e-08	1.3195e-08	1.2755e-08	1.3278e-08	1.348e-08	1.3521e-08	1.3082e-08	1.2963e-08	1.3165e-08	1.3366e-08	1.1003e-08	1.0884e-08	1.1727e-08	1.1769e-08	1.3093e-08	1.3616e-08	1.2214e-08	1.0812e-08	9.7316e-09	1.0735e-08	1.1578e-08	1.162e-08	1.086e-08	1.0741e-08	1.0462e-08
1.1116e-08	1.2441e-08	1.4246e-08	1.3486e-08	1.2565e-08	1.1484e-08	1.0564e-08	9.8036e-09	1.0166e-08	1.165e-08	1.2975e-08	1.4139e-08	1.4501e-08	1.4863e-08	1.4584e-08	1.3182e-08	1.2101e-08	1.2945e-08	1.3146e-08	1.3188e-08	1.2909e-08	1.295e-08	1.3152e-08	1.3033e-08	1.2754e-08	1.3116e-08	1.428e-08	1.6246e-08	1.4524e-08	1.3924e-08	1.4446e-08	1.4809e-08	1.5171e-08	1.5052e-08	1.2849e-08	1.2089e-08	1.3092e-08	1.3615e-08	1.3817e-08	1.3858e-08	1.1334e-08	9.7723e-09	9.4931e-09	1.1138e-08	1.1821e-08	1.2824e-08	1.2866e-08	1.2908e-08	1.2789e-08	1.3632e-08
1.1561e-08	1.1282e-08	1.1644e-08	1.2006e-08	1.1406e-08	1.1768e-08	1.1649e-08	1.0569e-08	1.1091e-08	1.1774e-08	1.3579e-08	1.5064e-08	1.5747e-08	1.5307e-08	1.5349e-08	1.4589e-08	1.2866e-08	1.1786e-08	1.3591e-08	1.4755e-08	1.3995e-08	1.3234e-08	1.3597e-08	1.46e-08	1.4802e-08	1.5645e-08	1.5847e-08	1.653e-08	1.6571e-08	1.6934e-08	1.7617e-08	1.7979e-08	1.8341e-08	1.6298e-08	1.4415e-08	1.4938e-08	1.6102e-08	1.5983e-08	1.4421e-08	1.1577e-08	1.0175e-08	1.0377e-08	1.2022e-08	1.3025e-08	1.3708e-08	1.359e-08	1.315e-08	1.3192e-08	1.2752e-08	1.2954e-08
1.3127e-08	1.2047e-08	1.1286e-08	1.0847e-08	1.0568e-08	1.1251e-08	1.0971e-08	1.0532e-08	1.0894e-08	1.2218e-08	1.2581e-08	1.4065e-08	1.5229e-08	1.495e-08	1.5152e-08	1.4712e-08	1.3952e-08	1.223e-08	1.3233e-08	1.568e-08	1.6042e-08	1.6084e-08	1.6767e-08	1.777e-08	1.8293e-08	1.9777e-08	1.9819e-08	2.0502e-08	2.0704e-08	2.1707e-08	2.239e-08	2.2752e-08	2.0228e-08	1.8346e-08	1.7586e-08	1.7787e-08	1.7188e-08	1.5626e-08	1.3102e-08	1.138e-08	1.094e-08	1.0821e-08	1.1985e-08	1.3149e-08	1.3351e-08	1.3232e-08	1.2953e-08	1.2674e-08	1.2715e-08	1.1955e-08
1.3892e-08	1.2972e-08	1.2532e-08	1.2414e-08	1.2455e-08	1.1214e-08	1.0614e-08	1.0175e-08	1.1659e-08	1.2502e-08	1.3185e-08	1.3387e-08	1.391e-08	1.3149e-08	1.3993e-08	1.3874e-08	1.3595e-08	1.3155e-08	1.2876e-08	1.5002e-08	1.7449e-08	2.0216e-08	2.1701e-08	2.2704e-08	2.3387e-08	2.4391e-08	2.4913e-08	2.6077e-08	2.6279e-08	2.7122e-08	2.7805e-08	2.5281e-08	2.3398e-08	2.2157e-08	2.2038e-08	1.9996e-08	1.8594e-08	1.6551e-08	1.4669e-08	1.3107e-08	1.1384e-08	1.1586e-08	1.2269e-08	1.2311e-08	1.3635e-08	1.3676e-08	1.3237e-08	1.2637e-08	1.1236e-08	9.9944e-09
1.3054e-08	1.3577e-08	1.5061e-08	1.4782e-08	1.4663e-08	1.3422e-08	1.17e-08	1.126e-08	1.2424e-08	1.4069e-08	1.379e-08	1.3992e-08	1.3713e-08	1.3754e-08	1.2994e-08	1.3036e-08	1.3077e-08	1.392e-08	1.5084e-08	1.6408e-08	1.9015e-08	2.1943e-08	2.5672e-08	2.844e-08	2.8962e-08	2.9966e-08	3.129e-08	3.1973e-08	3.2175e-08	3.3018e-08	3.0654e-08	2.8932e-08	2.7851e-08	2.677e-08	2.5369e-08	2.3005e-08	2.2085e-08	1.9882e-08	1.7358e-08	1.4834e-08	1.3112e-08	1.2031e-08	1.2553e-08	1.2595e-08	1.3117e-08	1.2517e-08	1.2078e-08	1.1478e-08	1.0397e-08	9.9577e-09
1.3017e-08	1.3861e-08	1.4543e-08	1.4585e-08	1.4145e-08	1.3385e-08	1.2144e-08	1.2025e-08	1.367e-08	1.4513e-08	1.4234e-08	1.3634e-08	1.3516e-08	1.3878e-08	1.3278e-08	1.332e-08	1.3682e-08	1.4846e-08	1.7292e-08	1.9418e-08	2.1865e-08	2.4792e-08	2.788e-08	3.0968e-08	3.4056e-08	3.5541e-08	3.6865e-08	3.819e-08	3.759e-08	3.6669e-08	3.5749e-08	3.4026e-08	3.3106e-08	3.1704e-08	2.9982e-08	2.7939e-08	2.4774e-08	2.1128e-08	1.7802e-08	1.4957e-08	1.3235e-08	1.2635e-08	1.2196e-08	1.2237e-08	1.1958e-08	1.232e-08	1.2202e-08	1.1922e-08	1.1162e-08	9.7607e-09
1.3141e-08	1.2702e-08	1.2262e-08	1.1983e-08	1.2024e-08	1.1745e-08	1.1306e-08	1.247e-08	1.4115e-08	1.5118e-08	1.4198e-08	1.3437e-08	1.3319e-08	1.336e-08	1.3722e-08	1.4245e-08	1.5729e-08	1.7535e-08	2.0302e-08	2.2749e-08	2.5195e-08	2.8604e-08	3.1211e-08	3.494e-08	3.8509e-08	4.0956e-08	4.3403e-08	4.4085e-08	4.2844e-08	4.2244e-08	4.1164e-08	3.9762e-08	3.804e-08	3.5356e-08	3.1389e-08	2.8063e-08	2.4577e-08	2.1091e-08	1.8246e-08	1.6043e-08	1.4e-08	1.2759e-08	1.232e-08	1.2521e-08	1.2082e-08	1.2444e-08	1.2486e-08	1.3168e-08	1.2569e-08	1.1488e-08
1.1501e-08	1.1542e-08	1.2225e-08	1.1946e-08	1.1667e-08	1.0907e-08	1.0307e-08	1.0669e-08	1.2474e-08	1.3157e-08	1.2718e-08	1.2118e-08	1.2801e-08	1.4446e-08	1.577e-08	1.7575e-08	1.9862e-08	2.295e-08	2.5236e-08	2.7362e-08	3.045e-08	3.3378e-08	3.6305e-08	3.9072e-08	4.2642e-08	4.605e-08	4.9138e-08	5.0623e-08	5.0023e-08	4.798e-08	4.5777e-08	4.2451e-08	3.8644e-08	3.4677e-08	3.1031e-08	2.8347e-08	2.6464e-08	2.3459e-08	2.0454e-08	1.8572e-08	1.685e-08	1.5608e-08	1.4528e-08	1.3447e-08	1.3007e-08	1.2888e-08	1.2609e-08	1.2971e-08	1.2692e-08	1.2253e-08
1.0823e-08	1.0864e-08	1.2509e-08	1.3513e-08	1.2913e-08	1.2153e-08	1.2675e-08	1.4481e-08	1.6607e-08	1.6328e-08	1.6369e-08	1.7854e-08	2.014e-08	2.2426e-08	2.4392e-08	2.748e-08	2.8804e-08	3.2533e-08	3.4339e-08	3.7747e-08	3.9553e-08	4.216e-08	4.4446e-08	4.6251e-08	4.8537e-08	5.0663e-08	5.295e-08	5.5076e-08	5.4636e-08	5.115e-08	4.7504e-08	4.3858e-08	4.0692e-08	3.7848e-08	3.5324e-08	3.3441e-08	3.0757e-08	2.8554e-08	2.6831e-08	2.559e-08	2.4189e-08	2.3749e-08	2.2187e-08	2.1267e-08	2.0026e-08	1.9265e-08	1.9147e-08	1.8226e-08	2.1635e-08	2.2638e-08
1.255e-08	1.2752e-08	1.3595e-08	1.6362e-08	2.0573e-08	2.3019e-08	2.4183e-08	2.4546e-08	2.619e-08	2.7354e-08	2.8358e-08	3.0003e-08	3.1648e-08	3.2812e-08	3.4136e-08	3.5781e-08	3.7586e-08	3.875e-08	4.0876e-08	4.22e-08	4.4005e-08	4.6292e-08	4.7295e-08	4.9421e-08	5.0746e-08	5.239e-08	5.4356e-08	5.6963e-08	5.5882e-08	5.3198e-08	5.0193e-08	4.7829e-08	4.6428e-08	4.3744e-08	4.2502e-08	4.0299e-08	3.8737e-08	3.7015e-08	3.4812e-08	3.3891e-08	3.2329e-08	3.173e-08	3.0168e-08	2.9568e-08	2.8006e-08	2.7246e-08	2.6165e-08	2.5084e-08	2.5126e-08	2.3403e-08
2.3096e-08	2.3137e-08	2.2858e-08	2.306e-08	2.246e-08	1.8172e-08	1.6611e-08	1.6652e-08	1.8457e-08	1.9942e-08	2.287e-08	2.4354e-08	2.7763e-08	2.9408e-08	3.0411e-08	3.1255e-08	3.3541e-08	3.3903e-08	3.5869e-08	3.6872e-08	3.8517e-08	3.9681e-08	4.2128e-08	4.4735e-08	4.6861e-08	4.9788e-08	5.2235e-08	5.4682e-08	5.3761e-08	5.1397e-08	4.743e-08	4.635e-08	4.3986e-08	4.2103e-08	3.9099e-08	3.7697e-08	3.5173e-08	3.2809e-08	3.0286e-08	2.8082e-08	2.5077e-08	2.3515e-08	2.035e-08	1.8468e-08	1.6585e-08	1.5344e-08	1.4423e-08	1.3342e-08	1.2743e-08	1.2143e-08
1.408e-08	1.332e-08	1.3522e-08	1.3884e-08	1.4406e-08	1.3967e-08	1.3848e-08	1.2928e-08	1.3611e-08	1.4293e-08	1.5137e-08	1.6621e-08	1.8266e-08	1.9911e-08	2.1716e-08	2.272e-08	2.4044e-08	2.5689e-08	2.7655e-08	2.9941e-08	3.2227e-08	3.4834e-08	3.7121e-08	4.0209e-08	4.1372e-08	4.4781e-08	4.7228e-08	4.9033e-08	4.8273e-08	4.5428e-08	4.1141e-08	3.8136e-08	3.481e-08	3.1965e-08	2.9602e-08	2.7078e-08	2.4714e-08	2.203e-08	1.9987e-08	1.8105e-08	1.6062e-08	1.4179e-08	1.2938e-08	1.2338e-08	1.2219e-08	1.3223e-08	1.4547e-08	1.4589e-08	1.3347e-08	1.3228e-08
1.1318e-08	1.1519e-08	1.2683e-08	1.4168e-08	1.5171e-08	1.4892e-08	1.3811e-08	1.3532e-08	1.3253e-08	1.3615e-08	1.3336e-08	1.3378e-08	1.358e-08	1.4262e-08	1.5426e-08	1.6911e-08	1.8716e-08	2.0682e-08	2.2808e-08	2.5735e-08	2.8503e-08	3.0629e-08	3.1793e-08	3.3277e-08	3.6686e-08	4.0255e-08	4.1098e-08	4.114e-08	4.0379e-08	3.8818e-08	3.6614e-08	3.3289e-08	2.9963e-08	2.6958e-08	2.3472e-08	2.159e-08	1.9707e-08	1.7664e-08	1.6102e-08	1.5663e-08	1.4261e-08	1.2379e-08	1.1137e-08	1.1339e-08	1.2022e-08	1.3667e-08	1.5633e-08	1.5354e-08	1.3792e-08	1.2711e-08
1.1922e-08	1.3086e-08	1.3128e-08	1.4292e-08	1.4814e-08	1.4695e-08	1.3775e-08	1.3335e-08	1.2896e-08	1.3739e-08	1.4262e-08	1.302e-08	1.226e-08	1.2141e-08	1.2824e-08	1.4148e-08	1.5954e-08	1.7438e-08	1.9885e-08	2.1209e-08	2.3977e-08	2.4178e-08	2.7266e-08	2.9713e-08	3.3442e-08	3.4446e-08	3.3525e-08	3.3727e-08	3.1845e-08	3.2047e-08	2.9523e-08	2.9885e-08	2.6559e-08	2.3715e-08	2.071e-08	1.8346e-08	1.6303e-08	1.4741e-08	1.4141e-08	1.3221e-08	1.4545e-08	1.2823e-08	1.1261e-08	1.018e-08	1.1665e-08	1.2989e-08	1.4153e-08	1.4676e-08	1.2793e-08	1.2353e-08
1.2687e-08	1.321e-08	1.4053e-08	1.4736e-08	1.5579e-08	1.546e-08	1.3898e-08	1.3138e-08	1.3019e-08	1.3702e-08	1.3584e-08	1.2503e-08	1.1261e-08	1.0982e-08	1.1826e-08	1.331e-08	1.4153e-08	1.4836e-08	1.6e-08	1.7004e-08	1.8328e-08	2.1416e-08	2.5145e-08	2.8073e-08	2.7633e-08	2.6553e-08	2.6754e-08	2.5994e-08	2.5234e-08	2.4314e-08	2.3714e-08	2.3114e-08	2.2033e-08	2.1433e-08	1.9711e-08	1.7828e-08	1.4984e-08	1.3262e-08	1.2501e-08	1.2383e-08	1.2584e-08	1.2145e-08	1.0262e-08	9.9832e-09	1.0666e-08	1.199e-08	1.2994e-08	1.2234e-08	1.1794e-08	1.0553e-08
1.3933e-08	1.4456e-08	1.4177e-08	1.486e-08	1.5863e-08	1.5263e-08	1.3541e-08	1.2781e-08	1.2822e-08	1.3024e-08	1.3066e-08	1.2626e-08	1.1706e-08	1.0946e-08	1.1789e-08	1.2311e-08	1.2674e-08	1.2875e-08	1.452e-08	1.5043e-08	1.7009e-08	2.17e-08	2.3666e-08	2.2585e-08	2.1183e-08	2.0904e-08	2.0304e-08	2.0185e-08	1.8944e-08	1.8825e-08	1.7905e-08	1.7465e-08	1.6865e-08	1.6586e-08	1.6948e-08	1.6669e-08	1.4626e-08	1.2584e-08	1.2304e-08	1.2506e-08	1.2067e-08	1.1146e-08	1.0707e-08	1.1069e-08	1.1591e-08	1.2274e-08	1.1675e-08	1.0754e-08	1.1116e-08	1.0356e-08
1.55e-08	1.5221e-08	1.4942e-08	1.5785e-08	1.5826e-08	1.5227e-08	1.4306e-08	1.3386e-08	1.2946e-08	1.3148e-08	1.351e-08	1.3231e-08	1.215e-08	1.1069e-08	1.2233e-08	1.2756e-08	1.3439e-08	1.3801e-08	1.3201e-08	1.4205e-08	1.7613e-08	2.022e-08	1.9139e-08	1.7577e-08	1.6336e-08	1.734e-08	1.6259e-08	1.5659e-08	1.554e-08	1.5261e-08	1.5142e-08	1.4061e-08	1.4744e-08	1.3663e-08	1.3865e-08	1.4388e-08	1.3788e-08	1.2868e-08	1.3069e-08	1.4233e-08	1.3473e-08	1.2232e-08	1.1472e-08	1.2155e-08	1.3158e-08	1.352e-08	1.26e-08	1.0717e-08	1.0759e-08	1.08e-08
1.6105e-08	1.5184e-08	1.5065e-08	1.6069e-08	1.6431e-08	1.535e-08	1.4109e-08	1.3349e-08	1.3551e-08	1.3592e-08	1.2511e-08	1.1431e-08	1.1312e-08	1.1674e-08	1.364e-08	1.4483e-08	1.4685e-08	1.3443e-08	1.2683e-08	1.497e-08	1.6294e-08	1.5534e-08	1.4453e-08	1.4013e-08	1.3734e-08	1.3455e-08	1.3176e-08	1.2897e-08	1.2778e-08	1.3781e-08	1.3182e-08	1.3704e-08	1.3425e-08	1.3466e-08	1.3348e-08	1.3068e-08	1.295e-08	1.2671e-08	1.4315e-08	1.58e-08	1.488e-08	1.2997e-08	1.1916e-08	1.1797e-08	1.3122e-08	1.4125e-08	1.3525e-08	1.1322e-08	1.0722e-08	1.1245e-08
1.4625e-08	1.4987e-08	1.4708e-08	1.5231e-08	1.4951e-08	1.4352e-08	1.4233e-08	1.3954e-08	1.3354e-08	1.1792e-08	1.1833e-08	1.1394e-08	1.1435e-08	1.2439e-08	1.3763e-08	1.4446e-08	1.3846e-08	1.2445e-08	1.2486e-08	1.3971e-08	1.4012e-08	1.5176e-08	1.4737e-08	1.3977e-08	1.2415e-08	1.1494e-08	1.2177e-08	1.2058e-08	1.1619e-08	1.166e-08	1.2824e-08	1.3186e-08	1.2907e-08	1.359e-08	1.5075e-08	1.4475e-08	1.4837e-08	1.4077e-08	1.4599e-08	1.6084e-08	1.5164e-08	1.296e-08	1.1559e-08	1.2081e-08	1.2764e-08	1.3447e-08	1.2366e-08	1.2087e-08	1.1808e-08	1.2651e-08
1.3626e-08	1.463e-08	1.5313e-08	1.4232e-08	1.3472e-08	1.3834e-08	1.3715e-08	1.2955e-08	1.1553e-08	1.1755e-08	1.2759e-08	1.264e-08	1.2361e-08	1.2082e-08	1.2604e-08	1.2485e-08	1.2848e-08	1.1767e-08	1.2289e-08	1.2972e-08	1.4777e-08	1.5621e-08	1.486e-08	1.394e-08	1.2378e-08	1.1778e-08	1.1178e-08	1.122e-08	1.0941e-08	1.0822e-08	1.1344e-08	1.1867e-08	1.1909e-08	1.2912e-08	1.5038e-08	1.54e-08	1.5442e-08	1.4521e-08	1.328e-08	1.3803e-08	1.3523e-08	1.3084e-08	1.2324e-08	1.2686e-08	1.385e-08	1.4052e-08	1.265e-08	1.205e-08	1.3054e-08	1.4218e-08
1.3429e-08	1.3791e-08	1.3833e-08	1.2912e-08	1.2473e-08	1.2194e-08	1.1434e-08	1.0994e-08	1.1837e-08	1.2841e-08	1.4005e-08	1.4207e-08	1.2645e-08	1.1724e-08	1.1445e-08	1.2128e-08	1.2009e-08	1.0768e-08	1.1611e-08	1.3416e-08	1.5061e-08	1.4622e-08	1.4343e-08	1.4064e-08	1.3143e-08	1.2864e-08	1.2264e-08	1.1183e-08	1.2026e-08	1.2068e-08	1.1147e-08	1.1029e-08	1.1391e-08	1.3196e-08	1.5322e-08	1.6326e-08	1.5726e-08	1.4485e-08	1.2923e-08	1.2644e-08	1.3166e-08	1.3047e-08	1.2768e-08	1.3611e-08	1.4936e-08	1.4496e-08	1.3095e-08	1.2014e-08	1.3178e-08	1.4341e-08
1.2912e-08	1.2632e-08	1.2674e-08	1.1753e-08	1.1474e-08	1.0554e-08	9.6332e-09	1.0476e-08	1.132e-08	1.2163e-08	1.4129e-08	1.4811e-08	1.3891e-08	1.2489e-08	1.2691e-08	1.2733e-08	1.1492e-08	1.0411e-08	1.2216e-08	1.4021e-08	1.3742e-08	1.3142e-08	1.3344e-08	1.3706e-08	1.3748e-08	1.4431e-08	1.351e-08	1.1948e-08	1.3273e-08	1.4116e-08	1.2554e-08	1.1152e-08	1.1354e-08	1.2518e-08	1.4163e-08	1.5808e-08	1.5529e-08	1.4769e-08	1.3046e-08	1.2286e-08	1.3129e-08	1.3973e-08	1.3212e-08	1.3254e-08	1.3295e-08	1.3177e-08	1.1935e-08	1.0534e-08	1.1217e-08	1.19e-08
1.2394e-08	1.0992e-08	1.2958e-08	1.1236e-08	1.1919e-08	1.0998e-08	1.1681e-08	1.1402e-08	1.1604e-08	1.1645e-08	1.2969e-08	1.5576e-08	1.4496e-08	1.4056e-08	1.3136e-08	1.4139e-08	1.1776e-08	1.1015e-08	1.234e-08	1.3664e-08	1.3224e-08	1.2624e-08	1.3468e-08	1.3349e-08	1.4513e-08	1.2791e-08	1.3634e-08	1.1591e-08	1.3877e-08	1.3598e-08	1.396e-08	1.2559e-08	1.1638e-08	1.168e-08	1.2523e-08	1.497e-08	1.3889e-08	1.5053e-08	1.2529e-08	1.2891e-08	1.2291e-08	1.3615e-08	1.2214e-08	1.2255e-08	1.1335e-08	1.1376e-08	1.0937e-08	1.0497e-08	1.0539e-08	9.7786e-09
1.2037e-08	1.2238e-08	1.228e-08	1.2321e-08	1.2363e-08	1.3687e-08	1.4049e-08	1.345e-08	1.2208e-08	1.209e-08	1.2933e-08	1.4417e-08	1.4619e-08	1.4661e-08	1.374e-08	1.3782e-08	1.3022e-08	1.162e-08	1.1822e-08	1.2986e-08	1.447e-08	1.371e-08	1.3752e-08	1.4595e-08	1.3835e-08	1.2273e-08	1.1833e-08	1.1875e-08	1.2397e-08	1.3561e-08	1.3763e-08	1.3484e-08	1.2403e-08	1.1964e-08	1.1524e-08	1.2367e-08	1.3531e-08	1.3894e-08	1.4256e-08	1.3977e-08	1.3377e-08	1.3739e-08	1.4261e-08	1.3662e-08	1.226e-08	1.1981e-08	1.2503e-08	1.3347e-08	1.1945e-08	1.1025e-08
1.3443e-08	1.3805e-08	1.3526e-08	1.3567e-08	1.4411e-08	1.5575e-08	1.5776e-08	1.4215e-08	1.2653e-08	1.2374e-08	1.2255e-08	1.2938e-08	1.346e-08	1.3341e-08	1.4505e-08	1.5348e-08	1.4268e-08	1.3347e-08	1.2747e-08	1.343e-08	1.4273e-08	1.3674e-08	1.3074e-08	1.3436e-08	1.2996e-08	1.2557e-08	1.1957e-08	1.28e-08	1.188e-08	1.2402e-08	1.3085e-08	1.3127e-08	1.2527e-08	1.1927e-08	1.1327e-08	1.0888e-08	1.2212e-08	1.4659e-08	1.5822e-08	1.5383e-08	1.5104e-08	1.4825e-08	1.4866e-08	1.4427e-08	1.2865e-08	1.3708e-08	1.4551e-08	1.4432e-08	1.3672e-08	1.2431e-08
1.533e-08	1.5693e-08	1.5574e-08	1.4814e-08	1.4374e-08	1.5217e-08	1.4617e-08	1.3376e-08	1.1975e-08	1.1375e-08	1.1256e-08	1.1137e-08	1.198e-08	1.2663e-08	1.4789e-08	1.7076e-08	1.6155e-08	1.4112e-08	1.3352e-08	1.2431e-08	1.1832e-08	1.2514e-08	1.2877e-08	1.3399e-08	1.3922e-08	1.3322e-08	1.3043e-08	1.3565e-08	1.2484e-08	1.2847e-08	1.369e-08	1.309e-08	1.1047e-08	1.0768e-08	1.097e-08	1.0851e-08	1.2015e-08	1.4462e-08	1.5786e-08	1.5186e-08	1.4105e-08	1.3345e-08	1.3547e-08	1.3428e-08	1.2668e-08	1.4313e-08	1.5797e-08	1.5839e-08	1.4598e-08	1.4479e-08
1.6576e-08	1.6618e-08	1.5216e-08	1.3815e-08	1.3215e-08	1.4058e-08	1.3298e-08	1.1896e-08	1.1778e-08	1.2781e-08	1.1861e-08	1.1101e-08	1.1142e-08	1.2627e-08	1.5234e-08	1.6718e-08	1.5477e-08	1.3113e-08	1.1231e-08	1.031e-08	1.1314e-08	1.2638e-08	1.3962e-08	1.4966e-08	1.5488e-08	1.5049e-08	1.3487e-08	1.2406e-08	1.2768e-08	1.3451e-08	1.3814e-08	1.2412e-08	1.085e-08	9.6089e-09	1.0452e-08	1.1135e-08	1.1497e-08	1.3302e-08	1.3825e-08	1.3867e-08	1.3106e-08	1.2667e-08	1.2227e-08	1.1467e-08	1.1188e-08	1.3154e-08	1.4478e-08	1.468e-08	1.4401e-08	1.4282e-08
1.4936e-08	1.5299e-08	1.3256e-08	1.2335e-08	1.2537e-08	1.2418e-08	1.1818e-08	1.186e-08	1.3184e-08	1.4188e-08	1.3267e-08	1.1866e-08	1.2067e-08	1.3392e-08	1.4235e-08	1.4276e-08	1.3356e-08	1.1954e-08	1.0873e-08	1.1556e-08	1.256e-08	1.4365e-08	1.585e-08	1.6533e-08	1.7216e-08	1.5654e-08	1.345e-08	1.253e-08	1.3213e-08	1.3735e-08	1.2815e-08	1.1253e-08	1.0172e-08	1.0534e-08	1.2179e-08	1.3343e-08	1.2423e-08	1.2304e-08	1.2987e-08	1.2868e-08	1.2108e-08	1.2951e-08	1.2511e-08	1.127e-08	1.1793e-08	1.2315e-08	1.2517e-08	1.32e-08	1.2921e-08	1.2481e-08
1.2495e-08	1.2536e-08	1.2417e-08	1.2619e-08	1.1859e-08	1.2061e-08	1.1461e-08	1.1663e-08	1.3308e-08	1.4151e-08	1.3391e-08	1.1669e-08	1.2191e-08	1.2233e-08	1.2434e-08	1.2316e-08	1.2518e-08	1.2559e-08	1.3082e-08	1.2321e-08	1.2523e-08	1.3848e-08	1.5332e-08	1.6336e-08	1.6217e-08	1.4976e-08	1.3253e-08	1.3135e-08	1.2695e-08	1.418e-08	1.358e-08	1.2018e-08	1.1097e-08	1.162e-08	1.3425e-08	1.4429e-08	1.415e-08	1.3229e-08	1.3591e-08	1.2831e-08	1.2392e-08	1.2112e-08	1.1994e-08	1.1715e-08	1.2718e-08	1.1958e-08	1.1679e-08	1.2201e-08	1.2403e-08	1.1964e-08
1.1977e-08	1.3782e-08	1.4144e-08	1.3705e-08	1.1983e-08	1.2665e-08	1.1264e-08	1.1145e-08	1.279e-08	1.3152e-08	1.2232e-08	1.099e-08	1.1673e-08	1.1715e-08	1.1756e-08	1.292e-08	1.3603e-08	1.3324e-08	1.3366e-08	1.2124e-08	1.1685e-08	1.2849e-08	1.3371e-08	1.4696e-08	1.4416e-08	1.3015e-08	1.2575e-08	1.2938e-08	1.2658e-08	1.3822e-08	1.3543e-08	1.1821e-08	1.1221e-08	1.2064e-08	1.4351e-08	1.4873e-08	1.3953e-08	1.2872e-08	1.2753e-08	1.2313e-08	1.2195e-08	1.2076e-08	1.1316e-08	1.1518e-08	1.2361e-08	1.2082e-08	1.1482e-08	1.2646e-08	1.3489e-08	1.1286e-08
1.2902e-08	1.4387e-08	1.507e-08	1.3347e-08	1.1625e-08	1.1025e-08	1.0907e-08	1.1269e-08	1.2112e-08	1.2154e-08	1.2195e-08	1.2878e-08	1.2759e-08	1.232e-08	1.2361e-08	1.2563e-08	1.3086e-08	1.3608e-08	1.2848e-08	1.0965e-08	1.0686e-08	1.1529e-08	1.1892e-08	1.2574e-08	1.2616e-08	1.1695e-08	1.1737e-08	1.226e-08	1.198e-08	1.2663e-08	1.2384e-08	1.1143e-08	1.1826e-08	1.315e-08	1.4154e-08	1.4195e-08	1.3756e-08	1.2194e-08	1.1915e-08	1.1956e-08	1.1998e-08	1.252e-08	1.2401e-08	1.2764e-08	1.3286e-08	1.3328e-08	1.1766e-08	1.2449e-08	1.2169e-08	1.0768e-08
1.2224e-08	1.2586e-08	1.2628e-08	1.2509e-08	1.1589e-08	1.2432e-08	1.2954e-08	1.2034e-08	1.1755e-08	1.1475e-08	1.296e-08	1.4445e-08	1.4807e-08	1.3566e-08	1.2324e-08	1.1564e-08	1.1766e-08	1.2289e-08	1.1047e-08	1.0768e-08	1.1131e-08	1.1974e-08	1.2176e-08	1.2377e-08	1.1938e-08	1.1819e-08	1.2823e-08	1.3025e-08	1.2745e-08	1.2787e-08	1.2989e-08	1.1908e-08	1.243e-08	1.3594e-08	1.3476e-08	1.2876e-08	1.1955e-08	1.1195e-08	1.1397e-08	1.1438e-08	1.2442e-08	1.2644e-08	1.3647e-08	1.4811e-08	1.4853e-08	1.3772e-08	1.1729e-08	1.2252e-08	1.1812e-08	1.0411e-08
1.1867e-08	1.2389e-08	1.3072e-08	1.3114e-08	1.3316e-08	1.48e-08	1.5323e-08	1.4242e-08	1.3001e-08	1.3363e-08	1.4046e-08	1.5691e-08	1.6053e-08	1.4331e-08	1.2929e-08	1.2009e-08	1.0607e-08	1.0488e-08	1.0049e-08	1.0892e-08	1.2537e-08	1.322e-08	1.262e-08	1.202e-08	1.2062e-08	1.3386e-08	1.455e-08	1.411e-08	1.319e-08	1.3071e-08	1.2792e-08	1.2352e-08	1.2233e-08	1.2916e-08	1.3439e-08	1.2679e-08	1.1438e-08	1.0677e-08	1.104e-08	1.0921e-08	1.1604e-08	1.2607e-08	1.4573e-08	1.5897e-08	1.5939e-08	1.4056e-08	1.2815e-08	1.3177e-08	1.2256e-08	1.1015e-08
1.2953e-08	1.3956e-08	1.4639e-08	1.4039e-08	1.4562e-08	1.5565e-08	1.5927e-08	1.5969e-08	1.4888e-08	1.493e-08	1.5292e-08	1.5013e-08	1.5054e-08	1.3653e-08	1.2251e-08	1.1651e-08	1.1372e-08	1.0933e-08	1.0814e-08	1.1336e-08	1.2821e-08	1.3023e-08	1.1782e-08	1.1342e-08	1.2185e-08	1.367e-08	1.4834e-08	1.4555e-08	1.2993e-08	1.2072e-08	1.1633e-08	1.0712e-08	1.1555e-08	1.32e-08	1.3402e-08	1.3123e-08	1.1882e-08	1.0641e-08	1.0041e-08	1.0403e-08	1.1888e-08	1.2891e-08	1.3734e-08	1.5059e-08	1.4779e-08	1.3057e-08	1.358e-08	1.314e-08	1.254e-08	1.2261e-08
1.3557e-08	1.5042e-08	1.5244e-08	1.4002e-08	1.3723e-08	1.4085e-08	1.557e-08	1.6574e-08	1.5813e-08	1.4733e-08	1.3171e-08	1.2731e-08	1.2612e-08	1.2333e-08	1.2054e-08	1.2416e-08	1.3259e-08	1.282e-08	1.238e-08	1.2582e-08	1.2143e-08	1.1864e-08	1.1424e-08	1.2428e-08	1.263e-08	1.3633e-08	1.3514e-08	1.2434e-08	1.1834e-08	1.1715e-08	1.0794e-08	1.0515e-08	1.1679e-08	1.3003e-08	1.4167e-08	1.469e-08	1.3449e-08	1.1406e-08	1.0164e-08	1.0206e-08	1.153e-08	1.2534e-08	1.2896e-08	1.3579e-08	1.2819e-08	1.254e-08	1.3703e-08	1.4547e-08	1.4107e-08	1.2225e-08
1.2719e-08	1.4203e-08	1.4245e-08	1.2843e-08	1.2244e-08	1.2445e-08	1.393e-08	1.4934e-08	1.4654e-08	1.3093e-08	1.2012e-08	1.2053e-08	1.1614e-08	1.1335e-08	1.2338e-08	1.27e-08	1.3544e-08	1.3425e-08	1.2825e-08	1.2866e-08	1.2587e-08	1.1025e-08	1.1708e-08	1.3674e-08	1.3876e-08	1.2955e-08	1.2355e-08	1.1274e-08	1.1316e-08	1.1999e-08	1.2201e-08	1.1922e-08	1.2123e-08	1.457e-08	1.6375e-08	1.6257e-08	1.4053e-08	1.2331e-08	1.109e-08	1.033e-08	1.0692e-08	1.1054e-08	1.1737e-08	1.1458e-08	1.166e-08	1.2824e-08	1.4789e-08	1.5953e-08	1.5193e-08	1.2669e-08
1.0918e-08	1.2403e-08	1.3086e-08	1.3127e-08	1.1726e-08	1.1286e-08	1.213e-08	1.3293e-08	1.2694e-08	1.1773e-08	1.1494e-08	1.2016e-08	1.1898e-08	1.1939e-08	1.3424e-08	1.3946e-08	1.3026e-08	1.2907e-08	1.2467e-08	1.2349e-08	1.207e-08	1.163e-08	1.2794e-08	1.4439e-08	1.3839e-08	1.4041e-08	1.296e-08	1.1398e-08	1.1119e-08	1.2283e-08	1.2966e-08	1.2847e-08	1.2728e-08	1.4213e-08	1.6018e-08	1.5739e-08	1.4017e-08	1.2294e-08	1.1855e-08	1.1576e-08	1.1297e-08	1.1017e-08	1.1219e-08	1.0619e-08	1.1142e-08	1.2306e-08	1.4271e-08	1.5435e-08	1.4355e-08	1.2312e-08
1.0401e-08	1.1404e-08	1.2889e-08	1.3732e-08	1.217e-08	1.0929e-08	1.0489e-08	1.0691e-08	1.0893e-08	1.0614e-08	1.2099e-08	1.214e-08	1.2663e-08	1.2704e-08	1.3066e-08	1.4391e-08	1.363e-08	1.3512e-08	1.3233e-08	1.3434e-08	1.2514e-08	1.2395e-08	1.388e-08	1.4563e-08	1.5085e-08	1.4325e-08	1.3404e-08	1.1842e-08	1.2205e-08	1.2567e-08	1.2769e-08	1.2329e-08	1.2852e-08	1.3374e-08	1.4699e-08	1.4099e-08	1.3178e-08	1.3059e-08	1.2941e-08	1.186e-08	1.1901e-08	1.2103e-08	1.1824e-08	1.1705e-08	1.1266e-08	1.1949e-08	1.2631e-08	1.3956e-08	1.3997e-08	1.2435e-08
1.1326e-08	1.1528e-08	1.3975e-08	1.4978e-08	1.3897e-08	1.1213e-08	1.0613e-08	1.0975e-08	1.1338e-08	1.202e-08	1.2543e-08	1.1783e-08	1.2305e-08	1.2187e-08	1.2388e-08	1.259e-08	1.3914e-08	1.3635e-08	1.2875e-08	1.3237e-08	1.2958e-08	1.3e-08	1.4484e-08	1.5969e-08	1.5529e-08	1.4288e-08	1.2726e-08	1.1485e-08	1.2168e-08	1.2851e-08	1.2411e-08	1.1972e-08	1.2494e-08	1.2857e-08	1.4021e-08	1.4222e-08	1.2981e-08	1.2702e-08	1.3225e-08	1.1823e-08	1.1384e-08	1.2387e-08	1.2108e-08	1.231e-08	1.2512e-08	1.2393e-08	1.2915e-08	1.3919e-08	1.4281e-08	1.32e-08
1.2572e-08	1.2774e-08	1.474e-08	1.6064e-08	1.4342e-08	1.294e-08	1.2501e-08	1.3183e-08	1.3225e-08	1.1984e-08	1.1705e-08	1.1265e-08	1.0986e-08	1.0867e-08	1.0909e-08	1.1592e-08	1.2916e-08	1.2316e-08	1.2999e-08	1.3682e-08	1.3563e-08	1.3925e-08	1.4929e-08	1.497e-08	1.5012e-08	1.361e-08	1.1728e-08	1.209e-08	1.3414e-08	1.4578e-08	1.3657e-08	1.2416e-08	1.1816e-08	1.3141e-08	1.3824e-08	1.3384e-08	1.1822e-08	1.1062e-08	1.1103e-08	1.0824e-08	1.1187e-08	1.203e-08	1.2392e-08	1.3235e-08	1.3437e-08	1.2517e-08	1.368e-08	1.5325e-08	1.4405e-08	1.2683e-08
1.2215e-08	1.2737e-08	1.5184e-08	1.4744e-08	1.3824e-08	1.2903e-08	1.2785e-08	1.3307e-08	1.2707e-08	1.0985e-08	1.0546e-08	1.0587e-08	1.0629e-08	1.1632e-08	1.0712e-08	1.1395e-08	1.2719e-08	1.244e-08	1.3283e-08	1.4126e-08	1.4168e-08	1.2926e-08	1.2647e-08	1.317e-08	1.2891e-08	1.181e-08	1.105e-08	1.2694e-08	1.4179e-08	1.5343e-08	1.4743e-08	1.27e-08	1.1459e-08	1.134e-08	1.2023e-08	1.1904e-08	1.1304e-08	1.0384e-08	1.0746e-08	1.1429e-08	1.131e-08	1.1993e-08	1.2355e-08	1.2076e-08	1.2759e-08	1.264e-08	1.4125e-08	1.5128e-08	1.4368e-08	1.3608e-08
1.0575e-08	1.1899e-08	1.3704e-08	1.3585e-08	1.2023e-08	1.1905e-08	1.1626e-08	1.1667e-08	1.2029e-08	1.191e-08	1.1631e-08	1.1993e-08	1.1394e-08	1.1756e-08	1.1797e-08	1.0877e-08	1.2522e-08	1.3044e-08	1.2765e-08	1.2486e-08	1.2207e-08	1.1126e-08	1.1167e-08	1.0888e-08	1.1892e-08	1.1292e-08	1.1013e-08	1.2337e-08	1.4142e-08	1.5787e-08	1.5989e-08	1.4748e-08	1.1743e-08	1.0502e-08	1.1826e-08	1.2188e-08	1.1268e-08	1.1309e-08	1.2313e-08	1.3797e-08	1.3198e-08	1.1636e-08	1.1838e-08	1.1879e-08	1.1279e-08	1.1641e-08	1.2645e-08	1.3488e-08	1.353e-08	1.293e-08
1.1019e-08	1.074e-08	1.2224e-08	1.1625e-08	1.2147e-08	1.1547e-08	1.1428e-08	1.163e-08	1.1512e-08	1.1874e-08	1.1915e-08	1.2758e-08	1.2319e-08	1.1719e-08	1.0799e-08	1.1321e-08	1.1844e-08	1.2206e-08	1.2568e-08	1.2129e-08	1.233e-08	1.1089e-08	1.081e-08	1.1333e-08	1.1374e-08	1.0614e-08	1.1137e-08	1.23e-08	1.3785e-08	1.527e-08	1.5471e-08	1.4391e-08	1.2187e-08	1.1427e-08	1.1308e-08	1.1831e-08	1.2193e-08	1.3197e-08	1.404e-08	1.4562e-08	1.3963e-08	1.2401e-08	1.1801e-08	1.1201e-08	1.1563e-08	1.1284e-08	1.1005e-08	1.2169e-08	1.2531e-08	1.2412e-08
1.2586e-08	1.0222e-08	9.943e-09	1.0466e-08	1.179e-08	1.2633e-08	1.1873e-08	1.1754e-08	1.1154e-08	1.1677e-08	1.1398e-08	1.1599e-08	1.1801e-08	1.0881e-08	1.1083e-08	1.1926e-08	1.1647e-08	1.2169e-08	1.2371e-08	1.2733e-08	1.2614e-08	1.2015e-08	1.2056e-08	1.2899e-08	1.262e-08	1.1379e-08	1.1581e-08	1.3226e-08	1.5191e-08	1.5393e-08	1.4473e-08	1.3552e-08	1.3273e-08	1.3475e-08	1.3196e-08	1.2756e-08	1.4562e-08	1.5405e-08	1.5286e-08	1.5327e-08	1.4407e-08	1.2524e-08	1.1604e-08	1.1164e-08	1.0885e-08	1.0285e-08	1.1129e-08	1.2293e-08	1.3296e-08	1.3979e-08
1.319e-08	1.1789e-08	1.0868e-08	1.075e-08	1.1753e-08	1.2757e-08	1.2157e-08	1.1236e-08	1.1278e-08	1.164e-08	1.088e-08	1.0761e-08	1.0642e-08	1.0684e-08	1.1046e-08	1.1248e-08	1.0969e-08	1.2293e-08	1.2655e-08	1.2216e-08	1.1936e-08	1.1978e-08	1.2821e-08	1.3183e-08	1.3385e-08	1.2144e-08	1.1865e-08	1.4472e-08	1.6117e-08	1.6319e-08	1.4596e-08	1.3836e-08	1.4679e-08	1.5202e-08	1.4923e-08	1.3521e-08	1.3723e-08	1.4887e-08	1.4929e-08	1.4168e-08	1.2767e-08	1.1526e-08	1.1086e-08	1.0486e-08	1.0849e-08	1.1531e-08	1.3337e-08	1.4501e-08	1.5183e-08	1.5385e-08
1.3314e-08	1.3035e-08	1.2114e-08	1.1515e-08	1.2037e-08	1.2399e-08	1.2922e-08	1.2162e-08	1.1402e-08	1.0962e-08	1.0843e-08	1.1045e-08	1.0606e-08	1.0647e-08	1.0208e-08	1.089e-08	1.1573e-08	1.2256e-08	1.2298e-08	1.2179e-08	1.206e-08	1.2262e-08	1.3266e-08	1.2986e-08	1.2868e-08	1.2909e-08	1.263e-08	1.4916e-08	1.5759e-08	1.548e-08	1.3758e-08	1.3479e-08	1.4482e-08	1.5486e-08	1.4084e-08	1.2362e-08	1.1602e-08	1.2606e-08	1.3128e-08	1.2047e-08	1.1127e-08	1.0848e-08	1.0889e-08	1.1572e-08	1.2576e-08	1.374e-08	1.3941e-08	1.4785e-08	1.5147e-08	1.5188e-08
1.3117e-08	1.364e-08	1.304e-08	1.244e-08	1.184e-08	1.2363e-08	1.3527e-08	1.2766e-08	1.0723e-08	1.0765e-08	1.1929e-08	1.2772e-08	1.2493e-08	1.1091e-08	1.0011e-08	1.1014e-08	1.1857e-08	1.2701e-08	1.2101e-08	1.1501e-08	1.1863e-08	1.2065e-08	1.2427e-08	1.2629e-08	1.2991e-08	1.2552e-08	1.2593e-08	1.4238e-08	1.4761e-08	1.4963e-08	1.2439e-08	1.1999e-08	1.2361e-08	1.3365e-08	1.2444e-08	1.1203e-08	1.0603e-08	1.0966e-08	1.1488e-08	1.2331e-08	1.2373e-08	1.2254e-08	1.2456e-08	1.3139e-08	1.3341e-08	1.4665e-08	1.4225e-08	1.4267e-08	1.4148e-08	1.3548e-08
1.3882e-08	1.3763e-08	1.3965e-08	1.3045e-08	1.2445e-08	1.2166e-08	1.1886e-08	1.1287e-08	1.0847e-08	1.2011e-08	1.3496e-08	1.4499e-08	1.438e-08	1.2017e-08	1.0134e-08	1.0496e-08	1.134e-08	1.2183e-08	1.2545e-08	1.2587e-08	1.2468e-08	1.2509e-08	1.207e-08	1.2592e-08	1.3115e-08	1.2836e-08	1.2717e-08	1.4041e-08	1.4884e-08	1.3804e-08	1.16e-08	1.084e-08	1.0721e-08	1.1404e-08	1.1125e-08	1.1167e-08	1.201e-08	1.2051e-08	1.2253e-08	1.2134e-08	1.2978e-08	1.2859e-08	1.4023e-08	1.3583e-08	1.2502e-08	1.3185e-08	1.3387e-08	1.2627e-08	1.2187e-08	1.287e-08
1.3204e-08	1.3887e-08	1.441e-08	1.381e-08	1.337e-08	1.3091e-08	1.2972e-08	1.1731e-08	1.1452e-08	1.3417e-08	1.4902e-08	1.5104e-08	1.4183e-08	1.2782e-08	1.122e-08	1.1101e-08	1.1624e-08	1.2467e-08	1.331e-08	1.3672e-08	1.3233e-08	1.2152e-08	1.1712e-08	1.2556e-08	1.3399e-08	1.3601e-08	1.3322e-08	1.2561e-08	1.2443e-08	1.2324e-08	1.1403e-08	1.0483e-08	1.1326e-08	1.0886e-08	1.1249e-08	1.2733e-08	1.3897e-08	1.4259e-08	1.3499e-08	1.2098e-08	1.1658e-08	1.186e-08	1.3024e-08	1.3546e-08	1.3267e-08	1.2828e-08	1.2388e-08	1.1147e-08	1.1028e-08	1.2032e-08
1.2526e-08	1.3209e-08	1.4373e-08	1.4094e-08	1.4777e-08	1.562e-08	1.486e-08	1.2817e-08	1.2057e-08	1.29e-08	1.4224e-08	1.4426e-08	1.4788e-08	1.3868e-08	1.2145e-08	1.2187e-08	1.2709e-08	1.3713e-08	1.4075e-08	1.3475e-08	1.3036e-08	1.2115e-08	1.1515e-08	1.3e-08	1.3523e-08	1.3724e-08	1.2804e-08	1.1883e-08	1.1604e-08	1.1646e-08	1.1206e-08	1.1568e-08	1.2251e-08	1.2293e-08	1.2174e-08	1.3659e-08	1.5464e-08	1.4864e-08	1.3783e-08	1.2542e-08	1.2263e-08	1.2625e-08	1.3148e-08	1.2868e-08	1.307e-08	1.2791e-08	1.139e-08	1.0629e-08	1.0831e-08	1.1835e-08
1.1207e-08	1.205e-08	1.2572e-08	1.3897e-08	1.5381e-08	1.6385e-08	1.5625e-08	1.3421e-08	1.2661e-08	1.1901e-08	1.2263e-08	1.4068e-08	1.4912e-08	1.3831e-08	1.2429e-08	1.215e-08	1.3154e-08	1.4157e-08	1.4199e-08	1.392e-08	1.2518e-08	1.2239e-08	1.196e-08	1.2162e-08	1.2845e-08	1.2245e-08	1.1645e-08	1.1366e-08	1.2369e-08	1.225e-08	1.1971e-08	1.2173e-08	1.3177e-08	1.3218e-08	1.4061e-08	1.5065e-08	1.5107e-08	1.3865e-08	1.2784e-08	1.1704e-08	1.2868e-08	1.2909e-08	1.279e-08	1.2992e-08	1.3515e-08	1.3075e-08	1.1353e-08	1.1074e-08	1.2077e-08	1.276e-08
1.0849e-08	1.1372e-08	1.1574e-08	1.2898e-08	1.4383e-08	1.5226e-08	1.5107e-08	1.3545e-08	1.3266e-08	1.1544e-08	1.1746e-08	1.2909e-08	1.4073e-08	1.3153e-08	1.2393e-08	1.1312e-08	1.2155e-08	1.3159e-08	1.3841e-08	1.3562e-08	1.2642e-08	1.2844e-08	1.2564e-08	1.2125e-08	1.1525e-08	1.1246e-08	1.1448e-08	1.1169e-08	1.2493e-08	1.2695e-08	1.1935e-08	1.2136e-08	1.2819e-08	1.3823e-08	1.5147e-08	1.5509e-08	1.4749e-08	1.3187e-08	1.2748e-08	1.2148e-08	1.2189e-08	1.2071e-08	1.1952e-08	1.2474e-08	1.2356e-08	1.1595e-08	1.1156e-08	1.1358e-08	1.2041e-08	1.3205e-08
1.1775e-08	1.2137e-08	1.2018e-08	1.206e-08	1.3704e-08	1.3906e-08	1.3788e-08	1.3508e-08	1.2428e-08	1.1186e-08	1.1869e-08	1.2873e-08	1.3075e-08	1.3116e-08	1.2516e-08	1.1596e-08	1.1637e-08	1.2e-08	1.2041e-08	1.2243e-08	1.2765e-08	1.2967e-08	1.2688e-08	1.2088e-08	1.1649e-08	1.0889e-08	1.0449e-08	1.0811e-08	1.1174e-08	1.1215e-08	1.1257e-08	1.226e-08	1.3103e-08	1.4107e-08	1.5912e-08	1.5954e-08	1.359e-08	1.2509e-08	1.3192e-08	1.3073e-08	1.2473e-08	1.2836e-08	1.2717e-08	1.2919e-08	1.3121e-08	1.236e-08	1.128e-08	1.1481e-08	1.1523e-08	1.2527e-08
1.1898e-08	1.3223e-08	1.2943e-08	1.2183e-08	1.2545e-08	1.3709e-08	1.4232e-08	1.3472e-08	1.1749e-08	1.0829e-08	1.1191e-08	1.2355e-08	1.3679e-08	1.3881e-08	1.4243e-08	1.2842e-08	1.128e-08	1.1321e-08	1.0561e-08	1.0763e-08	1.1767e-08	1.3412e-08	1.3293e-08	1.2693e-08	1.2253e-08	1.2776e-08	1.1856e-08	1.0775e-08	1.0816e-08	1.0697e-08	1.0899e-08	1.1742e-08	1.3387e-08	1.4872e-08	1.5715e-08	1.4153e-08	1.195e-08	1.1831e-08	1.2674e-08	1.2876e-08	1.2276e-08	1.2478e-08	1.268e-08	1.2561e-08	1.2924e-08	1.2484e-08	1.2365e-08	1.2727e-08	1.1807e-08	1.265e-08
1.2022e-08	1.2224e-08	1.2907e-08	1.0703e-08	1.2509e-08	1.3512e-08	1.4356e-08	1.3275e-08	1.1873e-08	1.1594e-08	1.1315e-08	1.2479e-08	1.3482e-08	1.4967e-08	1.4688e-08	1.4088e-08	1.2366e-08	1.1445e-08	1.0685e-08	1.0726e-08	1.2532e-08	1.2734e-08	1.3898e-08	1.2175e-08	1.2537e-08	1.2258e-08	1.2621e-08	1.1219e-08	1.1902e-08	1.1623e-08	1.1183e-08	1.2507e-08	1.3351e-08	1.4194e-08	1.3113e-08	1.2834e-08	1.0791e-08	1.1795e-08	1.1996e-08	1.316e-08	1.1278e-08	1.1319e-08	1.104e-08	1.1082e-08	1.1604e-08	1.0844e-08	1.2489e-08	1.0927e-08	1.177e-08	1.2293e-08
1.1985e-08	1.1706e-08	1.1908e-08	1.1469e-08	1.1189e-08	1.2353e-08	1.2715e-08	1.2917e-08	1.1997e-08	1.2519e-08	1.2561e-08	1.2121e-08	1.3446e-08	1.477e-08	1.5934e-08	1.5334e-08	1.3932e-08	1.2531e-08	1.161e-08	1.1652e-08	1.3136e-08	1.3659e-08	1.2899e-08	1.1818e-08	1.234e-08	1.1741e-08	1.082e-08	1.0701e-08	1.2186e-08	1.4151e-08	1.8683e-08	1.9045e-08	1.4116e-08	1.2714e-08	1.2275e-08	1.1354e-08	1.0754e-08	1.0956e-08	1.1158e-08	1.2482e-08	1.3005e-08	1.1764e-08	1.1003e-08	1.1847e-08	1.1888e-08	1.1128e-08	1.0849e-08	1.089e-08	1.1734e-08	1.2416e-08
1.1468e-08	1.215e-08	1.2673e-08	1.2234e-08	1.1313e-08	1.1034e-08	1.2198e-08	1.2881e-08	1.2922e-08	1.2322e-08	1.2524e-08	1.2566e-08	1.373e-08	1.5214e-08	1.5576e-08	1.5137e-08	1.3735e-08	1.2975e-08	1.2375e-08	1.2898e-08	1.342e-08	1.3622e-08	1.2221e-08	1.1621e-08	1.07e-08	1.2666e-08	1.8319e-08	2.1888e-08	2.5457e-08	3.0951e-08	3.019e-08	2.5422e-08	1.6965e-08	1.1555e-08	1.2719e-08	1.1157e-08	1.0557e-08	1.2042e-08	1.2564e-08	1.2285e-08	1.3289e-08	1.301e-08	1.2891e-08	1.3734e-08	1.4096e-08	1.2855e-08	1.0973e-08	1.0854e-08	1.1216e-08	1.3182e-08
1.2553e-08	1.3878e-08	1.44e-08	1.3159e-08	1.1276e-08	1.0997e-08	1.2161e-08	1.3165e-08	1.2565e-08	1.2286e-08	1.2488e-08	1.301e-08	1.3372e-08	1.4055e-08	1.3936e-08	1.3818e-08	1.4661e-08	1.342e-08	1.298e-08	1.3663e-08	1.4666e-08	1.3586e-08	1.2505e-08	1.2065e-08	1.6115e-08	2.6098e-08	3.4638e-08	3.965e-08	4.1455e-08	4.0855e-08	3.769e-08	2.8913e-08	1.773e-08	1.248e-08	1.2362e-08	1.2243e-08	1.1322e-08	1.3769e-08	1.4131e-08	1.2409e-08	1.1809e-08	1.153e-08	1.3656e-08	1.4339e-08	1.438e-08	1.2337e-08	1.0615e-08	9.374e-09	1.0698e-08	1.2664e-08
1.428e-08	1.5284e-08	1.5005e-08	1.2641e-08	1.124e-08	1.0961e-08	1.2445e-08	1.3128e-08	1.2207e-08	1.2249e-08	1.2451e-08	1.2973e-08	1.3336e-08	1.3217e-08	1.2457e-08	1.2658e-08	1.3181e-08	1.3543e-08	1.3424e-08	1.4909e-08	1.5111e-08	1.419e-08	1.4553e-08	1.8603e-08	2.8265e-08	3.8888e-08	4.6466e-08	5.0516e-08	5.0878e-08	4.8996e-08	4.3425e-08	3.4167e-08	2.0419e-08	1.1482e-08	1.1363e-08	1.2527e-08	1.2408e-08	1.2931e-08	1.3934e-08	1.2853e-08	1.1131e-08	1.1012e-08	1.2497e-08	1.318e-08	1.2901e-08	1.1499e-08	1.0418e-08	9.3373e-09	9.2185e-09	1.0703e-08
1.5526e-08	1.5408e-08	1.4487e-08	1.2284e-08	1.2165e-08	1.1405e-08	1.1927e-08	1.2129e-08	1.2171e-08	1.2373e-08	1.2575e-08	1.2776e-08	1.2658e-08	1.2699e-08	1.2099e-08	1.3263e-08	1.3465e-08	1.3988e-08	1.3869e-08	1.4872e-08	1.6036e-08	1.72e-08	2.0128e-08	2.6102e-08	3.4962e-08	4.6548e-08	5.5248e-08	5.7534e-08	5.7897e-08	5.5052e-08	4.9482e-08	4.0063e-08	2.7117e-08	1.2086e-08	1.0044e-08	1.249e-08	1.3013e-08	1.2894e-08	1.3897e-08	1.3939e-08	1.1736e-08	1.0014e-08	1.0215e-08	1.1059e-08	1.1902e-08	1.2424e-08	1.1825e-08	9.942e-09	9.6628e-09	1.1147e-08
1.581e-08	1.5371e-08	1.3168e-08	1.2408e-08	1.3411e-08	1.3292e-08	1.2853e-08	1.1932e-08	1.1653e-08	1.2817e-08	1.2377e-08	1.2579e-08	1.2942e-08	1.2662e-08	1.2544e-08	1.3387e-08	1.4551e-08	1.5073e-08	1.4473e-08	1.4194e-08	1.5037e-08	1.7163e-08	2.0572e-08	2.5103e-08	3.1879e-08	4.3465e-08	5.2005e-08	5.878e-08	6.1227e-08	6.0948e-08	5.4095e-08	4.3874e-08	2.8684e-08	1.3012e-08	9.0448e-09	9.7277e-09	1.2335e-08	1.414e-08	1.4662e-08	1.4383e-08	1.2501e-08	1.0458e-08	1.0339e-08	1.0862e-08	1.2025e-08	1.335e-08	1.3231e-08	1.1348e-08	1.0588e-08	1.2233e-08
1.4491e-08	1.4052e-08	1.3131e-08	1.3814e-08	1.4978e-08	1.518e-08	1.3938e-08	1.2377e-08	1.2097e-08	1.2299e-08	1.2822e-08	1.3184e-08	1.3065e-08	1.2465e-08	1.2988e-08	1.4312e-08	1.5476e-08	1.6319e-08	1.4437e-08	1.3356e-08	1.3237e-08	1.5203e-08	1.9253e-08	2.3944e-08	3.2163e-08	4.3749e-08	5.0846e-08	5.5697e-08	5.7503e-08	5.7384e-08	5.2294e-08	4.2234e-08	2.9609e-08	1.3456e-08	8.2064e-09	1.0012e-08	1.2458e-08	1.2821e-08	1.3503e-08	1.3705e-08	1.2624e-08	1.0902e-08	1.0944e-08	1.2589e-08	1.3272e-08	1.3794e-08	1.3355e-08	1.1472e-08	1.1995e-08	1.3158e-08
1.253e-08	1.2091e-08	1.2774e-08	1.3617e-08	1.4139e-08	1.4662e-08	1.326e-08	1.234e-08	1.1099e-08	1.1782e-08	1.1502e-08	1.1865e-08	1.2066e-08	1.1948e-08	1.3913e-08	1.4115e-08	1.592e-08	1.5e-08	1.3919e-08	1.1876e-08	1.2078e-08	1.2601e-08	1.4245e-08	2.1663e-08	2.908e-08	4.0185e-08	4.68e-08	5.1171e-08	5.1694e-08	5.0132e-08	4.6325e-08	3.7388e-08	2.6686e-08	1.1976e-08	1.0094e-08	8.8527e-09	1.0498e-08	1.086e-08	1.1062e-08	1.2386e-08	1.1786e-08	1.1186e-08	1.219e-08	1.3033e-08	1.3716e-08	1.3437e-08	1.3158e-08	1.1275e-08	1.1477e-08	1.3122e-08
1.1852e-08	1.2535e-08	1.2897e-08	1.2939e-08	1.3141e-08	1.2381e-08	1.2101e-08	1.1502e-08	1.1543e-08	1.1104e-08	1.1305e-08	1.2309e-08	1.1869e-08	1.2232e-08	1.3396e-08	1.4559e-08	1.5403e-08	1.4643e-08	1.3081e-08	1.232e-08	1.1881e-08	1.1762e-08	1.2285e-08	1.5212e-08	2.295e-08	3.2131e-08	3.7624e-08	4.1514e-08	4.1876e-08	3.839e-08	3.5065e-08	2.9975e-08	2.1038e-08	1.3383e-08	1.1981e-08	1.1061e-08	1.0942e-08	1.1144e-08	1.0865e-08	1.0906e-08	1.1108e-08	1.147e-08	1.1993e-08	1.2676e-08	1.3198e-08	1.356e-08	1.3121e-08	1.1719e-08	1.0638e-08	1.1482e-08
1.3259e-08	1.4583e-08	1.4304e-08	1.3223e-08	1.2142e-08	1.2184e-08	1.2225e-08	1.1625e-08	1.1987e-08	1.267e-08	1.207e-08	1.1631e-08	1.1672e-08	1.2997e-08	1.4161e-08	1.5004e-08	1.4885e-08	1.3483e-08	1.3044e-08	1.2604e-08	1.2005e-08	1.2207e-08	1.337e-08	1.261e-08	1.634e-08	2.2474e-08	2.7807e-08	3.2498e-08	3.3822e-08	3.2581e-08	2.8614e-08	2.2723e-08	1.6832e-08	1.2865e-08	1.0341e-08	1.1826e-08	1.2188e-08	1.3192e-08	1.2912e-08	1.1351e-08	1.1713e-08	1.1754e-08	1.2758e-08	1.3441e-08	1.3482e-08	1.3844e-08	1.3565e-08	1.1522e-08	9.9605e-09	1.1445e-08
1.4024e-08	1.5027e-08	1.3946e-08	1.1903e-08	1.1624e-08	1.2307e-08	1.299e-08	1.3352e-08	1.3233e-08	1.3275e-08	1.2675e-08	1.2075e-08	1.2277e-08	1.4243e-08	1.5567e-08	1.5288e-08	1.3886e-08	1.3447e-08	1.3649e-08	1.3851e-08	1.2289e-08	1.2811e-08	1.4296e-08	1.3696e-08	1.1974e-08	1.2015e-08	1.5264e-08	2.0276e-08	2.4967e-08	2.6772e-08	2.5371e-08	2.1243e-08	1.6154e-08	1.3149e-08	1.1908e-08	1.1308e-08	1.1991e-08	1.2995e-08	1.2234e-08	1.1635e-08	1.2317e-08	1.1878e-08	1.2721e-08	1.3083e-08	1.3125e-08	1.3166e-08	1.2406e-08	1.0684e-08	9.7634e-09	1.0607e-08
1.3506e-08	1.3708e-08	1.2306e-08	1.1867e-08	1.1908e-08	1.2752e-08	1.3274e-08	1.3316e-08	1.3517e-08	1.3399e-08	1.2318e-08	1.2039e-08	1.2722e-08	1.5168e-08	1.6011e-08	1.5572e-08	1.417e-08	1.4212e-08	1.5376e-08	1.4936e-08	1.3054e-08	1.2775e-08	1.4259e-08	1.4461e-08	1.3861e-08	1.2299e-08	1.186e-08	1.2382e-08	1.4027e-08	1.7596e-08	2.1807e-08	2.0084e-08	1.5797e-08	1.5838e-08	1.4276e-08	1.2394e-08	1.1313e-08	1.0873e-08	1.1717e-08	1.1919e-08	1.2441e-08	1.2002e-08	1.1562e-08	1.1283e-08	1.1004e-08	1.0885e-08	1.0285e-08	9.5249e-09	9.7268e-09	1.1211e-08
1.2187e-08	1.1907e-08	1.227e-08	1.3113e-08	1.2834e-08	1.3517e-08	1.3718e-08	1.3439e-08	1.3801e-08	1.3362e-08	1.18e-08	1.1681e-08	1.2204e-08	1.3849e-08	1.5013e-08	1.4413e-08	1.3332e-08	1.4175e-08	1.4858e-08	1.4739e-08	1.3338e-08	1.1455e-08	1.2779e-08	1.3783e-08	1.3664e-08	1.2744e-08	1.2945e-08	1.3147e-08	1.351e-08	1.307e-08	1.4074e-08	1.5398e-08	1.5119e-08	1.5641e-08	1.44e-08	1.2357e-08	1.1757e-08	1.2761e-08	1.2963e-08	1.2203e-08	1.1442e-08	1.1163e-08	1.1365e-08	1.1888e-08	1.1288e-08	1.0528e-08	1.0088e-08	1.029e-08	1.0812e-08	1.2778e-08
1.215e-08	1.2352e-08	1.2874e-08	1.3718e-08	1.4721e-08	1.3159e-08	1.272e-08	1.2601e-08	1.2482e-08	1.1882e-08	1.1443e-08	1.1164e-08	1.1526e-08	1.2369e-08	1.3052e-08	1.3093e-08	1.2814e-08	1.2695e-08	1.3218e-08	1.358e-08	1.266e-08	1.1258e-08	1.13e-08	1.2624e-08	1.3307e-08	1.3188e-08	1.2909e-08	1.3592e-08	1.3633e-08	1.3194e-08	1.2754e-08	1.2956e-08	1.2998e-08	1.2879e-08	1.1798e-08	1.1839e-08	1.2843e-08	1.4328e-08	1.3728e-08	1.1845e-08	1.2047e-08	1.1928e-08	1.2611e-08	1.2973e-08	1.2694e-08	1.0812e-08	1.1013e-08	1.2017e-08	1.27e-08	1.3222e-08
1.4037e-08	1.3918e-08	1.2998e-08	1.2719e-08	1.3402e-08	1.2481e-08	1.1881e-08	1.08e-08	1.0361e-08	1.1044e-08	1.1246e-08	1.1608e-08	1.1649e-08	1.121e-08	1.1732e-08	1.2896e-08	1.3098e-08	1.314e-08	1.27e-08	1.2421e-08	1.2463e-08	1.2183e-08	1.1584e-08	1.2106e-08	1.3591e-08	1.3312e-08	1.3353e-08	1.2753e-08	1.2795e-08	1.3478e-08	1.4161e-08	1.2759e-08	1.1999e-08	1.1239e-08	1.112e-08	1.3085e-08	1.441e-08	1.5574e-08	1.4493e-08	1.3091e-08	1.169e-08	1.2854e-08	1.3216e-08	1.3257e-08	1.3299e-08	1.1416e-08	1.2099e-08	1.3744e-08	1.4267e-08	1.3827e-08
1.3359e-08	1.4042e-08	1.1839e-08	1.2842e-08	1.1601e-08	1.2765e-08	1.0241e-08	1.0924e-08	1.0485e-08	1.1488e-08	1.2331e-08	1.2052e-08	1.2414e-08	1.1654e-08	1.2498e-08	1.3501e-08	1.5306e-08	1.4386e-08	1.3465e-08	1.3026e-08	1.3388e-08	1.4231e-08	1.315e-08	1.2711e-08	1.2271e-08	1.2473e-08	1.1873e-08	1.2075e-08	1.2598e-08	1.3601e-08	1.4445e-08	1.3524e-08	1.2604e-08	1.1202e-08	1.1885e-08	1.353e-08	1.5495e-08	1.5537e-08	1.4777e-08	1.2734e-08	1.1493e-08	1.2496e-08	1.3019e-08	1.306e-08	1.1979e-08	1.17e-08	1.3345e-08	1.499e-08	1.4711e-08	1.4592e-08
1.3483e-08	1.2723e-08	1.2604e-08	1.3287e-08	1.2687e-08	1.2728e-08	1.1167e-08	1.0887e-08	1.157e-08	1.2895e-08	1.2936e-08	1.3138e-08	1.2859e-08	1.29e-08	1.2942e-08	1.4106e-08	1.543e-08	1.4189e-08	1.3268e-08	1.2508e-08	1.4313e-08	1.5638e-08	1.5679e-08	1.3797e-08	1.1273e-08	1.0352e-08	1.0233e-08	1.1878e-08	1.3042e-08	1.4046e-08	1.4248e-08	1.461e-08	1.3208e-08	1.2127e-08	1.2971e-08	1.3653e-08	1.4336e-08	1.4538e-08	1.3457e-08	1.1895e-08	1.1456e-08	1.1818e-08	1.2982e-08	1.2382e-08	1.1943e-08	1.1183e-08	1.2827e-08	1.335e-08	1.3873e-08	1.3433e-08
1.2164e-08	1.2846e-08	1.3369e-08	1.2769e-08	1.2009e-08	1.205e-08	1.113e-08	1.069e-08	1.1694e-08	1.2698e-08	1.306e-08	1.3101e-08	1.2982e-08	1.2383e-08	1.2745e-08	1.3428e-08	1.3469e-08	1.335e-08	1.259e-08	1.2471e-08	1.3635e-08	1.5601e-08	1.5482e-08	1.392e-08	1.1877e-08	1.0476e-08	1.0838e-08	1.2002e-08	1.3326e-08	1.3047e-08	1.4211e-08	1.4733e-08	1.3973e-08	1.2251e-08	1.3255e-08	1.3777e-08	1.3017e-08	1.2738e-08	1.2459e-08	1.25e-08	1.19e-08	1.0819e-08	1.0861e-08	1.1865e-08	1.1585e-08	1.1146e-08	1.1348e-08	1.2031e-08	1.2072e-08	1.1472e-08
1.1806e-08	1.2329e-08	1.2531e-08	1.177e-08	1.1491e-08	1.1212e-08	1.0452e-08	1.0814e-08	1.1657e-08	1.2821e-08	1.3504e-08	1.3706e-08	1.3106e-08	1.2987e-08	1.335e-08	1.3391e-08	1.2791e-08	1.2672e-08	1.3035e-08	1.2435e-08	1.2637e-08	1.3319e-08	1.3842e-08	1.3242e-08	1.2482e-08	1.092e-08	1.1443e-08	1.1645e-08	1.1365e-08	1.1888e-08	1.2891e-08	1.4216e-08	1.3616e-08	1.2054e-08	1.1935e-08	1.2778e-08	1.298e-08	1.2861e-08	1.2101e-08	1.2624e-08	1.1864e-08	1.0622e-08	1.0343e-08	1.0705e-08	1.203e-08	1.159e-08	1.1471e-08	1.1834e-08	1.2356e-08	1.1596e-08
1.193e-08	1.1651e-08	1.1692e-08	1.2215e-08	1.2096e-08	1.1496e-08	1.0576e-08	1.0777e-08	1.1781e-08	1.3586e-08	1.3948e-08	1.3669e-08	1.339e-08	1.1828e-08	1.219e-08	1.1911e-08	1.2113e-08	1.2155e-08	1.1876e-08	1.1596e-08	1.276e-08	1.2481e-08	1.2202e-08	1.2243e-08	1.2445e-08	1.1685e-08	1.1566e-08	1.1287e-08	1.0687e-08	1.0889e-08	1.2053e-08	1.3057e-08	1.3098e-08	1.2338e-08	1.1097e-08	1.1619e-08	1.2463e-08	1.2023e-08	1.2065e-08	1.2106e-08	1.0865e-08	1.0265e-08	1.0467e-08	1.1471e-08	1.2153e-08	1.2676e-08	1.1916e-08	1.1957e-08	1.1838e-08	1.188e-08
1.1893e-08	1.1614e-08	1.2137e-08	1.2819e-08	1.2861e-08	1.2261e-08	1.1341e-08	1.1382e-08	1.3348e-08	1.5153e-08	1.4713e-08	1.4114e-08	1.3033e-08	1.1631e-08	1.055e-08	1.0271e-08	1.1114e-08	1.1958e-08	1.1999e-08	1.2361e-08	1.3044e-08	1.3086e-08	1.2807e-08	1.2527e-08	1.2248e-08	1.1809e-08	1.1049e-08	1.1732e-08	1.1452e-08	1.0372e-08	1.1375e-08	1.286e-08	1.3222e-08	1.2301e-08	1.1862e-08	1.2384e-08	1.2266e-08	1.2628e-08	1.2509e-08	1.1268e-08	9.7059e-09	9.9077e-09	1.0911e-08	1.1113e-08	1.2598e-08	1.3762e-08	1.2681e-08	1.2081e-08	1.2122e-08	1.2645e-08
1.3139e-08	1.27e-08	1.3062e-08	1.3103e-08	1.2824e-08	1.3186e-08	1.1945e-08	1.1666e-08	1.3151e-08	1.4956e-08	1.5318e-08	1.3596e-08	1.2515e-08	1.2076e-08	1.0193e-08	9.9139e-09	1.0276e-08	1.16e-08	1.2123e-08	1.2164e-08	1.3168e-08	1.4332e-08	1.5175e-08	1.4255e-08	1.2693e-08	1.2253e-08	1.2615e-08	1.3459e-08	1.366e-08	1.2099e-08	1.0857e-08	1.2182e-08	1.2704e-08	1.2585e-08	1.2627e-08	1.2668e-08	1.287e-08	1.3072e-08	1.3114e-08	1.1872e-08	1.0952e-08	1.0993e-08	1.1837e-08	1.1237e-08	1.208e-08	1.3084e-08	1.2644e-08	1.1884e-08	1.2246e-08	1.2769e-08
1.2782e-08	1.2342e-08	1.2224e-08	1.1784e-08	1.1665e-08	1.1867e-08	1.2229e-08	1.1629e-08	1.2312e-08	1.3797e-08	1.4159e-08	1.3399e-08	1.2639e-08	1.1718e-08	1.0317e-08	1.0038e-08	1.04e-08	1.1403e-08	1.1926e-08	1.2128e-08	1.3452e-08	1.4616e-08	1.4818e-08	1.4539e-08	1.3297e-08	1.2698e-08	1.338e-08	1.4544e-08	1.4586e-08	1.2383e-08	1.066e-08	1.1343e-08	1.2186e-08	1.2228e-08	1.3232e-08	1.3754e-08	1.4437e-08	1.3997e-08	1.3077e-08	1.1996e-08	1.1076e-08	1.1919e-08	1.2602e-08	1.1842e-08	1.1562e-08	1.2245e-08	1.2447e-08	1.2489e-08	1.3172e-08	1.3053e-08
1.2104e-08	1.1664e-08	1.1545e-08	1.0465e-08	1.0506e-08	1.1029e-08	1.1231e-08	1.1593e-08	1.2115e-08	1.3119e-08	1.3641e-08	1.4164e-08	1.3404e-08	1.2163e-08	1.1723e-08	1.1765e-08	1.1646e-08	1.2168e-08	1.2851e-08	1.3534e-08	1.3896e-08	1.3938e-08	1.446e-08	1.37e-08	1.31e-08	1.3142e-08	1.3985e-08	1.4989e-08	1.4549e-08	1.3148e-08	1.0784e-08	1.0986e-08	1.231e-08	1.2993e-08	1.3355e-08	1.484e-08	1.5523e-08	1.4923e-08	1.272e-08	1.1478e-08	1.2322e-08	1.2684e-08	1.2565e-08	1.2126e-08	1.1526e-08	1.269e-08	1.2571e-08	1.1971e-08	1.2333e-08	1.3497e-08
1.1586e-08	1.1307e-08	1.0867e-08	9.9469e-09	9.8281e-09	9.7093e-09	1.1194e-08	1.2518e-08	1.3361e-08	1.3243e-08	1.3444e-08	1.3967e-08	1.4489e-08	1.3248e-08	1.2809e-08	1.3812e-08	1.3694e-08	1.3735e-08	1.4739e-08	1.5582e-08	1.5142e-08	1.342e-08	1.3141e-08	1.3503e-08	1.2743e-08	1.3747e-08	1.475e-08	1.4952e-08	1.4352e-08	1.2951e-08	1.1228e-08	1.2232e-08	1.3717e-08	1.3758e-08	1.3479e-08	1.4001e-08	1.4203e-08	1.3603e-08	1.2202e-08	1.2404e-08	1.3888e-08	1.4571e-08	1.4292e-08	1.241e-08	1.181e-08	1.2012e-08	1.1893e-08	1.1614e-08	1.2777e-08	1.33e-08
1.0908e-08	1.0629e-08	1.0991e-08	1.1033e-08	1.1395e-08	1.1276e-08	1.1318e-08	1.2481e-08	1.2363e-08	1.2885e-08	1.3728e-08	1.377e-08	1.2849e-08	1.3693e-08	1.3734e-08	1.4417e-08	1.3657e-08	1.3538e-08	1.4702e-08	1.5706e-08	1.5587e-08	1.4185e-08	1.2784e-08	1.2504e-08	1.2867e-08	1.3389e-08	1.4874e-08	1.5396e-08	1.4476e-08	1.3074e-08	1.1192e-08	1.2837e-08	1.368e-08	1.4363e-08	1.3923e-08	1.3484e-08	1.2724e-08	1.2284e-08	1.2646e-08	1.3008e-08	1.5295e-08	1.5657e-08	1.5538e-08	1.4137e-08	1.2094e-08	1.1975e-08	1.1856e-08	1.1898e-08	1.2901e-08	1.3103e-08
1.1513e-08	1.0913e-08	1.1916e-08	1.1958e-08	1.1358e-08	1.1079e-08	1.1762e-08	1.1964e-08	1.1845e-08	1.2047e-08	1.305e-08	1.3092e-08	1.2973e-08	1.4137e-08	1.3858e-08	1.3739e-08	1.3139e-08	1.2539e-08	1.3222e-08	1.4226e-08	1.3947e-08	1.3186e-08	1.2747e-08	1.2628e-08	1.3151e-08	1.3673e-08	1.4196e-08	1.4077e-08	1.3958e-08	1.2236e-08	1.1315e-08	1.2319e-08	1.3964e-08	1.4807e-08	1.4528e-08	1.2645e-08	1.2687e-08	1.2728e-08	1.3091e-08	1.4094e-08	1.5579e-08	1.6101e-08	1.5181e-08	1.41e-08	1.3019e-08	1.258e-08	1.3583e-08	1.2983e-08	1.2544e-08	1.2425e-08
1.3881e-08	1.2961e-08	1.1719e-08	1.1921e-08	1.1161e-08	1.1042e-08	1.0442e-08	1.2248e-08	1.2289e-08	1.2491e-08	1.2052e-08	1.2254e-08	1.4219e-08	1.2657e-08	1.4623e-08	1.1939e-08	1.3102e-08	1.2182e-08	1.3025e-08	1.3387e-08	1.2307e-08	1.3631e-08	1.0947e-08	1.4355e-08	1.2473e-08	1.508e-08	1.3357e-08	1.3559e-08	1.2318e-08	9.7941e-09	1.2722e-08	1.0839e-08	1.6012e-08	1.1403e-08	1.4812e-08	1.2769e-08	1.4254e-08	1.4135e-08	1.4016e-08	1.534e-08	1.2977e-08	1.6546e-08	1.2098e-08	1.6308e-08	1.3624e-08	1.4467e-08	1.3546e-08	1.3428e-08	1.395e-08	1.319e-08
1.4486e-08	1.3405e-08	1.2966e-08	1.1083e-08	1.1445e-08	9.2419e-09	9.9248e-09	9.806e-09	1.2092e-08	1.1813e-08	1.1534e-08	1.35e-08	1.3862e-08	1.3102e-08	1.2662e-08	1.3345e-08	1.3066e-08	1.2787e-08	1.2828e-08	1.3511e-08	1.3232e-08	1.2151e-08	1.1872e-08	1.2875e-08	1.4039e-08	1.4562e-08	1.4603e-08	1.3042e-08	1.1319e-08	1.0719e-08	1.1563e-08	1.1925e-08	1.2287e-08	1.2329e-08	1.3332e-08	1.4336e-08	1.4858e-08	1.4739e-08	1.3819e-08	1.3379e-08	1.3421e-08	1.2981e-08	1.3504e-08	1.4027e-08	1.503e-08	1.4911e-08	1.4472e-08	1.307e-08	1.4074e-08	1.4596e-08
1.3006e-08	1.3048e-08	1.2769e-08	1.2489e-08	1.0927e-08	9.3656e-09	9.4071e-09	1.0731e-08	1.2056e-08	1.2578e-08	1.1978e-08	1.3142e-08	1.3344e-08	1.2584e-08	1.2465e-08	1.3148e-08	1.367e-08	1.3391e-08	1.2791e-08	1.2673e-08	1.2714e-08	1.2435e-08	1.2156e-08	1.2197e-08	1.3361e-08	1.3724e-08	1.4246e-08	1.2363e-08	1.1443e-08	1.1324e-08	1.1847e-08	1.285e-08	1.2892e-08	1.3094e-08	1.3937e-08	1.462e-08	1.4341e-08	1.4061e-08	1.3301e-08	1.2541e-08	1.2583e-08	1.2303e-08	1.2666e-08	1.3509e-08	1.4833e-08	1.3752e-08	1.2992e-08	1.2553e-08	1.3556e-08	1.456e-08
1.3611e-08	1.2851e-08	1.193e-08	1.1811e-08	1.0891e-08	9.0082e-09	1.0172e-08	1.1657e-08	1.2179e-08	1.3022e-08	1.2743e-08	1.2304e-08	1.1544e-08	1.1585e-08	1.1947e-08	1.2791e-08	1.4436e-08	1.3675e-08	1.3076e-08	1.2796e-08	1.2838e-08	1.2559e-08	1.244e-08	1.1199e-08	1.2042e-08	1.2725e-08	1.2606e-08	1.2166e-08	1.1567e-08	1.225e-08	1.3093e-08	1.3295e-08	1.3336e-08	1.3538e-08	1.4702e-08	1.4102e-08	1.4144e-08	1.4025e-08	1.2944e-08	1.3146e-08	1.3668e-08	1.371e-08	1.327e-08	1.2991e-08	1.3353e-08	1.2433e-08	1.2154e-08	1.1714e-08	1.1756e-08	1.292e-08
1.1329e-08	1.089e-08	1.029e-08	9.8505e-09	9.411e-09	1.0415e-08	1.1899e-08	1.3223e-08	1.3265e-08	1.3948e-08	1.3669e-08	1.4191e-08	1.3431e-08	1.203e-08	1.143e-08	1.2594e-08	1.3757e-08	1.3318e-08	1.2718e-08	1.292e-08	1.3282e-08	1.3484e-08	1.2403e-08	1.1483e-08	1.2486e-08	1.2848e-08	1.2249e-08	1.1649e-08	1.2011e-08	1.2854e-08	1.4018e-08	1.438e-08	1.4582e-08	1.5105e-08	1.5307e-08	1.4065e-08	1.2985e-08	1.2866e-08	1.3228e-08	1.375e-08	1.299e-08	1.3032e-08	1.2753e-08	1.2473e-08	1.2675e-08	1.2557e-08	1.2438e-08	1.1678e-08	1.1559e-08	1.2081e-08
1.2255e-08	1.0853e-08	1.0253e-08	9.6535e-09	1.0336e-08	1.2623e-08	1.3787e-08	1.3347e-08	1.3549e-08	1.2949e-08	1.4754e-08	1.5918e-08	1.4998e-08	1.3276e-08	1.1874e-08	1.2076e-08	1.34e-08	1.3602e-08	1.3323e-08	1.2563e-08	1.3085e-08	1.3287e-08	1.3008e-08	1.2408e-08	1.2931e-08	1.2651e-08	1.1731e-08	1.1933e-08	1.2936e-08	1.3619e-08	1.4302e-08	1.4825e-08	1.5989e-08	1.603e-08	1.5751e-08	1.3868e-08	1.2467e-08	1.2348e-08	1.3191e-08	1.3874e-08	1.3435e-08	1.3476e-08	1.2716e-08	1.2597e-08	1.2639e-08	1.268e-08	1.2401e-08	1.2443e-08	1.2324e-08	1.2846e-08
1.334e-08	1.1618e-08	1.182e-08	1.122e-08	1.1582e-08	1.1945e-08	1.359e-08	1.315e-08	1.3031e-08	1.2912e-08	1.4237e-08	1.5721e-08	1.5602e-08	1.372e-08	1.2318e-08	1.1879e-08	1.2081e-08	1.3726e-08	1.3607e-08	1.3488e-08	1.3369e-08	1.4052e-08	1.3452e-08	1.2532e-08	1.3215e-08	1.2615e-08	1.1694e-08	1.1896e-08	1.3541e-08	1.3903e-08	1.3624e-08	1.4788e-08	1.6433e-08	1.6955e-08	1.5714e-08	1.4152e-08	1.3072e-08	1.2953e-08	1.2994e-08	1.3356e-08	1.3077e-08	1.3279e-08	1.2519e-08	1.2721e-08	1.2442e-08	1.1842e-08	1.1723e-08	1.2246e-08	1.3249e-08	1.297e-08
1.2983e-08	1.2063e-08	1.2104e-08	1.1985e-08	1.2027e-08	1.2229e-08	1.2912e-08	1.3113e-08	1.2834e-08	1.2555e-08	1.3238e-08	1.4723e-08	1.4924e-08	1.3363e-08	1.1961e-08	1.1522e-08	1.1884e-08	1.3529e-08	1.4693e-08	1.4574e-08	1.4615e-08	1.4015e-08	1.3416e-08	1.2174e-08	1.2216e-08	1.1937e-08	1.1497e-08	1.202e-08	1.2703e-08	1.2744e-08	1.3106e-08	1.4751e-08	1.5434e-08	1.5796e-08	1.4716e-08	1.2993e-08	1.2393e-08	1.2756e-08	1.3278e-08	1.332e-08	1.4003e-08	1.3403e-08	1.3124e-08	1.3165e-08	1.2726e-08	1.2446e-08	1.2488e-08	1.2049e-08	1.2411e-08	1.2613e-08
1.1503e-08	1.2507e-08	1.3029e-08	1.1788e-08	1.2471e-08	1.2673e-08	1.3516e-08	1.4039e-08	1.3439e-08	1.2198e-08	1.24e-08	1.3884e-08	1.5369e-08	1.4769e-08	1.3207e-08	1.2607e-08	1.2649e-08	1.3973e-08	1.5618e-08	1.5659e-08	1.4579e-08	1.3337e-08	1.1936e-08	1.1176e-08	1.0736e-08	1.1098e-08	1.1461e-08	1.3266e-08	1.3468e-08	1.2226e-08	1.2589e-08	1.3913e-08	1.4275e-08	1.4317e-08	1.4038e-08	1.2796e-08	1.2677e-08	1.4162e-08	1.3883e-08	1.3283e-08	1.3645e-08	1.2564e-08	1.2285e-08	1.2487e-08	1.2689e-08	1.3372e-08	1.3093e-08	1.2653e-08	1.3336e-08	1.3217e-08
1.0344e-08	1.1989e-08	1.2832e-08	1.2233e-08	1.2434e-08	1.2957e-08	1.3159e-08	1.3681e-08	1.3082e-08	1.168e-08	1.1722e-08	1.3687e-08	1.5332e-08	1.4893e-08	1.4132e-08	1.2891e-08	1.2772e-08	1.3455e-08	1.494e-08	1.4981e-08	1.4382e-08	1.298e-08	1.1739e-08	1.0658e-08	1.0379e-08	1.042e-08	1.1584e-08	1.2588e-08	1.2148e-08	1.1869e-08	1.2552e-08	1.2914e-08	1.2475e-08	1.2516e-08	1.2718e-08	1.292e-08	1.3603e-08	1.4606e-08	1.4327e-08	1.3567e-08	1.3448e-08	1.2528e-08	1.2409e-08	1.3092e-08	1.3775e-08	1.3496e-08	1.3537e-08	1.2937e-08	1.3139e-08	1.302e-08
1.0308e-08	1.2594e-08	1.3758e-08	1.396e-08	1.32e-08	1.26e-08	1.2481e-08	1.2683e-08	1.2243e-08	1.2766e-08	1.2326e-08	1.2849e-08	1.3692e-08	1.3894e-08	1.4096e-08	1.3656e-08	1.3698e-08	1.4701e-08	1.5384e-08	1.4784e-08	1.4666e-08	1.3905e-08	1.2023e-08	1.1102e-08	1.1304e-08	1.1506e-08	1.1868e-08	1.1589e-08	1.2112e-08	1.1512e-08	1.1874e-08	1.2236e-08	1.1636e-08	1.248e-08	1.2521e-08	1.2723e-08	1.3887e-08	1.457e-08	1.4451e-08	1.3851e-08	1.2931e-08	1.3132e-08	1.4136e-08	1.53e-08	1.486e-08	1.3619e-08	1.4142e-08	1.4023e-08	1.2942e-08	1.2663e-08
1.1393e-08	1.368e-08	1.5645e-08	1.5206e-08	1.4446e-08	1.3525e-08	1.3086e-08	1.3287e-08	1.3489e-08	1.305e-08	1.2931e-08	1.2652e-08	1.2533e-08	1.2254e-08	1.3257e-08	1.3299e-08	1.4302e-08	1.5627e-08	1.5989e-08	1.5549e-08	1.4469e-08	1.3227e-08	1.2467e-08	1.3631e-08	1.3192e-08	1.2431e-08	1.2152e-08	1.2354e-08	1.2235e-08	1.1956e-08	1.1036e-08	1.1237e-08	1.16e-08	1.2443e-08	1.3767e-08	1.3167e-08	1.353e-08	1.3731e-08	1.3933e-08	1.4135e-08	1.3215e-08	1.3096e-08	1.4099e-08	1.4943e-08	1.4824e-08	1.3743e-08	1.3143e-08	1.3185e-08	1.2585e-08	1.3107e-08
1.3601e-08	1.4765e-08	1.5128e-08	1.5009e-08	1.473e-08	1.4931e-08	1.5133e-08	1.5014e-08	1.5056e-08	1.5739e-08	1.562e-08	1.4539e-08	1.3298e-08	1.2217e-08	1.2098e-08	1.3423e-08	1.5388e-08	1.7514e-08	1.7716e-08	1.6314e-08	1.5073e-08	1.3992e-08	1.3393e-08	1.4556e-08	1.4598e-08	1.3998e-08	1.404e-08	1.4402e-08	1.4123e-08	1.3042e-08	1.2442e-08	1.2002e-08	1.2204e-08	1.3208e-08	1.3891e-08	1.3291e-08	1.3012e-08	1.3214e-08	1.4378e-08	1.4419e-08	1.398e-08	1.3059e-08	1.3261e-08	1.4425e-08	1.3825e-08	1.3065e-08	1.3106e-08	1.3469e-08	1.3991e-08	1.4033e-08
1.3725e-08	1.4889e-08	1.477e-08	1.3689e-08	1.3571e-08	1.4895e-08	1.5738e-08	1.4817e-08	1.518e-08	1.6344e-08	1.6866e-08	1.5785e-08	1.4544e-08	1.2982e-08	1.1741e-08	1.2264e-08	1.4229e-08	1.6195e-08	1.7198e-08	1.5957e-08	1.5357e-08	1.4276e-08	1.3997e-08	1.4039e-08	1.392e-08	1.3801e-08	1.5446e-08	1.6129e-08	1.4888e-08	1.4288e-08	1.3848e-08	1.3249e-08	1.2809e-08	1.3011e-08	1.3694e-08	1.3254e-08	1.2334e-08	1.3337e-08	1.3058e-08	1.342e-08	1.3141e-08	1.206e-08	1.2102e-08	1.3105e-08	1.2826e-08	1.2707e-08	1.3711e-08	1.4554e-08	1.4115e-08	1.3675e-08
1.2887e-08	1.3089e-08	1.313e-08	1.2851e-08	1.2892e-08	1.3415e-08	1.4579e-08	1.462e-08	1.4662e-08	1.5505e-08	1.5867e-08	1.5588e-08	1.4026e-08	1.2785e-08	1.1865e-08	1.1906e-08	1.291e-08	1.4555e-08	1.4917e-08	1.4157e-08	1.3717e-08	1.3919e-08	1.3961e-08	1.4162e-08	1.3402e-08	1.3604e-08	1.5409e-08	1.5611e-08	1.4691e-08	1.5053e-08	1.4613e-08	1.3693e-08	1.3574e-08	1.4097e-08	1.4138e-08	1.3057e-08	1.2778e-08	1.282e-08	1.3182e-08	1.2422e-08	1.118e-08	1.1062e-08	1.1103e-08	1.2427e-08	1.279e-08	1.3312e-08	1.3033e-08	1.3716e-08	1.2956e-08	1.2997e-08
1.1728e-08	1.3212e-08	1.3254e-08	1.2333e-08	1.2535e-08	1.3058e-08	1.358e-08	1.3942e-08	1.4305e-08	1.3544e-08	1.3907e-08	1.4108e-08	1.415e-08	1.2748e-08	1.1988e-08	1.2511e-08	1.2873e-08	1.2594e-08	1.2796e-08	1.3479e-08	1.3039e-08	1.3562e-08	1.3764e-08	1.3965e-08	1.3686e-08	1.3407e-08	1.425e-08	1.4933e-08	1.4173e-08	1.4375e-08	1.4096e-08	1.4137e-08	1.3858e-08	1.422e-08	1.4422e-08	1.3341e-08	1.3703e-08	1.3264e-08	1.2343e-08	1.1423e-08	1.1304e-08	1.1827e-08	1.267e-08	1.3834e-08	1.4196e-08	1.4558e-08	1.4279e-08	1.2557e-08	1.2598e-08	1.3762e-08
1.2493e-08	1.3496e-08	1.3538e-08	1.2297e-08	1.1697e-08	1.238e-08	1.3063e-08	1.3425e-08	1.3146e-08	1.2546e-08	1.3229e-08	1.4392e-08	1.4113e-08	1.3513e-08	1.3555e-08	1.3276e-08	1.2836e-08	1.2076e-08	1.1957e-08	1.1839e-08	1.1399e-08	1.2723e-08	1.3567e-08	1.3448e-08	1.3329e-08	1.3691e-08	1.4534e-08	1.4415e-08	1.3976e-08	1.4499e-08	1.4059e-08	1.4101e-08	1.4142e-08	1.4504e-08	1.4546e-08	1.3625e-08	1.3506e-08	1.2746e-08	1.1184e-08	1.2348e-08	1.3192e-08	1.4355e-08	1.4878e-08	1.524e-08	1.5442e-08	1.4682e-08	1.4082e-08	1.2039e-08	1.2882e-08	1.3886e-08
1.2296e-08	1.2498e-08	1.2379e-08	1.1458e-08	1.166e-08	1.3145e-08	1.3507e-08	1.435e-08	1.343e-08	1.299e-08	1.3032e-08	1.3554e-08	1.4718e-08	1.5561e-08	1.448e-08	1.34e-08	1.312e-08	1.1719e-08	1.1119e-08	1.1321e-08	1.1362e-08	1.1564e-08	1.3209e-08	1.3251e-08	1.3292e-08	1.4135e-08	1.5139e-08	1.502e-08	1.426e-08	1.4622e-08	1.4503e-08	1.3743e-08	1.5067e-08	1.7193e-08	1.483e-08	1.423e-08	1.3149e-08	1.1427e-08	1.1629e-08	1.3755e-08	1.556e-08	1.5762e-08	1.5002e-08	1.4883e-08	1.3802e-08	1.2721e-08	1.1801e-08	1.1682e-08	1.2044e-08	1.3048e-08
1.3221e-08	1.1819e-08	1.2663e-08	1.1582e-08	1.1463e-08	1.2306e-08	1.331e-08	1.5115e-08	1.3714e-08	1.3755e-08	1.1873e-08	1.4319e-08	1.4521e-08	1.6647e-08	1.5406e-08	1.4004e-08	1.2603e-08	1.2163e-08	1.2044e-08	1.2407e-08	1.325e-08	1.2169e-08	1.2852e-08	1.3214e-08	1.4218e-08	1.3297e-08	1.5423e-08	1.5465e-08	1.5185e-08	1.4586e-08	1.4787e-08	1.4348e-08	1.471e-08	1.4912e-08	1.4953e-08	1.3712e-08	1.199e-08	1.1871e-08	1.2875e-08	1.468e-08	1.6004e-08	1.4923e-08	1.3843e-08	1.196e-08	1.1521e-08	1.076e-08	1.2726e-08	1.3088e-08	1.3931e-08	1.4294e-08
1.2864e-08	1.2104e-08	1.1824e-08	1.2347e-08	1.1426e-08	1.2109e-08	1.2471e-08	1.4116e-08	1.3517e-08	1.3237e-08	1.2157e-08	1.316e-08	1.4164e-08	1.5809e-08	1.5529e-08	1.3647e-08	1.2566e-08	1.2287e-08	1.3932e-08	1.3172e-08	1.4817e-08	1.3896e-08	1.3938e-08	1.3177e-08	1.4502e-08	1.4703e-08	1.6509e-08	1.6711e-08	1.6592e-08	1.6313e-08	1.5552e-08	1.6075e-08	1.5635e-08	1.5677e-08	1.4436e-08	1.3515e-08	1.2595e-08	1.3598e-08	1.5243e-08	1.5605e-08	1.5807e-08	1.3283e-08	1.2684e-08	1.0961e-08	1.1965e-08	1.2968e-08	1.3491e-08	1.4334e-08	1.4215e-08	1.4097e-08
1.2987e-08	1.2067e-08	1.1467e-08	1.1509e-08	1.171e-08	1.2073e-08	1.2595e-08	1.2316e-08	1.2518e-08	1.3361e-08	1.3082e-08	1.3123e-08	1.3325e-08	1.4008e-08	1.437e-08	1.3771e-08	1.285e-08	1.3373e-08	1.3254e-08	1.3937e-08	1.5261e-08	1.5783e-08	1.5023e-08	1.5065e-08	1.5267e-08	1.611e-08	1.7915e-08	1.8438e-08	1.8158e-08	1.7398e-08	1.7119e-08	1.7321e-08	1.7202e-08	1.6121e-08	1.504e-08	1.4601e-08	1.4642e-08	1.5967e-08	1.697e-08	1.5248e-08	1.3847e-08	1.1964e-08	1.1364e-08	1.2528e-08	1.3852e-08	1.4535e-08	1.5058e-08	1.4458e-08	1.3217e-08	1.2136e-08
1.2309e-08	1.187e-08	1.143e-08	1.1632e-08	1.2315e-08	1.3319e-08	1.352e-08	1.2921e-08	1.2962e-08	1.3324e-08	1.2564e-08	1.1964e-08	1.2166e-08	1.2689e-08	1.2891e-08	1.3092e-08	1.3775e-08	1.3176e-08	1.3057e-08	1.374e-08	1.5224e-08	1.6548e-08	1.7071e-08	1.7273e-08	1.6833e-08	1.8158e-08	1.9482e-08	2.0485e-08	2.0206e-08	1.9446e-08	1.9808e-08	1.9048e-08	1.7967e-08	1.7207e-08	1.6768e-08	1.713e-08	1.7492e-08	1.8175e-08	1.6292e-08	1.3768e-08	1.2206e-08	1.1126e-08	1.1969e-08	1.3453e-08	1.5259e-08	1.5461e-08	1.5181e-08	1.3619e-08	1.2859e-08	1.274e-08
1.2273e-08	1.1673e-08	1.1554e-08	1.1756e-08	1.3882e-08	1.4725e-08	1.4606e-08	1.2884e-08	1.2284e-08	1.2486e-08	1.2528e-08	1.2088e-08	1.1809e-08	1.185e-08	1.1892e-08	1.2575e-08	1.2616e-08	1.3139e-08	1.3982e-08	1.4024e-08	1.5669e-08	1.7153e-08	1.8798e-08	1.9e-08	1.9683e-08	2.0366e-08	2.153e-08	2.2854e-08	2.2254e-08	2.2135e-08	2.1856e-08	2.1256e-08	2.0175e-08	1.9255e-08	1.9457e-08	2.03e-08	2.0502e-08	1.7817e-08	1.4652e-08	1.2609e-08	1.1689e-08	1.173e-08	1.2253e-08	1.3898e-08	1.4581e-08	1.5584e-08	1.4664e-08	1.2941e-08	1.2983e-08	1.3185e-08
1.2557e-08	1.2277e-08	1.1678e-08	1.2842e-08	1.4005e-08	1.4688e-08	1.4249e-08	1.3489e-08	1.2889e-08	1.3732e-08	1.4255e-08	1.4777e-08	1.3696e-08	1.3257e-08	1.2336e-08	1.1897e-08	1.1938e-08	1.2942e-08	1.3945e-08	1.4628e-08	1.6273e-08	1.7918e-08	2.0846e-08	2.201e-08	2.2051e-08	2.3055e-08	2.4379e-08	2.5383e-08	2.5264e-08	2.5145e-08	2.4224e-08	2.3304e-08	2.2544e-08	2.2585e-08	2.2947e-08	2.2187e-08	1.9182e-08	1.5857e-08	1.3814e-08	1.2573e-08	1.2614e-08	1.3457e-08	1.398e-08	1.3701e-08	1.4223e-08	1.5227e-08	1.4146e-08	1.2424e-08	1.2786e-08	1.4271e-08
1.3803e-08	1.3844e-08	1.3886e-08	1.2805e-08	1.3488e-08	1.401e-08	1.4533e-08	1.3773e-08	1.3654e-08	1.4657e-08	1.6463e-08	1.5863e-08	1.5584e-08	1.4022e-08	1.3743e-08	1.2982e-08	1.3024e-08	1.3867e-08	1.439e-08	1.5233e-08	1.6878e-08	1.9004e-08	2.129e-08	2.3737e-08	2.5221e-08	2.6065e-08	2.6908e-08	2.8392e-08	2.8915e-08	2.7834e-08	2.6914e-08	2.6314e-08	2.5874e-08	2.6397e-08	2.4995e-08	2.1349e-08	1.7863e-08	1.566e-08	1.49e-08	1.462e-08	1.386e-08	1.4543e-08	1.3783e-08	1.3183e-08	1.2904e-08	1.3106e-08	1.2025e-08	1.2227e-08	1.3391e-08	1.4394e-08
1.3606e-08	1.493e-08	1.449e-08	1.2929e-08	1.297e-08	1.3493e-08	1.5138e-08	1.55e-08	1.49e-08	1.5262e-08	1.6105e-08	1.5505e-08	1.6028e-08	1.5749e-08	1.4668e-08	1.4549e-08	1.5072e-08	1.6075e-08	1.6598e-08	1.7281e-08	1.8284e-08	2.025e-08	2.1895e-08	2.5143e-08	2.791e-08	2.9716e-08	3.0559e-08	3.1563e-08	3.2085e-08	3.1325e-08	3.0244e-08	2.9644e-08	2.9686e-08	2.7963e-08	2.3515e-08	2.0671e-08	1.8147e-08	1.6585e-08	1.5825e-08	1.5225e-08	1.3503e-08	1.3063e-08	1.2463e-08	1.1543e-08	1.1424e-08	1.2748e-08	1.2469e-08	1.2671e-08	1.3354e-08	1.3235e-08
1.3729e-08	1.4092e-08	1.3331e-08	1.2251e-08	1.1971e-08	1.2815e-08	1.478e-08	1.5623e-08	1.4382e-08	1.3622e-08	1.4145e-08	1.4507e-08	1.535e-08	1.491e-08	1.5273e-08	1.5956e-08	1.728e-08	1.7963e-08	1.8485e-08	2.013e-08	2.0813e-08	2.2458e-08	2.4263e-08	2.655e-08	2.9157e-08	3.2245e-08	3.4531e-08	3.5855e-08	3.5736e-08	3.4816e-08	3.4216e-08	3.3616e-08	3.0932e-08	2.7125e-08	2.412e-08	2.0795e-08	1.9233e-08	1.7029e-08	1.5468e-08	1.3585e-08	1.2985e-08	1.1744e-08	1.1144e-08	1.1346e-08	1.2189e-08	1.2551e-08	1.2753e-08	1.3436e-08	1.3638e-08	1.2878e-08
1.257e-08	1.2291e-08	1.2493e-08	1.1893e-08	1.1454e-08	1.2297e-08	1.33e-08	1.3502e-08	1.2742e-08	1.1982e-08	1.1703e-08	1.2225e-08	1.2588e-08	1.2629e-08	1.3152e-08	1.4476e-08	1.58e-08	1.6964e-08	1.909e-08	2.1697e-08	2.3823e-08	2.5628e-08	2.6792e-08	2.9399e-08	3.2006e-08	3.4613e-08	3.738e-08	3.9987e-08	4.0349e-08	3.9589e-08	3.7546e-08	3.4702e-08	3.1376e-08	2.8211e-08	2.4885e-08	2.2041e-08	1.9196e-08	1.6993e-08	1.5431e-08	1.3869e-08	1.2788e-08	1.2509e-08	1.1749e-08	1.0828e-08	1.1511e-08	1.1232e-08	1.1273e-08	1.1796e-08	1.2158e-08	1.1879e-08
1.2213e-08	1.2094e-08	1.2136e-08	1.2177e-08	1.2539e-08	1.3222e-08	1.3584e-08	1.3305e-08	1.2705e-08	1.2747e-08	1.2788e-08	1.2189e-08	1.1909e-08	1.2592e-08	1.2474e-08	1.3477e-08	1.416e-08	1.5645e-08	1.761e-08	1.9896e-08	2.2183e-08	2.495e-08	2.8038e-08	3.1126e-08	3.4374e-08	3.7462e-08	4.039e-08	4.3157e-08	4.4001e-08	4.292e-08	3.9915e-08	3.6108e-08	3.2783e-08	2.9457e-08	2.6292e-08	2.3607e-08	2.1404e-08	1.904e-08	1.6837e-08	1.5756e-08	1.4996e-08	1.3915e-08	1.2995e-08	1.2395e-08	1.1314e-08	1.1837e-08	1.2039e-08	1.1118e-08	1.0839e-08	1.1522e-08
1.2016e-08	1.3019e-08	1.3382e-08	1.3263e-08	1.3946e-08	1.511e-08	1.6113e-08	1.5193e-08	1.4272e-08	1.3833e-08	1.3714e-08	1.3274e-08	1.2995e-08	1.3518e-08	1.4201e-08	1.4402e-08	1.4765e-08	1.5608e-08	1.7253e-08	1.9379e-08	2.1665e-08	2.4593e-08	2.8001e-08	3.141e-08	3.4658e-08	3.8388e-08	4.2117e-08	4.5365e-08	4.669e-08	4.5288e-08	4.1642e-08	3.7515e-08	3.4029e-08	3.0543e-08	2.7858e-08	2.5014e-08	2.281e-08	1.9485e-08	1.7282e-08	1.588e-08	1.4639e-08	1.3237e-08	1.2958e-08	1.2198e-08	1.1117e-08	1.18e-08	1.2162e-08	1.2204e-08	1.1604e-08	1.2447e-08
1.214e-08	1.2983e-08	1.3185e-08	1.3387e-08	1.439e-08	1.5875e-08	1.6077e-08	1.4996e-08	1.3915e-08	1.2994e-08	1.3036e-08	1.2596e-08	1.2317e-08	1.2679e-08	1.3843e-08	1.3724e-08	1.4568e-08	1.5251e-08	1.7377e-08	1.9502e-08	2.1789e-08	2.4716e-08	2.7804e-08	3.1534e-08	3.4942e-08	3.8351e-08	4.176e-08	4.5489e-08	4.6653e-08	4.4931e-08	4.0964e-08	3.6676e-08	3.319e-08	2.9704e-08	2.686e-08	2.3694e-08	2.117e-08	1.8165e-08	1.5642e-08	1.3759e-08	1.2838e-08	1.2078e-08	1.0997e-08	1.0718e-08	1.1401e-08	1.2725e-08	1.3088e-08	1.3129e-08	1.3171e-08	1.3853e-08
1.1622e-08	1.2305e-08	1.2346e-08	1.2708e-08	1.3391e-08	1.4395e-08	1.4276e-08	1.3356e-08	1.2435e-08	1.2637e-08	1.2358e-08	1.3041e-08	1.2601e-08	1.2482e-08	1.3165e-08	1.3367e-08	1.421e-08	1.5855e-08	1.7981e-08	2.0107e-08	2.2554e-08	2.5481e-08	2.8249e-08	3.1016e-08	3.4104e-08	3.7192e-08	4.0761e-08	4.3208e-08	4.3891e-08	4.2649e-08	3.9484e-08	3.5838e-08	3.2191e-08	2.9026e-08	2.5701e-08	2.2856e-08	2.0011e-08	1.7167e-08	1.4803e-08	1.3722e-08	1.2802e-08	1.2202e-08	1.2885e-08	1.3247e-08	1.3609e-08	1.4292e-08	1.4654e-08	1.3092e-08	1.2653e-08	1.2213e-08
1.0944e-08	1.1787e-08	1.231e-08	1.2191e-08	1.2553e-08	1.2434e-08	1.2315e-08	1.2197e-08	1.2398e-08	1.3242e-08	1.2642e-08	1.2844e-08	1.3206e-08	1.3568e-08	1.377e-08	1.4453e-08	1.4815e-08	1.646e-08	1.8426e-08	2.0391e-08	2.2677e-08	2.4964e-08	2.709e-08	2.9536e-08	3.2464e-08	3.5873e-08	3.7838e-08	3.9162e-08	3.9845e-08	3.8444e-08	3.6401e-08	3.4037e-08	3.1674e-08	2.9631e-08	2.6305e-08	2.3621e-08	2.0295e-08	1.7771e-08	1.5568e-08	1.3686e-08	1.2765e-08	1.2005e-08	1.3008e-08	1.305e-08	1.2931e-08	1.3293e-08	1.2373e-08	1.1292e-08	1.0852e-08	1.1054e-08
1.219e-08	1.2071e-08	1.2433e-08	1.2154e-08	1.2356e-08	1.2558e-08	1.292e-08	1.4084e-08	1.3003e-08	1.2884e-08	1.2926e-08	1.2967e-08	1.3169e-08	1.3371e-08	1.3413e-08	1.4095e-08	1.5259e-08	1.6744e-08	1.8229e-08	2.0515e-08	2.1839e-08	2.3484e-08	2.561e-08	2.8698e-08	3.2107e-08	3.4393e-08	3.4274e-08	3.4957e-08	3.58e-08	3.4719e-08	3.2837e-08	3.1115e-08	2.8591e-08	2.6548e-08	2.5627e-08	2.4226e-08	2.1702e-08	1.8376e-08	1.5852e-08	1.4611e-08	1.2728e-08	1.1648e-08	1.1689e-08	1.157e-08	1.2093e-08	1.2455e-08	1.2176e-08	1.2217e-08	1.2099e-08	1.214e-08
1.4077e-08	1.2996e-08	1.3038e-08	1.324e-08	1.3923e-08	1.4285e-08	1.4006e-08	1.3246e-08	1.2806e-08	1.2527e-08	1.2729e-08	1.277e-08	1.2812e-08	1.3655e-08	1.4338e-08	1.4379e-08	1.6024e-08	1.7188e-08	1.755e-08	1.8394e-08	2.0199e-08	2.1844e-08	2.5092e-08	2.8822e-08	3.0787e-08	3.0508e-08	3.071e-08	3.1713e-08	3.1915e-08	3.0995e-08	2.9914e-08	2.755e-08	2.5988e-08	2.3946e-08	2.2544e-08	2.1463e-08	2.0863e-08	1.9782e-08	1.8221e-08	1.6338e-08	1.4455e-08	1.3054e-08	1.1813e-08	1.1213e-08	1.1254e-08	1.2579e-08	1.3101e-08	1.4105e-08	1.4627e-08	1.4348e-08
1.4842e-08	1.4082e-08	1.4765e-08	1.5608e-08	1.597e-08	1.521e-08	1.429e-08	1.3049e-08	1.2769e-08	1.3292e-08	1.3814e-08	1.3535e-08	1.3256e-08	1.3939e-08	1.4141e-08	1.4663e-08	1.5346e-08	1.5548e-08	1.575e-08	1.7555e-08	1.9361e-08	2.2128e-08	2.5537e-08	2.7342e-08	2.6582e-08	2.6784e-08	2.7466e-08	2.831e-08	2.803e-08	2.7431e-08	2.667e-08	2.4948e-08	2.3547e-08	2.1343e-08	1.9461e-08	1.838e-08	1.778e-08	1.8303e-08	1.7222e-08	1.6622e-08	1.6343e-08	1.5743e-08	1.4502e-08	1.2619e-08	1.1378e-08	1.1099e-08	1.1301e-08	1.3427e-08	1.4911e-08	1.5274e-08
1.3523e-08	1.3725e-08	1.4728e-08	1.5251e-08	1.5773e-08	1.4693e-08	1.3131e-08	1.2531e-08	1.3214e-08	1.3416e-08	1.3457e-08	1.3018e-08	1.338e-08	1.3902e-08	1.3623e-08	1.3665e-08	1.4348e-08	1.4549e-08	1.4912e-08	1.6717e-08	1.9484e-08	2.2893e-08	2.5019e-08	2.3938e-08	2.3659e-08	2.4502e-08	2.4383e-08	2.4585e-08	2.5108e-08	2.4668e-08	2.3587e-08	2.2667e-08	2.1265e-08	2.0024e-08	1.7981e-08	1.658e-08	1.5499e-08	1.5059e-08	1.494e-08	1.402e-08	1.4222e-08	1.4584e-08	1.4625e-08	1.3545e-08	1.2784e-08	1.2185e-08	1.1905e-08	1.2749e-08	1.4073e-08	1.4435e-08
1.2043e-08	1.2245e-08	1.373e-08	1.4092e-08	1.4294e-08	1.2892e-08	1.3254e-08	1.3937e-08	1.446e-08	1.3539e-08	1.2939e-08	1.2821e-08	1.3183e-08	1.3705e-08	1.3587e-08	1.2666e-08	1.3028e-08	1.3871e-08	1.5196e-08	1.7161e-08	2.0089e-08	2.2375e-08	2.0974e-08	2.0374e-08	2.0896e-08	2.0778e-08	2.0979e-08	2.2143e-08	2.2185e-08	2.0944e-08	2.0504e-08	1.9584e-08	1.8503e-08	1.8063e-08	1.6822e-08	1.5902e-08	1.4019e-08	1.374e-08	1.3781e-08	1.254e-08	1.194e-08	1.2463e-08	1.2504e-08	1.2065e-08	1.1946e-08	1.1827e-08	1.267e-08	1.3834e-08	1.5159e-08	1.5842e-08
1.1205e-08	1.285e-08	1.3853e-08	1.4055e-08	1.3776e-08	1.3176e-08	1.2897e-08	1.3901e-08	1.4744e-08	1.3342e-08	1.3063e-08	1.3265e-08	1.2825e-08	1.2707e-08	1.339e-08	1.3591e-08	1.4274e-08	1.4476e-08	1.5961e-08	1.8247e-08	2.0533e-08	1.9452e-08	1.8051e-08	1.7932e-08	1.8455e-08	1.9298e-08	1.9019e-08	1.906e-08	1.9102e-08	1.9464e-08	1.8543e-08	1.7463e-08	1.6382e-08	1.6103e-08	1.5984e-08	1.5063e-08	1.3501e-08	1.3382e-08	1.2783e-08	1.2985e-08	1.2866e-08	1.1945e-08	1.2628e-08	1.267e-08	1.3032e-08	1.2111e-08	1.1672e-08	1.2996e-08	1.5122e-08	1.6286e-08
1.1809e-08	1.2653e-08	1.4137e-08	1.4339e-08	1.3579e-08	1.2498e-08	1.2059e-08	1.226e-08	1.2783e-08	1.2504e-08	1.3026e-08	1.387e-08	1.3911e-08	1.4754e-08	1.4956e-08	1.4837e-08	1.5039e-08	1.5081e-08	1.6886e-08	1.9012e-08	1.8573e-08	1.669e-08	1.5769e-08	1.6452e-08	1.7135e-08	1.7016e-08	1.6737e-08	1.726e-08	1.8103e-08	1.7182e-08	1.7224e-08	1.5822e-08	1.5383e-08	1.4783e-08	1.4344e-08	1.4545e-08	1.3625e-08	1.2384e-08	1.1944e-08	1.2627e-08	1.347e-08	1.4474e-08	1.4355e-08	1.4717e-08	1.4438e-08	1.3357e-08	1.1795e-08	1.1677e-08	1.3001e-08	1.4646e-08
1.1773e-08	1.1975e-08	1.2818e-08	1.2699e-08	1.1939e-08	1.1339e-08	1.1862e-08	1.2224e-08	1.3067e-08	1.3109e-08	1.3791e-08	1.4795e-08	1.5638e-08	1.5359e-08	1.524e-08	1.3518e-08	1.4682e-08	1.6648e-08	1.7972e-08	1.7212e-08	1.565e-08	1.3928e-08	1.461e-08	1.5454e-08	1.5495e-08	1.5216e-08	1.4776e-08	1.562e-08	1.6463e-08	1.6344e-08	1.5424e-08	1.5625e-08	1.5346e-08	1.4105e-08	1.3345e-08	1.4028e-08	1.3268e-08	1.2347e-08	1.1747e-08	1.2911e-08	1.3754e-08	1.4277e-08	1.4639e-08	1.4841e-08	1.4562e-08	1.3481e-08	1.256e-08	1.148e-08	1.1681e-08	1.2525e-08
1.2378e-08	1.2259e-08	1.1499e-08	1.1059e-08	1.1261e-08	1.2585e-08	1.3749e-08	1.4111e-08	1.4473e-08	1.4034e-08	1.4556e-08	1.4758e-08	1.4158e-08	1.3398e-08	1.3119e-08	1.3642e-08	1.5607e-08	1.7733e-08	1.7133e-08	1.477e-08	1.3208e-08	1.2768e-08	1.3772e-08	1.4615e-08	1.4336e-08	1.4378e-08	1.3457e-08	1.398e-08	1.4502e-08	1.4383e-08	1.5066e-08	1.5589e-08	1.4829e-08	1.2625e-08	1.2186e-08	1.2388e-08	1.2429e-08	1.1829e-08	1.1711e-08	1.2393e-08	1.2916e-08	1.2958e-08	1.2999e-08	1.3522e-08	1.3403e-08	1.3444e-08	1.3486e-08	1.2084e-08	1.1003e-08	1.1205e-08
1.2662e-08	1.1741e-08	1.1622e-08	1.1183e-08	1.1224e-08	1.3831e-08	1.5316e-08	1.5678e-08	1.5078e-08	1.3677e-08	1.2596e-08	1.2477e-08	1.2518e-08	1.1598e-08	1.2281e-08	1.3605e-08	1.5731e-08	1.6414e-08	1.4692e-08	1.2809e-08	1.2049e-08	1.3213e-08	1.4216e-08	1.4098e-08	1.3658e-08	1.3219e-08	1.326e-08	1.3141e-08	1.3183e-08	1.3224e-08	1.4388e-08	1.5231e-08	1.4471e-08	1.2589e-08	1.247e-08	1.2511e-08	1.1912e-08	1.1472e-08	1.1353e-08	1.1715e-08	1.1757e-08	1.1798e-08	1.168e-08	1.2042e-08	1.2404e-08	1.3087e-08	1.3128e-08	1.2208e-08	1.1768e-08	1.1489e-08
1.1342e-08	1.2025e-08	1.2548e-08	1.1306e-08	1.1348e-08	1.3955e-08	1.56e-08	1.5321e-08	1.3919e-08	1.2518e-08	1.2078e-08	1.1959e-08	1.2321e-08	1.1882e-08	1.2565e-08	1.3408e-08	1.5213e-08	1.4453e-08	1.2571e-08	1.149e-08	1.2814e-08	1.4619e-08	1.4981e-08	1.374e-08	1.298e-08	1.3342e-08	1.3384e-08	1.2784e-08	1.2505e-08	1.3027e-08	1.3229e-08	1.3591e-08	1.4114e-08	1.3514e-08	1.3235e-08	1.2795e-08	1.2356e-08	1.1756e-08	1.0996e-08	1.1518e-08	1.2843e-08	1.2724e-08	1.1803e-08	1.2326e-08	1.3009e-08	1.3692e-08	1.3412e-08	1.3775e-08	1.3816e-08	1.3216e-08
1.2588e-08	1.1026e-08	1.1388e-08	1.1109e-08	1.2434e-08	1.3597e-08	1.3799e-08	1.4162e-08	1.1638e-08	1.2641e-08	1.2041e-08	1.2404e-08	1.1643e-08	1.2487e-08	1.3009e-08	1.3852e-08	1.3894e-08	1.2011e-08	1.1732e-08	1.1293e-08	1.3258e-08	1.4743e-08	1.5426e-08	1.4185e-08	1.3264e-08	1.3626e-08	1.4149e-08	1.387e-08	1.1666e-08	1.2029e-08	1.207e-08	1.2753e-08	1.3115e-08	1.4119e-08	1.4e-08	1.2438e-08	1.28e-08	1.204e-08	1.1601e-08	1.1642e-08	1.3127e-08	1.2848e-08	1.2568e-08	1.245e-08	1.4255e-08	1.4457e-08	1.4017e-08	1.454e-08	1.4421e-08	1.3981e-08
1.207e-08	1.0669e-08	1.1672e-08	1.2035e-08	1.3038e-08	1.34e-08	1.248e-08	1.1399e-08	1.1922e-08	1.2925e-08	1.2967e-08	1.2848e-08	1.321e-08	1.3412e-08	1.4416e-08	1.4778e-08	1.3537e-08	1.2937e-08	1.1856e-08	1.1897e-08	1.2901e-08	1.4225e-08	1.5068e-08	1.3667e-08	1.3227e-08	1.4071e-08	1.4753e-08	1.3352e-08	1.163e-08	1.1351e-08	1.2835e-08	1.2556e-08	1.2437e-08	1.3922e-08	1.4605e-08	1.4325e-08	1.3726e-08	1.3126e-08	1.2526e-08	1.1926e-08	1.2609e-08	1.2971e-08	1.3494e-08	1.2573e-08	1.3096e-08	1.3779e-08	1.366e-08	1.4022e-08	1.4064e-08	1.4105e-08
1.0751e-08	1.1755e-08	1.2919e-08	1.312e-08	1.3002e-08	1.2883e-08	1.1962e-08	1.1523e-08	1.2687e-08	1.337e-08	1.309e-08	1.3773e-08	1.4296e-08	1.4498e-08	1.5501e-08	1.5863e-08	1.4462e-08	1.29e-08	1.1979e-08	1.2502e-08	1.3185e-08	1.3868e-08	1.407e-08	1.347e-08	1.3672e-08	1.4194e-08	1.5358e-08	1.4438e-08	1.3036e-08	1.1795e-08	1.2157e-08	1.268e-08	1.24e-08	1.3244e-08	1.5049e-08	1.5251e-08	1.417e-08	1.3249e-08	1.2329e-08	1.3332e-08	1.3214e-08	1.3095e-08	1.2495e-08	1.1735e-08	1.1937e-08	1.2459e-08	1.3302e-08	1.3985e-08	1.4027e-08	1.3267e-08
1.0875e-08	1.1718e-08	1.2561e-08	1.3084e-08	1.3286e-08	1.2044e-08	1.1926e-08	1.3089e-08	1.3772e-08	1.3333e-08	1.3214e-08	1.2935e-08	1.3297e-08	1.4782e-08	1.6106e-08	1.6628e-08	1.4586e-08	1.2382e-08	1.1782e-08	1.2305e-08	1.2347e-08	1.2709e-08	1.275e-08	1.2471e-08	1.3154e-08	1.4158e-08	1.5321e-08	1.4882e-08	1.316e-08	1.1758e-08	1.18e-08	1.2162e-08	1.1883e-08	1.3207e-08	1.4692e-08	1.5374e-08	1.4294e-08	1.2732e-08	1.2292e-08	1.2654e-08	1.3017e-08	1.2737e-08	1.1977e-08	1.1698e-08	1.206e-08	1.2262e-08	1.3586e-08	1.459e-08	1.4151e-08	1.3711e-08
1.0998e-08	1.2323e-08	1.3326e-08	1.3688e-08	1.3409e-08	1.2489e-08	1.2851e-08	1.4496e-08	1.4217e-08	1.3136e-08	1.2215e-08	1.1295e-08	1.2298e-08	1.4745e-08	1.5749e-08	1.5149e-08	1.3106e-08	1.1865e-08	1.2227e-08	1.2429e-08	1.2631e-08	1.2512e-08	1.2233e-08	1.2274e-08	1.2316e-08	1.3319e-08	1.3681e-08	1.3563e-08	1.2642e-08	1.1722e-08	1.1282e-08	1.1324e-08	1.2327e-08	1.285e-08	1.4014e-08	1.3895e-08	1.3135e-08	1.2695e-08	1.2256e-08	1.2618e-08	1.2178e-08	1.222e-08	1.162e-08	1.1982e-08	1.2344e-08	1.2707e-08	1.3389e-08	1.4233e-08	1.4114e-08	1.3674e-08
1.1763e-08	1.1965e-08	1.329e-08	1.4293e-08	1.3052e-08	1.2452e-08	1.2975e-08	1.3818e-08	1.3058e-08	1.1496e-08	1.1858e-08	1.1098e-08	1.2101e-08	1.3265e-08	1.3948e-08	1.2867e-08	1.2267e-08	1.1507e-08	1.235e-08	1.2713e-08	1.2915e-08	1.2956e-08	1.2837e-08	1.2718e-08	1.2279e-08	1.2481e-08	1.2683e-08	1.2243e-08	1.2605e-08	1.2166e-08	1.1245e-08	1.1447e-08	1.2611e-08	1.2653e-08	1.3336e-08	1.2736e-08	1.2457e-08	1.2017e-08	1.254e-08	1.2741e-08	1.2462e-08	1.2824e-08	1.1904e-08	1.2106e-08	1.2468e-08	1.267e-08	1.2872e-08	1.3234e-08	1.4077e-08	1.3958e-08
1.2528e-08	1.241e-08	1.4215e-08	1.4737e-08	1.3657e-08	1.2095e-08	1.1495e-08	1.2017e-08	1.1418e-08	1.2261e-08	1.2783e-08	1.1702e-08	1.1103e-08	1.1304e-08	1.1987e-08	1.1869e-08	1.1429e-08	1.1952e-08	1.2795e-08	1.3317e-08	1.3519e-08	1.2759e-08	1.2801e-08	1.2201e-08	1.1922e-08	1.1642e-08	1.1684e-08	1.1886e-08	1.1927e-08	1.1488e-08	1.1048e-08	1.109e-08	1.2093e-08	1.3097e-08	1.4101e-08	1.3661e-08	1.242e-08	1.2942e-08	1.2984e-08	1.3025e-08	1.2907e-08	1.2307e-08	1.2669e-08	1.2229e-08	1.2271e-08	1.2473e-08	1.2514e-08	1.2716e-08	1.4201e-08	1.4403e-08
1.169e-08	1.3335e-08	1.514e-08	1.5502e-08	1.346e-08	1.1737e-08	1.0817e-08	1.182e-08	1.2183e-08	1.3507e-08	1.4029e-08	1.2788e-08	1.1707e-08	1.0787e-08	1.1149e-08	1.1832e-08	1.1553e-08	1.2717e-08	1.3239e-08	1.3281e-08	1.3803e-08	1.2562e-08	1.2123e-08	1.2004e-08	1.1725e-08	1.1606e-08	1.1487e-08	1.217e-08	1.173e-08	1.1611e-08	1.1974e-08	1.2176e-08	1.1736e-08	1.3221e-08	1.4385e-08	1.3945e-08	1.3025e-08	1.2906e-08	1.3428e-08	1.3309e-08	1.3672e-08	1.2911e-08	1.2793e-08	1.2674e-08	1.2715e-08	1.2917e-08	1.2638e-08	1.284e-08	1.3523e-08	1.4206e-08
1.2776e-08	1.3138e-08	1.3661e-08	1.4183e-08	1.3423e-08	1.1059e-08	1.1261e-08	1.2425e-08	1.1986e-08	1.2989e-08	1.3351e-08	1.4034e-08	1.3274e-08	1.1873e-08	1.2555e-08	1.3559e-08	1.2959e-08	1.3001e-08	1.2561e-08	1.3084e-08	1.3927e-08	1.3167e-08	1.1124e-08	1.1807e-08	1.281e-08	1.221e-08	1.1771e-08	1.2454e-08	1.2335e-08	1.2216e-08	1.1937e-08	1.2139e-08	1.186e-08	1.3344e-08	1.4027e-08	1.3588e-08	1.2988e-08	1.319e-08	1.3552e-08	1.2792e-08	1.2513e-08	1.2233e-08	1.3077e-08	1.3118e-08	1.332e-08	1.2881e-08	1.3082e-08	1.2964e-08	1.2684e-08	1.2886e-08
1.2899e-08	1.2781e-08	1.2501e-08	1.2543e-08	1.2264e-08	1.1985e-08	1.1064e-08	1.1587e-08	1.1949e-08	1.2952e-08	1.4116e-08	1.4318e-08	1.3558e-08	1.2638e-08	1.3962e-08	1.4805e-08	1.3884e-08	1.2804e-08	1.3005e-08	1.3368e-08	1.357e-08	1.3611e-08	1.3172e-08	1.2572e-08	1.2774e-08	1.3456e-08	1.3017e-08	1.2417e-08	1.294e-08	1.25e-08	1.174e-08	1.1461e-08	1.1021e-08	1.1704e-08	1.2868e-08	1.2589e-08	1.2951e-08	1.3313e-08	1.3355e-08	1.2434e-08	1.1193e-08	1.2036e-08	1.304e-08	1.3081e-08	1.3444e-08	1.3646e-08	1.3206e-08	1.2125e-08	1.1686e-08	1.2208e-08
1.3023e-08	1.2423e-08	1.2625e-08	1.2346e-08	1.2067e-08	1.2108e-08	1.0546e-08	1.0909e-08	1.1592e-08	1.3236e-08	1.2957e-08	1.2518e-08	1.2399e-08	1.228e-08	1.3284e-08	1.3646e-08	1.3687e-08	1.3569e-08	1.361e-08	1.301e-08	1.3533e-08	1.4857e-08	1.4899e-08	1.3016e-08	1.3218e-08	1.3901e-08	1.3782e-08	1.2701e-08	1.3063e-08	1.2624e-08	1.1543e-08	1.1264e-08	1.1305e-08	1.1828e-08	1.1549e-08	1.1911e-08	1.2754e-08	1.2956e-08	1.3158e-08	1.2398e-08	1.1317e-08	1.2e-08	1.2843e-08	1.3365e-08	1.3888e-08	1.3769e-08	1.349e-08	1.2409e-08	1.197e-08	1.1691e-08
1.1543e-08	1.2547e-08	1.3069e-08	1.247e-08	1.203e-08	1.143e-08	9.7081e-09	1.0391e-08	1.2196e-08	1.3039e-08	1.1959e-08	1.1359e-08	1.108e-08	1.1923e-08	1.2926e-08	1.3609e-08	1.3971e-08	1.3372e-08	1.3092e-08	1.3134e-08	1.3977e-08	1.5462e-08	1.5664e-08	1.346e-08	1.27e-08	1.3223e-08	1.2463e-08	1.2344e-08	1.3187e-08	1.3549e-08	1.2468e-08	1.2029e-08	1.2551e-08	1.2433e-08	1.2153e-08	1.1714e-08	1.1755e-08	1.2599e-08	1.2159e-08	1.172e-08	1.1441e-08	1.2765e-08	1.3448e-08	1.365e-08	1.3691e-08	1.3893e-08	1.3293e-08	1.3495e-08	1.3055e-08	1.2456e-08
1.1026e-08	1.1548e-08	1.2712e-08	1.3395e-08	1.2474e-08	1.1394e-08	1.0633e-08	1.0996e-08	1.216e-08	1.2682e-08	1.1762e-08	1.1322e-08	1.1364e-08	1.1886e-08	1.1607e-08	1.245e-08	1.3454e-08	1.3335e-08	1.2895e-08	1.2937e-08	1.362e-08	1.4944e-08	1.4665e-08	1.2462e-08	1.1381e-08	1.1422e-08	1.1785e-08	1.2788e-08	1.4433e-08	1.4635e-08	1.3394e-08	1.2954e-08	1.3156e-08	1.2396e-08	1.1956e-08	1.28e-08	1.2039e-08	1.2883e-08	1.3245e-08	1.2004e-08	1.2045e-08	1.3049e-08	1.3411e-08	1.3934e-08	1.3975e-08	1.3536e-08	1.3256e-08	1.3138e-08	1.3179e-08	1.274e-08
1.1951e-08	1.1832e-08	1.2034e-08	1.3679e-08	1.324e-08	1.1678e-08	1.0917e-08	1.0959e-08	1.2604e-08	1.2325e-08	1.2206e-08	1.2408e-08	1.1968e-08	1.1849e-08	1.125e-08	1.1451e-08	1.1493e-08	1.2016e-08	1.334e-08	1.3542e-08	1.3583e-08	1.4106e-08	1.2865e-08	1.2104e-08	1.2467e-08	1.1867e-08	1.1748e-08	1.3072e-08	1.4717e-08	1.4438e-08	1.3197e-08	1.3399e-08	1.2638e-08	1.2359e-08	1.2561e-08	1.1961e-08	1.2323e-08	1.4129e-08	1.5293e-08	1.4051e-08	1.265e-08	1.3333e-08	1.3855e-08	1.3736e-08	1.2014e-08	1.2216e-08	1.2418e-08	1.2299e-08	1.2341e-08	1.2222e-08
1.2716e-08	1.1796e-08	1.1837e-08	1.2039e-08	1.208e-08	1.1801e-08	1.2003e-08	1.1403e-08	1.2567e-08	1.2448e-08	1.265e-08	1.3493e-08	1.2252e-08	1.1813e-08	1.0572e-08	1.0453e-08	1.0975e-08	1.2781e-08	1.3303e-08	1.3665e-08	1.3707e-08	1.2466e-08	1.1705e-08	1.2869e-08	1.3873e-08	1.2471e-08	1.1872e-08	1.3516e-08	1.3879e-08	1.36e-08	1.332e-08	1.24e-08	1.196e-08	1.2964e-08	1.3486e-08	1.3047e-08	1.2928e-08	1.4733e-08	1.5416e-08	1.4335e-08	1.2934e-08	1.2655e-08	1.3017e-08	1.2577e-08	1.1817e-08	1.1698e-08	1.2542e-08	1.3225e-08	1.1983e-08	1.0902e-08
1.2359e-08	1.1599e-08	1.0838e-08	1.072e-08	1.1402e-08	1.2085e-08	1.2448e-08	1.2008e-08	1.2851e-08	1.2732e-08	1.2774e-08	1.2174e-08	1.1735e-08	1.2417e-08	1.1176e-08	1.1057e-08	1.2382e-08	1.4187e-08	1.4549e-08	1.443e-08	1.4151e-08	1.1948e-08	1.1669e-08	1.3153e-08	1.4157e-08	1.2916e-08	1.2797e-08	1.348e-08	1.3201e-08	1.2601e-08	1.2642e-08	1.2524e-08	1.2405e-08	1.2767e-08	1.377e-08	1.301e-08	1.3212e-08	1.4536e-08	1.4578e-08	1.3978e-08	1.2577e-08	1.2297e-08	1.2499e-08	1.1739e-08	1.1781e-08	1.2303e-08	1.2345e-08	1.3509e-08	1.1947e-08	1.0705e-08
1.2322e-08	1.1241e-08	1.1122e-08	1.1004e-08	1.1526e-08	1.2049e-08	1.2411e-08	1.3094e-08	1.3777e-08	1.3016e-08	1.1775e-08	1.2137e-08	1.266e-08	1.222e-08	1.1941e-08	1.2624e-08	1.2986e-08	1.399e-08	1.4192e-08	1.4554e-08	1.4115e-08	1.1751e-08	1.2594e-08	1.4399e-08	1.4441e-08	1.3039e-08	1.26e-08	1.2802e-08	1.2843e-08	1.3526e-08	1.2926e-08	1.2647e-08	1.2689e-08	1.2891e-08	1.2932e-08	1.2813e-08	1.2694e-08	1.2736e-08	1.2777e-08	1.3621e-08	1.4304e-08	1.4024e-08	1.3264e-08	1.2664e-08	1.2546e-08	1.2427e-08	1.2789e-08	1.2029e-08	1.0948e-08	1.0348e-08
1.1804e-08	1.1365e-08	1.1887e-08	1.225e-08	1.2772e-08	1.3134e-08	1.4619e-08	1.5462e-08	1.4702e-08	1.2819e-08	1.1739e-08	1.2742e-08	1.3265e-08	1.2985e-08	1.2706e-08	1.3069e-08	1.295e-08	1.3793e-08	1.3995e-08	1.4036e-08	1.2955e-08	1.1714e-08	1.2237e-08	1.4042e-08	1.4565e-08	1.3003e-08	1.1922e-08	1.2605e-08	1.3929e-08	1.4291e-08	1.3691e-08	1.2771e-08	1.2331e-08	1.2052e-08	1.1452e-08	1.1815e-08	1.1696e-08	1.2218e-08	1.242e-08	1.2943e-08	1.4908e-08	1.527e-08	1.435e-08	1.3269e-08	1.283e-08	1.3512e-08	1.3394e-08	1.2473e-08	1.1232e-08	1.0632e-08
1.2088e-08	1.1809e-08	1.2652e-08	1.3496e-08	1.3697e-08	1.4541e-08	1.5544e-08	1.5746e-08	1.4665e-08	1.2622e-08	1.1702e-08	1.2224e-08	1.2747e-08	1.2307e-08	1.2189e-08	1.2551e-08	1.2753e-08	1.2955e-08	1.3477e-08	1.3839e-08	1.2117e-08	1.1197e-08	1.1559e-08	1.2883e-08	1.3085e-08	1.2325e-08	1.1565e-08	1.3049e-08	1.4534e-08	1.4575e-08	1.4456e-08	1.3215e-08	1.2134e-08	1.1855e-08	1.1576e-08	1.1457e-08	1.1338e-08	1.2342e-08	1.2704e-08	1.3066e-08	1.407e-08	1.4432e-08	1.3512e-08	1.3553e-08	1.3114e-08	1.3476e-08	1.3998e-08	1.3238e-08	1.1837e-08	1.1397e-08
1.2212e-08	1.2414e-08	1.2936e-08	1.3138e-08	1.334e-08	1.3221e-08	1.4546e-08	1.4747e-08	1.3186e-08	1.2746e-08	1.2146e-08	1.1386e-08	1.1909e-08	1.179e-08	1.135e-08	1.1552e-08	1.1754e-08	1.2918e-08	1.4242e-08	1.3803e-08	1.2722e-08	1.1962e-08	1.1362e-08	1.2526e-08	1.3369e-08	1.2128e-08	1.2009e-08	1.3012e-08	1.4176e-08	1.4859e-08	1.458e-08	1.382e-08	1.2418e-08	1.23e-08	1.1379e-08	1.126e-08	1.1141e-08	1.2466e-08	1.3309e-08	1.303e-08	1.243e-08	1.2471e-08	1.2834e-08	1.2875e-08	1.3237e-08	1.3439e-08	1.3481e-08	1.3362e-08	1.2602e-08	1.2804e-08
1.3298e-08	1.2057e-08	1.1617e-08	1.23e-08	1.2822e-08	1.2864e-08	1.2905e-08	1.2947e-08	1.2668e-08	1.2068e-08	1.1629e-08	1.167e-08	1.2032e-08	1.2234e-08	1.1314e-08	1.1195e-08	1.1557e-08	1.2881e-08	1.5007e-08	1.569e-08	1.3807e-08	1.1444e-08	1.1165e-08	1.297e-08	1.3653e-08	1.3053e-08	1.1812e-08	1.2174e-08	1.3017e-08	1.4342e-08	1.4704e-08	1.4264e-08	1.2863e-08	1.1621e-08	1.1503e-08	1.1865e-08	1.2067e-08	1.1948e-08	1.2791e-08	1.2833e-08	1.2553e-08	1.1633e-08	1.1514e-08	1.2357e-08	1.3521e-08	1.3082e-08	1.2482e-08	1.3486e-08	1.3848e-08	1.3889e-08
1.3421e-08	1.2822e-08	1.1901e-08	1.2424e-08	1.3587e-08	1.2988e-08	1.2227e-08	1.2429e-08	1.1669e-08	1.1871e-08	1.2394e-08	1.2275e-08	1.1835e-08	1.1716e-08	1.1758e-08	1.1799e-08	1.2322e-08	1.3005e-08	1.481e-08	1.5493e-08	1.3931e-08	1.1728e-08	1.1449e-08	1.3094e-08	1.4258e-08	1.3818e-08	1.2737e-08	1.2779e-08	1.4103e-08	1.4465e-08	1.4186e-08	1.4388e-08	1.3628e-08	1.2387e-08	1.2588e-08	1.3752e-08	1.3954e-08	1.2392e-08	1.2434e-08	1.3437e-08	1.2998e-08	1.2558e-08	1.1959e-08	1.184e-08	1.2042e-08	1.2404e-08	1.2445e-08	1.2807e-08	1.317e-08	1.3692e-08
1.3385e-08	1.2945e-08	1.2506e-08	1.2708e-08	1.2749e-08	1.231e-08	1.203e-08	1.2553e-08	1.2915e-08	1.2636e-08	1.2998e-08	1.2719e-08	1.1638e-08	1.1359e-08	1.1882e-08	1.1923e-08	1.1804e-08	1.1685e-08	1.301e-08	1.3532e-08	1.197e-08	1.121e-08	1.2695e-08	1.45e-08	1.5985e-08	1.5705e-08	1.3983e-08	1.4345e-08	1.5028e-08	1.507e-08	1.3668e-08	1.3068e-08	1.2469e-08	1.2189e-08	1.3674e-08	1.4998e-08	1.4559e-08	1.3318e-08	1.2718e-08	1.4042e-08	1.4404e-08	1.3804e-08	1.3365e-08	1.3406e-08	1.2486e-08	1.2527e-08	1.2409e-08	1.2931e-08	1.3133e-08	1.3495e-08
1.3669e-08	1.355e-08	1.3271e-08	1.2511e-08	1.2552e-08	1.1471e-08	1.2154e-08	1.3158e-08	1.4803e-08	1.4523e-08	1.3282e-08	1.156e-08	1.1281e-08	1.2124e-08	1.2005e-08	1.1726e-08	1.0806e-08	1.1488e-08	1.137e-08	1.1572e-08	1.0651e-08	1.1494e-08	1.3139e-08	1.4784e-08	1.5948e-08	1.5508e-08	1.4107e-08	1.4309e-08	1.4992e-08	1.4713e-08	1.267e-08	1.1428e-08	1.0508e-08	1.1191e-08	1.3156e-08	1.432e-08	1.34e-08	1.2159e-08	1.22e-08	1.3845e-08	1.4528e-08	1.5371e-08	1.5413e-08	1.4813e-08	1.3572e-08	1.2972e-08	1.3494e-08	1.4177e-08	1.4219e-08	1.4421e-08
1.283e-08	1.3513e-08	1.3394e-08	1.3436e-08	1.2195e-08	1.1114e-08	1.1797e-08	1.3281e-08	1.5407e-08	1.4487e-08	1.2925e-08	1.1203e-08	1.2046e-08	1.2248e-08	1.2289e-08	1.2491e-08	1.125e-08	1.1772e-08	1.1814e-08	1.1535e-08	1.0133e-08	1.2099e-08	1.2621e-08	1.4427e-08	1.4308e-08	1.3548e-08	1.2788e-08	1.2669e-08	1.4153e-08	1.2591e-08	1.2633e-08	1.1873e-08	1.1754e-08	1.1154e-08	1.1997e-08	1.1718e-08	1.208e-08	1.132e-08	1.1522e-08	1.2526e-08	1.2888e-08	1.5655e-08	1.5376e-08	1.4936e-08	1.2252e-08	1.2775e-08	1.2977e-08	1.3499e-08	1.4503e-08	1.4063e-08
1.2313e-08	1.3316e-08	1.3037e-08	1.2117e-08	1.1517e-08	1.0596e-08	1.0798e-08	1.2443e-08	1.3767e-08	1.3648e-08	1.1766e-08	1.1968e-08	1.3292e-08	1.3975e-08	1.4016e-08	1.3096e-08	1.2336e-08	1.3019e-08	1.2419e-08	1.0696e-08	1.0738e-08	1.2383e-08	1.3226e-08	1.3909e-08	1.3951e-08	1.303e-08	1.227e-08	1.167e-08	1.2032e-08	1.2555e-08	1.3879e-08	1.4562e-08	1.4603e-08	1.2881e-08	1.18e-08	1.2002e-08	1.2845e-08	1.2406e-08	1.2447e-08	1.2008e-08	1.221e-08	1.3374e-08	1.3896e-08	1.2976e-08	1.1574e-08	1.1776e-08	1.1978e-08	1.1859e-08	1.3183e-08	1.3385e-08
1.2436e-08	1.2317e-08	1.2519e-08	1.192e-08	1.1801e-08	1.072e-08	1.0761e-08	1.2086e-08	1.3089e-08	1.3451e-08	1.1889e-08	1.2252e-08	1.4057e-08	1.5542e-08	1.5262e-08	1.354e-08	1.294e-08	1.3463e-08	1.2061e-08	1.1141e-08	1.1984e-08	1.2186e-08	1.2708e-08	1.3872e-08	1.3593e-08	1.3795e-08	1.3676e-08	1.2114e-08	1.2477e-08	1.4121e-08	1.5446e-08	1.5968e-08	1.5849e-08	1.3967e-08	1.2886e-08	1.405e-08	1.4733e-08	1.4293e-08	1.3854e-08	1.2452e-08	1.2814e-08	1.4139e-08	1.386e-08	1.2298e-08	1.1698e-08	1.19e-08	1.1781e-08	1.2464e-08	1.2986e-08	1.2867e-08
1.1919e-08	1.212e-08	1.2643e-08	1.2204e-08	1.2566e-08	1.1966e-08	1.1366e-08	1.2049e-08	1.3052e-08	1.3254e-08	1.1853e-08	1.2215e-08	1.3379e-08	1.4062e-08	1.3943e-08	1.3343e-08	1.3385e-08	1.3266e-08	1.2987e-08	1.1906e-08	1.1146e-08	1.1508e-08	1.2672e-08	1.2553e-08	1.3396e-08	1.44e-08	1.4121e-08	1.2719e-08	1.2921e-08	1.4566e-08	1.605e-08	1.5611e-08	1.5011e-08	1.4091e-08	1.333e-08	1.3693e-08	1.4696e-08	1.4577e-08	1.3977e-08	1.2736e-08	1.2938e-08	1.3781e-08	1.3823e-08	1.2582e-08	1.1501e-08	1.1542e-08	1.0942e-08	1.1946e-08	1.2148e-08	1.2029e-08
1.1882e-08	1.1923e-08	1.1965e-08	1.2167e-08	1.2208e-08	1.241e-08	1.3414e-08	1.3135e-08	1.2855e-08	1.2737e-08	1.2618e-08	1.298e-08	1.3503e-08	1.3384e-08	1.2784e-08	1.3306e-08	1.447e-08	1.339e-08	1.295e-08	1.1869e-08	1.143e-08	1.1471e-08	1.1513e-08	1.2035e-08	1.2718e-08	1.3561e-08	1.4084e-08	1.172e-08	1.1922e-08	1.3407e-08	1.4731e-08	1.4452e-08	1.4012e-08	1.4054e-08	1.3454e-08	1.3977e-08	1.4018e-08	1.406e-08	1.2658e-08	1.2058e-08	1.226e-08	1.3103e-08	1.2824e-08	1.2224e-08	1.1464e-08	1.1666e-08	1.1708e-08	1.1909e-08	1.1951e-08	1.1832e-08
1.2326e-08	1.2207e-08	1.1447e-08	1.1328e-08	1.1691e-08	1.3656e-08	1.466e-08	1.4701e-08	1.346e-08	1.3822e-08	1.4185e-08	1.4547e-08	1.4588e-08	1.3187e-08	1.2427e-08	1.359e-08	1.3792e-08	1.2872e-08	1.2593e-08	1.2474e-08	1.2355e-08	1.2557e-08	1.2278e-08	1.1999e-08	1.2361e-08	1.2883e-08	1.2925e-08	1.1844e-08	1.1565e-08	1.2889e-08	1.4213e-08	1.5377e-08	1.3815e-08	1.3055e-08	1.2936e-08	1.2818e-08	1.318e-08	1.1939e-08	1.1499e-08	1.0739e-08	1.1903e-08	1.2586e-08	1.2467e-08	1.1546e-08	1.0465e-08	1.195e-08	1.2633e-08	1.2033e-08	1.3197e-08	1.404e-08
1.1969e-08	1.2171e-08	1.1411e-08	1.1452e-08	1.2135e-08	1.394e-08	1.4944e-08	1.4825e-08	1.3905e-08	1.2824e-08	1.3827e-08	1.4991e-08	1.4872e-08	1.315e-08	1.2069e-08	1.2592e-08	1.2473e-08	1.2514e-08	1.2396e-08	1.2437e-08	1.2479e-08	1.236e-08	1.2722e-08	1.2443e-08	1.3126e-08	1.3969e-08	1.4171e-08	1.4052e-08	1.2651e-08	1.3333e-08	1.5139e-08	1.5501e-08	1.458e-08	1.2698e-08	1.2098e-08	1.23e-08	1.154e-08	1.11e-08	1.1302e-08	1.0542e-08	1.1385e-08	1.2228e-08	1.1308e-08	1.1189e-08	1.1551e-08	1.2394e-08	1.2115e-08	1.2798e-08	1.4764e-08	1.5767e-08
1.1451e-08	1.1974e-08	1.2657e-08	1.3019e-08	1.2419e-08	1.2781e-08	1.3785e-08	1.3506e-08	1.2906e-08	1.2947e-08	1.2828e-08	1.3351e-08	1.3553e-08	1.2793e-08	1.2514e-08	1.2074e-08	1.2276e-08	1.3119e-08	1.3321e-08	1.24e-08	1.2602e-08	1.3125e-08	1.2365e-08	1.3048e-08	1.357e-08	1.4093e-08	1.4455e-08	1.4015e-08	1.2935e-08	1.2014e-08	1.3178e-08	1.4342e-08	1.3902e-08	1.2501e-08	1.2863e-08	1.3065e-08	1.2305e-08	1.2507e-08	1.2227e-08	1.2429e-08	1.2471e-08	1.1711e-08	1.1271e-08	1.2114e-08	1.2476e-08	1.2197e-08	1.1437e-08	1.2922e-08	1.5208e-08	1.6532e-08
1.1735e-08	1.1937e-08	1.3261e-08	1.2982e-08	1.2222e-08	1.1943e-08	1.2145e-08	1.1705e-08	1.1747e-08	1.1949e-08	1.199e-08	1.2513e-08	1.2715e-08	1.3397e-08	1.3118e-08	1.2839e-08	1.24e-08	1.3243e-08	1.3284e-08	1.3005e-08	1.3367e-08	1.3569e-08	1.3611e-08	1.3332e-08	1.3533e-08	1.3415e-08	1.3135e-08	1.3337e-08	1.3539e-08	1.3581e-08	1.3462e-08	1.3183e-08	1.4026e-08	1.3586e-08	1.3949e-08	1.4471e-08	1.4513e-08	1.4234e-08	1.3794e-08	1.4317e-08	1.4519e-08	1.3758e-08	1.2517e-08	1.2719e-08	1.26e-08	1.1519e-08	1.0759e-08	1.1602e-08	1.3889e-08	1.4892e-08
1.2821e-08	1.2542e-08	1.2102e-08	1.2144e-08	1.2025e-08	1.1425e-08	1.1146e-08	1.1027e-08	1.0588e-08	1.0309e-08	1.0831e-08	1.1354e-08	1.2197e-08	1.3361e-08	1.3723e-08	1.3764e-08	1.3165e-08	1.2885e-08	1.2927e-08	1.345e-08	1.3812e-08	1.4334e-08	1.4215e-08	1.4417e-08	1.5421e-08	1.7868e-08	1.9512e-08	2.26e-08	2.4726e-08	2.4928e-08	2.3687e-08	2.2125e-08	1.9922e-08	1.7558e-08	1.4393e-08	1.5557e-08	1.5759e-08	1.4678e-08	1.3276e-08	1.3639e-08	1.4321e-08	1.4684e-08	1.3763e-08	1.2201e-08	1.1281e-08	1.02e-08	9.9207e-09	1.0604e-08	1.1768e-08	1.2771e-08
1.3265e-08	1.3307e-08	1.2226e-08	1.2428e-08	1.2469e-08	1.219e-08	1.1751e-08	1.0349e-08	9.9096e-09	1.0111e-08	1.0955e-08	1.1477e-08	1.2e-08	1.2522e-08	1.3205e-08	1.3728e-08	1.3769e-08	1.3169e-08	1.273e-08	1.3573e-08	1.4416e-08	1.5741e-08	1.7706e-08	2.0634e-08	2.4043e-08	2.8093e-08	3.4067e-08	3.8758e-08	3.9762e-08	3.9162e-08	3.6798e-08	3.3793e-08	2.9185e-08	2.1049e-08	1.3074e-08	1.52e-08	1.5722e-08	1.3679e-08	1.2598e-08	1.2319e-08	1.3643e-08	1.4326e-08	1.3566e-08	1.1363e-08	1.0282e-08	1.0805e-08	1.0525e-08	1.0246e-08	1.0769e-08	1.1612e-08
1.2908e-08	1.2949e-08	1.3151e-08	1.2551e-08	1.3555e-08	1.4078e-08	1.2997e-08	1.1274e-08	1.0033e-08	1.1518e-08	1.188e-08	1.2563e-08	1.2765e-08	1.2486e-08	1.3489e-08	1.4172e-08	1.4374e-08	1.3453e-08	1.2693e-08	1.3697e-08	1.4219e-08	1.5704e-08	1.8632e-08	2.172e-08	2.5128e-08	3.0461e-08	4.0925e-08	4.722e-08	5.0468e-08	5.0028e-08	4.7825e-08	4.2896e-08	3.6203e-08	2.5823e-08	1.3358e-08	1.3399e-08	1.4403e-08	1.3963e-08	1.2722e-08	1.1481e-08	1.1522e-08	1.2526e-08	1.2407e-08	1.0525e-08	9.9247e-09	1.0447e-08	1.1451e-08	1.1813e-08	1.1694e-08	1.1575e-08
1.2711e-08	1.2111e-08	1.2634e-08	1.3317e-08	1.3358e-08	1.34e-08	1.2639e-08	1.1238e-08	1.1279e-08	1.2123e-08	1.2805e-08	1.3328e-08	1.2407e-08	1.2449e-08	1.3132e-08	1.3815e-08	1.3696e-08	1.3096e-08	1.3298e-08	1.3339e-08	1.3862e-08	1.4385e-08	1.635e-08	2.1843e-08	2.8138e-08	3.5074e-08	4.5217e-08	5.1993e-08	5.5883e-08	5.5443e-08	5.1476e-08	4.7028e-08	3.9694e-08	2.755e-08	1.3481e-08	1.1278e-08	1.2923e-08	1.3285e-08	1.2846e-08	1.1765e-08	1.1325e-08	1.0886e-08	1.0286e-08	9.5258e-09	9.888e-09	1.0731e-08	1.2376e-08	1.37e-08	1.3421e-08	1.2982e-08
1.1552e-08	1.0792e-08	1.1795e-08	1.3119e-08	1.268e-08	1.2561e-08	1.1801e-08	1.1041e-08	1.1563e-08	1.2086e-08	1.2448e-08	1.2329e-08	1.189e-08	1.2573e-08	1.2454e-08	1.2816e-08	1.3018e-08	1.2739e-08	1.3422e-08	1.3624e-08	1.4146e-08	1.3867e-08	1.4229e-08	1.7317e-08	2.6338e-08	3.6962e-08	4.5982e-08	5.3079e-08	5.7289e-08	5.7491e-08	5.3203e-08	4.8114e-08	4.0619e-08	2.6551e-08	1.4086e-08	1.1241e-08	1.2886e-08	1.405e-08	1.3771e-08	1.1888e-08	1.0327e-08	1.0368e-08	9.7683e-09	9.8098e-09	1.0813e-08	1.2138e-08	1.3783e-08	1.5107e-08	1.4507e-08	1.3105e-08
1.1355e-08	1.0595e-08	1.1117e-08	1.2121e-08	1.2002e-08	1.2043e-08	1.2406e-08	1.1645e-08	1.1687e-08	1.237e-08	1.2732e-08	1.2613e-08	1.2174e-08	1.2376e-08	1.2738e-08	1.3741e-08	1.3623e-08	1.3985e-08	1.4828e-08	1.487e-08	1.427e-08	1.3029e-08	1.4032e-08	1.4555e-08	2.0689e-08	3.2115e-08	4.4342e-08	5.1278e-08	5.4206e-08	5.4729e-08	5.1403e-08	4.4389e-08	3.6414e-08	2.5552e-08	1.2606e-08	9.441e-09	1.285e-08	1.6098e-08	1.5498e-08	1.2974e-08	1.029e-08	1.0011e-08	1.0052e-08	1.1377e-08	1.238e-08	1.2742e-08	1.3586e-08	1.4589e-08	1.3669e-08	1.2588e-08
1.0837e-08	1.0718e-08	1.1081e-08	1.1122e-08	1.2286e-08	1.2969e-08	1.2209e-08	1.1288e-08	1.1971e-08	1.2333e-08	1.3176e-08	1.3378e-08	1.2458e-08	1.2179e-08	1.3503e-08	1.4827e-08	1.4227e-08	1.475e-08	1.5593e-08	1.5795e-08	1.4233e-08	1.2992e-08	1.4316e-08	1.4518e-08	1.6003e-08	2.5344e-08	3.7251e-08	4.6592e-08	5.0481e-08	5.1325e-08	4.6716e-08	3.8741e-08	2.9803e-08	2.2148e-08	9.3628e-09	9.0836e-09	1.3935e-08	1.6061e-08	1.5622e-08	1.3579e-08	1.0093e-08	9.6534e-09	1.1138e-08	1.2783e-08	1.4588e-08	1.3507e-08	1.2747e-08	1.2308e-08	1.2349e-08	1.1429e-08
1.0961e-08	1.0842e-08	1.1204e-08	1.2047e-08	1.3211e-08	1.2772e-08	1.2332e-08	1.2053e-08	1.3057e-08	1.406e-08	1.4262e-08	1.2861e-08	1.194e-08	1.2142e-08	1.4108e-08	1.463e-08	1.4191e-08	1.4232e-08	1.4915e-08	1.5438e-08	1.3715e-08	1.2955e-08	1.4119e-08	1.4962e-08	1.4042e-08	1.7611e-08	2.7593e-08	3.8217e-08	4.3711e-08	4.3271e-08	3.8663e-08	3.0847e-08	2.1429e-08	1.4736e-08	1.1892e-08	1.1612e-08	1.3097e-08	1.362e-08	1.3501e-08	1.1778e-08	9.5752e-09	1.0258e-08	1.2063e-08	1.3869e-08	1.4872e-08	1.4593e-08	1.3833e-08	1.2752e-08	1.1992e-08	1.2194e-08
1.2367e-08	1.1928e-08	1.1328e-08	1.2331e-08	1.2854e-08	1.2094e-08	1.2296e-08	1.2818e-08	1.3661e-08	1.4665e-08	1.4065e-08	1.2503e-08	1.2545e-08	1.2747e-08	1.3269e-08	1.315e-08	1.3032e-08	1.3233e-08	1.4237e-08	1.3637e-08	1.2717e-08	1.3079e-08	1.4563e-08	1.4926e-08	1.3684e-08	1.2764e-08	1.7776e-08	2.84e-08	3.6459e-08	3.5378e-08	2.9487e-08	2.1511e-08	1.562e-08	1.6303e-08	1.5062e-08	1.4301e-08	1.2579e-08	1.1338e-08	1.0578e-08	9.497e-09	1.0661e-08	1.1985e-08	1.2828e-08	1.287e-08	1.3553e-08	1.3915e-08	1.4117e-08	1.4158e-08	1.2917e-08	1.2638e-08
1.3132e-08	1.157e-08	1.1452e-08	1.1974e-08	1.2336e-08	1.1736e-08	1.2099e-08	1.2782e-08	1.3304e-08	1.3987e-08	1.3066e-08	1.1665e-08	1.2348e-08	1.3351e-08	1.2751e-08	1.1831e-08	1.2193e-08	1.3036e-08	1.3399e-08	1.3119e-08	1.252e-08	1.2721e-08	1.4046e-08	1.5049e-08	1.4289e-08	1.2086e-08	1.2448e-08	1.8583e-08	2.7763e-08	2.8286e-08	2.3036e-08	1.6825e-08	1.382e-08	1.5144e-08	1.5666e-08	1.3944e-08	1.3505e-08	1.3386e-08	1.2305e-08	1.0422e-08	1.2067e-08	1.3712e-08	1.4074e-08	1.2833e-08	1.3195e-08	1.4199e-08	1.376e-08	1.332e-08	1.4163e-08	1.4205e-08
1.2294e-08	1.2656e-08	1.2056e-08	1.1617e-08	1.1819e-08	1.17e-08	1.2062e-08	1.2584e-08	1.2466e-08	1.2668e-08	1.2068e-08	1.1147e-08	1.2151e-08	1.2513e-08	1.2554e-08	1.2756e-08	1.3279e-08	1.3481e-08	1.3683e-08	1.2602e-08	1.1681e-08	1.3326e-08	1.4169e-08	1.4532e-08	1.3771e-08	1.1568e-08	1.0968e-08	1.2934e-08	1.9549e-08	2.2958e-08	1.7708e-08	1.3741e-08	1.2981e-08	1.3824e-08	1.2102e-08	1.3266e-08	1.443e-08	1.4472e-08	1.3551e-08	1.1348e-08	1.2191e-08	1.3996e-08	1.3717e-08	1.3278e-08	1.3479e-08	1.4002e-08	1.2921e-08	1.2802e-08	1.4608e-08	1.497e-08
1.2097e-08	1.3261e-08	1.3302e-08	1.3183e-08	1.2744e-08	1.2465e-08	1.1865e-08	1.1425e-08	1.1467e-08	1.1188e-08	1.139e-08	1.1111e-08	1.1633e-08	1.1835e-08	1.2357e-08	1.304e-08	1.3723e-08	1.4246e-08	1.4127e-08	1.3046e-08	1.1965e-08	1.2007e-08	1.269e-08	1.2891e-08	1.2773e-08	1.1371e-08	1.0451e-08	1.0652e-08	1.1977e-08	1.5546e-08	1.3503e-08	1.2743e-08	1.3265e-08	1.2184e-08	1.0302e-08	1.3069e-08	1.4874e-08	1.5076e-08	1.3835e-08	1.2914e-08	1.2635e-08	1.3158e-08	1.368e-08	1.292e-08	1.2641e-08	1.3645e-08	1.2243e-08	1.2445e-08	1.425e-08	1.4933e-08
1.2541e-08	1.3384e-08	1.3266e-08	1.3147e-08	1.2868e-08	1.2428e-08	1.2149e-08	1.203e-08	1.1591e-08	1.1792e-08	1.1834e-08	1.2196e-08	1.1757e-08	1.0836e-08	1.1198e-08	1.2362e-08	1.3206e-08	1.453e-08	1.5052e-08	1.4292e-08	1.3532e-08	1.2772e-08	1.1851e-08	1.2374e-08	1.3377e-08	1.3259e-08	1.1857e-08	1.0295e-08	1.0978e-08	1.2142e-08	1.3306e-08	1.2546e-08	1.1144e-08	1.1667e-08	1.251e-08	1.3994e-08	1.5639e-08	1.4238e-08	1.2997e-08	1.3198e-08	1.2599e-08	1.248e-08	1.3323e-08	1.3044e-08	1.2604e-08	1.2806e-08	1.1886e-08	1.1927e-08	1.4053e-08	1.5377e-08
1.2986e-08	1.2706e-08	1.3229e-08	1.327e-08	1.2831e-08	1.2231e-08	1.2754e-08	1.3276e-08	1.2837e-08	1.2397e-08	1.2759e-08	1.3122e-08	1.2201e-08	1.112e-08	1.1162e-08	1.1364e-08	1.2207e-08	1.3691e-08	1.5016e-08	1.5859e-08	1.4938e-08	1.3537e-08	1.2296e-08	1.2658e-08	1.3661e-08	1.3703e-08	1.3103e-08	1.1381e-08	1.2064e-08	1.2426e-08	1.2788e-08	1.2669e-08	1.255e-08	1.2592e-08	1.2954e-08	1.3477e-08	1.448e-08	1.372e-08	1.1998e-08	1.1879e-08	1.176e-08	1.1962e-08	1.3286e-08	1.3007e-08	1.1926e-08	1.2609e-08	1.1689e-08	1.141e-08	1.3696e-08	1.518e-08
1.359e-08	1.299e-08	1.223e-08	1.1951e-08	1.2794e-08	1.2194e-08	1.2877e-08	1.3881e-08	1.3602e-08	1.2521e-08	1.2242e-08	1.2604e-08	1.2325e-08	1.2527e-08	1.2568e-08	1.2449e-08	1.217e-08	1.3494e-08	1.5139e-08	1.6143e-08	1.5543e-08	1.3981e-08	1.29e-08	1.3262e-08	1.3304e-08	1.3346e-08	1.2906e-08	1.2146e-08	1.2989e-08	1.3512e-08	1.3713e-08	1.4396e-08	1.3957e-08	1.3357e-08	1.3399e-08	1.3761e-08	1.3321e-08	1.2401e-08	1.132e-08	1.1842e-08	1.2365e-08	1.3208e-08	1.2769e-08	1.2009e-08	1.2371e-08	1.3054e-08	1.2133e-08	1.1052e-08	1.2857e-08	1.4983e-08
1.2752e-08	1.2954e-08	1.2194e-08	1.1113e-08	1.1315e-08	1.1677e-08	1.2841e-08	1.3203e-08	1.2763e-08	1.2003e-08	1.2045e-08	1.2086e-08	1.2929e-08	1.4414e-08	1.5257e-08	1.4337e-08	1.2935e-08	1.3137e-08	1.4141e-08	1.4823e-08	1.3582e-08	1.2662e-08	1.2543e-08	1.1783e-08	1.2305e-08	1.2988e-08	1.2549e-08	1.3392e-08	1.4876e-08	1.5559e-08	1.5441e-08	1.5161e-08	1.5043e-08	1.3641e-08	1.3522e-08	1.3724e-08	1.3445e-08	1.2043e-08	1.2406e-08	1.3088e-08	1.297e-08	1.3172e-08	1.2892e-08	1.2934e-08	1.3136e-08	1.3498e-08	1.2257e-08	1.0855e-08	1.1698e-08	1.3183e-08
1.2555e-08	1.2115e-08	1.2157e-08	1.1717e-08	1.1919e-08	1.2281e-08	1.2323e-08	1.2364e-08	1.2246e-08	1.1966e-08	1.1367e-08	1.1568e-08	1.3053e-08	1.4858e-08	1.6343e-08	1.5422e-08	1.3059e-08	1.2299e-08	1.2501e-08	1.2542e-08	1.2263e-08	1.1663e-08	1.1384e-08	1.2227e-08	1.2589e-08	1.2631e-08	1.2672e-08	1.4317e-08	1.5481e-08	1.5683e-08	1.4923e-08	1.4644e-08	1.5006e-08	1.4246e-08	1.4287e-08	1.4329e-08	1.3408e-08	1.2488e-08	1.3652e-08	1.4976e-08	1.4376e-08	1.3135e-08	1.2695e-08	1.2737e-08	1.2618e-08	1.266e-08	1.1899e-08	1.0658e-08	1.0539e-08	1.1543e-08
1.1716e-08	1.256e-08	1.212e-08	1.2162e-08	1.3486e-08	1.3207e-08	1.3088e-08	1.3129e-08	1.3652e-08	1.2731e-08	1.1651e-08	1.1371e-08	1.2535e-08	1.4982e-08	1.5665e-08	1.4424e-08	1.2862e-08	1.2262e-08	1.1983e-08	1.2505e-08	1.2066e-08	1.1787e-08	1.263e-08	1.3794e-08	1.4316e-08	1.4518e-08	1.4399e-08	1.4441e-08	1.4162e-08	1.3402e-08	1.2641e-08	1.2523e-08	1.3205e-08	1.4049e-08	1.5533e-08	1.5575e-08	1.4013e-08	1.2772e-08	1.4577e-08	1.542e-08	1.5301e-08	1.374e-08	1.2659e-08	1.254e-08	1.2742e-08	1.3425e-08	1.1863e-08	1.1423e-08	1.0182e-08	1.0865e-08
1.2161e-08	1.2683e-08	1.2404e-08	1.2285e-08	1.393e-08	1.4774e-08	1.4494e-08	1.3574e-08	1.2974e-08	1.2374e-08	1.2255e-08	1.2137e-08	1.314e-08	1.4144e-08	1.4345e-08	1.3265e-08	1.2344e-08	1.1744e-08	1.2588e-08	1.3591e-08	1.3633e-08	1.2712e-08	1.3074e-08	1.4719e-08	1.5883e-08	1.5444e-08	1.5004e-08	1.3763e-08	1.2522e-08	1.1601e-08	1.1643e-08	1.1684e-08	1.1726e-08	1.321e-08	1.4695e-08	1.4576e-08	1.3175e-08	1.2254e-08	1.3739e-08	1.4582e-08	1.4303e-08	1.3863e-08	1.3584e-08	1.2824e-08	1.3026e-08	1.3548e-08	1.3109e-08	1.1547e-08	1.1107e-08	1.2271e-08
1.2284e-08	1.2647e-08	1.2528e-08	1.2249e-08	1.3092e-08	1.3454e-08	1.3175e-08	1.2896e-08	1.2456e-08	1.2017e-08	1.2219e-08	1.2902e-08	1.4867e-08	1.5069e-08	1.3988e-08	1.2426e-08	1.1987e-08	1.1868e-08	1.239e-08	1.3715e-08	1.3596e-08	1.3156e-08	1.3519e-08	1.5484e-08	1.6007e-08	1.6048e-08	1.4166e-08	1.2604e-08	1.1683e-08	1.1885e-08	1.2568e-08	1.2449e-08	1.233e-08	1.2051e-08	1.3055e-08	1.2936e-08	1.2336e-08	1.1736e-08	1.2099e-08	1.3262e-08	1.3945e-08	1.4789e-08	1.4349e-08	1.3108e-08	1.347e-08	1.3031e-08	1.2912e-08	1.2472e-08	1.2353e-08	1.3357e-08
1.2889e-08	1.3732e-08	1.3293e-08	1.2052e-08	1.2414e-08	1.2776e-08	1.2497e-08	1.2218e-08	1.242e-08	1.1659e-08	1.2022e-08	1.3025e-08	1.5151e-08	1.5193e-08	1.4112e-08	1.255e-08	1.1629e-08	1.2633e-08	1.3156e-08	1.3357e-08	1.3078e-08	1.3601e-08	1.3963e-08	1.5287e-08	1.581e-08	1.537e-08	1.3488e-08	1.1605e-08	1.1486e-08	1.249e-08	1.3493e-08	1.3214e-08	1.1973e-08	1.1694e-08	1.1575e-08	1.306e-08	1.3101e-08	1.202e-08	1.0939e-08	1.2264e-08	1.471e-08	1.5874e-08	1.5114e-08	1.4033e-08	1.3273e-08	1.3154e-08	1.3677e-08	1.3237e-08	1.2958e-08	1.2679e-08
1.4937e-08	1.4337e-08	1.3577e-08	1.2496e-08	1.2377e-08	1.306e-08	1.2781e-08	1.2181e-08	1.1581e-08	1.1462e-08	1.1504e-08	1.2347e-08	1.4152e-08	1.4675e-08	1.3754e-08	1.3155e-08	1.2234e-08	1.2276e-08	1.2798e-08	1.316e-08	1.4324e-08	1.4526e-08	1.4407e-08	1.509e-08	1.4971e-08	1.373e-08	1.297e-08	1.1408e-08	1.0969e-08	1.2614e-08	1.4419e-08	1.3659e-08	1.1776e-08	1.1978e-08	1.218e-08	1.3183e-08	1.3065e-08	1.2304e-08	1.1544e-08	1.2067e-08	1.3712e-08	1.5036e-08	1.4757e-08	1.3676e-08	1.3397e-08	1.3599e-08	1.2838e-08	1.2239e-08	1.1639e-08	1.0879e-08
1.5061e-08	1.4942e-08	1.3861e-08	1.3421e-08	1.2501e-08	1.3665e-08	1.4348e-08	1.2786e-08	1.1865e-08	1.2548e-08	1.1948e-08	1.199e-08	1.2192e-08	1.2875e-08	1.2756e-08	1.2797e-08	1.3159e-08	1.3522e-08	1.3884e-08	1.3444e-08	1.3967e-08	1.4489e-08	1.4371e-08	1.4893e-08	1.3973e-08	1.2411e-08	1.133e-08	1.0249e-08	1.0772e-08	1.1936e-08	1.3099e-08	1.3301e-08	1.2862e-08	1.3064e-08	1.3105e-08	1.3467e-08	1.3188e-08	1.2588e-08	1.2149e-08	1.1389e-08	1.1911e-08	1.2915e-08	1.4079e-08	1.3639e-08	1.32e-08	1.3241e-08	1.184e-08	1.0598e-08	1.08e-08	1.1323e-08
1.31e-08	1.25e-08	1.206e-08	1.2102e-08	1.2785e-08	1.4109e-08	1.399e-08	1.307e-08	1.2791e-08	1.3634e-08	1.3034e-08	1.2434e-08	1.3277e-08	1.2517e-08	1.1917e-08	1.3723e-08	1.4085e-08	1.4768e-08	1.5451e-08	1.5652e-08	1.4091e-08	1.3491e-08	1.3693e-08	1.3574e-08	1.2012e-08	1.1572e-08	1.1454e-08	1.1335e-08	1.1857e-08	1.238e-08	1.3223e-08	1.4066e-08	1.5391e-08	1.5111e-08	1.4031e-08	1.311e-08	1.3312e-08	1.2712e-08	1.1952e-08	1.023e-08	1.0592e-08	1.1756e-08	1.2278e-08	1.3121e-08	1.2361e-08	1.2082e-08	1.052e-08	1.0081e-08	1.0764e-08	1.0485e-08
1.1139e-08	1.07e-08	1.1222e-08	1.2226e-08	1.2748e-08	1.3431e-08	1.2992e-08	1.2071e-08	1.2433e-08	1.3276e-08	1.3478e-08	1.2558e-08	1.292e-08	1.2481e-08	1.2041e-08	1.2884e-08	1.3888e-08	1.5052e-08	1.5414e-08	1.5295e-08	1.3894e-08	1.3133e-08	1.3175e-08	1.2896e-08	1.1815e-08	1.2177e-08	1.302e-08	1.3543e-08	1.3905e-08	1.3947e-08	1.3828e-08	1.4831e-08	1.5835e-08	1.5556e-08	1.3994e-08	1.2913e-08	1.2473e-08	1.1713e-08	1.0793e-08	1.0674e-08	1.1357e-08	1.1879e-08	1.2081e-08	1.2123e-08	1.1683e-08	1.0923e-08	1.1285e-08	1.1166e-08	1.0887e-08	1.1089e-08
1.0301e-08	1.0503e-08	1.1827e-08	1.2991e-08	1.3353e-08	1.3394e-08	1.2634e-08	1.2836e-08	1.3038e-08	1.3079e-08	1.3121e-08	1.2842e-08	1.2883e-08	1.2765e-08	1.1844e-08	1.1725e-08	1.2087e-08	1.3091e-08	1.3934e-08	1.4457e-08	1.4498e-08	1.3417e-08	1.2818e-08	1.2218e-08	1.1137e-08	1.198e-08	1.2984e-08	1.3346e-08	1.3708e-08	1.3589e-08	1.2989e-08	1.3672e-08	1.4355e-08	1.3755e-08	1.2514e-08	1.1433e-08	1.1635e-08	1.1677e-08	1.0596e-08	1.0637e-08	1.132e-08	1.2324e-08	1.3007e-08	1.2246e-08	1.2769e-08	1.2329e-08	1.2531e-08	1.2894e-08	1.2935e-08	1.2015e-08
1.0264e-08	1.0466e-08	1.163e-08	1.2473e-08	1.2675e-08	1.2396e-08	1.2598e-08	1.328e-08	1.3803e-08	1.3524e-08	1.3565e-08	1.3767e-08	1.5252e-08	1.4812e-08	1.309e-08	1.3132e-08	1.2852e-08	1.1772e-08	1.2454e-08	1.3618e-08	1.4462e-08	1.3541e-08	1.1498e-08	1.1059e-08	1.094e-08	1.0981e-08	1.1664e-08	1.1866e-08	1.2389e-08	1.1949e-08	1.167e-08	1.1872e-08	1.2234e-08	1.1474e-08	1.1195e-08	1.2198e-08	1.3683e-08	1.3404e-08	1.2162e-08	1.1402e-08	1.0963e-08	1.1966e-08	1.2329e-08	1.2049e-08	1.2572e-08	1.2453e-08	1.3617e-08	1.414e-08	1.2738e-08	1.1818e-08
1.1029e-08	1.2033e-08	1.2715e-08	1.2757e-08	1.36e-08	1.3802e-08	1.3363e-08	1.3404e-08	1.3927e-08	1.4128e-08	1.401e-08	1.5334e-08	1.6498e-08	1.6058e-08	1.4657e-08	1.4217e-08	1.3617e-08	1.2537e-08	1.1135e-08	1.1978e-08	1.2982e-08	1.2703e-08	1.1942e-08	1.1663e-08	1.2667e-08	1.3029e-08	1.1147e-08	1.1028e-08	1.155e-08	1.1111e-08	1.0832e-08	1.0713e-08	1.0915e-08	1.0796e-08	1.1479e-08	1.2803e-08	1.3967e-08	1.4008e-08	1.2286e-08	1.2007e-08	1.1407e-08	1.1128e-08	1.149e-08	1.1692e-08	1.2535e-08	1.2256e-08	1.2939e-08	1.3141e-08	1.206e-08	1.0498e-08
1.1954e-08	1.2637e-08	1.332e-08	1.4003e-08	1.4045e-08	1.4086e-08	1.4609e-08	1.4169e-08	1.3569e-08	1.345e-08	1.3492e-08	1.4977e-08	1.5659e-08	1.5861e-08	1.478e-08	1.37e-08	1.326e-08	1.234e-08	1.1098e-08	1.0659e-08	1.1342e-08	1.1704e-08	1.2226e-08	1.3711e-08	1.5035e-08	1.4435e-08	1.2874e-08	1.1151e-08	1.0872e-08	1.1074e-08	1.0955e-08	1.0836e-08	1.1038e-08	1.124e-08	1.2244e-08	1.2927e-08	1.3128e-08	1.3491e-08	1.257e-08	1.181e-08	1.1531e-08	1.1252e-08	1.1614e-08	1.1655e-08	1.2018e-08	1.2219e-08	1.2742e-08	1.2303e-08	1.1061e-08	9.9804e-09
1.3521e-08	1.3082e-08	1.2802e-08	1.3325e-08	1.3848e-08	1.421e-08	1.4091e-08	1.4293e-08	1.3212e-08	1.2612e-08	1.3135e-08	1.4138e-08	1.4661e-08	1.4221e-08	1.3461e-08	1.2861e-08	1.3384e-08	1.1822e-08	1.1222e-08	1.0302e-08	1.0984e-08	1.2629e-08	1.4114e-08	1.4957e-08	1.4999e-08	1.4238e-08	1.2356e-08	1.0473e-08	1.0675e-08	1.1679e-08	1.172e-08	1.1762e-08	1.1322e-08	1.1524e-08	1.2528e-08	1.3531e-08	1.4214e-08	1.3454e-08	1.2533e-08	1.2094e-08	1.2136e-08	1.1536e-08	1.1898e-08	1.1619e-08	1.2302e-08	1.3947e-08	1.4469e-08	1.3228e-08	1.1185e-08	1.0264e-08
1.3484e-08	1.3366e-08	1.1964e-08	1.2487e-08	1.2849e-08	1.289e-08	1.2932e-08	1.3294e-08	1.3015e-08	1.2415e-08	1.2617e-08	1.3139e-08	1.3502e-08	1.3062e-08	1.2623e-08	1.3466e-08	1.3988e-08	1.3068e-08	1.1666e-08	1.0906e-08	1.191e-08	1.3875e-08	1.5681e-08	1.5401e-08	1.4321e-08	1.2759e-08	1.1197e-08	1.0918e-08	1.1921e-08	1.2604e-08	1.2004e-08	1.1244e-08	1.1767e-08	1.1167e-08	1.185e-08	1.2693e-08	1.2414e-08	1.2295e-08	1.3138e-08	1.3019e-08	1.3061e-08	1.198e-08	1.1861e-08	1.1422e-08	1.2425e-08	1.4551e-08	1.5394e-08	1.4153e-08	1.211e-08	1.2152e-08
1.3608e-08	1.2688e-08	1.2248e-08	1.1969e-08	1.2171e-08	1.1892e-08	1.2414e-08	1.2295e-08	1.2177e-08	1.2539e-08	1.242e-08	1.2301e-08	1.2984e-08	1.2544e-08	1.1945e-08	1.2948e-08	1.4433e-08	1.3512e-08	1.1469e-08	1.0709e-08	1.1392e-08	1.3037e-08	1.4201e-08	1.4723e-08	1.3482e-08	1.0958e-08	1.1e-08	1.1522e-08	1.2847e-08	1.2728e-08	1.1968e-08	1.2009e-08	1.189e-08	1.2092e-08	1.1973e-08	1.1855e-08	1.1094e-08	1.1777e-08	1.2781e-08	1.2983e-08	1.1741e-08	1.2104e-08	1.2466e-08	1.1706e-08	1.2228e-08	1.4194e-08	1.4877e-08	1.4277e-08	1.2875e-08	1.3077e-08
1.4373e-08	1.2972e-08	1.2211e-08	1.2093e-08	1.2294e-08	1.2657e-08	1.1736e-08	1.0816e-08	1.1017e-08	1.154e-08	1.1421e-08	1.1463e-08	1.1985e-08	1.1706e-08	1.1427e-08	1.1949e-08	1.2793e-08	1.2674e-08	1.0471e-08	1.0352e-08	1.1516e-08	1.2519e-08	1.2561e-08	1.2282e-08	1.1682e-08	1.0922e-08	1.1123e-08	1.3249e-08	1.4734e-08	1.3974e-08	1.2412e-08	1.2453e-08	1.2335e-08	1.1895e-08	1.2097e-08	1.1818e-08	1.1218e-08	1.142e-08	1.2103e-08	1.1663e-08	1.0743e-08	1.1586e-08	1.2269e-08	1.231e-08	1.155e-08	1.2073e-08	1.3076e-08	1.2958e-08	1.2839e-08	1.3522e-08
1.3535e-08	1.2935e-08	1.1854e-08	1.1575e-08	1.1937e-08	1.246e-08	1.1539e-08	1.0138e-08	1.0019e-08	1.0381e-08	1.1224e-08	1.1586e-08	1.1147e-08	1.0707e-08	1.0589e-08	1.1111e-08	1.1153e-08	1.1034e-08	1.0434e-08	1.1919e-08	1.3082e-08	1.3284e-08	1.3005e-08	1.1123e-08	1.0362e-08	1.0564e-08	1.269e-08	1.4495e-08	1.5659e-08	1.4899e-08	1.3979e-08	1.2898e-08	1.1657e-08	1.2179e-08	1.206e-08	1.1621e-08	1.1662e-08	1.1864e-08	1.1745e-08	1.0825e-08	1.1187e-08	1.2191e-08	1.127e-08	1.1632e-08	1.0712e-08	1.1715e-08	1.2398e-08	1.3081e-08	1.3123e-08	1.2523e-08
1.2696e-08	1.1936e-08	1.1978e-08	1.1538e-08	1.158e-08	1.1621e-08	1.0701e-08	9.7802e-09	1.0784e-08	1.1627e-08	1.1829e-08	1.155e-08	1.1431e-08	1.0671e-08	1.0552e-08	1.0593e-08	1.1276e-08	1.1638e-08	1.2321e-08	1.3325e-08	1.3847e-08	1.4049e-08	1.3289e-08	1.1567e-08	1.1608e-08	1.165e-08	1.2974e-08	1.4459e-08	1.5623e-08	1.4382e-08	1.2659e-08	1.222e-08	1.2101e-08	1.2143e-08	1.2024e-08	1.1745e-08	1.1465e-08	1.1988e-08	1.219e-08	1.175e-08	1.2273e-08	1.2795e-08	1.1875e-08	9.8319e-09	1.0194e-08	1.1999e-08	1.2201e-08	1.1922e-08	1.1483e-08	1.1203e-08
1.3942e-08	1.2541e-08	1.2101e-08	1.1502e-08	1.2024e-08	1.1585e-08	9.8623e-09	1.0706e-08	1.2832e-08	1.3675e-08	1.3396e-08	1.2635e-08	1.2517e-08	1.1596e-08	1.1638e-08	1.2481e-08	1.3164e-08	1.3847e-08	1.3888e-08	1.3769e-08	1.3971e-08	1.3532e-08	1.3413e-08	1.3294e-08	1.3656e-08	1.3217e-08	1.2457e-08	1.33e-08	1.3502e-08	1.2741e-08	1.15e-08	1.1221e-08	1.1744e-08	1.1625e-08	1.1987e-08	1.1548e-08	1.1429e-08	1.1791e-08	1.2634e-08	1.3157e-08	1.3519e-08	1.356e-08	1.1517e-08	9.6349e-09	1.144e-08	1.3085e-08	1.2966e-08	1.1885e-08	1.0644e-08	1.0525e-08
1.3745e-08	1.2344e-08	1.2065e-08	1.1946e-08	1.1987e-08	1.1388e-08	1.0307e-08	1.099e-08	1.3116e-08	1.3959e-08	1.4321e-08	1.3881e-08	1.2961e-08	1.172e-08	1.2723e-08	1.3567e-08	1.4089e-08	1.4131e-08	1.4012e-08	1.3412e-08	1.3614e-08	1.3335e-08	1.3216e-08	1.438e-08	1.5223e-08	1.4142e-08	1.3222e-08	1.2461e-08	1.2022e-08	1.1582e-08	1.1303e-08	1.1665e-08	1.2669e-08	1.2871e-08	1.2271e-08	1.0869e-08	1.0751e-08	1.2075e-08	1.4201e-08	1.5365e-08	1.4444e-08	1.2241e-08	1.0358e-08	1.0881e-08	1.2366e-08	1.385e-08	1.3731e-08	1.2971e-08	1.0768e-08	1.0328e-08
1.2586e-08	1.1986e-08	1.2349e-08	1.207e-08	1.2752e-08	1.2954e-08	1.1553e-08	1.1434e-08	1.2598e-08	1.28e-08	1.3322e-08	1.3364e-08	1.2764e-08	1.2164e-08	1.2687e-08	1.3049e-08	1.3732e-08	1.3292e-08	1.2692e-08	1.2413e-08	1.2455e-08	1.1855e-08	1.2698e-08	1.4664e-08	1.4224e-08	1.3624e-08	1.3345e-08	1.3226e-08	1.2306e-08	1.2027e-08	1.1908e-08	1.3232e-08	1.4236e-08	1.3957e-08	1.3036e-08	1.1153e-08	1.0393e-08	1.2359e-08	1.3843e-08	1.5168e-08	1.3606e-08	1.0922e-08	1.0322e-08	1.1325e-08	1.3451e-08	1.4455e-08	1.3534e-08	1.2453e-08	1.0892e-08	9.971e-09
1.1588e-08	1.1308e-08	1.2152e-08	1.2835e-08	1.2876e-08	1.3238e-08	1.2157e-08	1.1878e-08	1.2882e-08	1.2282e-08	1.2484e-08	1.3006e-08	1.2567e-08	1.2288e-08	1.2329e-08	1.2371e-08	1.3374e-08	1.3897e-08	1.2976e-08	1.2056e-08	1.0815e-08	1.0856e-08	1.1379e-08	1.2382e-08	1.2263e-08	1.1824e-08	1.2026e-08	1.1907e-08	1.243e-08	1.2631e-08	1.2352e-08	1.3837e-08	1.5001e-08	1.4722e-08	1.316e-08	1.1437e-08	1.0677e-08	1.1681e-08	1.2845e-08	1.2726e-08	1.1485e-08	1.0244e-08	1.0766e-08	1.2251e-08	1.3735e-08	1.4097e-08	1.4299e-08	1.1936e-08	1.0855e-08	1.0255e-08
1.1711e-08	1.2073e-08	1.3398e-08	1.36e-08	1.3641e-08	1.2881e-08	1.196e-08	1.1681e-08	1.2204e-08	1.1764e-08	1.1966e-08	1.2008e-08	1.1408e-08	1.2251e-08	1.2293e-08	1.2494e-08	1.3819e-08	1.4983e-08	1.3902e-08	1.2019e-08	1.1099e-08	1.114e-08	1.1983e-08	1.2827e-08	1.2066e-08	1.0986e-08	1.0546e-08	1.2031e-08	1.3355e-08	1.3557e-08	1.3117e-08	1.2838e-08	1.4323e-08	1.4364e-08	1.2802e-08	1.124e-08	1.1442e-08	1.2767e-08	1.2808e-08	1.1407e-08	1.0486e-08	1.1169e-08	1.2814e-08	1.4459e-08	1.4821e-08	1.4863e-08	1.3942e-08	1.222e-08	1.0498e-08	1.086e-08
1.2316e-08	1.2357e-08	1.4323e-08	1.5327e-08	1.4246e-08	1.2684e-08	1.1443e-08	1.1645e-08	1.1205e-08	1.1407e-08	1.0807e-08	1.0849e-08	1.0569e-08	1.1413e-08	1.1935e-08	1.2137e-08	1.3301e-08	1.3984e-08	1.2903e-08	1.1181e-08	1.2345e-08	1.3028e-08	1.371e-08	1.3752e-08	1.3312e-08	1.1109e-08	1.0028e-08	1.1192e-08	1.3158e-08	1.3841e-08	1.2439e-08	1.2e-08	1.3003e-08	1.2884e-08	1.2445e-08	1.2487e-08	1.365e-08	1.4494e-08	1.4535e-08	1.2653e-08	1.1091e-08	1.1132e-08	1.3258e-08	1.4582e-08	1.4945e-08	1.3864e-08	1.3905e-08	1.2023e-08	1.0782e-08	1.1464e-08
1.2119e-08	1.2802e-08	1.3645e-08	1.4168e-08	1.4049e-08	1.2327e-08	1.2849e-08	1.1287e-08	1.197e-08	1.0729e-08	1.0931e-08	1.001e-08	1.0372e-08	1.1376e-08	1.254e-08	1.2902e-08	1.1982e-08	1.2504e-08	1.0942e-08	1.1625e-08	1.2148e-08	1.3953e-08	1.3353e-08	1.4036e-08	1.2314e-08	1.0592e-08	9.8314e-09	1.0354e-08	1.1839e-08	1.2201e-08	1.3525e-08	1.2444e-08	1.2165e-08	1.0924e-08	1.2408e-08	1.3412e-08	1.4415e-08	1.5419e-08	1.4819e-08	1.3418e-08	1.2016e-08	1.2378e-08	1.2901e-08	1.4065e-08	1.2663e-08	1.3025e-08	1.2907e-08	1.2627e-08	1.2188e-08	1.1748e-08
1.2082e-08	1.2605e-08	1.3288e-08	1.2848e-08	1.2088e-08	1.1488e-08	1.1209e-08	1.1732e-08	1.1933e-08	1.1975e-08	1.1215e-08	1.1096e-08	1.1137e-08	1.2943e-08	1.4107e-08	1.4629e-08	1.3388e-08	1.1666e-08	1.1387e-08	1.2069e-08	1.2913e-08	1.2954e-08	1.2835e-08	1.2075e-08	1.1155e-08	1.1036e-08	1.0757e-08	1.0317e-08	1.1641e-08	1.3286e-08	1.4611e-08	1.385e-08	1.2128e-08	1.1528e-08	1.2692e-08	1.4177e-08	1.4058e-08	1.3619e-08	1.35e-08	1.1938e-08	1.246e-08	1.3143e-08	1.3025e-08	1.2425e-08	1.2627e-08	1.2508e-08	1.1908e-08	1.1468e-08	1.2151e-08	1.2834e-08
1.2366e-08	1.2087e-08	1.1808e-08	1.1529e-08	1.141e-08	1.1772e-08	1.1974e-08	1.1855e-08	1.2057e-08	1.2259e-08	1.0697e-08	1.0418e-08	1.2223e-08	1.3708e-08	1.5032e-08	1.5074e-08	1.3832e-08	1.2591e-08	1.2953e-08	1.3636e-08	1.3517e-08	1.2597e-08	1.1356e-08	1.0596e-08	1.1599e-08	1.2442e-08	1.2003e-08	1.1724e-08	1.2727e-08	1.4372e-08	1.4574e-08	1.3172e-08	1.113e-08	1.085e-08	1.1533e-08	1.2697e-08	1.2578e-08	1.1658e-08	1.1218e-08	1.1901e-08	1.1943e-08	1.1343e-08	1.2186e-08	1.1747e-08	1.1788e-08	1.1669e-08	1.139e-08	1.2233e-08	1.2756e-08	1.3599e-08
1.233e-08	1.173e-08	1.2092e-08	1.1813e-08	1.1694e-08	1.2858e-08	1.306e-08	1.1979e-08	1.1379e-08	1.126e-08	9.8587e-09	9.9002e-09	1.1545e-08	1.3671e-08	1.4514e-08	1.3754e-08	1.2994e-08	1.3356e-08	1.452e-08	1.4882e-08	1.3641e-08	1.1438e-08	1.0357e-08	1.0559e-08	1.2364e-08	1.3368e-08	1.3409e-08	1.2809e-08	1.3653e-08	1.4175e-08	1.3575e-08	1.2815e-08	1.2055e-08	1.0333e-08	1.0535e-08	1.1859e-08	1.1419e-08	1.114e-08	1.1342e-08	1.2025e-08	1.2868e-08	1.2108e-08	1.1829e-08	1.1389e-08	1.1751e-08	1.1312e-08	1.1674e-08	1.2998e-08	1.2719e-08	1.3723e-08
1.3095e-08	1.2655e-08	1.2376e-08	1.2578e-08	1.278e-08	1.3623e-08	1.3183e-08	1.2263e-08	1.1182e-08	9.9408e-09	9.341e-09	1.0665e-08	1.1188e-08	1.155e-08	1.2714e-08	1.2755e-08	1.2476e-08	1.348e-08	1.4644e-08	1.4846e-08	1.3123e-08	1.1401e-08	1.016e-08	1.0843e-08	1.2648e-08	1.4293e-08	1.4495e-08	1.3414e-08	1.2975e-08	1.3337e-08	1.2256e-08	1.2939e-08	1.266e-08	1.0937e-08	1.0658e-08	1.1662e-08	1.1703e-08	1.1905e-08	1.1626e-08	1.1988e-08	1.2511e-08	1.2071e-08	1.2113e-08	1.1513e-08	1.1554e-08	1.1275e-08	1.1317e-08	1.2e-08	1.2522e-08	1.2564e-08
1.2898e-08	1.2137e-08	1.3301e-08	1.3664e-08	1.4186e-08	1.4388e-08	1.3788e-08	1.2066e-08	1.0344e-08	9.5835e-09	9.625e-09	1.0629e-08	1.067e-08	1.0872e-08	1.1715e-08	1.2077e-08	1.1638e-08	1.2481e-08	1.3645e-08	1.3366e-08	1.1644e-08	1.0883e-08	1.0444e-08	1.1287e-08	1.3253e-08	1.3775e-08	1.3977e-08	1.3698e-08	1.2136e-08	1.2017e-08	1.2059e-08	1.21e-08	1.1821e-08	1.1542e-08	1.1744e-08	1.2266e-08	1.2789e-08	1.2029e-08	1.1429e-08	1.1952e-08	1.2153e-08	1.1393e-08	1.0793e-08	1.1156e-08	1.1518e-08	1.1559e-08	1.1601e-08	1.1963e-08	1.2646e-08	1.2367e-08
1.3021e-08	1.2421e-08	1.3585e-08	1.4429e-08	1.5272e-08	1.5474e-08	1.3912e-08	1.219e-08	1.0948e-08	9.8675e-09	1.0069e-08	1.0752e-08	1.1114e-08	1.1316e-08	1.1839e-08	1.2201e-08	1.1601e-08	1.2124e-08	1.2165e-08	1.1886e-08	1.1447e-08	1.0686e-08	1.0247e-08	1.1571e-08	1.3697e-08	1.4059e-08	1.2497e-08	1.2539e-08	1.2741e-08	1.3424e-08	1.3465e-08	1.2865e-08	1.2586e-08	1.2628e-08	1.3471e-08	1.2711e-08	1.2592e-08	1.1351e-08	1.043e-08	1.1434e-08	1.1315e-08	1.0876e-08	9.955e-09	1.1279e-08	1.1321e-08	1.1362e-08	1.2045e-08	1.2407e-08	1.1647e-08	1.1368e-08
1.1862e-08	1.1423e-08	1.2426e-08	1.3751e-08	1.4113e-08	1.3994e-08	1.3073e-08	1.1672e-08	1.2034e-08	1.2396e-08	1.1796e-08	1.1517e-08	1.2681e-08	1.3524e-08	1.3245e-08	1.2645e-08	1.2206e-08	1.2087e-08	1.1808e-08	1.1849e-08	1.2532e-08	1.2093e-08	1.1172e-08	1.1855e-08	1.2698e-08	1.3221e-08	1.23e-08	1.2502e-08	1.3506e-08	1.3547e-08	1.3589e-08	1.2989e-08	1.2229e-08	1.2431e-08	1.3114e-08	1.2674e-08	1.1754e-08	1.0993e-08	1.0073e-08	1.0114e-08	1.0797e-08	1.0358e-08	1.0239e-08	1.1403e-08	1.1925e-08	1.1807e-08	1.1688e-08	1.1409e-08	1.0809e-08	1.085e-08
1.1184e-08	1.0424e-08	1.1428e-08	1.1469e-08	1.2312e-08	1.1712e-08	1.1914e-08	1.1956e-08	1.328e-08	1.4444e-08	1.3523e-08	1.2122e-08	1.2163e-08	1.4129e-08	1.369e-08	1.2929e-08	1.1688e-08	1.189e-08	1.2733e-08	1.3416e-08	1.4099e-08	1.2537e-08	1.1296e-08	1.1658e-08	1.3463e-08	1.3505e-08	1.2584e-08	1.1824e-08	1.2026e-08	1.1747e-08	1.1468e-08	1.1509e-08	1.0909e-08	1.1111e-08	1.0832e-08	1.1675e-08	1.0595e-08	1.1117e-08	1.1319e-08	1.104e-08	1.028e-08	1.0802e-08	1.1325e-08	1.2008e-08	1.1889e-08	1.0808e-08	1.0368e-08	1.025e-08	1.1574e-08	1.0493e-08
1.0666e-08	1.1189e-08	1.3636e-08	1.2875e-08	1.0833e-08	1.1195e-08	1.2038e-08	1.3362e-08	1.4205e-08	1.4888e-08	1.3326e-08	1.1604e-08	1.1966e-08	1.2489e-08	1.3012e-08	1.2251e-08	1.1331e-08	1.1853e-08	1.2857e-08	1.4181e-08	1.3581e-08	1.2982e-08	1.2061e-08	1.2584e-08	1.3747e-08	1.3949e-08	1.2387e-08	1.1627e-08	1.1669e-08	1.2352e-08	1.1591e-08	1.0671e-08	1.0392e-08	1.0433e-08	1.0956e-08	1.1318e-08	1.2001e-08	1.2844e-08	1.3206e-08	1.3088e-08	1.2167e-08	1.1407e-08	1.2731e-08	1.4216e-08	1.4418e-08	1.2856e-08	1.0492e-08	1.0694e-08	1.0094e-08	1.1098e-08
9.6678e-09	1.0992e-08	1.1835e-08	1.2358e-08	1.2079e-08	1.2601e-08	1.3124e-08	1.2845e-08	1.3046e-08	1.2928e-08	1.2167e-08	1.0445e-08	1.1769e-08	1.2292e-08	1.2654e-08	1.1734e-08	1.0653e-08	1.0855e-08	1.1538e-08	1.2701e-08	1.2903e-08	1.1983e-08	1.2345e-08	1.3188e-08	1.4192e-08	1.5837e-08	1.7642e-08	2.089e-08	2.2856e-08	2.5463e-08	2.4542e-08	2.4424e-08	2.1739e-08	1.9055e-08	1.5088e-08	1.3205e-08	1.3407e-08	1.4411e-08	1.4933e-08	1.4654e-08	1.2611e-08	1.2653e-08	1.3817e-08	1.482e-08	1.5343e-08	1.3621e-08	1.1097e-08	1.0978e-08	1.0859e-08	1.058e-08
9.7914e-09	1.0154e-08	1.1799e-08	1.2481e-08	1.2363e-08	1.3046e-08	1.3408e-08	1.2167e-08	1.2048e-08	1.241e-08	1.181e-08	1.121e-08	1.1572e-08	1.2255e-08	1.2938e-08	1.1857e-08	1.0616e-08	1.0016e-08	1.0378e-08	1.1222e-08	1.1584e-08	1.2427e-08	1.2789e-08	1.3312e-08	1.7522e-08	2.4298e-08	2.8188e-08	3.1917e-08	3.6769e-08	3.8574e-08	4.0379e-08	3.8497e-08	3.3889e-08	2.8959e-08	2.2908e-08	1.381e-08	1.0645e-08	1.3252e-08	1.5057e-08	1.3976e-08	1.2575e-08	1.1815e-08	1.2658e-08	1.4303e-08	1.4344e-08	1.2782e-08	1.106e-08	1.1422e-08	1.1624e-08	1.1024e-08
1.0556e-08	1.0438e-08	1.064e-08	1.1002e-08	1.0883e-08	1.1405e-08	1.1768e-08	1.1328e-08	1.2813e-08	1.3656e-08	1.2575e-08	1.1815e-08	1.2017e-08	1.3181e-08	1.3543e-08	1.2943e-08	1.1221e-08	1.03e-08	1.0502e-08	1.1025e-08	1.267e-08	1.3673e-08	1.3715e-08	1.2955e-08	1.9249e-08	3.0194e-08	3.7451e-08	4.2303e-08	4.8758e-08	5.1044e-08	5.1086e-08	4.8401e-08	4.2991e-08	3.4695e-08	2.3833e-08	1.3773e-08	8.8445e-09	1.1612e-08	1.3417e-08	1.3138e-08	1.2217e-08	1.0655e-08	1.0857e-08	1.1701e-08	1.1742e-08	1.1623e-08	1.1184e-08	1.0744e-08	1.1908e-08	1.1789e-08
1.084e-08	1.008e-08	1.0282e-08	1.0003e-08	1.0686e-08	1.0407e-08	1.0128e-08	1.081e-08	1.2616e-08	1.3459e-08	1.2218e-08	1.1458e-08	1.1178e-08	1.2022e-08	1.3186e-08	1.2746e-08	1.1184e-08	1.0905e-08	1.2229e-08	1.3233e-08	1.3755e-08	1.3476e-08	1.2716e-08	1.1795e-08	1.8732e-08	3.0318e-08	4.2064e-08	5.0604e-08	5.5135e-08	5.7421e-08	5.6821e-08	5.3816e-08	4.7444e-08	3.8026e-08	2.4438e-08	1.1813e-08	7.5251e-09	1.0773e-08	1.2418e-08	1.1658e-08	1.1539e-08	1.0619e-08	9.6983e-09	1.006e-08	1.0904e-08	1.1907e-08	1.2911e-08	1.2952e-08	1.2513e-08	1.1432e-08
1.1124e-08	8.6005e-09	1.0726e-08	9.9663e-09	1.1291e-08	1.053e-08	1.0893e-08	1.0293e-08	1.1296e-08	1.1498e-08	1.154e-08	1.0619e-08	1.0821e-08	1.1344e-08	1.1545e-08	1.0946e-08	1.0506e-08	1.183e-08	1.3636e-08	1.4479e-08	1.2917e-08	1.2477e-08	1.0274e-08	1.0797e-08	1.4847e-08	2.8357e-08	4.0745e-08	5.217e-08	5.7343e-08	5.8988e-08	5.8869e-08	5.394e-08	4.9171e-08	3.7829e-08	2.392e-08	1.0654e-08	9.4125e-09	1.0095e-08	1.1099e-08	1.2263e-08	1.1663e-08	1.1384e-08	8.6996e-09	1.1146e-08	1.1348e-08	1.3955e-08	1.3355e-08	1.4198e-08	1.2637e-08	1.0594e-08
1.0126e-08	9.2052e-09	1.0209e-08	9.9296e-09	1.0773e-08	1.0654e-08	1.0535e-08	1.0577e-08	1.0458e-08	1.082e-08	1.1343e-08	1.2026e-08	1.2548e-08	1.1628e-08	1.0707e-08	1.0268e-08	1.1431e-08	1.3397e-08	1.424e-08	1.4282e-08	1.2239e-08	1.0677e-08	1.0558e-08	1.0279e-08	1.2565e-08	2.3029e-08	3.6058e-08	4.7965e-08	5.4741e-08	5.6225e-08	5.5946e-08	5.1498e-08	4.5447e-08	3.6349e-08	1.9555e-08	1.0777e-08	9.8568e-09	1.1021e-08	1.2986e-08	1.399e-08	1.339e-08	1.1668e-08	1.0747e-08	1.143e-08	1.2915e-08	1.4239e-08	1.4281e-08	1.352e-08	1.1638e-08	9.9156e-09
9.2874e-09	8.8479e-09	9.6911e-09	1.0374e-08	1.0897e-08	1.1419e-08	1.0338e-08	1.07e-08	1.0582e-08	1.1104e-08	1.2749e-08	1.4234e-08	1.4596e-08	1.3034e-08	1.1151e-08	1.1033e-08	1.3159e-08	1.4322e-08	1.3562e-08	1.2802e-08	1.1561e-08	9.8387e-09	9.7198e-09	1.1044e-08	1.1567e-08	1.7541e-08	2.8966e-08	3.8949e-08	4.7489e-08	5.0737e-08	5.1099e-08	4.7774e-08	4.2845e-08	3.07e-08	1.6952e-08	1.0901e-08	9.1788e-09	1.0824e-08	1.295e-08	1.2991e-08	1.2231e-08	1.2433e-08	1.1833e-08	1.2837e-08	1.4e-08	1.4683e-08	1.2801e-08	1.1079e-08	1.0158e-08	9.5582e-09
9.2507e-09	9.2922e-09	1.1418e-08	1.2422e-08	1.3105e-08	1.2344e-08	1.1424e-08	1.1305e-08	1.1667e-08	1.2992e-08	1.4476e-08	1.4999e-08	1.5201e-08	1.3799e-08	1.1275e-08	1.0996e-08	1.2962e-08	1.3324e-08	1.2403e-08	1.1643e-08	1.0562e-08	9.6416e-09	1.0485e-08	1.229e-08	1.2813e-08	1.3816e-08	2.0752e-08	2.8811e-08	3.687e-08	4.1561e-08	4.3206e-08	3.9399e-08	3.0462e-08	1.7195e-08	1.403e-08	1.3269e-08	1.1708e-08	1.1108e-08	1.2432e-08	1.2794e-08	1.2675e-08	1.2717e-08	1.2758e-08	1.3121e-08	1.3803e-08	1.3043e-08	1.1642e-08	1.024e-08	9.48e-09	1.0003e-08
9.214e-09	1.0859e-08	1.2985e-08	1.3668e-08	1.387e-08	1.343e-08	1.267e-08	1.2551e-08	1.3715e-08	1.5039e-08	1.5081e-08	1.4802e-08	1.4041e-08	1.264e-08	1.0437e-08	1.0639e-08	1.1161e-08	1.1684e-08	1.1244e-08	1.0805e-08	1.0686e-08	1.1048e-08	1.2052e-08	1.2574e-08	1.2936e-08	1.3619e-08	1.4943e-08	2.0276e-08	2.4968e-08	2.8857e-08	2.9059e-08	2.5894e-08	1.5994e-08	1.5875e-08	1.4955e-08	1.4034e-08	1.3114e-08	1.1873e-08	1.1433e-08	1.2597e-08	1.2478e-08	1.268e-08	1.2241e-08	1.2603e-08	1.2163e-08	1.1564e-08	1.0002e-08	9.7225e-09	1.0245e-08	1.1409e-08
1.0781e-08	1.1464e-08	1.2788e-08	1.2829e-08	1.3192e-08	1.3874e-08	1.3435e-08	1.3156e-08	1.5121e-08	1.5644e-08	1.5204e-08	1.3803e-08	1.3203e-08	1.1962e-08	1.0721e-08	1.0121e-08	1.1605e-08	1.2128e-08	1.1849e-08	1.173e-08	1.1932e-08	1.2615e-08	1.2817e-08	1.2537e-08	1.2739e-08	1.3102e-08	1.3624e-08	1.3666e-08	1.4509e-08	1.6314e-08	1.6195e-08	1.4313e-08	1.3072e-08	1.5037e-08	1.4117e-08	1.4799e-08	1.4841e-08	1.3439e-08	1.1557e-08	1.0476e-08	1.0678e-08	1.2162e-08	1.2364e-08	1.1765e-08	1.0684e-08	9.4424e-09	1.0446e-08	1.177e-08	1.2132e-08	1.1372e-08
1.1706e-08	1.2068e-08	1.0987e-08	1.135e-08	1.1872e-08	1.2555e-08	1.404e-08	1.4402e-08	1.5405e-08	1.5447e-08	1.4526e-08	1.2644e-08	1.2846e-08	1.2086e-08	1.1005e-08	1.1046e-08	1.221e-08	1.3855e-08	1.3736e-08	1.2816e-08	1.2857e-08	1.3861e-08	1.3101e-08	1.202e-08	1.2382e-08	1.3386e-08	1.3748e-08	1.2827e-08	1.2708e-08	1.275e-08	1.2952e-08	1.2352e-08	1.2233e-08	1.2595e-08	1.3439e-08	1.5244e-08	1.5446e-08	1.4525e-08	1.2322e-08	1.06e-08	1.0802e-08	1.2446e-08	1.2167e-08	1.0926e-08	1.0326e-08	1.0207e-08	1.1532e-08	1.2696e-08	1.2096e-08	1.1015e-08
1.2311e-08	1.1871e-08	1.1271e-08	1.1153e-08	1.0873e-08	1.1556e-08	1.3362e-08	1.4846e-08	1.5369e-08	1.4128e-08	1.2726e-08	1.1806e-08	1.1847e-08	1.1247e-08	1.0647e-08	1.101e-08	1.3136e-08	1.4941e-08	1.4822e-08	1.3741e-08	1.3943e-08	1.3824e-08	1.2423e-08	1.1662e-08	1.1704e-08	1.2226e-08	1.2909e-08	1.3432e-08	1.3954e-08	1.3836e-08	1.3396e-08	1.2636e-08	1.2998e-08	1.2398e-08	1.3402e-08	1.4726e-08	1.3966e-08	1.3687e-08	1.1965e-08	1.1846e-08	1.301e-08	1.3853e-08	1.1329e-08	1.0088e-08	1.045e-08	1.0972e-08	1.1976e-08	1.1857e-08	1.1578e-08	1.1459e-08
1.3717e-08	1.2957e-08	1.2838e-08	1.2559e-08	1.0837e-08	1.0878e-08	1.3485e-08	1.497e-08	1.4851e-08	1.2969e-08	1.1407e-08	1.1448e-08	1.181e-08	1.1211e-08	1.0611e-08	1.0652e-08	1.2137e-08	1.3461e-08	1.5266e-08	1.4987e-08	1.3906e-08	1.2986e-08	1.2546e-08	1.1626e-08	1.1186e-08	1.1548e-08	1.2071e-08	1.2914e-08	1.4559e-08	1.5082e-08	1.4161e-08	1.292e-08	1.232e-08	1.2201e-08	1.3045e-08	1.2926e-08	1.2647e-08	1.2367e-08	1.289e-08	1.2931e-08	1.4256e-08	1.4618e-08	1.2896e-08	1.1815e-08	1.1696e-08	1.1417e-08	1.1138e-08	1.1179e-08	1.1221e-08	1.1904e-08
1.4482e-08	1.3562e-08	1.2641e-08	1.2522e-08	1.1121e-08	1.0361e-08	1.2326e-08	1.3651e-08	1.3371e-08	1.197e-08	1.2011e-08	1.1732e-08	1.1934e-08	1.1495e-08	1.2338e-08	1.254e-08	1.194e-08	1.2623e-08	1.4107e-08	1.463e-08	1.403e-08	1.2949e-08	1.267e-08	1.207e-08	1.1631e-08	1.1031e-08	1.2034e-08	1.2717e-08	1.3881e-08	1.4885e-08	1.4926e-08	1.3845e-08	1.1802e-08	1.2165e-08	1.2687e-08	1.1767e-08	1.3251e-08	1.3934e-08	1.3815e-08	1.3857e-08	1.4379e-08	1.3459e-08	1.3019e-08	1.3061e-08	1.2301e-08	1.1861e-08	1.2384e-08	1.1784e-08	1.1505e-08	1.2348e-08
1.3484e-08	1.2563e-08	1.1803e-08	1.1043e-08	1.0603e-08	1.0965e-08	1.1488e-08	1.185e-08	1.1731e-08	1.2093e-08	1.2295e-08	1.2016e-08	1.1256e-08	1.258e-08	1.4386e-08	1.3946e-08	1.1903e-08	1.1303e-08	1.2628e-08	1.3471e-08	1.2871e-08	1.2271e-08	1.1671e-08	1.1552e-08	1.1273e-08	1.1796e-08	1.2799e-08	1.3322e-08	1.4165e-08	1.5169e-08	1.505e-08	1.3488e-08	1.2086e-08	1.1968e-08	1.1849e-08	1.2051e-08	1.3375e-08	1.4378e-08	1.3618e-08	1.2858e-08	1.2739e-08	1.262e-08	1.2341e-08	1.3024e-08	1.3226e-08	1.2947e-08	1.395e-08	1.3351e-08	1.2751e-08	1.2632e-08
1.1843e-08	1.1404e-08	1.1606e-08	1.1006e-08	1.1528e-08	1.3013e-08	1.2413e-08	1.0851e-08	1.0572e-08	1.1576e-08	1.1778e-08	1.0857e-08	1.154e-08	1.2864e-08	1.3868e-08	1.3589e-08	1.1706e-08	1.0946e-08	1.1949e-08	1.2312e-08	1.2514e-08	1.2074e-08	1.1635e-08	1.1676e-08	1.1718e-08	1.224e-08	1.3083e-08	1.3766e-08	1.4609e-08	1.5292e-08	1.3891e-08	1.265e-08	1.1889e-08	1.161e-08	1.1972e-08	1.2816e-08	1.3499e-08	1.338e-08	1.2459e-08	1.1058e-08	1.1741e-08	1.2263e-08	1.2305e-08	1.2507e-08	1.3189e-08	1.3872e-08	1.5357e-08	1.4917e-08	1.2874e-08	1.1152e-08
1.0684e-08	1.1047e-08	1.0607e-08	1.0809e-08	1.2294e-08	1.3297e-08	1.3659e-08	1.2097e-08	1.0536e-08	1.1218e-08	1.126e-08	1.1943e-08	1.2145e-08	1.2667e-08	1.351e-08	1.3392e-08	1.0868e-08	1.123e-08	1.3356e-08	1.2115e-08	1.1835e-08	1.2839e-08	1.256e-08	1.2281e-08	1.2643e-08	1.2364e-08	1.2726e-08	1.3409e-08	1.3931e-08	1.4454e-08	1.3373e-08	1.2132e-08	1.2334e-08	1.2696e-08	1.2417e-08	1.326e-08	1.3302e-08	1.174e-08	1.0979e-08	1.1502e-08	1.1704e-08	1.2387e-08	1.2749e-08	1.3432e-08	1.3794e-08	1.4477e-08	1.4358e-08	1.3438e-08	1.1555e-08	1.0795e-08
9.5253e-09	9.5668e-09	9.448e-09	9.8102e-09	1.1615e-08	1.3581e-08	1.4104e-08	1.3023e-08	1.082e-08	1.1021e-08	1.2185e-08	1.351e-08	1.4032e-08	1.3272e-08	1.3153e-08	1.2072e-08	1.051e-08	1.1033e-08	1.2838e-08	1.1918e-08	1.1318e-08	1.2321e-08	1.2363e-08	1.2565e-08	1.2767e-08	1.1846e-08	1.2689e-08	1.3533e-08	1.2772e-08	1.2814e-08	1.2214e-08	1.2416e-08	1.3099e-08	1.2339e-08	1.222e-08	1.3384e-08	1.2784e-08	1.1222e-08	1.1263e-08	1.1786e-08	1.2309e-08	1.219e-08	1.2552e-08	1.3235e-08	1.3437e-08	1.3639e-08	1.2718e-08	1.1637e-08	1.0556e-08	1.0598e-08
9.168e-09	9.3698e-09	9.8924e-09	1.0415e-08	1.1418e-08	1.3224e-08	1.3105e-08	1.1703e-08	1.0783e-08	1.0985e-08	1.295e-08	1.4756e-08	1.5438e-08	1.3716e-08	1.2475e-08	1.1555e-08	1.1436e-08	1.1958e-08	1.1358e-08	1.124e-08	1.2083e-08	1.1643e-08	1.2326e-08	1.2688e-08	1.1447e-08	1.1008e-08	1.2492e-08	1.2855e-08	1.1774e-08	1.1334e-08	1.2338e-08	1.3983e-08	1.4184e-08	1.4226e-08	1.2664e-08	1.2545e-08	1.2587e-08	1.1185e-08	1.1387e-08	1.2391e-08	1.2753e-08	1.2474e-08	1.2836e-08	1.3359e-08	1.2117e-08	1.1517e-08	1.1078e-08	1.0318e-08	9.8783e-09	1.024e-08
9.933e-09	9.8142e-09	1.0337e-08	1.118e-08	1.1382e-08	1.1744e-08	1.2267e-08	1.2148e-08	1.1869e-08	1.175e-08	1.2272e-08	1.3116e-08	1.3478e-08	1.2237e-08	1.1476e-08	1.1678e-08	1.2201e-08	1.2723e-08	1.1963e-08	1.1363e-08	1.2046e-08	1.2569e-08	1.4214e-08	1.4255e-08	1.2212e-08	1.049e-08	1.2135e-08	1.2497e-08	1.2058e-08	1.242e-08	1.3263e-08	1.4106e-08	1.4148e-08	1.3869e-08	1.2467e-08	1.2028e-08	1.3031e-08	1.2752e-08	1.1511e-08	1.1232e-08	1.1915e-08	1.2277e-08	1.296e-08	1.3001e-08	1.2241e-08	1.1e-08	1.04e-08	9.8001e-09	9.0399e-09	9.8831e-09
1.0377e-08	1.074e-08	1.1422e-08	1.2907e-08	1.2788e-08	1.2188e-08	1.2711e-08	1.3394e-08	1.3435e-08	1.2515e-08	1.1434e-08	1.1636e-08	1.1677e-08	1.1238e-08	1.1119e-08	1.1962e-08	1.2164e-08	1.2366e-08	1.2568e-08	1.2128e-08	1.1368e-08	1.1891e-08	1.3215e-08	1.3417e-08	1.2015e-08	1.1095e-08	1.1457e-08	1.1659e-08	1.0899e-08	1.1581e-08	1.3226e-08	1.3108e-08	1.2668e-08	1.287e-08	1.2591e-08	1.2312e-08	1.2834e-08	1.2234e-08	1.0512e-08	1.0554e-08	1.1076e-08	1.208e-08	1.2602e-08	1.3125e-08	1.3166e-08	1.2406e-08	1.1325e-08	1.0565e-08	1.0126e-08	1.0488e-08
1.0341e-08	1.2306e-08	1.3951e-08	1.4474e-08	1.4676e-08	1.3274e-08	1.3316e-08	1.4479e-08	1.404e-08	1.328e-08	1.2199e-08	1.1278e-08	1.2122e-08	1.2003e-08	1.1403e-08	1.1605e-08	1.1967e-08	1.2009e-08	1.2371e-08	1.2573e-08	1.1011e-08	1.0892e-08	1.1414e-08	1.1937e-08	1.262e-08	1.2661e-08	1.2062e-08	1.05e-08	1.0221e-08	1.1384e-08	1.1907e-08	1.243e-08	1.199e-08	1.2513e-08	1.2554e-08	1.2756e-08	1.2477e-08	1.0594e-08	9.5134e-09	9.0739e-09	9.7568e-09	1.1402e-08	1.3528e-08	1.4692e-08	1.5054e-08	1.4294e-08	1.3533e-08	1.2292e-08	1.1211e-08	1.1093e-08
1.1106e-08	1.3392e-08	1.4716e-08	1.4758e-08	1.3837e-08	1.2756e-08	1.376e-08	1.5405e-08	1.4805e-08	1.3403e-08	1.1842e-08	1.0921e-08	1.1764e-08	1.2447e-08	1.2328e-08	1.1568e-08	1.1289e-08	1.101e-08	1.1853e-08	1.1734e-08	1.1295e-08	1.1657e-08	1.2821e-08	1.2381e-08	1.2423e-08	1.3106e-08	1.2346e-08	1.0463e-08	1.0825e-08	1.2631e-08	1.3313e-08	1.3515e-08	1.2915e-08	1.2476e-08	1.3319e-08	1.3361e-08	1.2119e-08	1.0558e-08	1.0118e-08	9.3579e-09	1.0361e-08	1.1846e-08	1.4613e-08	1.5938e-08	1.646e-08	1.5059e-08	1.4138e-08	1.2095e-08	1.0213e-08	1.1056e-08
1.1229e-08	1.3035e-08	1.3717e-08	1.3118e-08	1.2197e-08	1.2078e-08	1.2601e-08	1.4246e-08	1.3967e-08	1.2405e-08	1.1324e-08	1.1045e-08	1.1086e-08	1.1769e-08	1.2292e-08	1.1531e-08	1.1573e-08	1.1134e-08	1.0854e-08	1.1056e-08	1.1258e-08	1.1941e-08	1.2945e-08	1.3146e-08	1.1905e-08	1.1947e-08	1.1828e-08	1.1228e-08	1.1751e-08	1.3396e-08	1.504e-08	1.4761e-08	1.3841e-08	1.3241e-08	1.2801e-08	1.2522e-08	1.1762e-08	1.0521e-08	1.0883e-08	1.1085e-08	1.0806e-08	1.197e-08	1.4256e-08	1.5099e-08	1.5301e-08	1.422e-08	1.2658e-08	1.1257e-08	1.0978e-08	1.1661e-08
1.1994e-08	1.2998e-08	1.2879e-08	1.1798e-08	1.1359e-08	1.124e-08	1.1442e-08	1.2285e-08	1.2166e-08	1.2208e-08	1.1929e-08	1.181e-08	1.0889e-08	1.1251e-08	1.1453e-08	1.0853e-08	1.1216e-08	1.1578e-08	1.1138e-08	1.1821e-08	1.2664e-08	1.2706e-08	1.2908e-08	1.2789e-08	1.2831e-08	1.191e-08	1.1631e-08	1.1352e-08	1.2035e-08	1.3359e-08	1.4523e-08	1.4564e-08	1.2682e-08	1.2723e-08	1.2123e-08	1.1684e-08	1.1886e-08	1.2248e-08	1.2771e-08	1.201e-08	1.1571e-08	1.2414e-08	1.3097e-08	1.3138e-08	1.334e-08	1.242e-08	1.1499e-08	1.106e-08	1.1743e-08	1.2907e-08
1.2278e-08	1.3923e-08	1.3804e-08	1.2243e-08	1.1482e-08	1.0722e-08	1.1084e-08	1.1928e-08	1.229e-08	1.2492e-08	1.3335e-08	1.2575e-08	1.1494e-08	1.1375e-08	1.2218e-08	1.1779e-08	1.2301e-08	1.2503e-08	1.1743e-08	1.3067e-08	1.4873e-08	1.4754e-08	1.3192e-08	1.3073e-08	1.2473e-08	1.1553e-08	1.1113e-08	1.0674e-08	1.2479e-08	1.3162e-08	1.2562e-08	1.2604e-08	1.2164e-08	1.2366e-08	1.369e-08	1.3411e-08	1.3452e-08	1.3013e-08	1.2894e-08	1.2936e-08	1.41e-08	1.3981e-08	1.2579e-08	1.1819e-08	1.138e-08	1.2062e-08	1.2264e-08	1.2627e-08	1.2187e-08	1.287e-08
1.144e-08	1.3085e-08	1.4409e-08	1.3328e-08	1.2728e-08	1.1808e-08	1.1368e-08	1.2051e-08	1.2414e-08	1.4058e-08	1.4581e-08	1.35e-08	1.1457e-08	1.1659e-08	1.3144e-08	1.2704e-08	1.1944e-08	1.1825e-08	1.2508e-08	1.4313e-08	1.5477e-08	1.5198e-08	1.3476e-08	1.2555e-08	1.1474e-08	1.0714e-08	1.0756e-08	1.1278e-08	1.2763e-08	1.2804e-08	1.1563e-08	1.1444e-08	1.2608e-08	1.4574e-08	1.4455e-08	1.4657e-08	1.3416e-08	1.2495e-08	1.2537e-08	1.2899e-08	1.3742e-08	1.3784e-08	1.1901e-08	1.1301e-08	1.1664e-08	1.3148e-08	1.4793e-08	1.4674e-08	1.2952e-08	1.2833e-08
1.0441e-08	1.2407e-08	1.4212e-08	1.3773e-08	1.3654e-08	1.2733e-08	1.1011e-08	1.1534e-08	1.2698e-08	1.4182e-08	1.4705e-08	1.3784e-08	1.1741e-08	1.2103e-08	1.2466e-08	1.1866e-08	1.0625e-08	1.1949e-08	1.2792e-08	1.3475e-08	1.4318e-08	1.3718e-08	1.2156e-08	1.1236e-08	1.0957e-08	1.0998e-08	1.12e-08	1.1883e-08	1.2085e-08	1.2447e-08	1.1687e-08	1.1728e-08	1.2892e-08	1.4858e-08	1.522e-08	1.3979e-08	1.2096e-08	1.1176e-08	1.1057e-08	1.1419e-08	1.1942e-08	1.1663e-08	1.0902e-08	1.0784e-08	1.1948e-08	1.4234e-08	1.5879e-08	1.56e-08	1.3557e-08	1.2476e-08
1.0886e-08	1.0606e-08	1.2893e-08	1.2293e-08	1.2495e-08	1.2055e-08	1.0814e-08	1.2459e-08	1.1699e-08	1.4466e-08	1.2103e-08	1.3587e-08	1.0903e-08	1.367e-08	1.2269e-08	1.1508e-08	1.0748e-08	1.1912e-08	1.2435e-08	1.1995e-08	1.2999e-08	1.0956e-08	1.1318e-08	1.0237e-08	1.2043e-08	1.2565e-08	1.3729e-08	1.345e-08	1.4133e-08	1.4335e-08	1.2933e-08	1.2814e-08	1.2375e-08	1.3218e-08	1.1656e-08	1.2018e-08	1.0456e-08	1.0979e-08	1.07e-08	1.0421e-08	1.1103e-08	1.1145e-08	1.1507e-08	1.0587e-08	1.2873e-08	1.2594e-08	1.5682e-08	1.2837e-08	1.336e-08	1.1156e-08
1.0208e-08	1.0089e-08	1.1253e-08	1.0653e-08	1.0534e-08	1.0576e-08	1.1419e-08	1.2743e-08	1.1822e-08	1.2345e-08	1.2547e-08	1.1947e-08	1.0866e-08	1.1549e-08	1.1751e-08	1.0349e-08	1.0551e-08	1.1715e-08	1.1917e-08	1.0997e-08	1.0717e-08	1.0278e-08	1.0961e-08	1.1163e-08	1.2808e-08	1.333e-08	1.4975e-08	1.4536e-08	1.5699e-08	1.6382e-08	1.5141e-08	1.3419e-08	1.2338e-08	1.2059e-08	1.0497e-08	1.1501e-08	1.058e-08	1.2706e-08	1.2266e-08	1.2308e-08	1.2831e-08	1.3353e-08	1.2433e-08	1.2153e-08	1.3638e-08	1.3038e-08	1.4202e-08	1.0716e-08	1.204e-08	1.0158e-08
1.0331e-08	1.0052e-08	1.0414e-08	9.8145e-09	9.5353e-09	1.0058e-08	1.1061e-08	1.0943e-08	1.1465e-08	1.1667e-08	1.1709e-08	1.0948e-08	1.115e-08	1.055e-08	9.9505e-09	1.0313e-08	1.0996e-08	1.1518e-08	1.2041e-08	1.2082e-08	1.1643e-08	1.1845e-08	1.1886e-08	1.321e-08	1.4855e-08	1.4897e-08	1.4457e-08	1.498e-08	1.6144e-08	1.6666e-08	1.5585e-08	1.3863e-08	1.2943e-08	1.1862e-08	1.1262e-08	1.1785e-08	1.1986e-08	1.299e-08	1.3031e-08	1.2432e-08	1.3275e-08	1.4278e-08	1.3198e-08	1.2758e-08	1.3601e-08	1.3482e-08	1.16e-08	1.084e-08	1.0881e-08	1.0762e-08
1.2058e-08	1.1779e-08	1.166e-08	1.1061e-08	1.1262e-08	1.1464e-08	1.1185e-08	1.0746e-08	1.0947e-08	1.1149e-08	1.1351e-08	1.1553e-08	1.1595e-08	1.0834e-08	9.5932e-09	1.1238e-08	1.16e-08	1.1161e-08	1.2325e-08	1.3649e-08	1.353e-08	1.2449e-08	1.2811e-08	1.4617e-08	1.53e-08	1.486e-08	1.41e-08	1.366e-08	1.4504e-08	1.4706e-08	1.4426e-08	1.3987e-08	1.2906e-08	1.1504e-08	1.0744e-08	1.1106e-08	1.2912e-08	1.3595e-08	1.2514e-08	1.2716e-08	1.3238e-08	1.2478e-08	1.1878e-08	1.1118e-08	1.1961e-08	1.1682e-08	1.0922e-08	1.0803e-08	1.1165e-08	1.1046e-08
1.3465e-08	1.3025e-08	1.2105e-08	1.1505e-08	1.2188e-08	1.239e-08	1.195e-08	1.1831e-08	1.1231e-08	1.1273e-08	1.1475e-08	1.2478e-08	1.2039e-08	1.0317e-08	9.7168e-09	1.04e-08	1.1403e-08	1.2247e-08	1.3891e-08	1.5216e-08	1.4937e-08	1.3214e-08	1.2454e-08	1.3297e-08	1.4622e-08	1.5144e-08	1.3422e-08	1.2501e-08	1.2383e-08	1.1943e-08	1.2145e-08	1.2347e-08	1.1106e-08	1.0987e-08	1.1349e-08	1.2673e-08	1.4158e-08	1.452e-08	1.376e-08	1.3641e-08	1.2881e-08	1.1479e-08	1.0719e-08	1.0119e-08	1e-08	1.0363e-08	1.0725e-08	1.1568e-08	1.177e-08	1.2132e-08
1.3428e-08	1.363e-08	1.287e-08	1.1468e-08	1.167e-08	1.2353e-08	1.3196e-08	1.2917e-08	1.1996e-08	1.1717e-08	1.208e-08	1.1961e-08	1.1842e-08	1.0601e-08	1.0001e-08	1.0684e-08	1.1046e-08	1.237e-08	1.3855e-08	1.4698e-08	1.4419e-08	1.3178e-08	1.1936e-08	1.2299e-08	1.3783e-08	1.4626e-08	1.3546e-08	1.1503e-08	1.1063e-08	1.0944e-08	1.0986e-08	1.0867e-08	1.171e-08	1.2554e-08	1.2755e-08	1.3118e-08	1.4442e-08	1.4804e-08	1.3884e-08	1.3123e-08	1.2042e-08	1.1282e-08	1.1644e-08	1.0564e-08	1.0284e-08	1.0486e-08	1.149e-08	1.2012e-08	1.2214e-08	1.2897e-08
1.3231e-08	1.2952e-08	1.1711e-08	1.1111e-08	1.0671e-08	1.1675e-08	1.332e-08	1.3682e-08	1.3082e-08	1.3124e-08	1.3646e-08	1.2565e-08	1.1485e-08	1.1366e-08	1.1247e-08	1.1449e-08	1.1971e-08	1.3135e-08	1.3337e-08	1.2737e-08	1.2298e-08	1.2179e-08	1.19e-08	1.1941e-08	1.2784e-08	1.2826e-08	1.2387e-08	1.1466e-08	1.0866e-08	1.0908e-08	1.0949e-08	1.2113e-08	1.3758e-08	1.396e-08	1.3681e-08	1.3402e-08	1.4565e-08	1.4447e-08	1.4007e-08	1.2445e-08	1.0883e-08	1.0604e-08	1.0646e-08	1.1008e-08	1.137e-08	1.1572e-08	1.2095e-08	1.3579e-08	1.346e-08	1.3983e-08
1.2393e-08	1.0991e-08	1.0552e-08	1.0914e-08	1.0955e-08	1.0837e-08	1.2481e-08	1.3325e-08	1.4809e-08	1.5011e-08	1.4411e-08	1.301e-08	1.1769e-08	1.1169e-08	1.105e-08	1.1893e-08	1.1774e-08	1.2457e-08	1.298e-08	1.254e-08	1.162e-08	1.1822e-08	1.1542e-08	1.0943e-08	1.1625e-08	1.2148e-08	1.1708e-08	1.0307e-08	1.0188e-08	1.1192e-08	1.1394e-08	1.2878e-08	1.5325e-08	1.5527e-08	1.4125e-08	1.3365e-08	1.4368e-08	1.5372e-08	1.4452e-08	1.2569e-08	1.1167e-08	1.1209e-08	1.0449e-08	1.033e-08	1.1333e-08	1.1696e-08	1.2379e-08	1.3542e-08	1.3905e-08	1.4267e-08
1.1875e-08	1.1115e-08	1.1156e-08	1.0877e-08	1.0277e-08	1.1441e-08	1.2605e-08	1.4891e-08	1.6216e-08	1.5295e-08	1.4535e-08	1.2973e-08	1.2053e-08	1.1132e-08	1.1815e-08	1.1856e-08	1.1257e-08	1.0817e-08	1.15e-08	1.1862e-08	1.1262e-08	1.0983e-08	1.0864e-08	1.0425e-08	1.1108e-08	1.1951e-08	1.1191e-08	1.011e-08	1.0151e-08	1.0834e-08	1.1838e-08	1.3483e-08	1.5288e-08	1.6292e-08	1.5371e-08	1.397e-08	1.4011e-08	1.5175e-08	1.5377e-08	1.3494e-08	1.1612e-08	1.0852e-08	1.0893e-08	1.0614e-08	1.0014e-08	1.0376e-08	1.1861e-08	1.3025e-08	1.3066e-08	1.2466e-08
1.28e-08	1.204e-08	1.144e-08	1.084e-08	1.0722e-08	1.2046e-08	1.321e-08	1.4374e-08	1.5377e-08	1.5258e-08	1.3376e-08	1.2135e-08	1.1374e-08	1.1095e-08	1.1939e-08	1.198e-08	1.1541e-08	1.1903e-08	1.1944e-08	1.1665e-08	1.1386e-08	1.1267e-08	1.195e-08	1.119e-08	1.0911e-08	1.1113e-08	1.0513e-08	1.0554e-08	1.1237e-08	1.1599e-08	1.1801e-08	1.2965e-08	1.3969e-08	1.4652e-08	1.4372e-08	1.4254e-08	1.4616e-08	1.5138e-08	1.518e-08	1.3778e-08	1.2216e-08	1.0975e-08	1.0375e-08	1.0577e-08	1.0619e-08	1.1141e-08	1.1504e-08	1.1866e-08	1.1747e-08	1.1307e-08
1.3405e-08	1.2484e-08	1.0923e-08	1.0323e-08	1.1006e-08	1.1849e-08	1.2532e-08	1.2894e-08	1.2935e-08	1.3137e-08	1.3019e-08	1.306e-08	1.1659e-08	1.0578e-08	1.1261e-08	1.1783e-08	1.1825e-08	1.2026e-08	1.2068e-08	1.1628e-08	1.2472e-08	1.3155e-08	1.3356e-08	1.2115e-08	1.0393e-08	1.0595e-08	1.0636e-08	1.1319e-08	1.2804e-08	1.3166e-08	1.2566e-08	1.2127e-08	1.2329e-08	1.221e-08	1.2412e-08	1.2934e-08	1.3136e-08	1.3498e-08	1.3219e-08	1.31e-08	1.234e-08	1.1259e-08	1.1461e-08	1.1182e-08	1.1223e-08	1.2548e-08	1.3872e-08	1.3112e-08	1.155e-08	1.0469e-08
1.2406e-08	1.1325e-08	9.9239e-09	9.9654e-09	1.0488e-08	1.1171e-08	1.1052e-08	1.1254e-08	1.1776e-08	1.294e-08	1.5387e-08	1.4947e-08	1.3386e-08	1.1343e-08	1.0582e-08	1.2227e-08	1.291e-08	1.2791e-08	1.2352e-08	1.2554e-08	1.3237e-08	1.3759e-08	1.332e-08	1.1758e-08	1.0356e-08	1.0879e-08	1.2203e-08	1.2886e-08	1.3248e-08	1.2809e-08	1.2049e-08	1.209e-08	1.1651e-08	1.1692e-08	1.2054e-08	1.2577e-08	1.326e-08	1.266e-08	1.2381e-08	1.3064e-08	1.3105e-08	1.2826e-08	1.3349e-08	1.3069e-08	1.247e-08	1.3954e-08	1.5439e-08	1.4358e-08	1.2315e-08	1.0753e-08
1.1247e-08	1.0968e-08	1.0689e-08	1.0891e-08	1.1093e-08	1.0653e-08	1.1015e-08	1.1859e-08	1.2221e-08	1.2102e-08	1.4388e-08	1.5071e-08	1.383e-08	1.1787e-08	1.0706e-08	1.187e-08	1.3675e-08	1.3396e-08	1.2636e-08	1.2998e-08	1.336e-08	1.2921e-08	1.184e-08	1.0599e-08	1.1282e-08	1.2927e-08	1.377e-08	1.317e-08	1.2731e-08	1.3093e-08	1.2814e-08	1.2855e-08	1.2255e-08	1.2457e-08	1.2819e-08	1.3182e-08	1.3864e-08	1.2944e-08	1.2184e-08	1.2867e-08	1.371e-08	1.4713e-08	1.4755e-08	1.4155e-08	1.2914e-08	1.2795e-08	1.428e-08	1.4321e-08	1.2278e-08	9.9147e-09
1.2012e-08	1.1573e-08	1.1454e-08	1.1816e-08	1.1858e-08	1.0937e-08	1.1139e-08	1.1341e-08	1.1222e-08	1.1103e-08	1.2588e-08	1.3431e-08	1.219e-08	1.0628e-08	1.0349e-08	1.0871e-08	1.2677e-08	1.352e-08	1.3241e-08	1.3603e-08	1.2843e-08	1.1762e-08	1.1322e-08	1.1204e-08	1.1726e-08	1.305e-08	1.4054e-08	1.3614e-08	1.3175e-08	1.2896e-08	1.3258e-08	1.2979e-08	1.2379e-08	1.226e-08	1.2943e-08	1.3145e-08	1.2866e-08	1.2266e-08	1.1987e-08	1.2189e-08	1.3833e-08	1.5158e-08	1.5199e-08	1.4439e-08	1.3038e-08	1.3079e-08	1.3762e-08	1.3002e-08	1.1119e-08	1.0519e-08
1.2136e-08	1.1857e-08	1.1578e-08	1.226e-08	1.1981e-08	1.1381e-08	1.0461e-08	1.0502e-08	1.0704e-08	1.0586e-08	1.0787e-08	1.0989e-08	1.071e-08	1.1233e-08	1.1274e-08	1.1316e-08	1.264e-08	1.4926e-08	1.609e-08	1.5009e-08	1.3127e-08	1.1565e-08	1.1606e-08	1.245e-08	1.2812e-08	1.3334e-08	1.4017e-08	1.4379e-08	1.2818e-08	1.1416e-08	1.1618e-08	1.1499e-08	1.1861e-08	1.2063e-08	1.2906e-08	1.3589e-08	1.331e-08	1.2871e-08	1.2431e-08	1.1831e-08	1.2835e-08	1.3678e-08	1.3399e-08	1.2799e-08	1.3001e-08	1.3523e-08	1.4687e-08	1.3286e-08	1.2045e-08	1.1284e-08
1.0977e-08	1.198e-08	1.2182e-08	1.2544e-08	1.2105e-08	1.1826e-08	1.1066e-08	1.1428e-08	1.195e-08	1.119e-08	1.1071e-08	1.0953e-08	1.0834e-08	1.1356e-08	1.1237e-08	1.192e-08	1.2764e-08	1.521e-08	1.6374e-08	1.5614e-08	1.325e-08	1.249e-08	1.2852e-08	1.3054e-08	1.3256e-08	1.3298e-08	1.2858e-08	1.29e-08	1.2139e-08	1.0417e-08	1.0459e-08	1.018e-08	1.1183e-08	1.2668e-08	1.319e-08	1.3071e-08	1.2632e-08	1.2994e-08	1.2074e-08	1.1314e-08	1.1996e-08	1.2359e-08	1.256e-08	1.2121e-08	1.2483e-08	1.4128e-08	1.5452e-08	1.4211e-08	1.2008e-08	1.1248e-08
1.1421e-08	1.3066e-08	1.2466e-08	1.2668e-08	1.2549e-08	1.1629e-08	1.1831e-08	1.3155e-08	1.3998e-08	1.2436e-08	1.1195e-08	1.0756e-08	1.0957e-08	1.132e-08	1.1201e-08	1.1242e-08	1.2567e-08	1.4693e-08	1.5375e-08	1.4776e-08	1.3695e-08	1.3255e-08	1.3617e-08	1.3178e-08	1.3059e-08	1.3421e-08	1.234e-08	1.2222e-08	1.2103e-08	1.1663e-08	1.1705e-08	1.0945e-08	1.1467e-08	1.2471e-08	1.2833e-08	1.2874e-08	1.3076e-08	1.2797e-08	1.1556e-08	1.1116e-08	1.2441e-08	1.2963e-08	1.2684e-08	1.2245e-08	1.1965e-08	1.2648e-08	1.3973e-08	1.3052e-08	1.1651e-08	1.1692e-08
1.2507e-08	1.2388e-08	1.2911e-08	1.3754e-08	1.3154e-08	1.1913e-08	1.2756e-08	1.376e-08	1.4282e-08	1.3041e-08	1.196e-08	1.104e-08	1.1081e-08	1.1283e-08	1.1645e-08	1.1206e-08	1.1568e-08	1.2571e-08	1.3094e-08	1.3937e-08	1.3818e-08	1.4662e-08	1.4703e-08	1.4424e-08	1.3022e-08	1.3224e-08	1.3266e-08	1.3788e-08	1.4151e-08	1.2749e-08	1.2791e-08	1.2511e-08	1.2553e-08	1.2915e-08	1.2796e-08	1.3158e-08	1.2879e-08	1.26e-08	1.1199e-08	1.0919e-08	1.2083e-08	1.2446e-08	1.2006e-08	1.1086e-08	1.0967e-08	1.1489e-08	1.105e-08	1.1091e-08	1.0331e-08	1.0533e-08
1.3272e-08	1.3153e-08	1.2553e-08	1.3076e-08	1.3438e-08	1.3159e-08	1.2719e-08	1.228e-08	1.2321e-08	1.2363e-08	1.2084e-08	1.1805e-08	1.1686e-08	1.1407e-08	1.1127e-08	1.0688e-08	1.0729e-08	1.0931e-08	1.2095e-08	1.342e-08	1.4904e-08	1.5106e-08	1.5628e-08	1.4387e-08	1.3306e-08	1.2707e-08	1.3069e-08	1.4714e-08	1.5076e-08	1.3354e-08	1.1792e-08	1.1673e-08	1.2677e-08	1.3199e-08	1.3561e-08	1.3442e-08	1.2362e-08	1.1281e-08	1.1483e-08	1.1364e-08	1.1085e-08	1.1447e-08	1.1488e-08	1.137e-08	1.109e-08	1.0491e-08	1.0051e-08	1.0253e-08	1.0775e-08	1.0336e-08
1.2113e-08	1.1673e-08	1.1875e-08	1.2558e-08	1.276e-08	1.232e-08	1.156e-08	1.1121e-08	1.1323e-08	1.1525e-08	1.1726e-08	1.3211e-08	1.3092e-08	1.2813e-08	1.1572e-08	1.0812e-08	1.0693e-08	1.0414e-08	1.1578e-08	1.2902e-08	1.3585e-08	1.4107e-08	1.4469e-08	1.3549e-08	1.2147e-08	1.1708e-08	1.2872e-08	1.3394e-08	1.3276e-08	1.1714e-08	1.0312e-08	1.0674e-08	1.1357e-08	1.2361e-08	1.2402e-08	1.2604e-08	1.2165e-08	1.1404e-08	1.2087e-08	1.2931e-08	1.217e-08	1.125e-08	1.1291e-08	1.0692e-08	1.0893e-08	1.0775e-08	1.0014e-08	1.0858e-08	1.0578e-08	9.4976e-09
1.1595e-08	1.1637e-08	1.232e-08	1.172e-08	1.1761e-08	1.1001e-08	1.1684e-08	1.1726e-08	1.1286e-08	1.1007e-08	1.201e-08	1.3655e-08	1.4338e-08	1.438e-08	1.2658e-08	1.1577e-08	1.1779e-08	1.1179e-08	1.1381e-08	1.1262e-08	1.1624e-08	1.2146e-08	1.2509e-08	1.239e-08	1.1309e-08	1.103e-08	1.1873e-08	1.1754e-08	1.0834e-08	1.0074e-08	1.0436e-08	1.176e-08	1.1802e-08	1.1683e-08	1.1564e-08	1.1124e-08	1.1006e-08	1.1047e-08	1.2051e-08	1.3215e-08	1.2935e-08	1.2015e-08	1.1094e-08	1.1296e-08	1.1658e-08	1.17e-08	1.2222e-08	1.2424e-08	1.1183e-08	1.0744e-08
1.1719e-08	1.1119e-08	1.084e-08	1.024e-08	1.1404e-08	1.2247e-08	1.3251e-08	1.3292e-08	1.2692e-08	1.1291e-08	1.1653e-08	1.2817e-08	1.4141e-08	1.4183e-08	1.2461e-08	1.17e-08	1.2223e-08	1.2104e-08	1.1825e-08	1.1065e-08	1.1587e-08	1.2591e-08	1.2953e-08	1.2193e-08	1.1272e-08	1.1154e-08	1.0874e-08	1.0756e-08	1.0637e-08	1.0358e-08	1.1521e-08	1.2525e-08	1.2246e-08	1.2127e-08	1.1367e-08	1.0286e-08	9.8465e-09	1.085e-08	1.2495e-08	1.2537e-08	1.2578e-08	1.262e-08	1.0577e-08	1.0618e-08	1.2423e-08	1.2786e-08	1.2988e-08	1.351e-08	1.2109e-08	1.0707e-08
1.3606e-08	1.1884e-08	1.0803e-08	1.0845e-08	1.249e-08	1.3814e-08	1.4978e-08	1.5019e-08	1.2976e-08	1.1254e-08	1.1937e-08	1.2299e-08	1.2661e-08	1.2382e-08	1.1141e-08	1.1022e-08	1.1705e-08	1.2388e-08	1.243e-08	1.183e-08	1.2994e-08	1.3837e-08	1.4359e-08	1.408e-08	1.2999e-08	1.1117e-08	1.196e-08	1.4086e-08	1.4288e-08	1.3848e-08	1.3088e-08	1.2168e-08	1.1728e-08	1.1449e-08	1.1491e-08	1.1211e-08	1.0451e-08	1.0974e-08	1.2138e-08	1.2981e-08	1.2702e-08	1.2262e-08	1.0861e-08	1.0742e-08	1.1585e-08	1.1947e-08	1.247e-08	1.3313e-08	1.2553e-08	1.1151e-08
1.373e-08	1.2168e-08	1.1087e-08	1.1449e-08	1.2934e-08	1.3777e-08	1.4139e-08	1.386e-08	1.2298e-08	1.1699e-08	1.0938e-08	1.114e-08	1.1182e-08	1.0582e-08	9.501e-09	9.8632e-09	1.0867e-08	1.187e-08	1.2393e-08	1.1312e-08	1.2316e-08	1.3961e-08	1.4804e-08	1.4204e-08	1.2321e-08	1.0599e-08	1.513e-08	2.1104e-08	2.6277e-08	2.6318e-08	2.5879e-08	2.4317e-08	2.0831e-08	1.6223e-08	1.3699e-08	1.3419e-08	1.314e-08	1.222e-08	1.2422e-08	1.3586e-08	1.3306e-08	1.1745e-08	1.0183e-08	1.0384e-08	1.0426e-08	1.0628e-08	1.115e-08	1.1513e-08	1.1073e-08	1.1435e-08
1.1769e-08	1.1169e-08	1.1371e-08	1.0611e-08	1.1775e-08	1.2778e-08	1.3141e-08	1.2541e-08	1.1139e-08	1.1983e-08	1.1062e-08	1.1264e-08	1.1305e-08	1.1026e-08	9.785e-09	9.9869e-09	9.7077e-09	1.0711e-08	1.1074e-08	1.0634e-08	1.1958e-08	1.232e-08	1.4607e-08	1.1922e-08	1.1162e-08	1.3128e-08	2.3592e-08	3.2772e-08	3.8105e-08	4.1033e-08	4.1716e-08	3.5504e-08	3.4263e-08	2.4524e-08	2.3282e-08	1.8514e-08	1.8395e-08	1.6512e-08	1.463e-08	1.1464e-08	1.2949e-08	9.7837e-09	1.1108e-08	9.3858e-09	1.1832e-08	1.011e-08	1.1915e-08	1.0995e-08	1.1357e-08	1.0918e-08
1.0931e-08	1.0972e-08	1.0693e-08	1.0093e-08	1.0295e-08	1.1619e-08	1.2463e-08	1.2344e-08	1.0942e-08	1.1304e-08	1.1667e-08	1.235e-08	1.207e-08	1.1471e-08	1.071e-08	1.0431e-08	1.0633e-08	1.1156e-08	1.1037e-08	1.1078e-08	1.128e-08	1.1482e-08	1.1524e-08	1.1084e-08	1.0003e-08	1.8222e-08	3.0129e-08	3.931e-08	4.5765e-08	4.9334e-08	4.9055e-08	4.5248e-08	3.8555e-08	3.1382e-08	2.7896e-08	2.5532e-08	2.0603e-08	1.5674e-08	1.2509e-08	1.0145e-08	1.0668e-08	1.0549e-08	1.059e-08	1.1113e-08	1.1796e-08	1.1998e-08	1.1718e-08	1.16e-08	1.0679e-08	1.1843e-08
9.7717e-09	1.0455e-08	1.0817e-08	1.1179e-08	1.106e-08	1.1583e-08	1.2426e-08	1.1986e-08	1.0585e-08	1.1268e-08	1.2111e-08	1.1992e-08	1.1232e-08	1.0793e-08	1.0994e-08	1.1357e-08	1.0917e-08	1.144e-08	1.1321e-08	1.1843e-08	1.1404e-08	1.0323e-08	1.0365e-08	1.0085e-08	1.1249e-08	2.0751e-08	3.4101e-08	4.4404e-08	5.0859e-08	5.4268e-08	5.3989e-08	4.938e-08	4.2367e-08	3.3109e-08	2.4331e-08	1.9723e-08	1.4954e-08	1.3232e-08	1.2312e-08	1.0429e-08	1.015e-08	1.0833e-08	1.0714e-08	1.0916e-08	1.1438e-08	1.164e-08	1.1842e-08	1.2044e-08	1.0803e-08	1.0844e-08
9.5747e-09	1.154e-08	1.2865e-08	1.3066e-08	1.1665e-08	1.2027e-08	1.3031e-08	1.195e-08	1.0709e-08	1.0429e-08	1.0792e-08	1.0352e-08	1.0394e-08	1.0596e-08	1.1118e-08	1.0999e-08	1.1361e-08	1.1403e-08	1.0963e-08	1.1646e-08	1.1848e-08	1.0767e-08	1.0649e-08	1.069e-08	1.3778e-08	2.6166e-08	4.0317e-08	4.9498e-08	5.4671e-08	5.7117e-08	5.6357e-08	5.239e-08	4.4415e-08	3.676e-08	2.4295e-08	1.7281e-08	1.4437e-08	1.3997e-08	1.3718e-08	1.1835e-08	1.0274e-08	1.0636e-08	1.0998e-08	1.0398e-08	1.1081e-08	1.1764e-08	1.2286e-08	1.2328e-08	1.1728e-08	1.1449e-08
1.0179e-08	1.2305e-08	1.379e-08	1.3992e-08	1.227e-08	1.1509e-08	1.2192e-08	1.1111e-08	9.8702e-09	9.4307e-09	9.3119e-09	9.8344e-09	1.0678e-08	1.1681e-08	1.1402e-08	1.0963e-08	1.1485e-08	1.1366e-08	1.2049e-08	1.2732e-08	1.2132e-08	1.1372e-08	1.1574e-08	1.1776e-08	1.7109e-08	2.8374e-08	3.8677e-08	4.8179e-08	5.4794e-08	5.7081e-08	5.6481e-08	5.2193e-08	4.6943e-08	3.7204e-08	2.4418e-08	1.6283e-08	1.3598e-08	1.2838e-08	1.304e-08	1.0676e-08	1.0237e-08	1.1401e-08	1.1122e-08	1.0361e-08	1.0243e-08	1.0605e-08	1.1929e-08	1.2612e-08	1.2172e-08	1.2054e-08
1.0143e-08	1.2108e-08	1.3433e-08	1.3314e-08	1.1752e-08	1.0992e-08	1.0713e-08	9.9524e-09	9.0318e-09	8.7527e-09	9.9166e-09	1.108e-08	1.2084e-08	1.3088e-08	1.2808e-08	1.269e-08	1.3373e-08	1.3254e-08	1.1852e-08	1.2214e-08	1.2416e-08	1.1496e-08	1.2018e-08	1.238e-08	1.4827e-08	2.3367e-08	3.2387e-08	4.1248e-08	4.6901e-08	5.047e-08	5.0672e-08	4.6544e-08	4.0493e-08	3.0433e-08	1.893e-08	1.3199e-08	1.1638e-08	9.5946e-09	9.3155e-09	1.064e-08	1.0842e-08	1.1685e-08	1.2207e-08	1.1607e-08	1.1489e-08	1.137e-08	1.1091e-08	1.1132e-08	1.1655e-08	1.2338e-08
9.3043e-09	1.127e-08	1.1953e-08	1.1674e-08	1.1074e-08	1.0474e-08	9.7138e-09	1.0236e-08	1.0759e-08	9.8384e-09	1.0201e-08	1.1685e-08	1.3009e-08	1.4494e-08	1.4536e-08	1.3455e-08	1.3977e-08	1.3538e-08	1.2457e-08	1.1857e-08	1.1257e-08	1.1299e-08	1.2623e-08	1.2825e-08	1.1904e-08	1.5313e-08	2.3051e-08	2.9987e-08	3.5801e-08	4.0653e-08	4.1335e-08	3.8651e-08	2.9553e-08	2.0455e-08	1.4244e-08	1.2682e-08	1.128e-08	6.5115e-09	9.1184e-09	1.1405e-08	1.1286e-08	1.2289e-08	1.2491e-08	1.2533e-08	1.1933e-08	1.1814e-08	1.1535e-08	1.1256e-08	1.2099e-08	1.3263e-08
9.7487e-09	1.1714e-08	1.0633e-08	1.0034e-08	1.0556e-08	1.0277e-08	9.8375e-09	1.052e-08	1.0883e-08	1.0283e-08	9.8432e-09	1.1007e-08	1.2812e-08	1.4137e-08	1.3537e-08	1.2135e-08	1.2337e-08	1.2058e-08	1.1779e-08	1.1339e-08	1.0739e-08	1.2545e-08	1.2907e-08	1.2147e-08	1.1707e-08	1.0306e-08	1.3233e-08	1.8245e-08	2.3739e-08	2.9232e-08	3.3121e-08	3.0437e-08	2.1339e-08	1.4967e-08	1.3085e-08	1.3126e-08	1.0762e-08	8.5592e-09	1.0685e-08	1.1368e-08	1.2211e-08	1.2894e-08	1.3898e-08	1.2817e-08	1.2217e-08	1.1778e-08	1.1498e-08	1.17e-08	1.2704e-08	1.3547e-08
1.0995e-08	1.1838e-08	1.0436e-08	1.0318e-08	9.8781e-09	1.0561e-08	1.1244e-08	1.2568e-08	1.261e-08	1.1368e-08	1.0608e-08	1.081e-08	1.1172e-08	1.1855e-08	1.1736e-08	1.0656e-08	1.0056e-08	9.7765e-09	9.9784e-09	1.0501e-08	1.1023e-08	1.1706e-08	1.2229e-08	1.2431e-08	1.2152e-08	1.1391e-08	1.0471e-08	1.2276e-08	1.3761e-08	1.7009e-08	2.2663e-08	2.2383e-08	1.6332e-08	1.3006e-08	1.2727e-08	1.1967e-08	1.0084e-08	1.0607e-08	1.0488e-08	1.1812e-08	1.3137e-08	1.382e-08	1.4021e-08	1.3422e-08	1.2661e-08	1.1901e-08	1.2263e-08	1.3107e-08	1.3629e-08	1.3671e-08
1.2561e-08	1.1481e-08	1.0881e-08	1.1083e-08	1.1445e-08	1.1647e-08	1.2811e-08	1.4456e-08	1.4497e-08	1.3577e-08	1.1694e-08	1.1094e-08	1.1296e-08	1.1979e-08	1.1219e-08	1.0138e-08	1.05e-08	1.0221e-08	1.0583e-08	1.1907e-08	1.2109e-08	1.1509e-08	1.1711e-08	1.1592e-08	1.1313e-08	1.1675e-08	1.2679e-08	1.3041e-08	1.3884e-08	1.3766e-08	1.3967e-08	1.433e-08	1.2928e-08	1.1527e-08	1.0125e-08	8.8839e-09	1.1491e-08	1.1532e-08	1.1093e-08	1.1615e-08	1.2779e-08	1.3141e-08	1.2542e-08	1.1461e-08	1.1182e-08	1.1704e-08	1.2066e-08	1.2108e-08	1.263e-08	1.187e-08
1.4289e-08	1.2887e-08	1.1325e-08	1.2489e-08	1.221e-08	1.1931e-08	1.2614e-08	1.3457e-08	1.43e-08	1.4021e-08	1.2619e-08	1.1378e-08	1.0297e-08	1.1301e-08	1.1503e-08	1.1063e-08	1.1586e-08	1.1788e-08	1.247e-08	1.2191e-08	1.2073e-08	1.2274e-08	1.1995e-08	1.1876e-08	1.1277e-08	1.1959e-08	1.2963e-08	1.4127e-08	1.4329e-08	1.3889e-08	1.2808e-08	1.2048e-08	1.2571e-08	1.3574e-08	1.2654e-08	1.2214e-08	1.2256e-08	1.1175e-08	1.1217e-08	1.1739e-08	1.2422e-08	1.2784e-08	1.2024e-08	1.1264e-08	1.0985e-08	1.0545e-08	1.1549e-08	1.1751e-08	1.1151e-08	1.0551e-08
1.5054e-08	1.4133e-08	1.1769e-08	1.2132e-08	1.2815e-08	1.2696e-08	1.1775e-08	1.326e-08	1.4584e-08	1.3984e-08	1.2583e-08	1.1181e-08	1.0742e-08	1.0943e-08	1.1145e-08	1.1027e-08	1.1709e-08	1.2873e-08	1.3877e-08	1.2956e-08	1.2357e-08	1.2238e-08	1.1959e-08	1.2321e-08	1.3324e-08	1.3045e-08	1.3087e-08	1.393e-08	1.4292e-08	1.3051e-08	1.213e-08	1.1691e-08	1.3015e-08	1.3538e-08	1.39e-08	1.2338e-08	1.1257e-08	1.1459e-08	1.1821e-08	1.1863e-08	1.1744e-08	1.2427e-08	1.1506e-08	1.0425e-08	1.1108e-08	1.0989e-08	1.055e-08	9.7898e-09	1.0633e-08	1.1637e-08
1.4215e-08	1.3295e-08	1.1893e-08	1.1935e-08	1.358e-08	1.33e-08	1.1739e-08	1.178e-08	1.2463e-08	1.2184e-08	1.1744e-08	1.1465e-08	1.1667e-08	1.1869e-08	1.2391e-08	1.2273e-08	1.1031e-08	1.2676e-08	1.4161e-08	1.3721e-08	1.3122e-08	1.2041e-08	1.1922e-08	1.3246e-08	1.4731e-08	1.4452e-08	1.321e-08	1.245e-08	1.2492e-08	1.2052e-08	1.1132e-08	1.1173e-08	1.3139e-08	1.4623e-08	1.3863e-08	1.2301e-08	1.122e-08	1.1743e-08	1.1143e-08	1.1986e-08	1.2188e-08	1.1588e-08	1.0027e-08	1.0549e-08	1.1873e-08	1.1113e-08	1.0834e-08	1.1036e-08	1.1238e-08	1.144e-08
1.2094e-08	1.2456e-08	1.1375e-08	1.1577e-08	1.3062e-08	1.2783e-08	1.1221e-08	9.9796e-09	1.0502e-08	1.0544e-08	1.1387e-08	1.239e-08	1.1791e-08	1.1993e-08	1.2515e-08	1.2396e-08	1.1315e-08	1.2159e-08	1.2521e-08	1.2562e-08	1.2604e-08	1.1844e-08	1.2046e-08	1.3209e-08	1.4053e-08	1.3774e-08	1.3013e-08	1.2413e-08	1.1974e-08	1.1534e-08	1.1255e-08	1.2099e-08	1.4225e-08	1.4426e-08	1.4147e-08	1.3066e-08	1.1985e-08	1.1386e-08	1.1588e-08	1.1629e-08	1.135e-08	9.9483e-09	9.5088e-09	1.0993e-08	1.2638e-08	1.268e-08	1.2721e-08	1.2442e-08	1.1522e-08	1.0762e-08
1.2218e-08	1.3221e-08	1.2621e-08	1.2503e-08	1.1261e-08	1.0501e-08	9.7411e-09	9.1413e-09	9.5035e-09	1.0026e-08	1.103e-08	1.2033e-08	1.2075e-08	1.2597e-08	1.1677e-08	1.1879e-08	1.192e-08	1.2763e-08	1.2324e-08	1.1724e-08	1.1445e-08	1.1647e-08	1.2009e-08	1.2692e-08	1.2573e-08	1.2454e-08	1.2816e-08	1.2537e-08	1.2579e-08	1.1658e-08	1.0738e-08	1.1741e-08	1.4027e-08	1.455e-08	1.4912e-08	1.4473e-08	1.2751e-08	1.0868e-08	1.107e-08	1.2073e-08	1.0351e-08	9.4306e-09	9.4722e-09	1.1438e-08	1.2762e-08	1.2964e-08	1.3647e-08	1.3688e-08	1.1806e-08	1.0725e-08
1.2021e-08	1.3345e-08	1.3387e-08	1.2626e-08	1.0904e-08	9.9836e-09	9.7044e-09	9.9063e-09	1.0429e-08	1.015e-08	1.0672e-08	1.1996e-08	1.284e-08	1.224e-08	1.18e-08	1.2483e-08	1.3487e-08	1.4811e-08	1.357e-08	1.1848e-08	1.1087e-08	1.0808e-08	1.101e-08	1.1693e-08	1.1254e-08	1.0333e-08	1.0856e-08	1.1218e-08	1.1901e-08	1.098e-08	1.022e-08	1.1223e-08	1.3349e-08	1.4834e-08	1.4876e-08	1.4276e-08	1.2714e-08	1.0831e-08	1.0392e-08	1.0914e-08	1.0314e-08	9.875e-09	9.2751e-09	1.0279e-08	1.0962e-08	1.1163e-08	1.2327e-08	1.2209e-08	1.1288e-08	1.1009e-08
1.2144e-08	1.2186e-08	1.2227e-08	1.2109e-08	1.0707e-08	1.0268e-08	1.079e-08	1.2435e-08	1.2958e-08	1.1716e-08	1.0636e-08	1.212e-08	1.3765e-08	1.2364e-08	1.1443e-08	1.2447e-08	1.4091e-08	1.4935e-08	1.4175e-08	1.2773e-08	1.2494e-08	1.1894e-08	1.1134e-08	1.0855e-08	9.7738e-09	9.3343e-09	9.5361e-09	9.4173e-09	8.9778e-09	8.6987e-09	9.2212e-09	1.1026e-08	1.2992e-08	1.3835e-08	1.4679e-08	1.3758e-08	1.2356e-08	1.0955e-08	1.1157e-08	1.216e-08	1.2202e-08	1.1121e-08	1.0521e-08	9.6007e-09	9.1612e-09	9.5234e-09	1.0848e-08	1.153e-08	1.0931e-08	1.0812e-08
1.1947e-08	1.1829e-08	1.2511e-08	1.2553e-08	1.067e-08	9.7499e-09	1.1555e-08	1.3521e-08	1.3402e-08	1.184e-08	1.0278e-08	1.1602e-08	1.2927e-08	1.2808e-08	1.1406e-08	1.1929e-08	1.3253e-08	1.3776e-08	1.3336e-08	1.2576e-08	1.1495e-08	1.1857e-08	1.1738e-08	1.178e-08	1.0859e-08	1.0741e-08	1.0782e-08	9.7013e-09	8.9412e-09	8.662e-09	9.8259e-09	1.131e-08	1.2955e-08	1.2997e-08	1.3359e-08	1.292e-08	1.1197e-08	1.0117e-08	1.1441e-08	1.2925e-08	1.3448e-08	1.2848e-08	1.2248e-08	1.1167e-08	9.1245e-09	9.8074e-09	1.033e-08	1.1815e-08	1.1856e-08	1.1898e-08
1.1109e-08	1.1792e-08	1.2314e-08	1.2196e-08	1.0473e-08	1.0194e-08	1.1198e-08	1.3324e-08	1.3205e-08	1.1803e-08	1.0883e-08	1.1726e-08	1.289e-08	1.2611e-08	1.0728e-08	1.077e-08	1.2415e-08	1.2456e-08	1.2177e-08	1.1417e-08	1.1779e-08	1.1821e-08	1.2183e-08	1.2064e-08	1.2587e-08	1.3269e-08	1.2509e-08	1.1428e-08	9.5458e-09	9.908e-09	1.0591e-08	1.1755e-08	1.2598e-08	1.4083e-08	1.2841e-08	1.1921e-08	1.068e-08	1.0561e-08	1.1083e-08	1.2247e-08	1.277e-08	1.2972e-08	1.2853e-08	1.1932e-08	1.021e-08	1.0412e-08	1.1897e-08	1.258e-08	1.3423e-08	1.2342e-08
1.1233e-08	1.2076e-08	1.2278e-08	1.1838e-08	1.0757e-08	1.128e-08	1.1321e-08	1.2485e-08	1.3008e-08	1.1286e-08	1.0846e-08	1.1689e-08	1.1731e-08	1.0971e-08	1.0531e-08	1.0733e-08	1.2057e-08	1.2099e-08	1.198e-08	1.122e-08	1.1582e-08	1.2265e-08	1.3269e-08	1.331e-08	1.3672e-08	1.4515e-08	1.4076e-08	1.2193e-08	1.1113e-08	1.0833e-08	1.0875e-08	1.1397e-08	1.2401e-08	1.3565e-08	1.3125e-08	1.2045e-08	1.1605e-08	1.1486e-08	1.1047e-08	1.173e-08	1.1771e-08	1.1652e-08	1.1854e-08	1.1094e-08	1.0174e-08	1.2299e-08	1.3143e-08	1.2864e-08	1.3065e-08	1.2626e-08
1.1356e-08	1.2039e-08	1.3844e-08	1.2764e-08	1.1362e-08	1.1724e-08	1.0964e-08	1.1326e-08	1.1689e-08	1.0768e-08	9.6871e-09	1.1332e-08	1.1374e-08	1.1094e-08	1.0495e-08	1.1498e-08	1.2341e-08	1.2543e-08	1.3066e-08	1.2466e-08	1.1866e-08	1.2068e-08	1.3232e-08	1.2792e-08	1.3315e-08	1.3517e-08	1.3238e-08	1.3119e-08	1.1236e-08	1.1117e-08	1.0999e-08	1.0559e-08	1.1563e-08	1.2085e-08	1.2127e-08	1.1367e-08	1.1087e-08	1.177e-08	1.1651e-08	1.2334e-08	1.2857e-08	1.2417e-08	1.1016e-08	1.0576e-08	1.0297e-08	1.2102e-08	1.2785e-08	1.2025e-08	1.2387e-08	1.1788e-08
1.1801e-08	1.2484e-08	1.3968e-08	1.3529e-08	1.1646e-08	1.2169e-08	1.1408e-08	1.0007e-08	1.069e-08	1.1052e-08	1.0452e-08	1.0494e-08	1.0856e-08	1.0897e-08	1.0939e-08	1.1141e-08	1.2144e-08	1.3789e-08	1.4151e-08	1.3391e-08	1.1669e-08	1.2031e-08	1.2393e-08	1.2756e-08	1.2637e-08	1.2197e-08	1.272e-08	1.2601e-08	1.1039e-08	9.6377e-09	1.016e-08	1.0202e-08	1.0564e-08	1.0926e-08	1.1288e-08	1.0849e-08	1.1051e-08	1.1253e-08	1.2256e-08	1.3099e-08	1.3782e-08	1.2862e-08	1.146e-08	1.07e-08	1.0902e-08	1.1905e-08	1.1787e-08	1.1026e-08	1.1068e-08	1.2072e-08
1.1443e-08	1.2287e-08	1.329e-08	1.2049e-08	1.209e-08	1.2453e-08	1.2173e-08	1.0291e-08	1.1294e-08	1.2619e-08	1.25e-08	1.2702e-08	1.2423e-08	1.07e-08	9.6195e-09	1.0463e-08	1.1947e-08	1.3753e-08	1.4435e-08	1.2713e-08	1.1312e-08	1.2155e-08	1.2677e-08	1.2559e-08	1.244e-08	1.2481e-08	1.2202e-08	1.1442e-08	1.1163e-08	9.7613e-09	1.0284e-08	1.0486e-08	1.1169e-08	1.0889e-08	1.1412e-08	1.1454e-08	1.1655e-08	1.1537e-08	1.1899e-08	1.2742e-08	1.2944e-08	1.3306e-08	1.2225e-08	1.0503e-08	1.0865e-08	1.1869e-08	1.1269e-08	1.0829e-08	1.1031e-08	1.1554e-08
1.1246e-08	1.225e-08	1.2291e-08	1.105e-08	1.1893e-08	1.3699e-08	1.3259e-08	1.1537e-08	1.0456e-08	1.2101e-08	1.3906e-08	1.475e-08	1.3829e-08	1.2427e-08	1.0705e-08	1.0586e-08	1.1269e-08	1.2433e-08	1.2956e-08	1.1875e-08	1.0954e-08	1.1317e-08	1.232e-08	1.2362e-08	1.1762e-08	1.2124e-08	1.1685e-08	1.0764e-08	1.0485e-08	9.885e-09	1.0408e-08	1.109e-08	1.1132e-08	1.1494e-08	1.1696e-08	1.1577e-08	1.1298e-08	1.1019e-08	1.1381e-08	1.1423e-08	1.1945e-08	1.3269e-08	1.3311e-08	1.1268e-08	9.8665e-09	1.1191e-08	1.0912e-08	1.0953e-08	1.0674e-08	1.0715e-08
1.137e-08	1.2534e-08	1.2094e-08	1.1495e-08	1.2979e-08	1.4143e-08	1.4024e-08	1.2783e-08	1.1221e-08	1.1904e-08	1.4832e-08	1.5194e-08	1.4273e-08	1.2551e-08	1.2112e-08	1.2153e-08	1.0912e-08	1.2717e-08	1.2278e-08	1.1037e-08	1.0597e-08	1.128e-08	1.2925e-08	1.2806e-08	1.1404e-08	1.0644e-08	1.0205e-08	1.0086e-08	1.109e-08	1.1452e-08	1.1173e-08	1.1374e-08	1.1416e-08	1.1618e-08	1.1659e-08	1.2342e-08	1.2384e-08	1.1784e-08	1.0703e-08	1.0905e-08	1.1427e-08	1.2752e-08	1.1671e-08	1.0109e-08	9.1884e-09	9.5506e-09	1.0715e-08	1.0916e-08	1.1439e-08	1.1962e-08
1.4059e-08	1.4261e-08	1.3661e-08	1.1939e-08	1.2141e-08	1.2824e-08	1.2544e-08	1.1303e-08	1.1505e-08	1.2348e-08	1.3512e-08	1.4195e-08	1.3275e-08	1.2033e-08	1.2396e-08	1.3079e-08	1.1998e-08	1.1879e-08	1.16e-08	1.084e-08	1.04e-08	1.1404e-08	1.3369e-08	1.3411e-08	1.1047e-08	9.9663e-09	1.0328e-08	1.1813e-08	1.2656e-08	1.382e-08	1.322e-08	1.2139e-08	1.17e-08	1.2543e-08	1.2585e-08	1.2787e-08	1.2988e-08	1.2549e-08	1.1628e-08	1.1991e-08	1.2032e-08	1.2394e-08	1.1474e-08	9.9119e-09	8.6707e-09	9.514e-09	1.1319e-08	1.3125e-08	1.2364e-08	1.2406e-08
1.4183e-08	1.4866e-08	1.4105e-08	1.2063e-08	1.1142e-08	1.1344e-08	1.1065e-08	1.1106e-08	1.1629e-08	1.2312e-08	1.2193e-08	1.2555e-08	1.2276e-08	1.2317e-08	1.3161e-08	1.4004e-08	1.3404e-08	1.1842e-08	1.0922e-08	1.0803e-08	1.1005e-08	1.265e-08	1.4134e-08	1.3695e-08	1.1972e-08	1.0731e-08	1.1575e-08	1.338e-08	1.4223e-08	1.4746e-08	1.4146e-08	1.3065e-08	1.2305e-08	1.3148e-08	1.3991e-08	1.3231e-08	1.199e-08	1.2352e-08	1.1912e-08	1.3076e-08	1.2637e-08	1.1716e-08	1.1116e-08	9.8753e-09	9.7565e-09	1.0439e-08	1.2565e-08	1.2767e-08	1.2328e-08	1.3812e-08
1.3665e-08	1.4829e-08	1.4229e-08	1.2347e-08	1.1426e-08	1.0666e-08	1.0547e-08	1.1711e-08	1.1432e-08	1.1473e-08	1.1034e-08	1.1236e-08	1.1758e-08	1.2601e-08	1.3124e-08	1.4769e-08	1.449e-08	1.2928e-08	1.0885e-08	1.0766e-08	1.1128e-08	1.2613e-08	1.3937e-08	1.3498e-08	1.2096e-08	1.1817e-08	1.3302e-08	1.3664e-08	1.3705e-08	1.3586e-08	1.3628e-08	1.2547e-08	1.3551e-08	1.5196e-08	1.5077e-08	1.3675e-08	1.2113e-08	1.1995e-08	1.1715e-08	1.2559e-08	1.2279e-08	1.1359e-08	1.0919e-08	1.1121e-08	1.1804e-08	1.2647e-08	1.2368e-08	1.1448e-08	1.197e-08	1.3134e-08
1.1865e-08	1.3189e-08	1.2589e-08	1.1348e-08	1.171e-08	1.1431e-08	1.051e-08	1.1514e-08	1.1716e-08	1.1437e-08	1.0676e-08	1.1199e-08	1.2203e-08	1.3206e-08	1.3087e-08	1.3931e-08	1.3651e-08	1.1929e-08	1.0528e-08	9.7674e-09	1.045e-08	1.1614e-08	1.2457e-08	1.2339e-08	1.222e-08	1.2422e-08	1.3265e-08	1.2986e-08	1.2065e-08	1.1786e-08	1.1507e-08	1.251e-08	1.4155e-08	1.564e-08	1.5361e-08	1.3959e-08	1.2237e-08	1.2118e-08	1.1518e-08	1.1881e-08	1.1601e-08	1.2124e-08	1.3448e-08	1.2528e-08	1.305e-08	1.3573e-08	1.3294e-08	1.2373e-08	1.2094e-08	1.2617e-08
1.0064e-08	1.1068e-08	1.0949e-08	1.1151e-08	1.1994e-08	1.2517e-08	1.1436e-08	1.0676e-08	1.0557e-08	1.1079e-08	1.1923e-08	1.2445e-08	1.2006e-08	1.2047e-08	1.1768e-08	1.213e-08	1.2332e-08	1.1892e-08	1.0812e-08	1.0693e-08	1.1376e-08	1.1738e-08	1.226e-08	1.2462e-08	1.2824e-08	1.3347e-08	1.403e-08	1.2308e-08	1.1548e-08	1.0948e-08	1.0829e-08	1.1993e-08	1.3157e-08	1.4e-08	1.4362e-08	1.2961e-08	1.22e-08	1.1761e-08	1.1161e-08	1.1203e-08	1.2206e-08	1.321e-08	1.4213e-08	1.3293e-08	1.2212e-08	1.2734e-08	1.1974e-08	1.2176e-08	1.318e-08	1.2099e-08
1.131e-08	1.1352e-08	1.1073e-08	1.2237e-08	1.3721e-08	1.3923e-08	1.3163e-08	1.1922e-08	1.1001e-08	1.2005e-08	1.3489e-08	1.321e-08	1.1969e-08	1.0247e-08	1.0449e-08	1.1933e-08	1.2456e-08	1.2497e-08	1.3501e-08	1.258e-08	1.182e-08	1.1862e-08	1.1903e-08	1.1945e-08	1.3109e-08	1.5074e-08	1.5116e-08	1.2752e-08	1.119e-08	1.1071e-08	1.0953e-08	1.0834e-08	1.1356e-08	1.1398e-08	1.16e-08	1.2603e-08	1.3446e-08	1.3328e-08	1.1926e-08	1.1006e-08	1.1207e-08	1.3013e-08	1.3215e-08	1.2294e-08	1.0572e-08	1.0293e-08	1.0334e-08	1.2139e-08	1.3464e-08	1.2864e-08
1.2075e-08	1.2437e-08	1.2158e-08	1.2841e-08	1.4646e-08	1.5009e-08	1.473e-08	1.2687e-08	1.1606e-08	1.293e-08	1.3934e-08	1.3173e-08	1.1772e-08	1.021e-08	1.0091e-08	1.1415e-08	1.2259e-08	1.3743e-08	1.4426e-08	1.3025e-08	1.1623e-08	1.1504e-08	1.1385e-08	1.2068e-08	1.3874e-08	1.5037e-08	1.5079e-08	1.3357e-08	1.0993e-08	1.0554e-08	1.0756e-08	9.5143e-09	1.0037e-08	1.0078e-08	1.028e-08	1.2406e-08	1.4051e-08	1.3612e-08	1.1408e-08	9.8465e-09	9.5673e-09	1.0571e-08	1.1093e-08	1.0814e-08	9.8938e-09	9.9353e-09	1.0297e-08	1.1461e-08	1.2786e-08	1.2346e-08
1.0916e-08	1.2401e-08	1.2763e-08	1.2805e-08	1.3648e-08	1.4331e-08	1.4051e-08	1.281e-08	1.1569e-08	1.113e-08	1.2614e-08	1.2656e-08	1.2056e-08	1.1296e-08	1.1017e-08	1.186e-08	1.2062e-08	1.3226e-08	1.3107e-08	1.2507e-08	1.0304e-08	1.0826e-08	1.0707e-08	1.1711e-08	1.4158e-08	1.5321e-08	1.5844e-08	1.3641e-08	1.2239e-08	1.0677e-08	1.12e-08	1.1562e-08	1.0962e-08	1.0362e-08	9.7625e-09	1.1407e-08	1.1609e-08	1.1972e-08	1.041e-08	9.0081e-09	8.5686e-09	9.2515e-09	9.1327e-09	9.1742e-09	1.0498e-08	1.038e-08	1.0742e-08	1.1104e-08	1.0985e-08	1.0546e-08
1.0719e-08	1.1242e-08	1.1283e-08	1.1485e-08	1.2328e-08	1.253e-08	1.2251e-08	1.2453e-08	1.1853e-08	1.1253e-08	1.1936e-08	1.326e-08	1.3462e-08	1.2862e-08	1.1301e-08	1.1342e-08	1.2185e-08	1.2227e-08	1.2749e-08	1.1989e-08	1.1069e-08	1.0148e-08	1.035e-08	1.1514e-08	1.3479e-08	1.4643e-08	1.4204e-08	1.2963e-08	1.2203e-08	1.2885e-08	1.3889e-08	1.4091e-08	1.3331e-08	1.1448e-08	1.0047e-08	1.0248e-08	1.1252e-08	1.1614e-08	1.0373e-08	9.6128e-09	9.494e-09	9.3752e-09	9.4167e-09	1.0741e-08	1.0943e-08	1.0984e-08	1.1186e-08	1.1709e-08	1.0788e-08	1.2112e-08
1.0843e-08	1.1365e-08	1.0926e-08	1.0967e-08	1.165e-08	1.2333e-08	1.1733e-08	1.2737e-08	1.3099e-08	1.282e-08	1.3182e-08	1.4667e-08	1.5189e-08	1.3627e-08	1.1264e-08	1.0343e-08	1.1668e-08	1.1869e-08	1.3354e-08	1.3556e-08	1.2154e-08	1.0592e-08	1.0955e-08	1.0996e-08	1.216e-08	1.2041e-08	1.1922e-08	1.2926e-08	1.3449e-08	1.5414e-08	1.5776e-08	1.6139e-08	1.4096e-08	1.2854e-08	1.0491e-08	1.0853e-08	1.2979e-08	1.3662e-08	1.3383e-08	1.15e-08	1.2183e-08	1.0621e-08	1.0983e-08	1.0865e-08	1.1868e-08	1.1749e-08	1.1951e-08	1.1191e-08	1.0752e-08	1.2877e-08
1.1608e-08	1.197e-08	1.1691e-08	1.1251e-08	1.1934e-08	1.2457e-08	1.1536e-08	1.254e-08	1.3704e-08	1.2944e-08	1.3466e-08	1.4951e-08	1.5473e-08	1.4392e-08	1.2029e-08	9.986e-09	1.0509e-08	1.2634e-08	1.476e-08	1.5443e-08	1.3881e-08	1.2159e-08	1.1078e-08	1.096e-08	1.0039e-08	1.0081e-08	1.0763e-08	1.2569e-08	1.4374e-08	1.5538e-08	1.606e-08	1.5461e-08	1.438e-08	1.3138e-08	1.1416e-08	1.1778e-08	1.4385e-08	1.5229e-08	1.4468e-08	1.2907e-08	1.2307e-08	1.1386e-08	1.0466e-08	1.1469e-08	1.2313e-08	1.2354e-08	1.1594e-08	1.1635e-08	1.1196e-08	1.1558e-08
1.1251e-08	1.1933e-08	1.1654e-08	1.0734e-08	1.1898e-08	1.1939e-08	1.1019e-08	1.1862e-08	1.1903e-08	1.1785e-08	1.2467e-08	1.3471e-08	1.5116e-08	1.4035e-08	1.2794e-08	1.043e-08	1.0472e-08	1.2758e-08	1.5205e-08	1.5888e-08	1.4486e-08	1.2123e-08	1.04e-08	9.6401e-09	1.0002e-08	1.0044e-08	1.0566e-08	1.173e-08	1.3536e-08	1.486e-08	1.5062e-08	1.3179e-08	1.2579e-08	1.1819e-08	1.0899e-08	1.1581e-08	1.3547e-08	1.423e-08	1.3309e-08	1.287e-08	1.1949e-08	1.0869e-08	1.075e-08	1.1433e-08	1.1955e-08	1.1997e-08	1.2199e-08	1.208e-08	1.132e-08	1.0559e-08
1.1374e-08	1.1416e-08	1.1297e-08	1.0697e-08	1.138e-08	1.1903e-08	1.0982e-08	1.0542e-08	1.0744e-08	1.0786e-08	1.0667e-08	1.135e-08	1.2514e-08	1.2716e-08	1.1795e-08	1.0073e-08	1.0435e-08	1.2401e-08	1.4206e-08	1.4087e-08	1.2365e-08	1.0803e-08	1.0203e-08	1.1207e-08	1.189e-08	1.1771e-08	1.1652e-08	1.2175e-08	1.2697e-08	1.2899e-08	1.246e-08	1.1539e-08	1.1741e-08	1.1943e-08	1.0862e-08	1.1545e-08	1.2548e-08	1.259e-08	1.199e-08	1.123e-08	1.063e-08	1.0351e-08	1.0392e-08	1.1396e-08	1.1598e-08	1.1639e-08	1.2002e-08	1.2043e-08	1.1443e-08	1.0042e-08
1.2139e-08	1.2181e-08	1.3024e-08	1.1943e-08	1.1504e-08	1.1705e-08	1.1106e-08	1.1147e-08	1.1509e-08	1.2032e-08	1.1592e-08	1.0351e-08	1.1034e-08	1.1236e-08	1.0796e-08	9.876e-09	1.12e-08	1.3166e-08	1.3368e-08	1.2126e-08	1.1046e-08	1.0446e-08	1.177e-08	1.3094e-08	1.3296e-08	1.2696e-08	1.2738e-08	1.2619e-08	1.1859e-08	1.1099e-08	1.1461e-08	1.1502e-08	1.1544e-08	1.2227e-08	1.1146e-08	1.0706e-08	1.171e-08	1.1751e-08	1.1472e-08	1.0552e-08	1.0754e-08	1.1276e-08	1.0516e-08	1.0878e-08	1.1561e-08	1.1603e-08	1.2286e-08	1.2808e-08	1.285e-08	1.0646e-08
1.1461e-08	1.3266e-08	1.3949e-08	1.4472e-08	1.3391e-08	1.1829e-08	1.139e-08	1.1752e-08	1.2595e-08	1.3118e-08	1.1395e-08	1.0315e-08	1.0516e-08	9.9166e-09	8.9961e-09	9.3583e-09	1.1965e-08	1.4252e-08	1.3652e-08	1.1929e-08	1.0528e-08	1.1371e-08	1.1894e-08	1.2737e-08	1.3259e-08	1.266e-08	1.3022e-08	1.2582e-08	1.1501e-08	1.1062e-08	1.1264e-08	1.2428e-08	1.2469e-08	1.235e-08	1.143e-08	1.0349e-08	1.1513e-08	1.2837e-08	1.3039e-08	1.1958e-08	1.1519e-08	1.124e-08	1.1441e-08	1.2285e-08	1.2005e-08	1.2368e-08	1.289e-08	1.3252e-08	1.2011e-08	1.1091e-08
1.0142e-08	1.2107e-08	1.3752e-08	1.4756e-08	1.3996e-08	1.2113e-08	1.1353e-08	1.2196e-08	1.3681e-08	1.3081e-08	1.1519e-08	1.0118e-08	9.5177e-09	9.5592e-09	9.9214e-09	9.4819e-09	1.1287e-08	1.3253e-08	1.3134e-08	1.1572e-08	1.0491e-08	1.1976e-08	1.2338e-08	1.254e-08	1.3223e-08	1.2463e-08	1.2183e-08	1.1263e-08	1.0984e-08	1.1346e-08	1.2189e-08	1.3032e-08	1.3074e-08	1.3596e-08	1.3317e-08	1.1595e-08	1.1957e-08	1.3923e-08	1.4285e-08	1.3365e-08	1.2284e-08	1.1844e-08	1.2206e-08	1.3531e-08	1.3893e-08	1.3614e-08	1.2373e-08	1.1452e-08	1.0692e-08	9.7713e-09
9.7845e-09	1.1109e-08	1.3876e-08	1.4559e-08	1.3318e-08	1.2076e-08	1.1797e-08	1.2801e-08	1.3644e-08	1.3525e-08	1.1643e-08	9.5998e-09	1.0283e-08	1.1286e-08	1.1488e-08	1.0888e-08	1.093e-08	1.2094e-08	1.2777e-08	1.2497e-08	1.2218e-08	1.3062e-08	1.2622e-08	1.2343e-08	1.2384e-08	1.1945e-08	1.1345e-08	1.0264e-08	1.1428e-08	1.2271e-08	1.1832e-08	1.2996e-08	1.3839e-08	1.4843e-08	1.4724e-08	1.3001e-08	1.16e-08	1.2443e-08	1.4248e-08	1.445e-08	1.353e-08	1.1968e-08	1.249e-08	1.3334e-08	1.4979e-08	1.486e-08	1.2496e-08	1.0774e-08	1.0014e-08	9.4139e-09
1.071e-08	1.0431e-08	1.1434e-08	1.2277e-08	1.1838e-08	1.1398e-08	1.2402e-08	1.3887e-08	1.4569e-08	1.3809e-08	1.1446e-08	9.7235e-09	1.1208e-08	1.2532e-08	1.3696e-08	1.2455e-08	1.1053e-08	1.2538e-08	1.3221e-08	1.2621e-08	1.2342e-08	1.2865e-08	1.2104e-08	1.0703e-08	1.0584e-08	1.0625e-08	1.0186e-08	9.7465e-09	1.1872e-08	1.2876e-08	1.2116e-08	1.2638e-08	1.3802e-08	1.4164e-08	1.3084e-08	1.2323e-08	1.0762e-08	1.1444e-08	1.325e-08	1.4253e-08	1.3493e-08	1.2573e-08	1.2293e-08	1.3137e-08	1.4301e-08	1.4182e-08	1.1978e-08	9.9356e-09	1.0779e-08	1.0339e-08
1.0673e-08	1.0715e-08	1.0917e-08	1.0477e-08	1.132e-08	1.2324e-08	1.3648e-08	1.4331e-08	1.4533e-08	1.3612e-08	1.1088e-08	1.0008e-08	1.1332e-08	1.3458e-08	1.4301e-08	1.338e-08	1.1819e-08	1.3463e-08	1.3986e-08	1.2584e-08	1.1183e-08	1.0743e-08	1.0625e-08	1.0345e-08	1.0387e-08	1.1551e-08	1.0951e-08	1.0351e-08	1.1996e-08	1.3e-08	1.1919e-08	1.18e-08	1.2162e-08	1.2364e-08	1.2245e-08	1.1004e-08	1.0084e-08	1.0606e-08	1.2572e-08	1.3255e-08	1.3136e-08	1.2857e-08	1.2096e-08	1.2779e-08	1.3462e-08	1.2862e-08	1.1781e-08	1.038e-08	1.1223e-08	1.0303e-08
9.1934e-09	9.8763e-09	1.0559e-08	1.044e-08	1.0803e-08	1.2127e-08	1.3611e-08	1.4294e-08	1.4175e-08	1.2614e-08	1.1372e-08	9.9708e-09	1.2097e-08	1.4383e-08	1.5387e-08	1.3985e-08	1.2584e-08	1.2304e-08	1.3148e-08	1.2387e-08	1.0665e-08	1.0386e-08	1.1069e-08	1.2073e-08	1.1793e-08	1.0873e-08	1.0433e-08	1.0635e-08	1.1959e-08	1.2161e-08	1.1241e-08	1.0962e-08	1.0843e-08	1.1365e-08	1.1888e-08	1.0486e-08	9.7262e-09	1.105e-08	1.2856e-08	1.3378e-08	1.2939e-08	1.266e-08	1.2701e-08	1.3063e-08	1.3265e-08	1.2986e-08	1.1745e-08	1.1305e-08	1.2469e-08	1.1388e-08
8.5154e-09	1e-08	1.1164e-08	1.0083e-08	1.0285e-08	1.1769e-08	1.2452e-08	1.2654e-08	1.2696e-08	1.2417e-08	1.1656e-08	1.0255e-08	1.206e-08	1.4186e-08	1.535e-08	1.4109e-08	1.2707e-08	1.323e-08	1.3432e-08	1.219e-08	1.1591e-08	1.1632e-08	1.1674e-08	1.2357e-08	1.2398e-08	1.1638e-08	9.9156e-09	1.0599e-08	1.2404e-08	1.1804e-08	1.1364e-08	1.1085e-08	1.1929e-08	1.181e-08	1.1851e-08	1.1251e-08	1.0652e-08	1.1014e-08	1.2819e-08	1.4304e-08	1.3383e-08	1.3104e-08	1.2664e-08	1.2546e-08	1.3068e-08	1.2789e-08	1.1708e-08	1.3032e-08	1.4036e-08	1.2474e-08
9.4407e-09	1.2048e-08	1.3372e-08	1.2131e-08	1.0729e-08	1.1572e-08	1.1774e-08	1.1335e-08	1.0735e-08	1.1258e-08	1.162e-08	1.0218e-08	1.0741e-08	1.2867e-08	1.355e-08	1.295e-08	1.2991e-08	1.3514e-08	1.4036e-08	1.3276e-08	1.2035e-08	1.2076e-08	1.2439e-08	1.2961e-08	1.3323e-08	1.2243e-08	1.02e-08	1.0883e-08	1.2527e-08	1.2729e-08	1.1809e-08	1.169e-08	1.2533e-08	1.2735e-08	1.2135e-08	1.2177e-08	1.1417e-08	1.0817e-08	1.2301e-08	1.3145e-08	1.2865e-08	1.1945e-08	1.1666e-08	1.2028e-08	1.3031e-08	1.2913e-08	1.2152e-08	1.3637e-08	1.4641e-08	1.3399e-08
1.0526e-08	1.3454e-08	1.4458e-08	1.3697e-08	1.2937e-08	1.2177e-08	1.1738e-08	1.0496e-08	9.8966e-09	1.074e-08	1.0781e-08	9.3798e-09	9.9023e-09	1.1547e-08	1.2551e-08	1.2753e-08	1.2634e-08	1.2675e-08	1.3358e-08	1.3079e-08	1.264e-08	1.2681e-08	1.3845e-08	1.3887e-08	1.3607e-08	1.1885e-08	1.0323e-08	1.0525e-08	1.1849e-08	1.2212e-08	1.2253e-08	1.2776e-08	1.2817e-08	1.334e-08	1.29e-08	1.2461e-08	1.2342e-08	1.1582e-08	1.2425e-08	1.3589e-08	1.3149e-08	1.255e-08	1.0507e-08	1.151e-08	1.2834e-08	1.2716e-08	1.3078e-08	1.4081e-08	1.4764e-08	1.3363e-08
1.065e-08	1.2135e-08	1.2978e-08	1.3661e-08	1.4023e-08	1.2621e-08	1.0739e-08	9.4977e-09	9.5392e-09	1.0062e-08	1.0264e-08	9.8241e-09	1.0186e-08	1.103e-08	1.2354e-08	1.2556e-08	1.2758e-08	1.2318e-08	1.252e-08	1.2561e-08	1.1962e-08	1.3286e-08	1.4289e-08	1.4331e-08	1.2448e-08	1.0726e-08	9.6453e-09	9.2058e-09	9.0869e-09	1.1373e-08	1.3018e-08	1.4984e-08	1.3101e-08	1.2662e-08	1.2222e-08	1.2103e-08	1.2305e-08	1.1866e-08	1.303e-08	1.3713e-08	1.2952e-08	1.2513e-08	1.0791e-08	1.1634e-08	1.2637e-08	1.2038e-08	1.272e-08	1.4365e-08	1.5048e-08	1.2364e-08
1.0613e-08	1.1457e-08	1.1338e-08	1.2181e-08	1.2864e-08	1.2104e-08	1.0221e-08	9.461e-09	1.0144e-08	1.1468e-08	1.1189e-08	1.0429e-08	1.015e-08	1.0191e-08	1.0874e-08	1.1236e-08	1.2079e-08	1.18e-08	1.1361e-08	1.1563e-08	1.1444e-08	1.3089e-08	1.4573e-08	1.3653e-08	1.161e-08	1.0208e-08	8.4862e-09	9.8104e-09	1.4662e-08	1.9514e-08	2.148e-08	2.0559e-08	1.6271e-08	1.1823e-08	1.1544e-08	1.1906e-08	1.1627e-08	1.1669e-08	1.2672e-08	1.3355e-08	1.2916e-08	1.2316e-08	1.1395e-08	1.1597e-08	1.3242e-08	1.2322e-08	1.1561e-08	1.3046e-08	1.3088e-08	1.1526e-08
1.2341e-08	1.126e-08	1.0499e-08	1.1182e-08	1.0743e-08	1.0143e-08	9.5432e-09	9.5847e-09	1.0588e-08	1.1752e-08	1.1152e-08	1.1194e-08	1.2518e-08	1.1277e-08	1.0036e-08	1.0077e-08	1.0279e-08	1.1283e-08	1.1645e-08	1.1205e-08	1.1888e-08	1.3212e-08	1.4056e-08	1.2654e-08	1.1413e-08	9.8511e-09	1.0374e-08	1.8111e-08	2.5529e-08	3.022e-08	3.2506e-08	3.1105e-08	2.5855e-08	1.5956e-08	1.1347e-08	1.1709e-08	1.1751e-08	1.1632e-08	1.2315e-08	1.2998e-08	1.2398e-08	1.1157e-08	9.7552e-09	1.0919e-08	1.2083e-08	1.1964e-08	1.1364e-08	1.1085e-08	1.0646e-08	1.0367e-08
1.2464e-08	1.1383e-08	1.1104e-08	1.0665e-08	1.0706e-08	1.0587e-08	1.095e-08	1.0029e-08	1.0231e-08	1.1395e-08	1.0635e-08	1.1959e-08	1.3283e-08	1.2844e-08	1.1442e-08	1.0842e-08	1.0723e-08	1.1887e-08	1.241e-08	1.2291e-08	1.2333e-08	1.2214e-08	1.2576e-08	1.1495e-08	1.0254e-08	1.0616e-08	1.7713e-08	2.7856e-08	3.5112e-08	4.0125e-08	4.1769e-08	4.0528e-08	3.4316e-08	2.4898e-08	1.2754e-08	8.4659e-09	1.0592e-08	1.1756e-08	1.1797e-08	1.2159e-08	1.2201e-08	1.096e-08	9.0772e-09	9.5997e-09	1.1245e-08	1.2248e-08	1.1328e-08	9.7658e-09	1.0288e-08	1.1292e-08
1.1946e-08	1.1988e-08	1.1228e-08	1.1109e-08	1.099e-08	1.2154e-08	1.2997e-08	1.1916e-08	1.0996e-08	1.1037e-08	1.1239e-08	1.2724e-08	1.4369e-08	1.441e-08	1.2528e-08	1.2409e-08	1.2611e-08	1.2973e-08	1.3496e-08	1.3216e-08	1.2296e-08	1.1375e-08	1.1577e-08	1.0496e-08	1.0698e-08	1.539e-08	2.6174e-08	3.7119e-08	4.4696e-08	4.8746e-08	4.991e-08	4.8028e-08	4.2457e-08	3.352e-08	2.1856e-08	9.8723e-09	8.3104e-09	1.0917e-08	1.2723e-08	1.3566e-08	1.3126e-08	1.0602e-08	1.0003e-08	1.1487e-08	1.2491e-08	1.2853e-08	1.2253e-08	1.1172e-08	1.1053e-08	1.2057e-08
1.2391e-08	1.2753e-08	1.1351e-08	1.0912e-08	1.1435e-08	1.2278e-08	1.3121e-08	1.3002e-08	1.1921e-08	1.1642e-08	1.1844e-08	1.3008e-08	1.353e-08	1.2931e-08	1.2331e-08	1.2372e-08	1.2574e-08	1.3097e-08	1.3299e-08	1.2538e-08	1.1618e-08	1.1339e-08	1.138e-08	1.1582e-08	1.451e-08	2.337e-08	3.3834e-08	4.3816e-08	5.2516e-08	5.8009e-08	5.8692e-08	5.5687e-08	4.9315e-08	4.0538e-08	2.7913e-08	1.3684e-08	8.434e-09	1.1362e-08	1.2846e-08	1.3529e-08	1.2448e-08	1.0405e-08	1.0607e-08	1.3054e-08	1.4218e-08	1.3939e-08	1.2377e-08	1.1296e-08	1.0696e-08	1.1379e-08
1.1552e-08	1.1915e-08	1.1635e-08	1.1196e-08	1.1077e-08	1.176e-08	1.2603e-08	1.2164e-08	1.2847e-08	1.369e-08	1.3571e-08	1.233e-08	1.2371e-08	1.2092e-08	1.1172e-08	1.1374e-08	1.1255e-08	1.2098e-08	1.1979e-08	1.17e-08	1.1421e-08	1.1783e-08	1.3107e-08	1.5233e-08	2.0085e-08	2.7342e-08	3.6843e-08	4.7788e-08	5.9053e-08	6.631e-08	6.6993e-08	6.2064e-08	5.3608e-08	4.3387e-08	3.3167e-08	1.8297e-08	8.718e-09	1.0684e-08	1.281e-08	1.2691e-08	1.0969e-08	9.7274e-09	1.0731e-08	1.2536e-08	1.354e-08	1.294e-08	1.1538e-08	9.8162e-09	9.3767e-09	9.5785e-09
1.1355e-08	1.0435e-08	1.1278e-08	1.2121e-08	1.2163e-08	1.1723e-08	1.1925e-08	1.2287e-08	1.4253e-08	1.4776e-08	1.4817e-08	1.2935e-08	1.1854e-08	1.1094e-08	1.1135e-08	1.1016e-08	1.1378e-08	1.126e-08	1.098e-08	1.0701e-08	1.1063e-08	1.1426e-08	1.3071e-08	1.5357e-08	1.9247e-08	2.6022e-08	3.4722e-08	4.6148e-08	5.8696e-08	6.8999e-08	7.0805e-08	6.1386e-08	5.2128e-08	4.287e-08	3.2329e-08	1.9703e-08	8.8417e-09	8.5626e-09	1.0689e-08	1.073e-08	9.9698e-09	8.408e-09	9.4115e-09	1.0094e-08	1.1579e-08	1.146e-08	1.0379e-08	9.2985e-09	8.859e-09	9.7022e-09
1.1319e-08	1.0719e-08	1.1081e-08	1.1924e-08	1.1485e-08	1.1366e-08	1.0927e-08	1.1609e-08	1.4377e-08	1.506e-08	1.4139e-08	1.2257e-08	1.1176e-08	1.1057e-08	1.0617e-08	1.13e-08	1.2304e-08	1.2025e-08	1.0944e-08	1.0985e-08	1.1989e-08	1.2351e-08	1.2072e-08	1.2915e-08	1.4881e-08	1.8289e-08	2.5867e-08	3.9377e-08	4.7115e-08	5.2768e-08	5.6337e-08	5.2851e-08	4.5357e-08	3.6419e-08	2.652e-08	1.2772e-08	1.0408e-08	9.6483e-09	7.6054e-09	9.2503e-09	9.9332e-09	9.9747e-09	9.6955e-09	1.0058e-08	1.0099e-08	9.8201e-09	8.8996e-09	8.6204e-09	8.8223e-09	9.8258e-09
1.0801e-08	9.8805e-09	1.1205e-08	1.2208e-08	1.1127e-08	1.0688e-08	1.089e-08	1.1092e-08	1.1935e-08	1.2939e-08	1.2659e-08	1.0777e-08	1.146e-08	1.1822e-08	1.1703e-08	1.2226e-08	1.3069e-08	1.2309e-08	1.0907e-08	1.175e-08	1.2594e-08	1.2956e-08	1.2196e-08	1.2077e-08	1.292e-08	1.4244e-08	2.0379e-08	2.8598e-08	3.6816e-08	4.0866e-08	4.3473e-08	4.1591e-08	3.4898e-08	2.6923e-08	1.7504e-08	8.2458e-09	9.4097e-09	8.8099e-09	9.6531e-09	9.855e-09	1.0698e-08	1.09e-08	1.0942e-08	1.0983e-08	1.0544e-08	9.4627e-09	9.0232e-09	9.5458e-09	9.427e-09	8.8271e-09
1.0764e-08	1.0646e-08	1.1328e-08	1.1851e-08	1.1251e-08	1.0331e-08	1.0051e-08	9.7723e-09	1.0936e-08	1.21e-08	1.15e-08	1.0419e-08	1.1904e-08	1.3228e-08	1.4071e-08	1.3472e-08	1.2711e-08	1.2112e-08	1.071e-08	1.1874e-08	1.2397e-08	1.2117e-08	1.1357e-08	1.1399e-08	1.144e-08	1.1001e-08	1.8899e-08	2.7599e-08	2.7961e-08	2.688e-08	2.8044e-08	2.9048e-08	2.6043e-08	2.0633e-08	1.6185e-08	1.2218e-08	1.3542e-08	1.5347e-08	1.4427e-08	1.3346e-08	1.1784e-08	1.0863e-08	1.1065e-08	1.1107e-08	9.8656e-09	9.7467e-09	1.1231e-08	1.1594e-08	1.0192e-08	9.4318e-09
1.2171e-08	1.3335e-08	1.2574e-08	1.2456e-08	1.2337e-08	1.2539e-08	1.1298e-08	1.0056e-08	1.106e-08	1.2865e-08	1.2265e-08	1.1184e-08	1.2669e-08	1.3833e-08	1.5318e-08	1.4557e-08	1.2995e-08	1.2235e-08	1.0513e-08	1.1837e-08	1.2681e-08	1.2081e-08	1.1481e-08	1.1202e-08	1.1404e-08	9.8417e-09	1.4533e-08	2.195e-08	2.1671e-08	1.6902e-08	1.518e-08	1.6184e-08	1.863e-08	1.7068e-08	1.5346e-08	1.3464e-08	1.4467e-08	1.5792e-08	1.5993e-08	1.5554e-08	1.3832e-08	1.259e-08	1.1189e-08	1.1391e-08	1.0791e-08	1.0832e-08	1.2157e-08	1.3802e-08	1.256e-08	1.148e-08
1.2775e-08	1.3939e-08	1.2859e-08	1.2419e-08	1.3583e-08	1.3624e-08	1.1902e-08	1.0661e-08	1.2306e-08	1.3791e-08	1.287e-08	1.1148e-08	1.167e-08	1.3315e-08	1.4319e-08	1.42e-08	1.2317e-08	1.0756e-08	9.9954e-09	1.1159e-08	1.2002e-08	1.2044e-08	1.1765e-08	1.1806e-08	1.1688e-08	1.0446e-08	9.6862e-09	1.0209e-08	1.0892e-08	1.1414e-08	1.3861e-08	1.3421e-08	1.2661e-08	1.1901e-08	1.2584e-08	1.2305e-08	1.2667e-08	1.4632e-08	1.5155e-08	1.4555e-08	1.4276e-08	1.2714e-08	1.1473e-08	1.1835e-08	1.1716e-08	1.1437e-08	1.228e-08	1.4086e-08	1.3486e-08	1.1603e-08
1.1616e-08	1.2299e-08	1.2501e-08	1.1901e-08	1.2745e-08	1.3107e-08	1.1224e-08	1.1105e-08	1.2911e-08	1.3433e-08	1.3475e-08	1.2073e-08	1.0992e-08	1.1354e-08	1.2358e-08	1.2079e-08	1.18e-08	1.0719e-08	1.0279e-08	1.0802e-08	1.1966e-08	1.2328e-08	1.3011e-08	1.2251e-08	1.1491e-08	1.1532e-08	1.1253e-08	1.1455e-08	1.2298e-08	1.4103e-08	1.5428e-08	1.3866e-08	1.1502e-08	1.01e-08	1.0463e-08	1.1466e-08	1.2149e-08	1.3794e-08	1.5439e-08	1.4198e-08	1.3277e-08	1.2357e-08	1.1917e-08	1.2279e-08	1.1199e-08	1.0919e-08	1.2725e-08	1.4049e-08	1.2968e-08	1.1246e-08
1.0457e-08	1.098e-08	1.2464e-08	1.1865e-08	1.1906e-08	1.1306e-08	9.5841e-09	1.0427e-08	1.2233e-08	1.2755e-08	1.2476e-08	1.1876e-08	1.0795e-08	1.1638e-08	1.1199e-08	1.1722e-08	1.3046e-08	1.2286e-08	1.0884e-08	1.0445e-08	1.2089e-08	1.3414e-08	1.3135e-08	1.1573e-08	1.0973e-08	1.2457e-08	1.3301e-08	1.3342e-08	1.3704e-08	1.551e-08	1.6353e-08	1.4791e-08	1.2107e-08	1.0385e-08	1.0426e-08	1.1911e-08	1.3235e-08	1.2956e-08	1.3478e-08	1.352e-08	1.292e-08	1.248e-08	1.2041e-08	1.096e-08	1.036e-08	1.0883e-08	1.2688e-08	1.4012e-08	1.2931e-08	1.137e-08
1.0902e-08	1.0623e-08	1.2267e-08	1.1828e-08	1.1388e-08	9.8266e-09	8.5854e-09	1.023e-08	1.2196e-08	1.2558e-08	1.1798e-08	1.0717e-08	1.1079e-08	1.1602e-08	1.0681e-08	1.2006e-08	1.365e-08	1.3692e-08	1.1328e-08	1.1049e-08	1.2534e-08	1.2896e-08	1.1655e-08	1.1376e-08	1.2379e-08	1.2421e-08	1.3585e-08	1.4909e-08	1.4309e-08	1.5473e-08	1.5835e-08	1.4915e-08	1.3192e-08	1.131e-08	1.1191e-08	1.2676e-08	1.3198e-08	1.1957e-08	1.1999e-08	1.3002e-08	1.3845e-08	1.2925e-08	1.1042e-08	1.1084e-08	1.0644e-08	1.0205e-08	1.2491e-08	1.3495e-08	1.2414e-08	1.0531e-08
1.0544e-08	1.1388e-08	1.2391e-08	1.131e-08	9.7484e-09	8.9882e-09	9.1901e-09	1.0033e-08	1.2159e-08	1.2361e-08	1.096e-08	1.036e-08	1.2165e-08	1.2367e-08	1.1446e-08	1.1328e-08	1.2972e-08	1.3174e-08	1.2254e-08	1.0692e-08	1.1054e-08	1.0615e-08	1.0015e-08	9.4149e-09	1.122e-08	1.2224e-08	1.3227e-08	1.3108e-08	1.2509e-08	1.3673e-08	1.3874e-08	1.2633e-08	1.1713e-08	1.2877e-08	1.3078e-08	1.312e-08	1.3001e-08	1.1439e-08	1.0679e-08	1.2484e-08	1.3809e-08	1.3209e-08	1.1326e-08	1.1368e-08	1.0768e-08	9.687e-09	1.053e-08	1.1534e-08	1.0934e-08	9.3721e-09
1.0508e-08	1.103e-08	1.2515e-08	1.1434e-08	1.0674e-08	1.0395e-08	1.0596e-08	9.8363e-09	1.1e-08	1.1523e-08	1.1083e-08	1.0644e-08	1.277e-08	1.2972e-08	1.2051e-08	1.1291e-08	1.0851e-08	1.1695e-08	1.2377e-08	1.1136e-08	9.2537e-09	8.6538e-09	8.6954e-09	9.2179e-09	1.0542e-08	1.2027e-08	1.1748e-08	1.1148e-08	1.1189e-08	1.091e-08	1.0631e-08	1.0352e-08	1.1516e-08	1.3e-08	1.3683e-08	1.3885e-08	1.3927e-08	1.2204e-08	1.0482e-08	1.1325e-08	1.2008e-08	1.237e-08	1.129e-08	1.1171e-08	1.0571e-08	1.0773e-08	9.8522e-09	9.8937e-09	9.7749e-09	1.0297e-08
9.99e-09	1.0833e-08	1.0875e-08	1.1237e-08	1.208e-08	1.2282e-08	1.088e-08	9.9599e-09	1.1284e-08	1.2288e-08	1.1848e-08	1.0928e-08	1.2573e-08	1.3416e-08	1.3297e-08	1.2377e-08	1.0654e-08	1.0054e-08	1.0577e-08	9.9772e-09	8.8963e-09	9.0982e-09	1.0102e-08	1.0304e-08	1.1949e-08	1.3112e-08	1.2994e-08	1.2073e-08	1.1954e-08	1.1675e-08	1.1075e-08	1.1117e-08	1.0998e-08	1.2322e-08	1.2684e-08	1.4169e-08	1.405e-08	1.2488e-08	1.0285e-08	1.0808e-08	1.2132e-08	1.2654e-08	1.1253e-08	1.0172e-08	1.0534e-08	1.1377e-08	1.1259e-08	1.13e-08	1.1983e-08	1.1704e-08
9.9533e-09	1.0476e-08	1.0197e-08	1.1681e-08	1.3005e-08	1.3207e-08	1.1325e-08	1.0565e-08	1.1568e-08	1.3213e-08	1.2613e-08	1.1372e-08	1.2696e-08	1.4341e-08	1.4383e-08	1.2981e-08	1.0778e-08	1.1301e-08	1.054e-08	9.4595e-09	9.1803e-09	1.0505e-08	1.247e-08	1.2993e-08	1.2393e-08	1.3557e-08	1.4079e-08	1.3961e-08	1.3681e-08	1.4044e-08	1.3123e-08	1.2042e-08	1.1122e-08	1.1163e-08	1.2808e-08	1.3972e-08	1.2731e-08	1.0848e-08	9.9277e-09	1.1252e-08	1.2737e-08	1.3099e-08	1.1056e-08	1.0135e-08	1.146e-08	1.2623e-08	1.2184e-08	1.1744e-08	1.2748e-08	1.279e-08
9.5959e-09	9.9581e-09	1.0801e-08	1.2286e-08	1.3771e-08	1.3972e-08	1.1769e-08	1.0688e-08	1.1692e-08	1.2535e-08	1.2416e-08	1.1656e-08	1.1537e-08	1.3343e-08	1.3544e-08	1.2303e-08	1.0581e-08	1.1264e-08	1.1305e-08	1.0385e-08	1.0266e-08	1.159e-08	1.3877e-08	1.3437e-08	1.1875e-08	1.2077e-08	1.3081e-08	1.3122e-08	1.3965e-08	1.4969e-08	1.4048e-08	1.2166e-08	1.1085e-08	1.1928e-08	1.1809e-08	1.121e-08	1.093e-08	1.1453e-08	1.0693e-08	1.1055e-08	1.27e-08	1.1779e-08	1.0378e-08	1.0259e-08	1.2225e-08	1.2907e-08	1.2468e-08	1.2028e-08	1.3513e-08	1.3715e-08
1.0842e-08	1.1525e-08	1.1566e-08	1.241e-08	1.4215e-08	1.3936e-08	1.1732e-08	1.001e-08	9.8914e-09	1.1697e-08	1.1578e-08	1.1299e-08	1.1661e-08	1.2183e-08	1.1744e-08	1.0984e-08	1.0224e-08	1.1708e-08	1.3193e-08	1.2914e-08	1.2474e-08	1.2355e-08	1.2718e-08	1.2759e-08	1.0876e-08	9.9559e-09	1.0799e-08	1.1803e-08	1.2165e-08	1.3489e-08	1.2729e-08	1.1808e-08	1.1048e-08	1.1892e-08	1.0811e-08	9.7298e-09	1.0894e-08	1.2058e-08	1.1618e-08	1.0377e-08	1.0579e-08	9.8186e-09	9.0584e-09	1.0383e-08	1.2509e-08	1.3031e-08	1.2271e-08	1.1992e-08	1.2194e-08	1.1433e-08
1.2248e-08	1.3573e-08	1.2171e-08	1.2052e-08	1.3056e-08	1.1815e-08	1.0894e-08	1.0455e-08	9.5341e-09	1.0057e-08	1.0419e-08	1.014e-08	1.1785e-08	1.2307e-08	1.0425e-08	1.0466e-08	1.0668e-08	1.2473e-08	1.3316e-08	1.3518e-08	1.3399e-08	1.28e-08	1.2039e-08	1.0798e-08	9.8777e-09	9.2779e-09	9.8004e-09	1.0804e-08	1.2128e-08	1.2811e-08	1.2051e-08	1.1451e-08	1.0851e-08	1.1053e-08	1.0453e-08	1.0495e-08	1.0857e-08	1.2021e-08	1.1742e-08	1.0661e-08	1.1183e-08	9.9423e-09	9.0217e-09	1.0987e-08	1.2312e-08	1.2513e-08	1.2555e-08	1.2596e-08	1.0874e-08	9.3124e-09
1.0929e-08	1.2253e-08	1.0531e-08	1.0893e-08	1.0454e-08	1.0495e-08	9.735e-09	1.0097e-08	9.1767e-09	9.2182e-09	9.7408e-09	9.3013e-09	1.1267e-08	1.0507e-08	1.0869e-08	1.1391e-08	1.2555e-08	1.2116e-08	1.2799e-08	1.3161e-08	1.3202e-08	1.3565e-08	1.2323e-08	1.1082e-08	9.6807e-09	1.0203e-08	1.0405e-08	1.205e-08	1.3054e-08	1.3737e-08	1.3457e-08	1.2376e-08	1.1937e-08	1.1337e-08	1.2822e-08	1.2222e-08	1.082e-08	1.1343e-08	1.1865e-08	1.1586e-08	1.2269e-08	1.1028e-08	9.7868e-09	1.079e-08	1.2596e-08	1.2797e-08	1.2037e-08	1.1437e-08	8.9135e-09	8.6344e-09
9.4492e-09	1.0453e-08	1.0655e-08	1.0696e-08	1.1058e-08	1.1581e-08	1.1302e-08	1.0542e-08	1.0262e-08	1.0785e-08	1.0666e-08	1.0708e-08	1.2192e-08	1.1913e-08	1.0672e-08	1.1194e-08	1.2198e-08	1.224e-08	1.2281e-08	1.2804e-08	1.3486e-08	1.3688e-08	1.2768e-08	1.1687e-08	1.1568e-08	1.0487e-08	1.0529e-08	1.2655e-08	1.462e-08	1.5624e-08	1.4383e-08	1.2821e-08	1.19e-08	1.3385e-08	1.4068e-08	1.3147e-08	1.1265e-08	1.0825e-08	1.1027e-08	1.2832e-08	1.3195e-08	1.2274e-08	1.0071e-08	1.0754e-08	1.2238e-08	1.2761e-08	1.2482e-08	1.0118e-08	8.8768e-09	1.0201e-08
1.0535e-08	1.0416e-08	1.0939e-08	1.1141e-08	1.1663e-08	1.2346e-08	1.2708e-08	1.307e-08	1.2471e-08	1.139e-08	1.1271e-08	1.2435e-08	1.3118e-08	1.2678e-08	1.1597e-08	1.1799e-08	1.2161e-08	1.1882e-08	1.2084e-08	1.2446e-08	1.361e-08	1.3812e-08	1.4174e-08	1.3414e-08	1.2975e-08	1.1733e-08	1.0492e-08	1.1656e-08	1.4584e-08	1.5908e-08	1.5308e-08	1.2945e-08	1.2024e-08	1.3348e-08	1.4191e-08	1.3111e-08	1.0747e-08	1.0308e-08	1.0509e-08	1.2315e-08	1.2837e-08	1.2077e-08	9.8738e-09	1.0076e-08	1.1721e-08	1.2884e-08	1.2766e-08	1.0081e-08	9.1608e-09	1.1607e-08
1.1781e-08	1.1502e-08	1.1223e-08	1.0623e-08	1.1466e-08	1.2149e-08	1.2671e-08	1.4156e-08	1.3556e-08	1.1193e-08	1.1394e-08	1.2238e-08	1.26e-08	1.216e-08	1.2362e-08	1.2885e-08	1.2445e-08	1.2968e-08	1.2368e-08	1.2089e-08	1.3253e-08	1.4256e-08	1.51e-08	1.4179e-08	1.374e-08	1.1697e-08	9.9744e-09	1.0337e-08	1.2463e-08	1.4428e-08	1.4309e-08	1.2587e-08	1.2629e-08	1.251e-08	1.191e-08	1.0989e-08	1.055e-08	9.6295e-09	9.671e-09	1.0514e-08	1.0876e-08	1.0437e-08	9.1957e-09	9.2372e-09	1.1363e-08	1.2367e-08	1.1927e-08	9.8843e-09	9.9259e-09	1.2533e-08
1.1584e-08	1.2427e-08	1.2469e-08	1.1388e-08	1.1429e-08	1.1792e-08	1.1993e-08	1.2997e-08	1.3359e-08	1.2278e-08	1.0235e-08	1.0758e-08	1.1281e-08	1.1643e-08	1.2807e-08	1.3329e-08	1.305e-08	1.245e-08	1.2171e-08	1.1571e-08	1.2414e-08	1.3739e-08	1.4101e-08	1.3661e-08	1.3222e-08	1.1019e-08	1.09e-08	1.0621e-08	1.1143e-08	1.2788e-08	1.2188e-08	1.1749e-08	1.179e-08	1.103e-08	1.011e-08	9.8304e-09	1.0193e-08	9.7531e-09	1.0115e-08	9.8362e-09	9.8777e-09	1.024e-08	1.0442e-08	1.0163e-08	1.0525e-08	1.0727e-08	1.0448e-08	9.046e-09	9.2478e-09	1.2496e-08
1.1066e-08	1.2391e-08	1.3715e-08	1.2955e-08	1.2355e-08	1.2236e-08	1.1796e-08	1.296e-08	1.3483e-08	1.2402e-08	1.068e-08	9.7593e-09	1.0121e-08	1.1606e-08	1.3732e-08	1.4094e-08	1.2693e-08	1.1451e-08	1.1172e-08	1.1374e-08	1.2538e-08	1.3381e-08	1.4706e-08	1.4426e-08	1.2704e-08	1.1142e-08	1.1665e-08	1.1706e-08	1.0786e-08	1.0827e-08	1.0869e-08	1.0429e-08	9.6692e-09	1.0673e-08	1.1195e-08	9.7938e-09	9.3543e-09	1.0358e-08	1.088e-08	9.7995e-09	1.0963e-08	1.2127e-08	1.1527e-08	1.1248e-08	1.1129e-08	1.1492e-08	1.0732e-08	1.0132e-08	9.3715e-09	1.2299e-08
1.1511e-08	1.2995e-08	1.3838e-08	1.3078e-08	1.328e-08	1.3322e-08	1.1599e-08	1.2443e-08	1.4408e-08	1.3969e-08	1.2247e-08	1.1005e-08	1.0245e-08	1.173e-08	1.3535e-08	1.4058e-08	1.2656e-08	1.0773e-08	1.0815e-08	1.1337e-08	1.2341e-08	1.3024e-08	1.4028e-08	1.4871e-08	1.2988e-08	1.1747e-08	1.2109e-08	1.1509e-08	1.0749e-08	1.031e-08	1.1153e-08	9.9117e-09	8.9911e-09	1.0957e-08	1.164e-08	1.0879e-08	1.0119e-08	1.0161e-08	1.1004e-08	1.1366e-08	1.3011e-08	1.3694e-08	1.3415e-08	1.3296e-08	1.3177e-08	1.37e-08	1.3581e-08	1.2019e-08	1.1259e-08	1.2102e-08
1.3077e-08	1.4081e-08	1.3641e-08	1.3362e-08	1.2442e-08	1.1521e-08	1.0921e-08	1.2406e-08	1.4051e-08	1.4573e-08	1.2531e-08	1.2091e-08	1.1171e-08	1.1853e-08	1.3017e-08	1.2417e-08	1.1337e-08	1.1057e-08	1.142e-08	1.1782e-08	1.2144e-08	1.2346e-08	1.2868e-08	1.3391e-08	1.247e-08	1.1871e-08	1.1591e-08	1.1633e-08	1.1193e-08	1.0113e-08	9.5128e-09	8.913e-09	9.9165e-09	1.1401e-08	1.1122e-08	1.0362e-08	1.0403e-08	1.1247e-08	1.1929e-08	1.2612e-08	1.3776e-08	1.4459e-08	1.402e-08	1.4542e-08	1.4584e-08	1.4785e-08	1.3865e-08	1.2143e-08	1.1864e-08	1.1424e-08
1.4965e-08	1.5648e-08	1.4567e-08	1.3165e-08	1.2565e-08	1.1645e-08	1.0724e-08	1.1728e-08	1.3213e-08	1.3254e-08	1.2173e-08	1.2054e-08	1.2096e-08	1.1977e-08	1.282e-08	1.19e-08	1.0979e-08	1.1341e-08	1.1704e-08	1.1745e-08	1.2588e-08	1.279e-08	1.1709e-08	1.1751e-08	1.2113e-08	1.2475e-08	1.1715e-08	1.1596e-08	1.0836e-08	1.0557e-08	9.7968e-09	9.5176e-09	1.1323e-08	1.2487e-08	1.2689e-08	1.0646e-08	1.2291e-08	1.3775e-08	1.3977e-08	1.4019e-08	1.406e-08	1.4743e-08	1.4945e-08	1.4185e-08	1.4226e-08	1.3787e-08	1.2385e-08	1.2427e-08	1.2148e-08	1.0265e-08
1.6371e-08	1.5771e-08	1.5332e-08	1.3289e-08	1.1887e-08	1.0646e-08	1.0046e-08	1.1371e-08	1.2695e-08	1.2095e-08	1.1174e-08	1.1697e-08	1.1899e-08	1.3063e-08	1.3585e-08	1.2825e-08	1.1584e-08	1.1625e-08	1.1988e-08	1.2831e-08	1.2712e-08	1.2112e-08	1.0871e-08	1.0432e-08	1.1756e-08	1.1316e-08	1.1518e-08	1.1399e-08	1.0799e-08	1.0681e-08	1.0562e-08	1.2046e-08	1.2569e-08	1.2931e-08	1.2973e-08	1.1571e-08	1.2414e-08	1.4861e-08	1.5544e-08	1.4944e-08	1.4665e-08	1.4225e-08	1.3946e-08	1.3667e-08	1.3869e-08	1.2307e-08	1.315e-08	1.3352e-08	1.147e-08	1.0228e-08
1.6334e-08	1.6055e-08	1.5135e-08	1.3413e-08	1.153e-08	9.9681e-09	9.8493e-09	1.1334e-08	1.2017e-08	1.1577e-08	1.1298e-08	1.1981e-08	1.2343e-08	1.3507e-08	1.419e-08	1.343e-08	1.3311e-08	1.3032e-08	1.4035e-08	1.3917e-08	1.3156e-08	1.0793e-08	9.8723e-09	1.0876e-08	1.1078e-08	1.1921e-08	1.1962e-08	1.1363e-08	1.1244e-08	1.1125e-08	1.0365e-08	1.2491e-08	1.2693e-08	1.2253e-08	1.2295e-08	1.1374e-08	1.2057e-08	1.4023e-08	1.5187e-08	1.5228e-08	1.4949e-08	1.467e-08	1.4711e-08	1.3951e-08	1.3191e-08	1.2912e-08	1.3915e-08	1.2834e-08	1.0792e-08	1.1795e-08
1.3893e-08	1.3934e-08	1.4296e-08	1.3536e-08	1.1654e-08	1.0573e-08	1.0454e-08	1.1297e-08	1.1339e-08	1.106e-08	1.0941e-08	1.1143e-08	1.1665e-08	1.2508e-08	1.239e-08	1.211e-08	1.2954e-08	1.3155e-08	1.3999e-08	1.4842e-08	1.312e-08	1.0756e-08	9.3546e-09	9.8771e-09	1.0881e-08	1.2365e-08	1.2727e-08	1.2448e-08	1.1688e-08	1.1088e-08	1.0488e-08	1.1011e-08	1.2015e-08	1.2697e-08	1.2258e-08	1.2139e-08	1.186e-08	1.3505e-08	1.4829e-08	1.5833e-08	1.5714e-08	1.5916e-08	1.5637e-08	1.4075e-08	1.3956e-08	1.4639e-08	1.3398e-08	1.1034e-08	1.1717e-08	1.3041e-08
1.2894e-08	1.2615e-08	1.3779e-08	1.4141e-08	1.2739e-08	1.0857e-08	1.0578e-08	1.1421e-08	1.1142e-08	1.0702e-08	1.0904e-08	1.0465e-08	1.1147e-08	1.1349e-08	1.1231e-08	1.1753e-08	1.2596e-08	1.2958e-08	1.284e-08	1.3042e-08	1.164e-08	1.0399e-08	9.3179e-09	9.1991e-09	1.0363e-08	1.281e-08	1.4455e-08	1.3213e-08	1.1972e-08	1.0571e-08	1.0933e-08	1.0012e-08	1.0695e-08	1.2661e-08	1.2863e-08	1.2102e-08	1.1503e-08	1.2827e-08	1.4632e-08	1.5315e-08	1.5677e-08	1.62e-08	1.4959e-08	1.5e-08	1.6004e-08	1.5243e-08	1.272e-08	1.0997e-08	1.2001e-08	1.2042e-08
1.2537e-08	1.1937e-08	1.3101e-08	1.3784e-08	1.2703e-08	1.0339e-08	9.8996e-09	1.0422e-08	1.0945e-08	1.1147e-08	1.1348e-08	1.0268e-08	1.063e-08	1.1313e-08	1.1996e-08	1.1877e-08	1.2079e-08	1.1799e-08	1.0719e-08	1.06e-08	1.0802e-08	9.5604e-09	9.4416e-09	9.4831e-09	1.0326e-08	1.2933e-08	1.3777e-08	1.3497e-08	1.1454e-08	1.0855e-08	1.0736e-08	9.9756e-09	1.0979e-08	1.3105e-08	1.3628e-08	1.2868e-08	1.1626e-08	1.1828e-08	1.3313e-08	1.4637e-08	1.5801e-08	1.488e-08	1.396e-08	1.4803e-08	1.5646e-08	1.4886e-08	1.1881e-08	1.1923e-08	1.1483e-08	1.0723e-08
1.2821e-08	1.19e-08	1.2262e-08	1.3106e-08	1.2506e-08	1.1746e-08	1.0985e-08	1.0706e-08	1.0267e-08	1.111e-08	1.1151e-08	1.1193e-08	1.1395e-08	1.2398e-08	1.3242e-08	1.3123e-08	1.2042e-08	1.048e-08	1.0522e-08	1.0242e-08	1.0444e-08	1.0486e-08	9.7256e-09	9.9275e-09	1.1412e-08	1.3378e-08	1.374e-08	1.2499e-08	1.1899e-08	1.162e-08	1.134e-08	1.042e-08	1.1263e-08	1.2908e-08	1.4072e-08	1.2831e-08	1.2552e-08	1.2433e-08	1.3757e-08	1.46e-08	1.5444e-08	1.4683e-08	1.2801e-08	1.3323e-08	1.4327e-08	1.4689e-08	1.1845e-08	1.1245e-08	1.1607e-08	1.0847e-08
1.3425e-08	1.2184e-08	1.1103e-08	1.0984e-08	1.1026e-08	1.1548e-08	1.3033e-08	1.2433e-08	1.1673e-08	1.1715e-08	1.2077e-08	1.2599e-08	1.1839e-08	1.2682e-08	1.3365e-08	1.2605e-08	1.2005e-08	1.0924e-08	1.0806e-08	1.1649e-08	1.169e-08	1.1892e-08	1.0811e-08	1.0853e-08	1.3299e-08	1.4624e-08	1.3864e-08	1.1821e-08	1.2343e-08	1.2705e-08	1.1945e-08	1.0383e-08	1.0745e-08	1.1749e-08	1.2432e-08	1.2794e-08	1.2675e-08	1.2075e-08	1.2277e-08	1.3922e-08	1.5086e-08	1.3043e-08	1.1642e-08	1.3126e-08	1.3649e-08	1.4171e-08	1.1166e-08	1.0406e-08	1.125e-08	9.848e-09
1.419e-08	1.2468e-08	1.1067e-08	1.0948e-08	1.1791e-08	1.3276e-08	1.4119e-08	1.384e-08	1.2598e-08	1.2961e-08	1.4285e-08	1.4647e-08	1.2765e-08	1.2325e-08	1.2687e-08	1.2248e-08	1.2129e-08	1.1529e-08	1.109e-08	1.1131e-08	1.1974e-08	1.2657e-08	1.1576e-08	1.1618e-08	1.4225e-08	1.5389e-08	1.3827e-08	1.2586e-08	1.3269e-08	1.4112e-08	1.3191e-08	1.1309e-08	1.0228e-08	1.1231e-08	1.2235e-08	1.2918e-08	1.2158e-08	1.1237e-08	1.192e-08	1.3244e-08	1.2965e-08	1.1724e-08	1.3529e-08	1.4533e-08	1.4735e-08	1.4135e-08	1.113e-08	1.037e-08	9.9301e-09	9.0096e-09
1.3512e-08	1.2752e-08	1.119e-08	1.1232e-08	1.2396e-08	1.3239e-08	1.4082e-08	1.3643e-08	1.2562e-08	1.2924e-08	1.4088e-08	1.4771e-08	1.4171e-08	1.325e-08	1.233e-08	1.1409e-08	1.113e-08	1.1172e-08	1.1374e-08	1.0613e-08	1.1136e-08	1.1658e-08	1.1219e-08	1.1421e-08	1.4188e-08	1.5673e-08	1.4111e-08	1.3351e-08	1.4354e-08	1.4877e-08	1.3956e-08	1.2234e-08	1.0993e-08	1.1515e-08	1.1557e-08	1.1759e-08	1.1159e-08	1.0559e-08	1.044e-08	1.0963e-08	1.1646e-08	1.3291e-08	1.4294e-08	1.3534e-08	1.3415e-08	1.3136e-08	1.1093e-08	1.0333e-08	1.0214e-08	9.1333e-09
1.3957e-08	1.3998e-08	1.2116e-08	1.1997e-08	1.2199e-08	1.2882e-08	1.2763e-08	1.2323e-08	1.1884e-08	1.2246e-08	1.2287e-08	1.297e-08	1.3172e-08	1.2733e-08	1.1972e-08	1.0731e-08	1.0452e-08	1.1616e-08	1.1497e-08	1.1539e-08	1.142e-08	1.098e-08	1.0701e-08	1.1865e-08	1.4312e-08	1.6277e-08	1.5517e-08	1.3955e-08	1.3837e-08	1.484e-08	1.3278e-08	1.1396e-08	1.0796e-08	1.0837e-08	1.0558e-08	1.0279e-08	1.0641e-08	1.1484e-08	1.2007e-08	1.2049e-08	1.4655e-08	1.598e-08	1.3456e-08	1.2856e-08	1.386e-08	1.326e-08	1.1698e-08	1.1739e-08	1.2102e-08	1.086e-08
1.4241e-08	1.4282e-08	1.24e-08	1.2441e-08	1.2002e-08	1.1883e-08	1.1604e-08	1.1645e-08	1.1687e-08	1.1728e-08	1.193e-08	1.1811e-08	1.1372e-08	1.1574e-08	1.1134e-08	1.0534e-08	1.1217e-08	1.1098e-08	1.1621e-08	1.2464e-08	1.2666e-08	1.2226e-08	1.1466e-08	1.2951e-08	1.4916e-08	1.608e-08	1.5641e-08	1.3919e-08	1.3319e-08	1.3521e-08	1.2279e-08	1.2161e-08	1.1882e-08	1.1442e-08	1.1163e-08	1.0403e-08	1.1246e-08	1.3051e-08	1.3734e-08	1.5058e-08	1.6864e-08	1.5622e-08	1.2778e-08	1.2178e-08	1.3181e-08	1.3864e-08	1.3425e-08	1.3787e-08	1.3989e-08	1.1946e-08
1.3563e-08	1.3283e-08	1.2042e-08	1.2244e-08	1.2286e-08	1.1686e-08	1.1888e-08	1.1608e-08	1.165e-08	1.2012e-08	1.2054e-08	1.1133e-08	9.892e-09	1.0896e-08	1.1097e-08	1.0498e-08	1.1341e-08	1.1382e-08	1.2386e-08	1.355e-08	1.4072e-08	1.3473e-08	1.175e-08	1.2914e-08	1.488e-08	1.5563e-08	1.4803e-08	1.308e-08	1.2641e-08	1.3484e-08	1.2243e-08	1.3407e-08	1.4731e-08	1.4291e-08	1.305e-08	1.1649e-08	1.2492e-08	1.4297e-08	1.6423e-08	1.7908e-08	1.6346e-08	1.3822e-08	1.2741e-08	1.2622e-08	1.2503e-08	1.2705e-08	1.2907e-08	1.4392e-08	1.4113e-08	1.2711e-08
1.3205e-08	1.2285e-08	1.1525e-08	1.2207e-08	1.1768e-08	1.197e-08	1.2172e-08	1.2213e-08	1.1774e-08	1.1976e-08	1.1696e-08	1.0776e-08	1.0336e-08	1.0378e-08	1.0099e-08	1.0782e-08	1.1946e-08	1.2308e-08	1.2991e-08	1.3513e-08	1.4356e-08	1.3917e-08	1.2034e-08	1.2076e-08	1.34e-08	1.4083e-08	1.3643e-08	1.1761e-08	1.1642e-08	1.2966e-08	1.2527e-08	1.4011e-08	1.5656e-08	1.6179e-08	1.5258e-08	1.3536e-08	1.5662e-08	1.7628e-08	1.8311e-08	1.6268e-08	1.3744e-08	1.3785e-08	1.3025e-08	1.2746e-08	1.1986e-08	1.1546e-08	1.3833e-08	1.5317e-08	1.5038e-08	1.3636e-08
1.397e-08	1.2889e-08	1.1007e-08	1.1529e-08	1.1411e-08	1.2254e-08	1.1975e-08	1.1695e-08	1.1897e-08	1.1618e-08	1.1499e-08	1.0419e-08	1.0941e-08	1.0983e-08	1.0703e-08	1.0905e-08	1.223e-08	1.2431e-08	1.2152e-08	1.2514e-08	1.3197e-08	1.372e-08	1.2799e-08	1.1558e-08	1.176e-08	1.2924e-08	1.2965e-08	1.1724e-08	1.1124e-08	1.1487e-08	1.2009e-08	1.3333e-08	1.5459e-08	1.7104e-08	1.5863e-08	1.6225e-08	1.8993e-08	1.7591e-08	1.5227e-08	1.3185e-08	1.2745e-08	1.3268e-08	1.2988e-08	1.1427e-08	1.0185e-08	1.151e-08	1.4117e-08	1.6082e-08	1.5643e-08	1.3119e-08
1.5216e-08	1.3975e-08	1.1932e-08	1.1974e-08	1.1855e-08	1.1255e-08	1.1297e-08	1.1338e-08	1.154e-08	1.1261e-08	1.1783e-08	1.0542e-08	1.2027e-08	1.1908e-08	1.1148e-08	1.135e-08	1.2193e-08	1.1914e-08	1.1795e-08	1.1516e-08	1.2038e-08	1.3042e-08	1.3244e-08	1.1521e-08	1.1082e-08	1.2406e-08	1.2929e-08	1.2008e-08	1.0927e-08	1.0809e-08	1.101e-08	1.1854e-08	1.398e-08	1.6907e-08	1.743e-08	1.8273e-08	1.8475e-08	1.547e-08	1.2625e-08	1.2346e-08	1.335e-08	1.291e-08	1.199e-08	1.0909e-08	1.0309e-08	1.1954e-08	1.3759e-08	1.4282e-08	1.3041e-08	1.1479e-08
1.5661e-08	1.458e-08	1.2216e-08	1.1616e-08	1.1498e-08	1.2501e-08	1.3184e-08	1.2424e-08	1.1664e-08	1.1705e-08	1.1426e-08	1.1147e-08	1.2792e-08	1.3154e-08	1.2394e-08	1.1634e-08	1.2156e-08	1.1877e-08	1.0956e-08	1.1158e-08	1.2162e-08	1.2524e-08	1.2726e-08	1.2126e-08	1.1526e-08	1.2049e-08	1.2571e-08	1.1811e-08	1.1211e-08	1.1574e-08	1.1134e-08	1.1817e-08	1.3783e-08	1.7191e-08	1.8997e-08	2.0321e-08	1.7636e-08	1.2707e-08	1.1947e-08	1.247e-08	1.2992e-08	1.1912e-08	1.1151e-08	1.1033e-08	1.1715e-08	1.1757e-08	1.0997e-08	1.1519e-08	1.0438e-08	8.8765e-09
1.386e-08	1.2459e-08	1.1218e-08	1.1419e-08	1.0659e-08	1.2144e-08	1.2185e-08	1.2387e-08	1.2429e-08	1.1669e-08	1.0427e-08	1.079e-08	1.2915e-08	1.3598e-08	1.3319e-08	1.288e-08	1.1959e-08	1.2001e-08	1.2042e-08	1.2885e-08	1.3568e-08	1.2808e-08	1.2689e-08	1.225e-08	1.2291e-08	1.2814e-08	1.3817e-08	1.2576e-08	1.2297e-08	1.298e-08	1.238e-08	1.2903e-08	1.3906e-08	1.6513e-08	1.912e-08	2.0444e-08	1.4874e-08	1.1228e-08	1.2071e-08	1.1792e-08	1.1833e-08	1.2997e-08	1.3359e-08	1.3241e-08	1.3282e-08	1.14e-08	1.0479e-08	9.7189e-09	8.638e-09	8.1985e-09
1.222e-08	1.1139e-08	1.102e-08	1.1543e-08	1.1104e-08	1.0985e-08	1.0385e-08	1.0587e-08	1.127e-08	1.099e-08	1.023e-08	1.1074e-08	1.2879e-08	1.3401e-08	1.4084e-08	1.3965e-08	1.3526e-08	1.3728e-08	1.3288e-08	1.349e-08	1.3852e-08	1.3573e-08	1.3134e-08	1.3496e-08	1.4339e-08	1.422e-08	1.4262e-08	1.3181e-08	1.3222e-08	1.3745e-08	1.2985e-08	1.3988e-08	1.6756e-08	1.8561e-08	1.9885e-08	1.9446e-08	1.2272e-08	1.1031e-08	1.1233e-08	1.1114e-08	1.1797e-08	1.2961e-08	1.3162e-08	1.4006e-08	1.4047e-08	1.2806e-08	1.1565e-08	1.1125e-08	1.1167e-08	1.0407e-08
1.0099e-08	1.0461e-08	1.1786e-08	1.2629e-08	1.3632e-08	1.1269e-08	1.0509e-08	1.039e-08	9.6295e-09	9.5107e-09	8.9109e-09	9.4334e-09	1.1078e-08	1.2082e-08	1.2925e-08	1.2967e-08	1.2848e-08	1.4012e-08	1.4214e-08	1.4255e-08	1.3655e-08	1.3697e-08	1.438e-08	1.394e-08	1.4463e-08	1.4184e-08	1.3103e-08	1.2503e-08	1.3186e-08	1.3227e-08	1.4071e-08	1.6998e-08	2.0407e-08	2.141e-08	1.9849e-08	1.4438e-08	1.1915e-08	1.1315e-08	1.0715e-08	1.1077e-08	1.0798e-08	1.1641e-08	1.2164e-08	1.2686e-08	1.3369e-08	1.2769e-08	1.249e-08	1.2051e-08	1.1611e-08	1.1172e-08
1.0543e-08	1.1868e-08	1.1428e-08	1.179e-08	1.2634e-08	1.1553e-08	1.1113e-08	1.1315e-08	1.0876e-08	1.0596e-08	9.8363e-09	9.8778e-09	9.759e-09	1.0121e-08	1.1125e-08	1.1808e-08	1.233e-08	1.3334e-08	1.4177e-08	1.4699e-08	1.3619e-08	1.366e-08	1.4022e-08	1.3423e-08	1.2983e-08	1.3025e-08	1.2585e-08	1.2146e-08	1.2989e-08	1.3992e-08	1.7241e-08	2.1932e-08	2.3577e-08	2.0091e-08	1.5964e-08	1.2798e-08	1.2519e-08	1.208e-08	1.2602e-08	1.2483e-08	1.1723e-08	1.1444e-08	1.1165e-08	1.1046e-08	1.1408e-08	1.2412e-08	1.3095e-08	1.2174e-08	1.1574e-08	1.2738e-08
1.1469e-08	1.0869e-08	1.1231e-08	1.1754e-08	1.2116e-08	1.1035e-08	1.0756e-08	1.0958e-08	1.1641e-08	1.2805e-08	1.2525e-08	1.1926e-08	1.0364e-08	9.2828e-09	9.9657e-09	1.1611e-08	1.2454e-08	1.2014e-08	1.3018e-08	1.354e-08	1.3261e-08	1.3463e-08	1.3986e-08	1.3225e-08	1.2465e-08	1.1865e-08	1.2228e-08	1.3712e-08	1.68e-08	2.1652e-08	2.3297e-08	2.5263e-08	2.2739e-08	1.8291e-08	1.4003e-08	1.2762e-08	1.2322e-08	1.3005e-08	1.3367e-08	1.2928e-08	1.2809e-08	1.2209e-08	1.177e-08	1.1811e-08	1.2173e-08	1.3498e-08	1.3058e-08	1.1176e-08	1.1538e-08	1.2541e-08
1.1111e-08	1.0832e-08	1.1034e-08	1.1877e-08	1.24e-08	1.164e-08	9.9175e-09	1.0119e-08	1.1283e-08	1.2768e-08	1.2168e-08	1.1889e-08	1.0808e-08	9.0858e-09	9.2876e-09	1.0612e-08	1.1776e-08	1.0374e-08	1.1217e-08	1.2862e-08	1.2583e-08	1.2464e-08	1.2666e-08	1.3189e-08	1.2268e-08	1.1508e-08	1.3634e-08	2.041e-08	2.9912e-08	3.4603e-08	3.6087e-08	3.4045e-08	2.9597e-08	2.4507e-08	1.6211e-08	1.2565e-08	1.2767e-08	1.2968e-08	1.301e-08	1.3212e-08	1.3093e-08	1.2012e-08	1.2054e-08	1.2416e-08	1.2938e-08	1.3782e-08	1.2861e-08	1.0498e-08	1.1341e-08	1.2024e-08
1.0273e-08	1.1277e-08	1.0837e-08	1.152e-08	1.1401e-08	1.0801e-08	1.0843e-08	1.0403e-08	1.1888e-08	1.209e-08	1.1811e-08	1.1371e-08	1.0611e-08	1.0011e-08	1.1175e-08	1.1537e-08	1.1739e-08	1.0658e-08	1.0379e-08	1.1703e-08	1.2226e-08	1.1626e-08	1.1988e-08	1.2511e-08	1.1751e-08	1.2273e-08	1.6965e-08	2.807e-08	3.8052e-08	4.3545e-08	4.503e-08	4.3468e-08	4.0784e-08	3.5374e-08	2.4352e-08	1.3971e-08	1.273e-08	1.3252e-08	1.2813e-08	1.2213e-08	1.2575e-08	1.2777e-08	1.2498e-08	1.3502e-08	1.3383e-08	1.3905e-08	1.2343e-08	1.0782e-08	1.0342e-08	1.1506e-08
8.9536e-09	9.9572e-09	1.1762e-08	1.1964e-08	1.0242e-08	9.4819e-09	9.6838e-09	1.0046e-08	1.121e-08	1.1732e-08	1.1293e-08	1.1334e-08	1.0735e-08	1.2059e-08	1.3062e-08	1.3745e-08	1.2183e-08	1.0301e-08	9.701e-09	1.1346e-08	1.1548e-08	1.1108e-08	1.115e-08	1.1993e-08	1.2195e-08	1.2878e-08	2.1898e-08	3.5569e-08	4.2184e-08	4.8159e-08	4.9964e-08	4.9204e-08	4.7802e-08	4.143e-08	3.153e-08	1.7141e-08	1.3816e-08	1.3697e-08	1.3097e-08	1.2016e-08	1.2218e-08	1.274e-08	1.3904e-08	1.3625e-08	1.2544e-08	1.1784e-08	1.1345e-08	1.0103e-08	1.1428e-08	1.0347e-08
8.436e-09	1.0722e-08	1.0283e-08	1.0324e-08	8.9227e-09	8.3229e-09	8.3644e-09	8.8869e-09	1.0692e-08	1.1375e-08	1.1417e-08	1.0015e-08	1.0698e-08	1.2343e-08	1.4629e-08	1.4029e-08	1.2467e-08	1.0906e-08	1.0306e-08	1.163e-08	1.2473e-08	1.2034e-08	1.1274e-08	1.3079e-08	1.3601e-08	1.5246e-08	2.587e-08	3.8418e-08	4.5675e-08	5.1008e-08	5.4256e-08	5.3175e-08	4.9208e-08	4.2035e-08	3.3257e-08	2.2075e-08	1.426e-08	1.382e-08	1.29e-08	1.1659e-08	1.3143e-08	1.4147e-08	1.3066e-08	1.2466e-08	1.0744e-08	1.0625e-08	1.0827e-08	1.0869e-08	1.107e-08	1.031e-08
1.0003e-08	1.0525e-08	1.0086e-08	9.1652e-09	8.7257e-09	9.2482e-09	9.6105e-09	9.652e-09	9.8538e-09	1.1018e-08	1.1059e-08	1.1101e-08	1.0661e-08	1.1825e-08	1.2829e-08	1.3512e-08	1.2751e-08	1.151e-08	1.1712e-08	1.2716e-08	1.2437e-08	1.1837e-08	1.284e-08	1.5127e-08	1.613e-08	1.7935e-08	2.6635e-08	3.6778e-08	4.4837e-08	5.0971e-08	5.422e-08	5.362e-08	4.9813e-08	4.3762e-08	3.4664e-08	2.1397e-08	1.3101e-08	1.2822e-08	1.1901e-08	1.1943e-08	1.4069e-08	1.3148e-08	1.2388e-08	1.0986e-08	1.0707e-08	1.0268e-08	1.063e-08	1.0832e-08	1.1194e-08	1.0915e-08
1.0928e-08	1.129e-08	1.037e-08	9.7699e-09	9.4907e-09	1.0815e-08	1.1658e-08	1.0417e-08	9.9775e-09	1.0821e-08	1.1664e-08	1.1545e-08	1.0945e-08	1.1147e-08	1.1189e-08	1.2032e-08	1.3196e-08	1.2756e-08	1.2637e-08	1.2679e-08	1.1277e-08	1.18e-08	1.3926e-08	1.6212e-08	1.6735e-08	1.854e-08	2.3873e-08	3.2733e-08	4.1273e-08	4.6926e-08	5.0014e-08	4.9414e-08	4.8013e-08	4.148e-08	3.126e-08	1.7192e-08	1.098e-08	1.1021e-08	1.1063e-08	1.2547e-08	1.3391e-08	1.1989e-08	1.0107e-08	9.8274e-09	1.0671e-08	1.1193e-08	1.0273e-08	9.9935e-09	1.1478e-08	1.2482e-08
1.0731e-08	1.1735e-08	1.1135e-08	1.0054e-08	1.1538e-08	1.3504e-08	1.3225e-08	1.1663e-08	1.1384e-08	1.1425e-08	1.1948e-08	1.1989e-08	1.2191e-08	1.2073e-08	1.1633e-08	1.1354e-08	1.3159e-08	1.4644e-08	1.3082e-08	1.1199e-08	1.076e-08	1.2725e-08	1.3569e-08	1.4893e-08	1.5095e-08	1.8664e-08	2.111e-08	2.7245e-08	3.6586e-08	4.3202e-08	4.4365e-08	4.2162e-08	3.9318e-08	3.3747e-08	2.3527e-08	1.2024e-08	1.0783e-08	1.1947e-08	1.263e-08	1.2671e-08	1.1911e-08	9.5473e-09	9.4285e-09	1.1234e-08	1.2237e-08	1.2279e-08	1.1839e-08	1.1079e-08	1.1441e-08	1.1643e-08
1.1336e-08	1.1217e-08	1.0617e-08	1.0979e-08	1.2464e-08	1.4269e-08	1.383e-08	1.2428e-08	1.2149e-08	1.203e-08	1.1591e-08	1.1472e-08	1.1353e-08	1.1555e-08	1.1757e-08	1.1798e-08	1.184e-08	1.4286e-08	1.4168e-08	1.2125e-08	1.0723e-08	1.1406e-08	1.1608e-08	1.2291e-08	1.4096e-08	1.8627e-08	1.8669e-08	2.0153e-08	2.7731e-08	3.2903e-08	3.5029e-08	3.4429e-08	2.9821e-08	2.393e-08	1.5313e-08	1.0865e-08	1.1868e-08	1.3353e-08	1.3715e-08	1.2474e-08	1.0912e-08	9.8313e-09	1.0194e-08	1.2319e-08	1.3002e-08	1.3204e-08	1.3406e-08	1.1524e-08	1.0603e-08	1.0484e-08
1.2101e-08	1.1661e-08	1.1542e-08	1.1905e-08	1.2267e-08	1.311e-08	1.2671e-08	1.2071e-08	1.2273e-08	1.1833e-08	1.1233e-08	1.1595e-08	1.0675e-08	1.0075e-08	1.0758e-08	1.112e-08	1.1162e-08	1.3608e-08	1.5093e-08	1.4012e-08	1.1969e-08	1.153e-08	1.109e-08	1.0971e-08	1.4059e-08	1.827e-08	1.7349e-08	1.4825e-08	1.8394e-08	2.1162e-08	2.2967e-08	2.3329e-08	2.0645e-08	1.6998e-08	1.255e-08	1.2432e-08	1.2794e-08	1.3316e-08	1.3358e-08	1.2277e-08	1.0074e-08	1.0276e-08	1.0638e-08	1.1481e-08	1.2645e-08	1.2687e-08	1.1926e-08	1.1006e-08	1.0887e-08	1.0768e-08
1.1743e-08	1.1945e-08	1.1987e-08	1.2349e-08	1.1749e-08	1.147e-08	1.1832e-08	1.1553e-08	1.2076e-08	1.2598e-08	1.1838e-08	1.1559e-08	1.0157e-08	1.0199e-08	1.0882e-08	1.1244e-08	1.0804e-08	1.277e-08	1.5056e-08	1.5418e-08	1.3696e-08	1.3096e-08	1.1534e-08	1.0774e-08	1.4183e-08	1.7592e-08	1.635e-08	1.3185e-08	1.1303e-08	1.1665e-08	1.2508e-08	1.4634e-08	1.7401e-08	1.5198e-08	1.3155e-08	1.3838e-08	1.3238e-08	1.3119e-08	1.3161e-08	1.192e-08	1.0678e-08	1.0239e-08	1.0281e-08	1.1925e-08	1.341e-08	1.249e-08	1.1409e-08	1.1931e-08	1.1812e-08	1.1052e-08
1.1065e-08	1.1588e-08	1.1629e-08	1.135e-08	1.1231e-08	1.1113e-08	1.0994e-08	1.1356e-08	1.1879e-08	1.2561e-08	1.1962e-08	1.0881e-08	1.0281e-08	1.0964e-08	1.2288e-08	1.2169e-08	1.1088e-08	1.2252e-08	1.3897e-08	1.5702e-08	1.5263e-08	1.3861e-08	1.1017e-08	9.9359e-09	1.3826e-08	1.6753e-08	1.6153e-08	1.3309e-08	1.0464e-08	1.0185e-08	1.0708e-08	1.3154e-08	1.7204e-08	1.5803e-08	1.2317e-08	1.3e-08	1.3683e-08	1.3083e-08	1.2002e-08	1.1883e-08	1.1444e-08	1.0042e-08	9.6025e-09	1.1087e-08	1.177e-08	1.133e-08	1.1693e-08	1.2536e-08	1.2096e-08	1.2298e-08
1.1189e-08	1.1712e-08	1.1753e-08	1.1955e-08	1.2317e-08	1.1076e-08	1.1117e-08	1.1319e-08	1.2002e-08	1.2204e-08	1.0963e-08	1.0684e-08	1.1046e-08	1.1568e-08	1.3053e-08	1.3415e-08	1.1853e-08	1.1735e-08	1.3059e-08	1.4704e-08	1.4585e-08	1.3183e-08	1.0339e-08	1.022e-08	1.3468e-08	1.5915e-08	1.5956e-08	1.2951e-08	1.0428e-08	1.1271e-08	1.1152e-08	1.3438e-08	1.6526e-08	1.6728e-08	1.1959e-08	1.2642e-08	1.3646e-08	1.2565e-08	1.1805e-08	1.1526e-08	1.0445e-08	9.845e-09	1.0849e-08	1.105e-08	1.0611e-08	1.0011e-08	1.0854e-08	1.1697e-08	1.238e-08	1.3063e-08
1.1954e-08	1.2797e-08	1.2518e-08	1.2079e-08	1.1639e-08	1.1841e-08	1.2203e-08	1.2405e-08	1.3248e-08	1.3129e-08	1.1568e-08	1.1128e-08	1.133e-08	1.1371e-08	1.2856e-08	1.3058e-08	1.2137e-08	1.1057e-08	1.1579e-08	1.2102e-08	1.3105e-08	1.2505e-08	9.8211e-09	9.7022e-09	1.1508e-08	1.3473e-08	1.4797e-08	1.2434e-08	1.0551e-08	1.2356e-08	1.2077e-08	1.3562e-08	1.6169e-08	1.7493e-08	1.2724e-08	1.2606e-08	1.3609e-08	1.2689e-08	1.1127e-08	1.0687e-08	1.0729e-08	1.1732e-08	1.2415e-08	1.2938e-08	1.1376e-08	9.333e-09	9.8556e-09	1.2142e-08	1.2504e-08	1.2065e-08
1.1116e-08	1.1959e-08	1.1359e-08	1.108e-08	1.1282e-08	1.1804e-08	1.2487e-08	1.317e-08	1.3532e-08	1.3093e-08	1.2172e-08	1.045e-08	1.0171e-08	1.0533e-08	1.2499e-08	1.4144e-08	1.3383e-08	1.1501e-08	1.026e-08	9.9805e-09	1.1144e-08	1.2308e-08	1.0907e-08	9.3449e-09	1.0669e-08	1.2795e-08	1.3959e-08	1.1275e-08	1.1477e-08	1.248e-08	1.1239e-08	1.2403e-08	1.6453e-08	1.7777e-08	1.2367e-08	1.2088e-08	1.3733e-08	1.2492e-08	1.1571e-08	1.0971e-08	1.0692e-08	1.2177e-08	1.302e-08	1.242e-08	1.1179e-08	8.3343e-09	9.3379e-09	1.1784e-08	1.2147e-08	1.1707e-08
1.0438e-08	1.0158e-08	1.02e-08	1.0562e-08	1.0443e-08	1.0966e-08	1.1809e-08	1.2813e-08	1.2213e-08	1.1453e-08	1.0211e-08	9.6116e-09	9.1721e-09	1.0817e-08	1.2783e-08	1.4267e-08	1.3667e-08	1.1945e-08	1.0383e-08	9.1421e-09	9.9853e-09	1.1951e-08	1.1832e-08	1.1553e-08	1.2557e-08	1.3239e-08	1.2479e-08	1.1559e-08	1.3043e-08	1.3566e-08	1.1523e-08	1.1885e-08	1.6096e-08	1.8061e-08	1.3773e-08	1.0929e-08	1.1612e-08	1.2455e-08	1.1534e-08	1.0774e-08	1.1297e-08	1.214e-08	1.2021e-08	1.1742e-08	1.0982e-08	8.939e-09	8.8202e-09	1.0465e-08	1.1469e-08	1.1189e-08
1.2004e-08	1.1565e-08	1.0163e-08	1.0365e-08	1.0727e-08	1.125e-08	1.2093e-08	1.1173e-08	1.1374e-08	1.1256e-08	1.0495e-08	9.4146e-09	1.0418e-08	1.078e-08	1.2105e-08	1.2788e-08	1.2027e-08	1.1107e-08	9.7053e-09	9.2658e-09	1.043e-08	1.2075e-08	1.3239e-08	1.2799e-08	1.2841e-08	1.2882e-08	1.3886e-08	1.4729e-08	1.5251e-08	1.4812e-08	1.1967e-08	1.1528e-08	1.5899e-08	1.8826e-08	1.502e-08	1.0732e-08	1.1415e-08	1.2899e-08	1.246e-08	1.1219e-08	1.142e-08	1.0981e-08	1.0221e-08	1.0743e-08	1.1266e-08	9.0626e-09	8.7835e-09	1.0268e-08	1.2394e-08	1.3879e-08
1.293e-08	1.3132e-08	1.1249e-08	9.8475e-09	1.0691e-08	1.2015e-08	1.2217e-08	1.1617e-08	1.1177e-08	1.1059e-08	1.0619e-08	1.0981e-08	1.0863e-08	1.0904e-08	1.1266e-08	1.1308e-08	1.1189e-08	1.1551e-08	1.1112e-08	1.0833e-08	1.1515e-08	1.2519e-08	1.224e-08	1.2121e-08	1.2163e-08	1.3006e-08	1.5292e-08	1.6616e-08	1.6658e-08	1.5417e-08	1.2572e-08	1.1331e-08	1.5541e-08	1.9431e-08	1.6426e-08	1.1337e-08	1.1378e-08	1.3183e-08	1.3706e-08	1.2625e-08	1.2025e-08	1.0784e-08	9.7031e-09	1.0707e-08	1.1069e-08	9.1863e-09	8.4261e-09	1.0071e-08	1.2357e-08	1.4163e-08
1.3053e-08	1.2935e-08	1.1693e-08	1.0773e-08	1.1295e-08	1.1818e-08	1.0897e-08	1.158e-08	1.1622e-08	1.1022e-08	1.0743e-08	1.0784e-08	1.1307e-08	1.1509e-08	1.1871e-08	1.063e-08	1.1152e-08	1.3118e-08	1.3159e-08	1.272e-08	1.1799e-08	1.1841e-08	1.0439e-08	1.0321e-08	1.1484e-08	1.4252e-08	1.5255e-08	1.5938e-08	1.6621e-08	1.538e-08	1.2535e-08	1.0813e-08	1.5184e-08	1.9234e-08	1.6389e-08	1.1621e-08	1.2303e-08	1.3467e-08	1.4952e-08	1.4192e-08	1.1828e-08	1.0266e-08	1.0468e-08	1.2273e-08	1.1353e-08	1.0593e-08	8.5498e-09	9.393e-09	1.1038e-08	1.3164e-08
1.2856e-08	1.3379e-08	1.326e-08	1.2179e-08	1.19e-08	1.1781e-08	1.1181e-08	1.1223e-08	1.1745e-08	1.1787e-08	1.0385e-08	1.0587e-08	1.095e-08	1.1472e-08	1.0712e-08	1.0914e-08	1.1436e-08	1.2921e-08	1.4887e-08	1.5088e-08	1.3847e-08	1.2446e-08	1.0884e-08	1.0925e-08	1.3212e-08	1.4696e-08	1.4738e-08	1.494e-08	1.5462e-08	1.39e-08	1.1056e-08	1.0776e-08	1.4345e-08	1.9358e-08	1.7154e-08	1.1744e-08	1.2748e-08	1.4072e-08	1.4755e-08	1.3674e-08	1.1471e-08	1.1031e-08	1.2516e-08	1.3519e-08	1.308e-08	1.1037e-08	8.5131e-09	9.196e-09	1.1322e-08	1.3608e-08
[truncated: 462 more columns]

## Sheet: Panel (b) Topography
# Channel: Height
# Width: 1.660 µm
# Height: 1.660 µm
# Value units: m
4.2862e-09	4.4492e-09	4.9331e-09	4.9359e-09	4.618e-09	4.1397e-09	3.9824e-09	4.3065e-09	4.9515e-09	5.1154e-09	5.1189e-09	4.6413e-09	4.0033e-09	3.5259e-09	3.3694e-09	3.213e-09	3.538e-09	3.7026e-09	3.8674e-09	4.353e-09	4.8388e-09	5.1642e-09	5.6501e-09	6.1361e-09	5.9806e-09	5.3439e-09	5.0281e-09	5.0332e-09	5.0384e-09	4.402e-09	4.247e-09	4.4128e-09	3.9371e-09	3.7823e-09	3.788e-09	3.3126e-09	3.7997e-09	4.7681e-09	4.6137e-09	4.4594e-09	4.3051e-09	4.6322e-09	4.4781e-09	4.1637e-09	3.8493e-09	3.8558e-09	4.0229e-09	3.7087e-09	3.7155e-09	3.7223e-09
4.5645e-09	4.0859e-09	4.4095e-09	4.252e-09	4.5758e-09	4.2581e-09	3.9405e-09	4.1042e-09	4.5888e-09	5.0736e-09	4.7564e-09	4.5997e-09	4.1222e-09	3.6449e-09	3.4885e-09	3.8134e-09	3.8176e-09	3.5011e-09	3.8263e-09	4.1516e-09	4.6374e-09	5.1234e-09	5.1281e-09	5.4538e-09	5.6191e-09	5.1429e-09	5.148e-09	5.3136e-09	5.1585e-09	4.6826e-09	4.5277e-09	4.0519e-09	3.8971e-09	3.4216e-09	3.5878e-09	3.5936e-09	4.0808e-09	4.5681e-09	4.895e-09	4.7408e-09	4.2657e-09	4.1116e-09	4.4389e-09	4.2849e-09	4.131e-09	3.496e-09	4.1443e-09	3.9907e-09	3.6767e-09	3.844e-09
4.362e-09	4.044e-09	4.0468e-09	4.2102e-09	4.2132e-09	3.5747e-09	3.578e-09	4.3835e-09	4.8682e-09	4.3906e-09	4.5547e-09	4.5585e-09	4.4019e-09	3.7642e-09	3.7683e-09	4.0933e-09	4.258e-09	3.9416e-09	4.1065e-09	4.5923e-09	4.7573e-09	4.7621e-09	4.9273e-09	5.2531e-09	5.0977e-09	5.4236e-09	5.4288e-09	5.1132e-09	5.1186e-09	4.9636e-09	4.8087e-09	4.4935e-09	4.1784e-09	3.7029e-09	3.8692e-09	4.0355e-09	4.2019e-09	4.5289e-09	4.8558e-09	4.8621e-09	4.708e-09	4.554e-09	4.2396e-09	4.4066e-09	3.7715e-09	3.7782e-09	3.9454e-09	3.6314e-09	3.9591e-09	4.1265e-09
3.9995e-09	4.0024e-09	3.6844e-09	3.6875e-09	3.6906e-09	3.8543e-09	3.6972e-09	4.3424e-09	4.5063e-09	4.51e-09	4.995e-09	4.8385e-09	4.682e-09	4.2048e-09	4.209e-09	4.2132e-09	4.5384e-09	4.5429e-09	4.5474e-09	4.2312e-09	4.5568e-09	4.722e-09	4.7269e-09	5.2132e-09	5.0579e-09	5.7047e-09	5.5495e-09	5.2341e-09	5.3999e-09	5.245e-09	4.9298e-09	4.6146e-09	4.2996e-09	3.8241e-09	3.9905e-09	3.9965e-09	4.0026e-09	4.9712e-09	4.8171e-09	4.663e-09	4.6694e-09	4.6758e-09	4.3615e-09	4.2077e-09	4.054e-09	3.7399e-09	3.7467e-09	3.7536e-09	4.2419e-09	4.5697e-09
4.1187e-09	3.9612e-09	3.6433e-09	3.8068e-09	3.9705e-09	3.9738e-09	3.6564e-09	4.1412e-09	4.4657e-09	4.7902e-09	4.9545e-09	4.9584e-09	4.8021e-09	4.325e-09	4.4896e-09	4.6544e-09	4.6588e-09	4.6633e-09	4.6679e-09	4.1914e-09	4.517e-09	4.5219e-09	4.8477e-09	4.8528e-09	5.3392e-09	5.5049e-09	5.5102e-09	5.9969e-09	5.842e-09	5.5268e-09	5.2116e-09	5.2174e-09	4.2607e-09	4.2666e-09	4.2726e-09	4.1183e-09	4.4453e-09	4.4515e-09	4.9391e-09	5.1059e-09	4.7915e-09	4.3168e-09	4.3234e-09	4.3301e-09	4.1764e-09	4.0229e-09	3.7089e-09	3.7159e-09	4.3646e-09	4.853e-09
4.7195e-09	4.2412e-09	3.9234e-09	3.9266e-09	4.0903e-09	3.7729e-09	3.9368e-09	4.1008e-09	4.5858e-09	4.75e-09	4.9144e-09	4.9184e-09	4.9225e-09	4.9267e-09	4.6102e-09	4.6146e-09	4.7795e-09	5.2654e-09	4.468e-09	4.4728e-09	4.7985e-09	4.643e-09	4.6481e-09	4.6532e-09	5.3002e-09	5.7867e-09	6.113e-09	5.9581e-09	6.1241e-09	6.1297e-09	5.9751e-09	5.3392e-09	4.8639e-09	4.549e-09	4.2343e-09	4.2404e-09	4.0862e-09	4.253e-09	4.7406e-09	4.7471e-09	4.4328e-09	4.4394e-09	4.6065e-09	4.6132e-09	4.4597e-09	4.3061e-09	3.9923e-09	3.5181e-09	4.1669e-09	4.6553e-09
4.8394e-09	4.682e-09	4.2039e-09	4.2072e-09	4.0501e-09	4.0536e-09	4.378e-09	4.3817e-09	4.7063e-09	4.8706e-09	4.8746e-09	4.8787e-09	4.5621e-09	4.7268e-09	4.2499e-09	4.7356e-09	4.9006e-09	4.9053e-09	4.5892e-09	4.2733e-09	4.5991e-09	4.9249e-09	4.7697e-09	4.9353e-09	5.5823e-09	5.9085e-09	6.2348e-09	6.2404e-09	6.4065e-09	6.7331e-09	6.5785e-09	5.9427e-09	5.307e-09	4.8318e-09	4.5171e-09	4.0421e-09	3.888e-09	4.2152e-09	4.2217e-09	4.3886e-09	4.8765e-09	4.7228e-09	4.7295e-09	4.7363e-09	5.0641e-09	4.5898e-09	4.1156e-09	4.1227e-09	4.4507e-09	4.7788e-09
4.9597e-09	4.6419e-09	3.8431e-09	4.0068e-09	4.1707e-09	3.8534e-09	3.5362e-09	4.1817e-09	4.1855e-09	4.3499e-09	4.354e-09	4.8394e-09	4.0416e-09	4.2064e-09	4.0504e-09	4.2154e-09	4.7013e-09	4.5456e-09	4.0692e-09	4.0741e-09	4.4e-09	4.5655e-09	4.8916e-09	4.8969e-09	5.8648e-09	6.1911e-09	6.9987e-09	7.0044e-09	6.8497e-09	7.1763e-09	6.5406e-09	6.0653e-09	5.1088e-09	5.115e-09	4.6399e-09	4.3254e-09	4.011e-09	4.3382e-09	4.6656e-09	4.993e-09	4.9997e-09	5.6482e-09	5.3341e-09	5.0202e-09	5.348e-09	4.0717e-09	4.5601e-09	3.7652e-09	4.5745e-09	4.4214e-09
4.7595e-09	4.2814e-09	4.1243e-09	3.6465e-09	3.65e-09	3.4932e-09	3.1761e-09	3.3404e-09	3.986e-09	4.1504e-09	3.9941e-09	3.838e-09	3.3611e-09	3.5259e-09	3.6909e-09	3.8559e-09	4.3419e-09	4.1863e-09	4.1912e-09	4.1962e-09	4.2013e-09	4.3669e-09	4.693e-09	5.3401e-09	5.9872e-09	7.1157e-09	7.2817e-09	7.4479e-09	7.4537e-09	7.1387e-09	6.3426e-09	6.0278e-09	5.5527e-09	4.9172e-09	4.9235e-09	4.2882e-09	4.1343e-09	3.9804e-09	4.4682e-09	5.4374e-09	5.6046e-09	5.9322e-09	6.0995e-09	5.6253e-09	5.3115e-09	4.8373e-09	4.5237e-09	4.3705e-09	4.5383e-09	4.2248e-09
4.3993e-09	4.0817e-09	3.7643e-09	3.4469e-09	3.4505e-09	3.2938e-09	2.8163e-09	2.8202e-09	3.1451e-09	3.47e-09	3.7951e-09	2.9973e-09	2.8413e-09	3.3271e-09	3.1713e-09	3.6572e-09	3.8224e-09	3.6669e-09	4.3136e-09	4.1582e-09	4.1634e-09	4.3291e-09	4.4949e-09	5.3024e-09	6.11e-09	6.5969e-09	6.9234e-09	7.4105e-09	7.5768e-09	7.2619e-09	6.7867e-09	6.3115e-09	5.6761e-09	4.8803e-09	4.4054e-09	4.091e-09	3.9371e-09	3.9437e-09	4.4316e-09	5.4009e-09	6.0494e-09	6.0562e-09	6.2236e-09	6.0703e-09	5.5961e-09	4.8012e-09	4.3272e-09	4.0137e-09	4.3419e-09	4.189e-09
4.1999e-09	3.8824e-09	3.7254e-09	3.0873e-09	3.4118e-09	2.6135e-09	2.4569e-09	2.6213e-09	2.6254e-09	2.4692e-09	2.9547e-09	2.3175e-09	2.3219e-09	2.3265e-09	2.4916e-09	2.9777e-09	3.4638e-09	3.6292e-09	3.7946e-09	3.9602e-09	4.1259e-09	4.2916e-09	4.6179e-09	5.4255e-09	6.554e-09	6.3993e-09	7.2071e-09	7.6943e-09	7.5398e-09	7.225e-09	6.7498e-09	6.1144e-09	5.479e-09	4.8437e-09	4.2084e-09	4.2149e-09	4.2215e-09	4.0678e-09	4.5558e-09	5.2043e-09	5.6924e-09	6.1806e-09	6.1877e-09	6.0343e-09	5.7207e-09	5.0863e-09	4.2915e-09	4.1385e-09	3.9855e-09	3.9931e-09
4.0008e-09	3.8438e-09	3.8473e-09	3.2093e-09	3.3735e-09	2.7356e-09	2.5792e-09	1.9415e-09	2.2665e-09	2.1104e-09	2.2752e-09	1.6379e-09	1.4821e-09	1.968e-09	2.1332e-09	2.4589e-09	3.4263e-09	3.5918e-09	3.5969e-09	4.2438e-09	4.2491e-09	4.7358e-09	5.0621e-09	5.3885e-09	6.1963e-09	7.0041e-09	7.6516e-09	7.6576e-09	7.5032e-09	7.3488e-09	6.7134e-09	6.078e-09	5.1218e-09	4.8074e-09	4.0118e-09	4.1788e-09	4.3459e-09	4.1922e-09	4.5199e-09	5.008e-09	6.1379e-09	5.8241e-09	6.4729e-09	6.1592e-09	5.3644e-09	4.8904e-09	4.4166e-09	4.2636e-09	4.1107e-09	3.9579e-09
3.6417e-09	3.3244e-09	3.4884e-09	3.6525e-09	3.0146e-09	2.3769e-09	2.2205e-09	1.7434e-09	1.5872e-09	1.4311e-09	1.2751e-09	1.6005e-09	1.4447e-09	1.7702e-09	1.7751e-09	2.2612e-09	3.0683e-09	3.7151e-09	3.7203e-09	4.2069e-09	4.6935e-09	5.1802e-09	5.0254e-09	5.6727e-09	5.9993e-09	6.8072e-09	7.2944e-09	7.4608e-09	7.3065e-09	7.3126e-09	6.6772e-09	5.8815e-09	5.0858e-09	4.7715e-09	4.2968e-09	3.8222e-09	4.1498e-09	4.4774e-09	4.3239e-09	4.9725e-09	5.6212e-09	5.6283e-09	5.7959e-09	5.8031e-09	4.848e-09	4.2137e-09	3.7399e-09	4.2287e-09	4.0759e-09	3.9231e-09
3.6038e-09	3.7678e-09	3.9319e-09	3.4544e-09	3.1374e-09	2.4998e-09	2.0226e-09	1.706e-09	1.5498e-09	1.5542e-09	1.5588e-09	1.4029e-09	1.4076e-09	1.7333e-09	1.8986e-09	2.2244e-09	3.0316e-09	3.6784e-09	3.8441e-09	4.1703e-09	4.4966e-09	4.9834e-09	5.6307e-09	6.1177e-09	6.4443e-09	6.6107e-09	7.0979e-09	7.2644e-09	6.9497e-09	6.4747e-09	6.1602e-09	5.3645e-09	5.2106e-09	5.3776e-09	4.4217e-09	3.7868e-09	4.1144e-09	3.9608e-09	4.449e-09	4.6165e-09	5.2653e-09	5.2724e-09	5.2797e-09	5.1266e-09	4.4923e-09	4.1789e-09	3.8656e-09	3.8732e-09	3.8809e-09	4.049e-09
4.0475e-09	3.7303e-09	3.8945e-09	3.8983e-09	3.7419e-09	2.9438e-09	2.4667e-09	1.9898e-09	1.9941e-09	1.8382e-09	1.6823e-09	1.687e-09	1.8522e-09	2.0175e-09	2.0224e-09	2.6692e-09	2.8347e-09	3.6421e-09	4.2891e-09	4.6154e-09	4.7813e-09	4.9473e-09	5.9156e-09	6.0818e-09	6.4085e-09	6.5749e-09	6.5809e-09	6.7475e-09	6.4329e-09	6.1184e-09	5.6435e-09	5.65e-09	5.3357e-09	4.7007e-09	4.3865e-09	3.7517e-09	3.9189e-09	3.9259e-09	4.0933e-09	4.2608e-09	4.4284e-09	4.9169e-09	4.7638e-09	4.4504e-09	4.2974e-09	3.9841e-09	3.9917e-09	3.9994e-09	3.8467e-09	3.8545e-09
4.3312e-09	4.1745e-09	3.8574e-09	4.0218e-09	3.8654e-09	3.3882e-09	2.9112e-09	2.2739e-09	2.2783e-09	1.962e-09	2.2875e-09	2.1318e-09	2.7783e-09	2.6229e-09	2.9487e-09	2.7935e-09	2.9591e-09	3.4457e-09	3.9323e-09	4.4191e-09	5.0664e-09	5.072e-09	5.2382e-09	5.7254e-09	6.2126e-09	5.8978e-09	6.2247e-09	5.9101e-09	5.9164e-09	5.6019e-09	5.448e-09	5.6149e-09	5.782e-09	5.147e-09	4.0309e-09	3.7169e-09	3.7238e-09	3.7308e-09	3.7379e-09	3.5847e-09	4.0732e-09	4.2409e-09	4.0879e-09	4.737e-09	4.2632e-09	3.7896e-09	3.6368e-09	3.805e-09	4.1336e-09	3.8207e-09
4.4548e-09	4.4586e-09	3.9812e-09	3.8247e-09	3.8288e-09	3.3518e-09	3.1956e-09	2.7188e-09	2.5629e-09	2.5675e-09	2.7326e-09	3.0583e-09	3.2236e-09	3.389e-09	3.5545e-09	3.3993e-09	3.4046e-09	3.7308e-09	3.7363e-09	3.7419e-09	4.8705e-09	4.8762e-09	5.0425e-09	5.0484e-09	5.5357e-09	5.7022e-09	5.548e-09	5.7147e-09	5.5607e-09	5.2463e-09	5.0924e-09	5.9011e-09	5.9078e-09	5.2729e-09	4.638e-09	3.6825e-09	3.2082e-09	3.3757e-09	4.0245e-09	3.5505e-09	3.8787e-09	3.7256e-09	3.7331e-09	3.7406e-09	3.9086e-09	3.9162e-09	4.0844e-09	3.9318e-09	4.1001e-09	3.9476e-09
4.4183e-09	4.2617e-09	4.1052e-09	3.628e-09	3.6322e-09	3.3156e-09	2.9992e-09	3.1641e-09	3.0082e-09	2.5316e-09	3.0177e-09	3.3434e-09	3.6692e-09	3.6743e-09	4.0003e-09	4.0055e-09	4.0109e-09	4.1768e-09	4.1823e-09	3.7067e-09	4.0333e-09	4.8412e-09	4.6867e-09	4.8531e-09	4.8592e-09	5.3466e-09	5.0321e-09	5.1988e-09	5.0448e-09	5.3722e-09	5.3788e-09	5.5459e-09	5.713e-09	5.7199e-09	4.9247e-09	4.29e-09	3.6554e-09	3.0209e-09	3.1886e-09	3.5167e-09	4.3261e-09	4.1732e-09	4.0203e-09	3.707e-09	4.0355e-09	4.0432e-09	4.051e-09	4.5401e-09	4.5481e-09	4.3957e-09
4.0613e-09	4.0652e-09	3.7484e-09	3.5921e-09	3.2755e-09	2.959e-09	3.4447e-09	2.968e-09	2.8122e-09	3.1378e-09	3.303e-09	3.308e-09	3.6339e-09	3.9599e-09	4.1255e-09	4.4517e-09	5.0988e-09	4.6231e-09	4.7891e-09	4.1531e-09	3.6777e-09	4.0044e-09	4.1708e-09	4.1769e-09	4.3434e-09	4.5101e-09	4.356e-09	4.8437e-09	4.8502e-09	4.8568e-09	5.1843e-09	5.3514e-09	5.5187e-09	5.2047e-09	4.8909e-09	4.5771e-09	3.6217e-09	3.1477e-09	3.3154e-09	3.4832e-09	3.8114e-09	3.6585e-09	3.987e-09	4.3154e-09	4.644e-09	4.9726e-09	4.8201e-09	4.9884e-09	4.9964e-09	4.8441e-09
4.6672e-09	4.5108e-09	3.8732e-09	3.717e-09	3.24e-09	2.9236e-09	2.9281e-09	2.6118e-09	2.777e-09	3.4234e-09	3.4284e-09	4.2355e-09	4.7218e-09	4.5666e-09	5.0532e-09	5.219e-09	5.0641e-09	5.5509e-09	5.3962e-09	4.9207e-09	4.1245e-09	3.97e-09	4.6177e-09	4.303e-09	3.9884e-09	4.3156e-09	3.8407e-09	4.4889e-09	4.6559e-09	4.9833e-09	5.4713e-09	5.3177e-09	5.485e-09	5.6524e-09	5.0178e-09	4.3832e-09	3.1071e-09	3.1144e-09	2.8009e-09	3.2896e-09	3.7783e-09	4.2672e-09	4.4352e-09	4.6033e-09	5.2528e-09	5.5815e-09	5.2686e-09	5.7578e-09	5.9263e-09	5.4532e-09
4.311e-09	3.9942e-09	3.6775e-09	3.3609e-09	2.884e-09	2.0864e-09	2.4118e-09	2.5769e-09	3.0629e-09	3.2282e-09	3.554e-09	4.682e-09	5.4893e-09	5.6549e-09	5.8207e-09	6.147e-09	6.1526e-09	6.3187e-09	5.6828e-09	5.3678e-09	4.4112e-09	4.2568e-09	4.5838e-09	4.59e-09	4.4358e-09	4.1214e-09	4.2883e-09	4.4552e-09	4.4619e-09	4.7894e-09	5.2774e-09	5.1239e-09	5.6121e-09	4.9775e-09	4.3429e-09	3.8689e-09	3.074e-09	2.921e-09	3.0888e-09	3.5775e-09	4.0664e-09	4.7157e-09	5.2046e-09	5.3728e-09	5.7015e-09	5.7094e-09	5.7174e-09	6.3671e-09	6.3753e-09	5.9022e-09
4.4363e-09	3.9591e-09	3.4821e-09	3.0051e-09	2.6887e-09	2.3724e-09	2.3771e-09	2.2214e-09	3.0283e-09	3.9958e-09	4.482e-09	4.6476e-09	5.2945e-09	5.7811e-09	6.2678e-09	6.5942e-09	6.4394e-09	6.4451e-09	6.6114e-09	5.6548e-09	5.3399e-09	4.7043e-09	4.5501e-09	4.8772e-09	4.7232e-09	4.89e-09	4.7361e-09	5.224e-09	5.3911e-09	5.2375e-09	5.0839e-09	5.0908e-09	5.0979e-09	5.2654e-09	4.1496e-09	3.1944e-09	3.0413e-09	3.0487e-09	2.8958e-09	3.545e-09	4.6755e-09	5.1645e-09	5.4931e-09	5.501e-09	5.8297e-09	6.3189e-09	5.8457e-09	5.8539e-09	5.8621e-09	6.0307e-09
4.0807e-09	3.764e-09	3.4474e-09	2.9706e-09	2.6542e-09	2.4984e-09	2.5031e-09	2.5079e-09	2.6732e-09	3.4803e-09	3.9667e-09	4.2927e-09	5.1001e-09	5.9076e-09	6.0735e-09	6.4e-09	6.5661e-09	6.7323e-09	6.7382e-09	6.5837e-09	5.9481e-09	5.7939e-09	5.3189e-09	5.4856e-09	5.6524e-09	5.4985e-09	5.3447e-09	5.5118e-09	5.679e-09	5.6858e-09	5.2115e-09	4.8977e-09	5.0652e-09	4.5911e-09	3.9567e-09	3.3223e-09	3.1693e-09	3.1768e-09	3.5051e-09	4.1544e-09	5.1246e-09	5.1324e-09	5.9423e-09	5.9502e-09	5.6374e-09	5.9663e-09	5.814e-09	5.8221e-09	5.8304e-09	6.1595e-09
4.2067e-09	4.0505e-09	3.5735e-09	2.9363e-09	2.9409e-09	2.7851e-09	2.7899e-09	2.4739e-09	2.7997e-09	3.1256e-09	3.9329e-09	4.5798e-09	5.2269e-09	6.0344e-09	6.04e-09	6.3665e-09	7.0139e-09	6.8594e-09	6.8653e-09	6.3901e-09	6.3962e-09	6.7233e-09	5.9275e-09	6.2547e-09	6.5821e-09	6.4282e-09	6.2745e-09	6.2812e-09	6.1276e-09	5.8137e-09	5.3394e-09	5.1861e-09	4.712e-09	4.3984e-09	3.6036e-09	3.2901e-09	3.458e-09	3.1447e-09	4.1148e-09	4.6038e-09	5.0928e-09	5.5818e-09	5.7502e-09	5.9186e-09	5.9266e-09	5.6139e-09	5.7825e-09	5.7907e-09	5.799e-09	5.9678e-09
4.4934e-09	3.6956e-09	3.2187e-09	3.0628e-09	3.0674e-09	2.9118e-09	2.9166e-09	2.7611e-09	2.7661e-09	2.9317e-09	4.0598e-09	4.5464e-09	5.0331e-09	5.6803e-09	6.6485e-09	6.6542e-09	6.66e-09	6.9868e-09	6.9928e-09	6.8385e-09	6.8447e-09	6.6905e-09	6.3761e-09	6.3825e-09	7.0307e-09	7.3582e-09	7.0441e-09	6.5697e-09	6.737e-09	6.4231e-09	5.7885e-09	5.3144e-09	5.1612e-09	4.3664e-09	3.7321e-09	3.5791e-09	3.2658e-09	3.5942e-09	4.0831e-09	4.7326e-09	5.2216e-09	5.5504e-09	5.7187e-09	6.0476e-09	5.8953e-09	5.5826e-09	5.7513e-09	6.2408e-09	6.0888e-09	6.4181e-09
4.4596e-09	3.6619e-09	3.3455e-09	3.5105e-09	3.3548e-09	3.1991e-09	3.204e-09	3.209e-09	2.8933e-09	3.3797e-09	3.5455e-09	4.1925e-09	4.6793e-09	5.1661e-09	5.9739e-09	6.9422e-09	6.6273e-09	7.1145e-09	6.9601e-09	7.2871e-09	7.4538e-09	6.8185e-09	6.9854e-09	7.1523e-09	7.3193e-09	7.4864e-09	7.6536e-09	7.5001e-09	7.1862e-09	7.0328e-09	6.0774e-09	5.7638e-09	5.1294e-09	4.4951e-09	3.8609e-09	3.8684e-09	3.7155e-09	3.5628e-09	4.0518e-09	4.8617e-09	5.5112e-09	5.6796e-09	5.848e-09	5.8561e-09	6.0247e-09	6.0329e-09	6.0412e-09	6.0496e-09	6.6997e-09	6.3874e-09
4.5866e-09	4.1097e-09	4.1143e-09	3.7981e-09	4.1236e-09	4.1285e-09	3.6522e-09	3.0156e-09	2.8603e-09	3.1864e-09	3.5126e-09	3.8389e-09	4.4862e-09	5.2939e-09	5.7809e-09	6.1076e-09	6.9156e-09	6.9217e-09	7.0882e-09	7.5757e-09	7.582e-09	6.9468e-09	6.6325e-09	7.1203e-09	7.7686e-09	8.4171e-09	8.2635e-09	7.9496e-09	7.3149e-09	7.0012e-09	6.5271e-09	5.5719e-09	5.098e-09	4.6241e-09	3.6691e-09	3.1954e-09	3.5239e-09	3.5316e-09	4.1811e-09	4.8306e-09	5.3198e-09	6.1299e-09	6.2985e-09	5.9858e-09	5.994e-09	6.0023e-09	5.8502e-09	6.1795e-09	6.3484e-09	6.6778e-09
4.8743e-09	4.3975e-09	4.0813e-09	4.086e-09	4.4116e-09	3.9352e-09	4.2611e-09	3.4641e-09	3.3089e-09	3.3143e-09	3.4801e-09	3.9669e-09	4.4538e-09	4.6199e-09	5.2674e-09	6.0754e-09	6.5627e-09	6.5688e-09	6.7354e-09	7.5438e-09	7.5502e-09	7.0754e-09	7.4028e-09	7.4094e-09	7.4162e-09	8.2251e-09	8.3924e-09	8.239e-09	7.7648e-09	7.2907e-09	6.4959e-09	5.7011e-09	5.0668e-09	4.593e-09	3.7985e-09	3.6457e-09	3.493e-09	3.9821e-09	4.4712e-09	4.9604e-09	6.0913e-09	6.2598e-09	6.7492e-09	6.597e-09	6.2844e-09	5.972e-09	5.9804e-09	5.668e-09	5.837e-09	6.0061e-09
5.3227e-09	5.0064e-09	5.0111e-09	4.695e-09	4.6999e-09	5.1861e-09	4.3891e-09	3.913e-09	3.5975e-09	3.4424e-09	3.7688e-09	3.9348e-09	4.2613e-09	4.5879e-09	5.075e-09	5.7227e-09	5.8892e-09	5.8953e-09	6.2224e-09	6.5496e-09	7.0373e-09	7.2043e-09	7.0505e-09	7.378e-09	7.7057e-09	7.873e-09	8.5216e-09	8.0474e-09	7.7337e-09	7.4201e-09	6.7857e-09	5.5098e-09	5.1964e-09	4.5623e-09	3.7678e-09	3.7755e-09	3.6228e-09	3.9515e-09	4.7615e-09	5.8924e-09	6.2213e-09	6.7107e-09	6.7189e-09	6.5668e-09	6.7356e-09	6.4232e-09	5.9504e-09	5.4777e-09	5.6467e-09	5.6554e-09
5.2902e-09	5.7761e-09	5.6204e-09	5.7856e-09	5.4697e-09	5.3143e-09	4.6778e-09	3.8809e-09	3.7259e-09	4.0521e-09	3.8973e-09	3.5821e-09	4.0691e-09	4.2354e-09	4.5621e-09	4.5682e-09	5.0556e-09	5.3826e-09	5.7098e-09	6.1975e-09	6.3644e-09	6.5314e-09	6.6985e-09	7.1865e-09	7.3538e-09	7.3607e-09	7.6886e-09	7.6957e-09	7.3821e-09	7.0685e-09	6.4342e-09	5.4792e-09	5.0054e-09	4.5318e-09	4.379e-09	4.066e-09	4.0738e-09	4.4025e-09	4.5709e-09	5.7019e-09	6.3517e-09	6.1995e-09	7.0098e-09	6.8578e-09	6.8662e-09	6.7142e-09	6.2415e-09	5.2876e-09	5.1359e-09	5.1446e-09
6.2205e-09	6.3856e-09	6.3904e-09	6.8765e-09	6.8815e-09	6.0845e-09	5.1272e-09	4.9721e-09	4.4963e-09	3.8601e-09	3.7053e-09	3.711e-09	3.5564e-09	3.7227e-09	4.21e-09	4.5369e-09	4.7035e-09	5.1911e-09	5.5183e-09	5.8456e-09	6.173e-09	6.1796e-09	6.3468e-09	6.9953e-09	7.1626e-09	7.1697e-09	7.3372e-09	7.5047e-09	7.0308e-09	6.3964e-09	5.9226e-09	5.6093e-09	4.9752e-09	4.3412e-09	4.1885e-09	4.5171e-09	4.525e-09	4.533e-09	5.1827e-09	5.9929e-09	6.1615e-09	6.3302e-09	6.8198e-09	6.8282e-09	6.8366e-09	6.2035e-09	6.2121e-09	5.4187e-09	5.1066e-09	4.7946e-09
6.3491e-09	6.8351e-09	6.6795e-09	6.6844e-09	7.0103e-09	6.2134e-09	5.4165e-09	5.1011e-09	4.6253e-09	4.31e-09	4.1553e-09	3.5194e-09	3.8461e-09	3.852e-09	4.1789e-09	4.1851e-09	4.5122e-09	4.5185e-09	5.4875e-09	5.6544e-09	5.6611e-09	5.8282e-09	5.6746e-09	6.1627e-09	6.4905e-09	6.8184e-09	6.986e-09	6.9932e-09	6.3589e-09	6.3663e-09	6.0529e-09	5.5792e-09	4.6244e-09	4.3113e-09	4.3191e-09	4.3269e-09	4.6557e-09	5.145e-09	5.6344e-09	6.1238e-09	6.2924e-09	6.782e-09	6.9508e-09	7.1197e-09	6.647e-09	5.8535e-09	5.5413e-09	5.2292e-09	4.4359e-09	4.4448e-09
6.4779e-09	7.2848e-09	7.4501e-09	7.1343e-09	7.1394e-09	6.1821e-09	5.8666e-09	5.2303e-09	4.7546e-09	4.4394e-09	3.9639e-09	3.6489e-09	3.8152e-09	3.8212e-09	4.1482e-09	4.3148e-09	4.3212e-09	4.8088e-09	4.9757e-09	5.4636e-09	5.3098e-09	5.3166e-09	5.6443e-09	5.8117e-09	5.4979e-09	6.3071e-09	6.4747e-09	5.8404e-09	5.8477e-09	6.0156e-09	5.8627e-09	4.9079e-09	4.7551e-09	4.2817e-09	3.9687e-09	4.137e-09	5.268e-09	5.1156e-09	6.0863e-09	6.8966e-09	6.7445e-09	6.7529e-09	6.9217e-09	7.2511e-09	6.618e-09	5.5037e-09	5.352e-09	4.8796e-09	4.0864e-09	4.2557e-09
7.0884e-09	7.2536e-09	7.419e-09	7.2636e-09	7.1084e-09	6.6324e-09	5.5148e-09	5.1995e-09	4.7238e-09	4.4087e-09	4.254e-09	3.6183e-09	3.7847e-09	3.7907e-09	3.6365e-09	3.9636e-09	4.4512e-09	4.2973e-09	4.4643e-09	4.7918e-09	4.7985e-09	4.6449e-09	5.1331e-09	5.3005e-09	4.9868e-09	5.4752e-09	6.2846e-09	5.8107e-09	5.8181e-09	5.6652e-09	5.5124e-09	5.0388e-09	4.7258e-09	4.2523e-09	4.0998e-09	4.9099e-09	5.3992e-09	6.049e-09	6.2177e-09	6.226e-09	7.0364e-09	6.8844e-09	6.8929e-09	6.7411e-09	6.2685e-09	5.6355e-09	5.3235e-09	4.5302e-09	3.8975e-09	3.2648e-09
7.2178e-09	7.3831e-09	7.709e-09	7.2328e-09	7.0776e-09	6.6017e-09	5.8051e-09	5.4898e-09	4.6933e-09	4.5386e-09	4.5445e-09	3.9088e-09	3.7544e-09	3.7605e-09	3.7668e-09	3.7731e-09	4.2608e-09	4.5882e-09	4.4344e-09	4.9223e-09	4.6083e-09	4.6152e-09	4.7826e-09	5.1105e-09	4.9572e-09	4.9645e-09	5.453e-09	5.7813e-09	5.6284e-09	5.4755e-09	5.4832e-09	5.1701e-09	4.6967e-09	4.7046e-09	4.7125e-09	5.3622e-09	5.5308e-09	5.8598e-09	6.8306e-09	7.1598e-09	6.8474e-09	6.8559e-09	7.5061e-09	7.0335e-09	6.5609e-09	5.7676e-09	5.7764e-09	4.8228e-09	4.0297e-09	3.8783e-09
6.8663e-09	6.8713e-09	7.0368e-09	7.2023e-09	6.7264e-09	6.5713e-09	5.9352e-09	5.2991e-09	4.9839e-09	4.8293e-09	4.1936e-09	3.5579e-09	3.564e-09	3.4098e-09	3.5765e-09	4.0642e-09	3.9102e-09	4.5585e-09	4.7256e-09	4.5719e-09	4.5788e-09	4.2649e-09	4.2719e-09	4.7603e-09	4.7675e-09	5.2561e-09	5.5843e-09	6.073e-09	5.7597e-09	5.4465e-09	5.6147e-09	5.1412e-09	4.9887e-09	5.157e-09	5.0047e-09	5.3336e-09	5.823e-09	6.1521e-09	6.8021e-09	7.2918e-09	6.9794e-09	6.988e-09	7.4778e-09	7.4865e-09	6.3724e-09	6.3812e-09	5.7484e-09	4.9553e-09	4.1622e-09	3.6901e-09
6.0339e-09	6.3597e-09	6.2044e-09	6.5305e-09	6.215e-09	6.06e-09	5.7447e-09	4.9483e-09	4.6332e-09	3.837e-09	3.8429e-09	3.3678e-09	3.5343e-09	3.0593e-09	3.2261e-09	3.5534e-09	3.7204e-09	4.3687e-09	4.3754e-09	4.3822e-09	3.9079e-09	3.9149e-09	4.0824e-09	4.0896e-09	4.7385e-09	4.5855e-09	4.9138e-09	5.8838e-09	5.731e-09	5.5782e-09	5.586e-09	5.273e-09	5.281e-09	5.6098e-09	5.2971e-09	5.3052e-09	5.6343e-09	5.9634e-09	6.4531e-09	6.622e-09	6.9513e-09	7.2808e-09	6.8082e-09	6.4961e-09	6.6653e-09	6.3534e-09	5.2394e-09	4.2859e-09	3.6534e-09	3.5021e-09
5.683e-09	5.8485e-09	5.3724e-09	5.2172e-09	5.0622e-09	5.2281e-09	5.0733e-09	4.7582e-09	3.9619e-09	3.4866e-09	3.8134e-09	3.4987e-09	3.1841e-09	3.1904e-09	3.1968e-09	3.0429e-09	3.5308e-09	3.8583e-09	4.0255e-09	3.7116e-09	3.879e-09	3.2443e-09	3.5723e-09	4.0608e-09	4.389e-09	4.7172e-09	4.8852e-09	5.374e-09	5.5421e-09	5.7102e-09	5.5576e-09	5.8864e-09	5.5735e-09	5.2608e-09	6.071e-09	6.0792e-09	6.0875e-09	6.2563e-09	6.5856e-09	6.7545e-09	6.2819e-09	6.6114e-09	6.9409e-09	6.9497e-09	6.3169e-09	6.1654e-09	5.0515e-09	3.9377e-09	3.7864e-09	3.4748e-09
5.3324e-09	5.4979e-09	5.0219e-09	4.8668e-09	4.391e-09	4.0757e-09	4.0814e-09	3.7663e-09	3.6118e-09	3.7781e-09	3.7842e-09	3.9508e-09	3.7967e-09	3.6426e-09	3.1678e-09	2.8536e-09	3.0206e-09	3.3482e-09	3.5155e-09	3.5224e-09	3.2086e-09	3.2157e-09	3.3834e-09	4.0323e-09	4.521e-09	4.6889e-09	5.0172e-09	5.827e-09	6.1555e-09	6.3237e-09	6.3316e-09	6.3396e-09	6.508e-09	6.3558e-09	6.2035e-09	5.7306e-09	6.0597e-09	6.2286e-09	6.5579e-09	6.4061e-09	6.896e-09	6.9047e-09	6.4322e-09	6.6015e-09	6.2896e-09	5.6569e-09	4.5431e-09	3.9105e-09	3.4385e-09	3.2873e-09
4.9821e-09	4.9872e-09	5.1529e-09	4.5167e-09	4.2013e-09	3.8861e-09	3.571e-09	4.3789e-09	4.064e-09	3.9096e-09	4.397e-09	4.4032e-09	4.2491e-09	3.9347e-09	3.6204e-09	3.4666e-09	2.992e-09	3.3197e-09	3.3266e-09	3.0127e-09	3.0198e-09	3.3478e-09	3.6759e-09	4.0041e-09	4.6532e-09	4.9816e-09	5.4704e-09	6.1198e-09	6.288e-09	6.6167e-09	6.9455e-09	7.2743e-09	6.8012e-09	6.3281e-09	6.6572e-09	6.5051e-09	6.3531e-09	6.2012e-09	6.2097e-09	6.3788e-09	6.3875e-09	6.3962e-09	6.5655e-09	6.7348e-09	5.6209e-09	5.3091e-09	4.5161e-09	3.7232e-09	3.572e-09	3.4209e-09
4.3112e-09	4.6373e-09	4.6426e-09	4.1668e-09	3.6911e-09	3.8572e-09	4.1838e-09	4.1896e-09	3.8748e-09	4.3621e-09	4.6891e-09	4.2142e-09	4.2205e-09	4.227e-09	4.0732e-09	3.4382e-09	3.445e-09	3.2914e-09	2.9775e-09	2.8242e-09	3.3126e-09	3.4802e-09	3.9688e-09	3.8158e-09	4.4649e-09	5.2746e-09	5.9239e-09	6.5733e-09	6.902e-09	7.0703e-09	7.8804e-09	7.2468e-09	7.255e-09	7.4236e-09	6.9507e-09	6.4778e-09	6.1654e-09	5.8531e-09	6.0222e-09	5.8704e-09	5.5584e-09	5.5672e-09	5.8969e-09	5.7455e-09	4.9524e-09	4.4803e-09	3.6873e-09	3.0549e-09	3.3851e-09	3.5548e-09
4.1219e-09	4.1272e-09	4.293e-09	4.138e-09	3.8228e-09	3.8285e-09	4.3156e-09	4.3215e-09	4.3276e-09	4.3337e-09	4.5003e-09	4.5067e-09	4.5131e-09	4.3592e-09	4.2054e-09	4.0518e-09	3.5773e-09	3.2634e-09	3.11e-09	2.9567e-09	2.9639e-09	3.1316e-09	3.7806e-09	4.2693e-09	4.2769e-09	5.5679e-09	6.2172e-09	6.8667e-09	7.5163e-09	7.8451e-09	7.6927e-09	7.8612e-09	7.8695e-09	7.3965e-09	7.2444e-09	6.4508e-09	5.8176e-09	5.5054e-09	5.9953e-09	5.3624e-09	5.0504e-09	5.0592e-09	5.2286e-09	4.7564e-09	4.4446e-09	4.1329e-09	3.5005e-09	3.0285e-09	3.5191e-09	3.3682e-09
3.612e-09	3.6173e-09	3.7832e-09	4.1096e-09	4.1152e-09	4.6022e-09	4.4477e-09	4.6141e-09	4.6202e-09	4.466e-09	4.7931e-09	5.1203e-09	4.6455e-09	4.3313e-09	4.338e-09	4.6656e-09	4.512e-09	4.0378e-09	3.4032e-09	3.0895e-09	2.9363e-09	3.4249e-09	3.4323e-09	4.0815e-09	4.7308e-09	5.2197e-09	5.8692e-09	6.9999e-09	7.6495e-09	7.818e-09	8.1469e-09	8.3155e-09	8.0029e-09	7.8509e-09	7.378e-09	6.5844e-09	5.6305e-09	4.8371e-09	5.1666e-09	4.8546e-09	5.1843e-09	4.712e-09	4.5605e-09	4.0884e-09	3.9371e-09	3.6255e-09	3.6348e-09	3.3233e-09	3.4931e-09	3.1817e-09
3.4232e-09	3.4286e-09	3.7549e-09	4.2418e-09	4.2475e-09	4.7346e-09	4.9009e-09	4.7465e-09	4.9131e-09	4.7589e-09	4.4444e-09	4.7717e-09	4.9386e-09	4.6245e-09	4.6312e-09	4.9589e-09	4.9658e-09	4.8124e-09	4.0174e-09	3.2226e-09	3.3903e-09	3.3977e-09	3.726e-09	4.3752e-09	4.7037e-09	5.3531e-09	6.0026e-09	6.6522e-09	7.1414e-09	8.2724e-09	8.441e-09	8.4492e-09	7.8159e-09	7.5034e-09	6.7098e-09	6.0767e-09	5.7645e-09	5.2919e-09	4.8195e-09	4.347e-09	4.6768e-09	4.0441e-09	3.8928e-09	3.9019e-09	3.9111e-09	3.7599e-09	3.6088e-09	3.4578e-09	3.3069e-09	4.1185e-09
3.5556e-09	3.561e-09	3.727e-09	3.893e-09	4.3801e-09	4.3859e-09	4.5523e-09	4.5584e-09	4.4042e-09	4.8917e-09	4.8981e-09	4.9046e-09	5.0716e-09	4.9179e-09	4.9247e-09	5.4128e-09	5.2594e-09	4.6248e-09	4.632e-09	4.3184e-09	3.6841e-09	3.5311e-09	4.0199e-09	4.1879e-09	4.6769e-09	5.968e-09	6.9384e-09	7.1068e-09	7.9169e-09	8.0854e-09	8.2541e-09	8.4228e-09	7.9499e-09	7.4771e-09	6.8439e-09	6.2109e-09	5.257e-09	4.7845e-09	4.3121e-09	4.0002e-09	3.3675e-09	3.5369e-09	3.7065e-09	3.5552e-09	3.8853e-09	3.8946e-09	3.5832e-09	3.753e-09	3.923e-09	4.2534e-09
3.6882e-09	3.5333e-09	3.6993e-09	3.8654e-09	4.3525e-09	4.5188e-09	4.6852e-09	4.8518e-09	4.5372e-09	4.704e-09	5.3521e-09	5.519e-09	5.5257e-09	5.2116e-09	5.058e-09	5.867e-09	5.5532e-09	5.5604e-09	5.2468e-09	4.9332e-09	3.9781e-09	3.9856e-09	4.4745e-09	4.803e-09	5.4524e-09	5.9415e-09	6.7515e-09	7.5616e-09	8.051e-09	8.38e-09	8.2278e-09	7.9153e-09	8.0842e-09	7.1302e-09	6.3366e-09	5.864e-09	4.9103e-09	4.2774e-09	3.805e-09	3.4931e-09	3.1813e-09	3.03e-09	3.36e-09	3.8505e-09	3.6994e-09	3.5483e-09	3.7182e-09	3.8881e-09	4.3789e-09	4.5489e-09
3.5003e-09	3.185e-09	3.351e-09	3.838e-09	4.4856e-09	4.3311e-09	4.658e-09	4.8246e-09	4.8309e-09	5.1581e-09	5.6459e-09	5.4921e-09	5.4988e-09	5.5056e-09	5.9937e-09	6.0007e-09	5.6869e-09	5.6941e-09	5.541e-09	5.2275e-09	4.5933e-09	4.4404e-09	4.6085e-09	4.7766e-09	5.1053e-09	6.2361e-09	7.367e-09	7.6959e-09	7.8644e-09	8.0331e-09	8.2018e-09	7.8894e-09	7.577e-09	6.7835e-09	5.6692e-09	5.0362e-09	4.5638e-09	4.4122e-09	3.4586e-09	3.1468e-09	2.9954e-09	3.0046e-09	3.0138e-09	3.6647e-09	3.6741e-09	3.3627e-09	3.8534e-09	4.3442e-09	4.5142e-09	5.1656e-09
3.3126e-09	3.4786e-09	3.6447e-09	4.1318e-09	4.1377e-09	4.6249e-09	4.7915e-09	4.9581e-09	5.2853e-09	5.2918e-09	5.4587e-09	5.9466e-09	6.1138e-09	5.9602e-09	5.9671e-09	6.1346e-09	6.3022e-09	6.3094e-09	5.8355e-09	5.8429e-09	5.3691e-09	4.7351e-09	4.9032e-09	5.0714e-09	5.4e-09	6.0497e-09	6.8598e-09	7.8304e-09	8.1594e-09	8.1677e-09	8.0157e-09	7.7033e-09	7.391e-09	6.4371e-09	5.8041e-09	4.8503e-09	4.2175e-09	3.9056e-09	2.7916e-09	2.6402e-09	2.9702e-09	2.6586e-09	2.347e-09	2.998e-09	3.3282e-09	3.6585e-09	4.3097e-09	4.1589e-09	4.8103e-09	5.6221e-09
3.6064e-09	3.6121e-09	3.7782e-09	4.1049e-09	4.2713e-09	4.919e-09	4.9252e-09	5.2523e-09	5.4191e-09	5.586e-09	5.7531e-09	6.241e-09	6.4082e-09	6.5755e-09	6.4221e-09	6.75e-09	6.276e-09	6.1228e-09	5.8094e-09	5.3356e-09	5.0223e-09	5.0299e-09	5.1981e-09	4.8851e-09	5.0534e-09	6.5052e-09	6.9945e-09	7.6443e-09	7.9734e-09	7.9818e-09	7.5089e-09	7.0362e-09	7.0447e-09	5.9305e-09	5.2975e-09	4.9855e-09	4.1923e-09	3.2387e-09	2.9269e-09	2.936e-09	2.6244e-09	2.4732e-09	2.6429e-09	2.9732e-09	3.143e-09	3.4734e-09	4.1246e-09	4.2947e-09	5.1065e-09	5.758e-09
3.7401e-09	3.5854e-09	3.912e-09	4.5596e-09	5.0468e-09	5.2134e-09	5.7009e-09	5.7072e-09	5.7136e-09	5.8806e-09	6.2081e-09	6.0544e-09	6.2217e-09	6.7099e-09	6.5565e-09	6.5636e-09	6.4104e-09	6.4178e-09	5.6231e-09	5.3098e-09	5.157e-09	5.1647e-09	5.012e-09	5.1803e-09	5.83e-09	6.4797e-09	6.9691e-09	7.6189e-09	7.7877e-09	7.9565e-09	7.6441e-09	7.1714e-09	6.5383e-09	6.2262e-09	5.1121e-09	4.6397e-09	3.8465e-09	3.2139e-09	3.0625e-09	2.9113e-09	2.4392e-09	2.2881e-09	2.4579e-09	2.6277e-09	3.1185e-09	3.4489e-09	3.7794e-09	3.9495e-09	4.4405e-09	5.2524e-09
4.0345e-09	4.3611e-09	4.8482e-09	4.8541e-09	5.6622e-09	6.1497e-09	6.1559e-09	6.1623e-09	6.3292e-09	6.015e-09	6.0217e-09	6.6701e-09	7.1583e-09	7.0049e-09	6.8515e-09	6.6983e-09	6.7056e-09	6.3921e-09	5.7579e-09	5.4447e-09	5.1315e-09	4.658e-09	5.1471e-09	5.3154e-09	5.8047e-09	6.4544e-09	7.2647e-09	7.7542e-09	7.7626e-09	8.0918e-09	7.6191e-09	6.986e-09	6.6739e-09	5.8805e-09	5.4081e-09	4.2941e-09	3.8218e-09	3.3496e-09	3.1983e-09	2.5659e-09	2.4147e-09	2.1032e-09	2.4335e-09	2.9242e-09	2.9338e-09	3.4246e-09	3.9156e-09	4.0857e-09	4.256e-09	4.9075e-09
4.8104e-09	4.3349e-09	4.9825e-09	5.1489e-09	5.6362e-09	6.1237e-09	5.8092e-09	5.4948e-09	5.6617e-09	5.8288e-09	6.4772e-09	6.9653e-09	7.1326e-09	7.3001e-09	7.3072e-09	6.9936e-09	6.5197e-09	6.2063e-09	5.893e-09	5.2589e-09	5.1062e-09	4.9536e-09	4.8011e-09	5.2903e-09	6.1004e-09	6.5898e-09	7.0793e-09	7.5689e-09	7.7377e-09	7.7462e-09	7.5943e-09	7.1217e-09	6.6492e-09	6.0163e-09	5.3835e-09	4.5904e-09	4.1182e-09	3.3252e-09	3.0135e-09	2.702e-09	2.23e-09	2.079e-09	2.4093e-09	2.7397e-09	3.0701e-09	3.0798e-09	3.4103e-09	3.9014e-09	4.2321e-09	4.242e-09
5.1053e-09	5.4319e-09	5.117e-09	5.7647e-09	5.6105e-09	5.7772e-09	5.9439e-09	5.79e-09	5.4758e-09	6.1241e-09	6.6121e-09	6.619e-09	6.626e-09	6.7935e-09	6.9611e-09	6.9684e-09	6.655e-09	6.0208e-09	5.5471e-09	5.0735e-09	5.0812e-09	4.6078e-09	4.7762e-09	5.5863e-09	5.7548e-09	6.2443e-09	6.8942e-09	7.5442e-09	7.2318e-09	7.5612e-09	7.5698e-09	7.0973e-09	6.4644e-09	5.8315e-09	5.5196e-09	4.887e-09	3.9335e-09	3.4614e-09	3.3103e-09	2.5175e-09	2.6873e-09	2.5363e-09	2.5458e-09	2.7158e-09	2.8859e-09	2.7352e-09	3.0658e-09	3.236e-09	3.4064e-09	3.8976e-09
5.5609e-09	5.8875e-09	5.8935e-09	5.5788e-09	5.4246e-09	5.5913e-09	5.5977e-09	5.6042e-09	6.4129e-09	6.4197e-09	6.2661e-09	6.273e-09	6.7613e-09	6.7684e-09	6.9361e-09	6.9434e-09	6.9508e-09	6.1563e-09	5.5222e-09	4.8883e-09	4.8961e-09	4.7435e-09	4.7515e-09	5.5617e-09	5.5698e-09	6.2197e-09	6.7093e-09	7.0386e-09	7.0471e-09	6.5744e-09	6.7435e-09	6.7522e-09	6.2798e-09	5.647e-09	5.0143e-09	4.0608e-09	3.2679e-09	3.1167e-09	2.9655e-09	2.9749e-09	2.8239e-09	2.8334e-09	2.8429e-09	2.8526e-09	3.0227e-09	3.0324e-09	3.0423e-09	3.0522e-09	3.5434e-09	3.8742e-09
5.6958e-09	5.3809e-09	5.5474e-09	5.5535e-09	5.7201e-09	5.7265e-09	5.733e-09	5.8999e-09	6.2275e-09	6.3946e-09	5.9203e-09	5.7668e-09	6.576e-09	7.2249e-09	6.9113e-09	6.7583e-09	6.6053e-09	5.9712e-09	5.3372e-09	4.8637e-09	4.7111e-09	4.5587e-09	4.7271e-09	4.8956e-09	5.3851e-09	6.035e-09	6.2038e-09	6.5331e-09	6.7021e-09	6.8711e-09	6.2382e-09	6.4074e-09	5.7746e-09	5.4627e-09	4.6696e-09	4.037e-09	3.4045e-09	2.9325e-09	2.9419e-09	2.9513e-09	3.1211e-09	3.2911e-09	3.6215e-09	3.3104e-09	2.9993e-09	2.8487e-09	2.6981e-09	2.8685e-09	3.3598e-09	3.8511e-09
5.8311e-09	5.6766e-09	5.3618e-09	5.368e-09	5.3743e-09	5.3807e-09	5.708e-09	5.8751e-09	6.0422e-09	6.049e-09	5.8955e-09	5.5817e-09	6.2305e-09	6.8794e-09	7.0472e-09	6.7338e-09	6.4204e-09	6.1072e-09	5.3128e-09	4.679e-09	4.366e-09	4.6949e-09	4.3821e-09	4.3903e-09	4.8798e-09	5.5298e-09	5.6986e-09	5.7071e-09	6.0365e-09	6.0452e-09	6.0539e-09	5.7419e-09	5.43e-09	4.9578e-09	4.0043e-09	3.3718e-09	3.0602e-09	3.3903e-09	2.9184e-09	3.0883e-09	3.0978e-09	3.5886e-09	3.9191e-09	3.9289e-09	3.6178e-09	3.1464e-09	3.1563e-09	3.6476e-09	4.4597e-09	4.4698e-09
5.9666e-09	5.8121e-09	5.6578e-09	5.3432e-09	5.1891e-09	5.5164e-09	5.6834e-09	5.69e-09	5.6968e-09	5.7037e-09	5.5502e-09	5.5573e-09	6.0457e-09	6.2134e-09	6.5416e-09	6.5491e-09	6.2358e-09	5.6018e-09	4.9679e-09	4.1736e-09	3.8607e-09	4.35e-09	4.0373e-09	4.2059e-09	4.3747e-09	5.0247e-09	5.1936e-09	5.0417e-09	5.2108e-09	5.2195e-09	5.2283e-09	4.7559e-09	4.444e-09	4.2927e-09	3.9809e-09	3.3485e-09	3.0369e-09	2.8858e-09	3.2161e-09	3.386e-09	3.5559e-09	4.0468e-09	4.3774e-09	4.2267e-09	4.0761e-09	3.7652e-09	3.6148e-09	4.106e-09	4.437e-09	4.768e-09
6.2627e-09	6.1083e-09	6.1145e-09	6.1208e-09	5.325e-09	5.4919e-09	5.3381e-09	5.8261e-09	5.8329e-09	5.6794e-09	5.2051e-09	5.5331e-09	5.5403e-09	5.5476e-09	6.3571e-09	6.2042e-09	6.0514e-09	5.5779e-09	4.944e-09	4.3102e-09	3.6765e-09	3.5242e-09	3.5324e-09	3.3802e-09	3.8698e-09	4.0386e-09	3.8867e-09	4.0557e-09	4.3852e-09	4.0732e-09	4.082e-09	3.9305e-09	4.1e-09	3.4674e-09	3.4765e-09	3.1649e-09	3.1742e-09	3.5045e-09	3.6743e-09	3.6839e-09	4.1747e-09	4.6657e-09	4.6754e-09	5.0061e-09	4.6951e-09	4.5446e-09	4.8755e-09	4.4043e-09	5.0561e-09	5.3872e-09
7.2008e-09	6.886e-09	6.5714e-09	6.2569e-09	5.782e-09	5.6281e-09	5.1535e-09	5.1603e-09	4.6859e-09	5.0137e-09	5.0207e-09	5.3487e-09	5.356e-09	5.5237e-09	5.6916e-09	5.8596e-09	5.5464e-09	5.7146e-09	5.0808e-09	4.1262e-09	3.653e-09	3.5007e-09	3.3485e-09	3.1963e-09	3.2047e-09	3.0528e-09	2.9009e-09	3.07e-09	3.2391e-09	3.2479e-09	3.0964e-09	2.945e-09	3.2748e-09	2.8027e-09	2.9723e-09	3.142e-09	3.3118e-09	3.8025e-09	4.1328e-09	5.1049e-09	4.9542e-09	5.1243e-09	5.2945e-09	5.3044e-09	5.1539e-09	5.4847e-09	5.6552e-09	5.0236e-09	5.3547e-09	5.5253e-09
7.1766e-09	7.0223e-09	7.0285e-09	6.714e-09	6.2392e-09	5.7646e-09	5.1296e-09	5.1364e-09	4.8224e-09	4.9898e-09	4.9969e-09	5.325e-09	5.6531e-09	5.8209e-09	5.8284e-09	5.836e-09	6.325e-09	5.8515e-09	5.2177e-09	4.2632e-09	3.6296e-09	3.6378e-09	2.844e-09	2.6919e-09	2.7003e-09	2.7088e-09	2.3966e-09	2.4053e-09	2.4141e-09	2.2625e-09	2.5923e-09	2.9221e-09	2.6104e-09	2.4591e-09	2.7892e-09	3.1194e-09	3.61e-09	4.1008e-09	4.4311e-09	5.4033e-09	5.7338e-09	5.7436e-09	5.7534e-09	5.6029e-09	5.4524e-09	6.2646e-09	5.633e-09	5.964e-09	5.8138e-09	5.8241e-09
7.313e-09	7.1588e-09	7.1651e-09	7.011e-09	6.5363e-09	6.2221e-09	5.5871e-09	4.7919e-09	4.9592e-09	5.1267e-09	5.1338e-09	5.3015e-09	5.6297e-09	5.4767e-09	5.9655e-09	5.9731e-09	5.8205e-09	5.8283e-09	5.5154e-09	4.7213e-09	4.2482e-09	3.7751e-09	3.4626e-09	2.9897e-09	2.3565e-09	2.2047e-09	2.5342e-09	2.0617e-09	1.91e-09	1.5981e-09	1.9279e-09	2.4182e-09	2.267e-09	2.597e-09	2.7667e-09	3.2573e-09	4.0689e-09	4.7201e-09	5.3713e-09	6.0227e-09	5.872e-09	6.2026e-09	6.2125e-09	6.062e-09	5.7512e-09	6.0821e-09	6.4131e-09	5.9421e-09	5.6315e-09	5.9627e-09
7.4497e-09	7.2955e-09	7.4623e-09	7.3083e-09	6.5127e-09	6.0381e-09	5.7241e-09	5.2497e-09	5.4171e-09	5.1033e-09	5.1105e-09	5.4386e-09	5.446e-09	5.1327e-09	5.6215e-09	5.4688e-09	5.637e-09	5.9657e-09	5.0112e-09	4.2172e-09	4.867e-09	4.394e-09	3.2794e-09	2.967e-09	2.4943e-09	1.8612e-09	1.549e-09	2.0391e-09	1.5667e-09	1.5756e-09	1.5846e-09	2.2354e-09	2.0842e-09	2.5747e-09	3.0653e-09	3.7164e-09	4.2071e-09	5.0188e-09	5.6701e-09	5.8402e-09	6.1708e-09	6.5015e-09	6.351e-09	6.5214e-09	6.6919e-09	6.5416e-09	6.231e-09	6.0808e-09	5.4495e-09	5.9411e-09
7.9075e-09	7.5929e-09	7.9201e-09	7.6057e-09	7.1311e-09	6.4961e-09	5.8612e-09	5.3869e-09	5.5543e-09	5.0802e-09	5.4083e-09	5.4156e-09	5.2626e-09	5.4306e-09	5.759e-09	5.6063e-09	5.4537e-09	5.4617e-09	5.1488e-09	4.5153e-09	4.2027e-09	4.0505e-09	3.4172e-09	2.9445e-09	2.6322e-09	1.5179e-09	1.2058e-09	1.5355e-09	1.7048e-09	1.5533e-09	1.8832e-09	2.3736e-09	2.5433e-09	2.8734e-09	3.8453e-09	4.1756e-09	4.6664e-09	5.1572e-09	5.8086e-09	6.1392e-09	6.3094e-09	6.8006e-09	6.971e-09	6.8206e-09	6.3494e-09	6.1992e-09	6.2094e-09	6.2197e-09	5.5884e-09	5.7593e-09
7.7238e-09	7.8905e-09	7.8969e-09	7.4222e-09	6.7872e-09	6.1522e-09	5.8382e-09	5.3639e-09	5.0502e-09	5.2177e-09	5.7063e-09	5.2324e-09	5.5607e-09	5.4078e-09	5.7363e-09	5.2629e-09	5.2707e-09	5.4391e-09	5.2867e-09	4.4928e-09	3.8594e-09	3.5469e-09	3.2345e-09	2.6013e-09	2.2891e-09	1.9769e-09	1.5045e-09	1.6737e-09	1.5223e-09	2.173e-09	2.3425e-09	2.6725e-09	3.163e-09	3.814e-09	4.4651e-09	4.7955e-09	4.9655e-09	5.6168e-09	5.7869e-09	6.1176e-09	6.6087e-09	6.2978e-09	6.3078e-09	6.4783e-09	6.328e-09	6.4987e-09	5.8673e-09	5.3964e-09	5.5672e-09	5.7381e-09
7.2196e-09	7.7071e-09	7.7136e-09	6.9181e-09	6.7643e-09	6.1294e-09	5.4946e-09	5.0204e-09	4.867e-09	5.0347e-09	5.2024e-09	4.889e-09	5.0569e-09	5.3853e-09	5.393e-09	5.08e-09	4.9275e-09	5.0959e-09	4.7832e-09	4.3101e-09	3.9976e-09	3.6851e-09	3.0519e-09	2.5792e-09	2.267e-09	2.2758e-09	2.1242e-09	1.9727e-09	2.6233e-09	2.7928e-09	2.8019e-09	3.132e-09	3.6226e-09	4.1132e-09	4.7643e-09	5.2551e-09	5.4252e-09	5.5953e-09	5.7655e-09	5.7753e-09	5.9456e-09	6.2765e-09	6.2865e-09	5.9758e-09	5.8256e-09	4.8733e-09	5.0441e-09	5.3753e-09	5.3858e-09	5.3963e-09
6.8759e-09	6.8823e-09	7.0492e-09	6.4141e-09	6.2604e-09	5.9464e-09	5.4721e-09	4.3562e-09	4.3633e-09	4.6914e-09	4.5383e-09	4.5458e-09	4.2325e-09	4.8818e-09	4.7291e-09	4.8974e-09	4.2637e-09	4.4322e-09	4.4403e-09	3.6464e-09	3.3339e-09	2.8611e-09	2.7092e-09	2.7178e-09	2.7265e-09	2.7352e-09	2.9045e-09	3.0739e-09	3.2433e-09	3.5733e-09	3.7429e-09	3.9125e-09	4.2427e-09	4.4126e-09	4.9033e-09	5.5546e-09	5.4038e-09	5.7344e-09	5.4234e-09	5.4333e-09	5.9245e-09	5.9345e-09	5.9446e-09	5.6339e-09	5.0025e-09	4.8524e-09	5.0232e-09	4.8732e-09	4.8837e-09	5.3755e-09
6.0513e-09	6.3785e-09	6.5455e-09	6.2313e-09	5.9172e-09	5.6032e-09	4.9685e-09	4.013e-09	3.8598e-09	3.5463e-09	3.3932e-09	3.5611e-09	3.8896e-09	3.7368e-09	3.905e-09	4.3942e-09	4.2418e-09	4.0894e-09	3.7768e-09	3.4642e-09	2.9913e-09	2.6789e-09	2.8479e-09	2.6961e-09	2.7048e-09	3.0345e-09	3.5246e-09	3.5336e-09	3.8635e-09	3.8727e-09	4.3632e-09	4.3725e-09	4.061e-09	4.2309e-09	5.0425e-09	5.2126e-09	5.2223e-09	4.9112e-09	5.2419e-09	5.4123e-09	5.1014e-09	5.1115e-09	5.6029e-09	4.9714e-09	4.5004e-09	4.5108e-09	4.5212e-09	4.5317e-09	5.0235e-09	5.5153e-09
5.8685e-09	5.875e-09	5.7211e-09	5.7278e-09	5.7346e-09	4.9394e-09	4.1443e-09	3.5097e-09	3.0357e-09	2.8826e-09	3.2109e-09	2.8975e-09	3.3864e-09	3.5546e-09	3.5624e-09	3.7307e-09	4.22e-09	3.9073e-09	3.4343e-09	3.4426e-09	2.9697e-09	2.9782e-09	2.8264e-09	3.4768e-09	3.4855e-09	3.9756e-09	4.4658e-09	4.4748e-09	4.6444e-09	5.1348e-09	5.1441e-09	5.1534e-09	4.842e-09	4.2099e-09	4.5403e-09	4.7104e-09	4.5597e-09	4.4091e-09	4.7398e-09	4.7498e-09	4.439e-09	4.1283e-09	4.1385e-09	4.4695e-09	4.159e-09	4.3298e-09	4.3403e-09	4.9924e-09	5.4843e-09	5.4949e-09
5.3652e-09	5.5321e-09	5.6991e-09	5.7058e-09	5.5522e-09	4.757e-09	4.2828e-09	3.4879e-09	3.3347e-09	3.1816e-09	3.0287e-09	3.0363e-09	3.3648e-09	3.5329e-09	3.3804e-09	3.0675e-09	3.5569e-09	3.565e-09	3.5733e-09	3.2608e-09	3.2692e-09	3.759e-09	3.4468e-09	3.9368e-09	4.5872e-09	4.917e-09	4.9259e-09	5.2558e-09	5.4254e-09	5.2742e-09	5.444e-09	5.4533e-09	5.142e-09	4.6703e-09	4.5195e-09	4.5292e-09	4.539e-09	4.228e-09	4.2379e-09	4.0875e-09	4.258e-09	4.4286e-09	3.9576e-09	4.2887e-09	4.1386e-09	4.3095e-09	4.4804e-09	4.9722e-09	5.3036e-09	5.956e-09
4.7016e-09	4.7081e-09	5.196e-09	5.2028e-09	5.0492e-09	4.8957e-09	4.1007e-09	3.3058e-09	2.9923e-09	2.8393e-09	2.3655e-09	3.1752e-09	3.6641e-09	3.3511e-09	3.1986e-09	3.367e-09	3.3751e-09	3.0625e-09	3.0708e-09	3.2396e-09	3.8898e-09	4.0587e-09	4.5487e-09	4.8782e-09	5.3683e-09	5.8585e-09	5.8675e-09	6.3579e-09	5.8858e-09	5.8951e-09	5.2628e-09	5.4326e-09	5.2817e-09	4.9705e-09	4.0177e-09	4.1878e-09	4.0372e-09	4.0471e-09	3.8967e-09	3.5859e-09	3.9168e-09	3.7666e-09	4.2581e-09	3.9476e-09	4.4393e-09	3.9685e-09	4.7811e-09	5.1125e-09	5.6044e-09	5.936e-09
3.7175e-09	4.0448e-09	4.2119e-09	4.5395e-09	4.7068e-09	4.393e-09	3.9189e-09	3.6052e-09	3.1313e-09	2.6575e-09	2.5046e-09	2.8331e-09	3.6429e-09	3.4903e-09	3.3379e-09	3.6667e-09	3.5145e-09	3.2019e-09	3.8519e-09	4.1811e-09	4.3501e-09	4.6795e-09	5.1695e-09	5.9803e-09	6.1496e-09	6.6399e-09	7.2906e-09	6.9789e-09	6.5069e-09	6.3558e-09	5.7235e-09	5.4121e-09	5.2613e-09	5.1105e-09	4.6389e-09	4.4883e-09	4.3377e-09	4.1873e-09	3.716e-09	3.2449e-09	3.4154e-09	3.7465e-09	4.0776e-09	3.9276e-09	4.5797e-09	4.911e-09	4.9216e-09	5.4135e-09	6.2263e-09	6.3974e-09
3.696e-09	4.1838e-09	4.5114e-09	4.3578e-09	4.0439e-09	4.3717e-09	3.7372e-09	3.7444e-09	3.7518e-09	3.5989e-09	2.9648e-09	2.9724e-09	3.3011e-09	3.3089e-09	3.1565e-09	3.4854e-09	3.654e-09	4.1435e-09	4.1519e-09	4.802e-09	5.6127e-09	5.9422e-09	6.1113e-09	6.7618e-09	7.252e-09	7.9027e-09	8.0722e-09	7.7605e-09	7.1281e-09	6.4958e-09	6.1844e-09	6.0335e-09	5.4014e-09	5.2507e-09	5.1e-09	5.1098e-09	4.7989e-09	4.0068e-09	3.8564e-09	3.5457e-09	3.3955e-09	3.7266e-09	4.2182e-09	4.2286e-09	4.5599e-09	5.5329e-09	6.0248e-09	6.1959e-09	6.2066e-09	6.8591e-09
3.9956e-09	4.4835e-09	4.9715e-09	4.9783e-09	4.1832e-09	4.0298e-09	4.5183e-09	4.8464e-09	4.5329e-09	4.38e-09	3.5855e-09	3.5933e-09	3.2802e-09	3.4486e-09	3.617e-09	3.946e-09	4.5958e-09	4.6041e-09	5.2542e-09	5.5836e-09	6.0734e-09	6.5633e-09	7.0534e-09	7.5435e-09	8.1941e-09	8.3636e-09	8.2123e-09	8.0611e-09	7.5891e-09	7.1173e-09	6.3247e-09	5.853e-09	5.7022e-09	5.8723e-09	5.8821e-09	5.5711e-09	5.4206e-09	4.9494e-09	3.6761e-09	3.5259e-09	3.6965e-09	3.8673e-09	4.3589e-09	5.011e-09	5.3423e-09	5.8342e-09	6.3261e-09	6.6576e-09	6.8288e-09	6.8397e-09
3.9746e-09	4.3021e-09	4.9505e-09	4.9574e-09	5.1248e-09	4.6506e-09	4.8183e-09	5.3068e-09	5.3143e-09	5.1614e-09	4.5274e-09	3.8934e-09	3.7409e-09	3.7488e-09	3.5965e-09	4.2463e-09	4.415e-09	4.5837e-09	5.2338e-09	6.2049e-09	6.5343e-09	6.8639e-09	7.5144e-09	7.8441e-09	8.0135e-09	8.8247e-09	8.9943e-09	8.2014e-09	8.0504e-09	7.4181e-09	6.9464e-09	6.3143e-09	6.324e-09	6.4941e-09	5.8623e-09	6.0326e-09	6.203e-09	5.7318e-09	4.9398e-09	3.8271e-09	3.5165e-09	4.0081e-09	4.4998e-09	5.3124e-09	5.8042e-09	6.296e-09	6.788e-09	7.1196e-09	6.97e-09	7.3017e-09
4.1142e-09	4.4417e-09	5.0902e-09	5.0971e-09	5.4249e-09	5.2717e-09	5.7602e-09	5.7675e-09	5.775e-09	5.4617e-09	4.9881e-09	4.6751e-09	4.2017e-09	4.2097e-09	3.897e-09	3.7447e-09	4.5551e-09	5.6864e-09	6.0157e-09	6.0243e-09	6.835e-09	7.3251e-09	7.9756e-09	8.3053e-09	8.3144e-09	8.4839e-09	8.814e-09	8.5024e-09	7.5493e-09	7.2379e-09	6.9266e-09	6.6154e-09	6.4647e-09	6.314e-09	6.3239e-09	6.3338e-09	6.3439e-09	5.5519e-09	5.4016e-09	4.6098e-09	3.818e-09	3.9888e-09	4.9617e-09	5.4535e-09	5.9454e-09	6.5977e-09	6.9292e-09	7.5817e-09	7.5925e-09	7.443e-09
4.254e-09	4.5816e-09	5.0696e-09	5.3974e-09	5.4045e-09	6.0533e-09	5.7398e-09	6.5492e-09	6.3963e-09	6.2435e-09	5.9304e-09	4.9757e-09	4.5024e-09	4.35e-09	4.1977e-09	3.8851e-09	4.535e-09	5.3455e-09	6.3166e-09	6.3252e-09	7.136e-09	7.626e-09	7.7953e-09	8.2855e-09	8.1342e-09	8.4642e-09	8.1526e-09	8.4827e-09	7.5296e-09	6.7371e-09	6.4258e-09	5.9542e-09	6.4452e-09	6.6154e-09	6.4649e-09	5.9936e-09	6.8058e-09	6.3346e-09	5.2219e-09	4.5905e-09	4.28e-09	4.7717e-09	4.6218e-09	5.274e-09	6.4076e-09	7.2203e-09	7.3915e-09	7.7232e-09	7.8945e-09	7.5846e-09
4.8753e-09	4.7216e-09	5.2097e-09	5.2167e-09	5.705e-09	6.0331e-09	6.6821e-09	6.6895e-09	6.5366e-09	6.7047e-09	6.3916e-09	5.4369e-09	4.8032e-09	4.4904e-09	4.4986e-09	4.6672e-09	4.836e-09	5.6466e-09	6.2968e-09	6.7867e-09	6.7954e-09	7.2855e-09	7.4548e-09	7.3034e-09	7.6333e-09	7.8029e-09	8.1331e-09	7.3403e-09	7.0289e-09	6.3968e-09	6.0856e-09	5.7744e-09	6.2655e-09	6.4357e-09	6.1248e-09	6.4557e-09	5.9845e-09	5.8343e-09	5.2028e-09	4.8923e-09	4.4214e-09	4.5923e-09	4.7633e-09	5.5759e-09	6.5491e-09	7.0411e-09	7.6936e-09	7.8648e-09	7.8758e-09	7.8868e-09
5.3363e-09	4.8619e-09	5.1896e-09	5.357e-09	5.5246e-09	5.8526e-09	6.5016e-09	6.6695e-09	6.8375e-09	6.6848e-09	6.5321e-09	6.0587e-09	4.7834e-09	4.9519e-09	4.4788e-09	4.6475e-09	5.1372e-09	5.7873e-09	5.9563e-09	6.6067e-09	6.2946e-09	6.4639e-09	6.9541e-09	6.8027e-09	6.9723e-09	6.5003e-09	6.8304e-09	6.8398e-09	6.5284e-09	5.7359e-09	5.5852e-09	5.274e-09	5.2839e-09	5.775e-09	5.6246e-09	5.6346e-09	5.8051e-09	5.4945e-09	5.3444e-09	5.0339e-09	4.7235e-09	4.8944e-09	4.9049e-09	5.5572e-09	6.6908e-09	7.0224e-09	7.1937e-09	7.5254e-09	7.6968e-09	7.7078e-09
6.1184e-09	5.1628e-09	4.8488e-09	5.1767e-09	5.3443e-09	5.6724e-09	6.161e-09	6.8102e-09	6.9782e-09	6.5046e-09	6.352e-09	6.3599e-09	5.245e-09	4.6115e-09	4.6197e-09	4.9489e-09	4.9573e-09	5.1262e-09	5.2953e-09	5.1436e-09	5.6336e-09	5.8029e-09	5.9723e-09	6.3022e-09	6.4718e-09	6.3207e-09	5.8488e-09	5.6978e-09	5.3865e-09	4.9148e-09	4.9245e-09	4.7738e-09	4.6233e-09	4.954e-09	5.2849e-09	5.1345e-09	5.1447e-09	5.3153e-09	5.1652e-09	5.0152e-09	5.1861e-09	4.8758e-09	5.0468e-09	5.6991e-09	6.0307e-09	6.5227e-09	7.4961e-09	7.6675e-09	7.3576e-09	7.5291e-09
6.4195e-09	5.7847e-09	4.9895e-09	5.157e-09	5.485e-09	5.8132e-09	6.4623e-09	6.7906e-09	7.1191e-09	7.1268e-09	6.493e-09	6.1801e-09	5.0652e-09	4.5921e-09	4.44e-09	4.4483e-09	4.4568e-09	4.7861e-09	4.9552e-09	4.964e-09	4.652e-09	5.3026e-09	5.1512e-09	5.1603e-09	5.4903e-09	5.4996e-09	5.509e-09	5.358e-09	5.2072e-09	4.7355e-09	4.5848e-09	4.5946e-09	4.6045e-09	5.4166e-09	5.2662e-09	4.6346e-09	4.8053e-09	5.4572e-09	5.1467e-09	5.1571e-09	4.8468e-09	5.0177e-09	5.1888e-09	5.8412e-09	6.1728e-09	6.8253e-09	6.9966e-09	7.4888e-09	7.3394e-09	7.511e-09
6.3999e-09	5.4443e-09	5.1304e-09	5.1375e-09	4.9843e-09	6.1146e-09	6.122e-09	7.0921e-09	7.2601e-09	6.9471e-09	6.7945e-09	6.6421e-09	5.2064e-09	4.2521e-09	4.2604e-09	4.5896e-09	3.9564e-09	5.0879e-09	5.5779e-09	5.1054e-09	4.7934e-09	4.3211e-09	4.9719e-09	4.6602e-09	5.6319e-09	5.4808e-09	5.009e-09	5.3393e-09	4.7072e-09	4.8773e-09	4.2454e-09	4.2552e-09	4.586e-09	4.4355e-09	5.4081e-09	4.937e-09	4.9472e-09	4.9575e-09	4.8075e-09	4.9784e-09	4.5077e-09	4.5182e-09	5.1706e-09	5.1813e-09	6.315e-09	6.8072e-09	7.1389e-09	7.3104e-09	6.8402e-09	7.3326e-09
5.7389e-09	5.1041e-09	5.1111e-09	4.637e-09	4.4838e-09	5.2933e-09	5.9424e-09	6.7521e-09	7.0806e-09	7.0884e-09	7.4171e-09	6.623e-09	5.5082e-09	4.5539e-09	4.081e-09	3.6082e-09	3.6167e-09	5.3899e-09	6.0403e-09	5.5678e-09	4.4538e-09	4.6232e-09	4.3115e-09	4.8019e-09	4.9716e-09	4.8205e-09	5.1508e-09	5.3208e-09	4.8491e-09	4.0567e-09	4.2269e-09	4.5576e-09	4.5676e-09	4.738e-09	4.5877e-09	5.0792e-09	5.4103e-09	4.9393e-09	4.7893e-09	4.7998e-09	4.65e-09	4.5002e-09	4.9921e-09	5.805e-09	6.1367e-09	6.7892e-09	7.121e-09	7.2925e-09	6.5015e-09	6.6731e-09
5.2384e-09	4.9245e-09	4.4503e-09	4.7783e-09	4.6252e-09	5.1138e-09	5.9234e-09	6.4122e-09	6.42e-09	6.4278e-09	6.917e-09	6.2833e-09	5.6498e-09	5.0164e-09	3.7414e-09	3.2686e-09	3.2772e-09	4.0879e-09	4.4175e-09	4.4263e-09	4.5956e-09	4.6047e-09	4.4534e-09	4.623e-09	5.1136e-09	5.1229e-09	5.2928e-09	4.9816e-09	4.9912e-09	5.001e-09	4.3691e-09	4.0582e-09	4.2286e-09	4.7199e-09	4.5696e-09	5.0611e-09	5.3922e-09	5.4026e-09	4.9318e-09	4.9423e-09	4.7924e-09	4.4823e-09	5.2951e-09	5.3059e-09	5.798e-09	6.6111e-09	7.2637e-09	6.954e-09	6.9651e-09	6.6555e-09
5.059e-09	4.9056e-09	5.0731e-09	4.7594e-09	4.9271e-09	5.4158e-09	6.065e-09	6.3935e-09	6.4012e-09	6.7299e-09	6.417e-09	6.1043e-09	5.4708e-09	4.5165e-09	4.2041e-09	3.4105e-09	2.4565e-09	3.2673e-09	3.7573e-09	3.6058e-09	4.4168e-09	4.5863e-09	4.9163e-09	4.1234e-09	4.614e-09	4.7839e-09	4.9538e-09	4.9634e-09	4.8127e-09	4.8224e-09	4.1906e-09	4.5214e-09	4.371e-09	4.3811e-09	4.7121e-09	5.0431e-09	5.5347e-09	5.7055e-09	5.3952e-09	4.4432e-09	4.2934e-09	4.7854e-09	4.9566e-09	5.4487e-09	6.4221e-09	6.7539e-09	6.9253e-09	7.0969e-09	6.7872e-09	6.638e-09
5.0402e-09	5.3681e-09	5.0543e-09	5.3824e-09	5.7105e-09	5.8784e-09	6.3672e-09	7.0165e-09	7.1847e-09	6.7113e-09	6.2381e-09	5.9254e-09	5.2919e-09	4.4981e-09	3.7044e-09	2.9108e-09	2.759e-09	3.0886e-09	3.5786e-09	4.0688e-09	4.8799e-09	4.4077e-09	4.4169e-09	4.5866e-09	4.4355e-09	4.6054e-09	4.7753e-09	4.785e-09	4.6343e-09	4.8045e-09	4.6539e-09	4.5035e-09	4.1927e-09	4.3632e-09	4.3734e-09	5.5066e-09	5.8378e-09	5.8483e-09	5.6984e-09	4.9069e-09	4.5967e-09	4.7678e-09	5.2599e-09	5.752e-09	6.4046e-09	6.576e-09	6.7475e-09	6.9191e-09	6.2886e-09	6.1395e-09
5.0216e-09	5.5099e-09	5.517e-09	5.3638e-09	5.5316e-09	6.1807e-09	6.5092e-09	6.9981e-09	7.0059e-09	6.3722e-09	6.2198e-09	5.5862e-09	4.3111e-09	3.6778e-09	2.8841e-09	2.5718e-09	2.4201e-09	2.7496e-09	3.721e-09	4.6924e-09	4.8618e-09	4.5501e-09	4.3989e-09	4.8895e-09	4.4176e-09	3.9458e-09	4.4367e-09	4.6067e-09	4.4561e-09	4.6263e-09	4.4758e-09	4.6462e-09	4.4959e-09	4.3456e-09	4.5163e-09	5.0078e-09	5.6599e-09	5.3495e-09	4.8788e-09	4.729e-09	4.5793e-09	4.7505e-09	5.0821e-09	5.2534e-09	6.0665e-09	6.5588e-09	6.4095e-09	6.5811e-09	6.5923e-09	5.8015e-09
4.8428e-09	5.1707e-09	5.1778e-09	5.6663e-09	5.9946e-09	6.4833e-09	6.6513e-09	6.659e-09	6.5065e-09	6.1936e-09	5.5599e-09	4.9264e-09	3.9722e-09	3.3389e-09	3.0265e-09	2.7142e-09	3.2042e-09	3.8546e-09	4.3447e-09	4.8349e-09	4.6836e-09	4.8531e-09	4.7019e-09	4.3904e-09	4.3999e-09	3.7677e-09	4.419e-09	4.5891e-09	4.1176e-09	4.7691e-09	4.9395e-09	4.4683e-09	4.6388e-09	4.3281e-09	4.3384e-09	4.1883e-09	4.68e-09	4.6905e-09	4.7011e-09	4.3909e-09	4.4016e-09	4.5728e-09	5.2254e-09	5.3967e-09	5.7286e-09	6.0605e-09	6.3924e-09	6.8849e-09	6.2545e-09	5.7846e-09
4.5038e-09	4.6712e-09	5.1596e-09	5.3274e-09	5.6556e-09	6.3048e-09	6.6333e-09	6.4806e-09	6.1676e-09	5.8547e-09	5.0607e-09	3.946e-09	3.6334e-09	3.1606e-09	3.3295e-09	3.4985e-09	3.3468e-09	3.8368e-09	4.8082e-09	4.9776e-09	4.9867e-09	4.8355e-09	4.2031e-09	4.052e-09	3.7406e-09	3.7502e-09	4.0806e-09	4.732e-09	4.7418e-09	4.7517e-09	4.7617e-09	4.4509e-09	4.4611e-09	4.3109e-09	3.8399e-09	4.1711e-09	4.342e-09	4.1921e-09	4.2027e-09	4.053e-09	4.2241e-09	4.3954e-09	4.8875e-09	5.0589e-09	5.5512e-09	6.0435e-09	6.0547e-09	6.2264e-09	6.0772e-09	5.6074e-09
3.6836e-09	4.3324e-09	4.9812e-09	5.7906e-09	6.1189e-09	6.1265e-09	6.6154e-09	5.9815e-09	5.3477e-09	5.3557e-09	4.0805e-09	3.9282e-09	3.6157e-09	3.3033e-09	3.6327e-09	3.3204e-09	3.65e-09	4.3005e-09	5.2719e-09	5.2809e-09	5.29e-09	4.818e-09	4.5065e-09	3.8742e-09	3.7232e-09	3.8932e-09	3.7425e-09	3.9126e-09	4.5641e-09	4.7345e-09	4.4236e-09	4.2733e-09	3.9626e-09	3.8125e-09	3.9832e-09	3.9936e-09	3.8437e-09	3.6938e-09	3.7045e-09	3.5548e-09	3.8864e-09	4.0577e-09	4.5498e-09	4.8817e-09	5.5344e-09	5.5455e-09	5.5567e-09	5.7284e-09	5.2585e-09	5.1095e-09
3.8262e-09	4.3145e-09	4.9634e-09	6.0937e-09	6.1012e-09	6.1087e-09	5.956e-09	5.9638e-09	4.6884e-09	4.2151e-09	3.9024e-09	3.9107e-09	3.5982e-09	3.6066e-09	3.936e-09	3.9446e-09	4.4346e-09	4.4435e-09	5.2545e-09	5.5844e-09	5.4331e-09	5.1215e-09	4.4892e-09	4.1778e-09	3.3852e-09	3.5552e-09	3.5649e-09	3.5747e-09	3.745e-09	3.9153e-09	4.0858e-09	3.4542e-09	3.4644e-09	3.4747e-09	3.485e-09	3.3351e-09	3.506e-09	3.8374e-09	3.6877e-09	3.3776e-09	3.228e-09	3.7201e-09	4.0519e-09	4.7046e-09	5.1969e-09	5.5289e-09	5.5402e-09	5.2306e-09	5.0816e-09	4.6118e-09
3.6481e-09	4.7782e-09	5.2667e-09	5.7553e-09	5.7628e-09	5.7704e-09	5.7781e-09	5.3046e-09	4.5105e-09	3.8769e-09	3.7246e-09	3.5724e-09	3.5808e-09	3.9101e-09	4.3999e-09	4.2482e-09	4.4174e-09	4.9075e-09	5.2373e-09	5.7276e-09	5.0951e-09	4.944e-09	4.1512e-09	3.8399e-09	3.3681e-09	3.2174e-09	3.0667e-09	3.0765e-09	3.2468e-09	3.2567e-09	3.1064e-09	3.4374e-09	3.1268e-09	2.8162e-09	2.987e-09	2.9975e-09	3.3289e-09	2.6978e-09	2.8689e-09	3.361e-09	3.5322e-09	4.0244e-09	3.875e-09	4.3673e-09	4.6992e-09	5.0313e-09	5.0425e-09	5.0538e-09	5.0652e-09	4.7559e-09
3.3098e-09	4.6003e-09	5.4096e-09	5.7379e-09	6.0662e-09	5.753e-09	5.7607e-09	4.9665e-09	4.3328e-09	3.6992e-09	3.7073e-09	4.1969e-09	4.6865e-09	4.695e-09	5.1849e-09	5.1936e-09	5.2024e-09	5.5321e-09	5.8619e-09	5.871e-09	5.5594e-09	5.2479e-09	4.776e-09	3.9834e-09	3.5117e-09	3.5213e-09	3.3707e-09	3.3805e-09	3.3904e-09	3.24e-09	3.4105e-09	3.2603e-09	3.1101e-09	2.4788e-09	2.81e-09	2.6601e-09	2.6707e-09	2.5209e-09	3.1733e-09	2.8633e-09	3.3554e-09	3.8476e-09	4.019e-09	4.5113e-09	4.6829e-09	4.8546e-09	4.8659e-09	5.5189e-09	5.3699e-09	4.5793e-09
3.1321e-09	3.7809e-09	4.4299e-09	5.0789e-09	5.4073e-09	5.415e-09	5.1019e-09	4.7889e-09	3.9948e-09	3.8425e-09	3.8507e-09	4.3403e-09	4.6695e-09	4.9989e-09	5.3283e-09	5.9787e-09	6.4688e-09	5.9965e-09	6.1659e-09	6.175e-09	5.8634e-09	5.5519e-09	4.9196e-09	4.2875e-09	3.6554e-09	3.3442e-09	3.354e-09	3.2035e-09	3.053e-09	3.2234e-09	3.0731e-09	3.0833e-09	2.7728e-09	2.9436e-09	2.3123e-09	2.002e-09	2.0126e-09	2.1837e-09	2.5153e-09	2.5261e-09	3.1787e-09	3.8313e-09	4.0028e-09	4.6556e-09	4.6668e-09	4.678e-09	4.6893e-09	5.0216e-09	4.5518e-09	4.4029e-09
2.3128e-09	4.0846e-09	2.8086e-09	5.5431e-09	3.7861e-09	5.5584e-09	3.962e-09	4.2907e-09	3.657e-09	3.986e-09	4.1546e-09	4.0025e-09	5.2943e-09	4.6612e-09	6.274e-09	6.4432e-09	6.9333e-09	6.9422e-09	6.9513e-09	6.8e-09	6.1676e-09	6.1769e-09	4.5822e-09	4.5917e-09	3.6388e-09	3.809e-09	3.1771e-09	3.5078e-09	3.5178e-09	3.8487e-09	3.3776e-09	3.067e-09	3.0773e-09	2.7668e-09	2.4565e-09	1.9858e-09	1.836e-09	1.5259e-09	2.0179e-09	2.1892e-09	3.1626e-09	2.8528e-09	4.3076e-09	3.6771e-09	4.4904e-09	4.5016e-09	4.9942e-09	4.6848e-09	4.5359e-09	4.5474e-09
2.2959e-09	3.1052e-09	2.9521e-09	3.7617e-09	3.6088e-09	4.2582e-09	3.7847e-09	3.6322e-09	3.4798e-09	3.488e-09	3.6566e-09	3.9858e-09	4.7964e-09	5.2862e-09	6.8991e-09	6.587e-09	7.0771e-09	7.5673e-09	7.416e-09	7.5856e-09	6.6324e-09	5.6792e-09	5.047e-09	4.4149e-09	3.9433e-09	3.7926e-09	3.8024e-09	3.8124e-09	3.5015e-09	3.8324e-09	4.003e-09	4.0133e-09	3.3819e-09	3.2319e-09	3.082e-09	2.2905e-09	1.8199e-09	1.6702e-09	1.681e-09	2.0128e-09	2.6654e-09	3.1577e-09	3.4896e-09	3.982e-09	4.3141e-09	4.8067e-09	4.818e-09	4.8295e-09	4.1993e-09	4.5317e-09
1.9583e-09	2.2864e-09	2.2937e-09	2.3012e-09	2.9505e-09	2.9582e-09	2.966e-09	2.8135e-09	2.982e-09	3.311e-09	3.9609e-09	3.9693e-09	4.7799e-09	5.2697e-09	6.0805e-09	7.2122e-09	7.8628e-09	7.8718e-09	7.7205e-09	7.4088e-09	6.7765e-09	6.1442e-09	5.3516e-09	4.3987e-09	4.0875e-09	3.9368e-09	3.7863e-09	3.6358e-09	4.1271e-09	4.1372e-09	4.1474e-09	4.3181e-09	4.4889e-09	3.6972e-09	2.9057e-09	2.2746e-09	2.1249e-09	1.9752e-09	2.1464e-09	1.9969e-09	2.4892e-09	2.9815e-09	3.4739e-09	3.9663e-09	4.138e-09	4.6306e-09	4.3212e-09	4.4931e-09	4.0233e-09	3.8745e-09
1.6208e-09	1.7885e-09	2.1167e-09	2.2847e-09	2.4527e-09	2.7813e-09	2.7891e-09	2.6366e-09	2.6447e-09	3.1342e-09	3.3029e-09	4.1134e-09	4.9239e-09	5.7346e-09	6.5455e-09	6.8751e-09	7.5257e-09	7.8556e-09	7.3834e-09	6.9114e-09	6.5999e-09	5.1656e-09	4.6938e-09	4.8638e-09	4.2319e-09	3.9208e-09	3.6098e-09	3.7802e-09	4.1111e-09	4.2817e-09	4.2919e-09	3.8209e-09	4.1522e-09	3.6814e-09	2.8898e-09	2.5796e-09	2.4299e-09	1.9595e-09	1.9703e-09	2.3021e-09	2.7944e-09	3.1263e-09	3.2979e-09	3.6299e-09	3.8016e-09	3.9734e-09	4.3057e-09	4.1568e-09	4.1683e-09	4.18e-09
2.0857e-09	2.2534e-09	2.4212e-09	2.1079e-09	2.2759e-09	2.2837e-09	2.452e-09	2.6204e-09	2.9493e-09	3.5992e-09	3.4471e-09	4.418e-09	5.389e-09	6.3602e-09	7.0106e-09	7.3402e-09	7.5096e-09	7.6791e-09	7.207e-09	7.0558e-09	6.1026e-09	5.6308e-09	4.8383e-09	4.0458e-09	4.216e-09	3.9049e-09	3.594e-09	3.4436e-09	3.9349e-09	3.9451e-09	3.7949e-09	3.9656e-09	3.976e-09	3.8261e-09	3.3555e-09	2.8849e-09	2.4143e-09	2.5856e-09	2.2756e-09	2.2866e-09	2.9393e-09	3.4317e-09	3.4428e-09	3.7749e-09	3.9467e-09	3.7976e-09	3.8091e-09	4.1415e-09	3.9926e-09	4.0043e-09
2.7111e-09	3.0392e-09	2.5654e-09	2.4125e-09	2.2597e-09	2.7488e-09	3.0775e-09	2.9251e-09	3.4144e-09	3.9039e-09	4.2331e-09	4.8832e-09	5.6938e-09	6.1837e-09	6.9946e-09	7.1639e-09	7.4937e-09	7.3423e-09	6.8703e-09	7.0399e-09	5.766e-09	5.2942e-09	4.8225e-09	4.0301e-09	3.8794e-09	3.2475e-09	3.2575e-09	3.1071e-09	3.438e-09	3.6086e-09	3.298e-09	3.9501e-09	3.3188e-09	3.8106e-09	3.34e-09	2.8694e-09	2.3989e-09	2.5701e-09	2.5811e-09	2.2712e-09	3.2448e-09	2.9351e-09	3.4275e-09	3.4388e-09	3.6106e-09	3.622e-09	3.7939e-09	3.6451e-09	3.6567e-09	3.9892e-09
4.2992e-09	3.6648e-09	3.191e-09	3.0381e-09	3.0458e-09	3.214e-09	3.0615e-09	3.3904e-09	3.5589e-09	3.888e-09	4.2172e-09	5.0277e-09	5.8384e-09	6.0075e-09	6.8184e-09	7.3085e-09	6.8363e-09	7.3266e-09	7.015e-09	6.8638e-09	5.7503e-09	4.7973e-09	4.1652e-09	3.854e-09	3.543e-09	3.3924e-09	3.2419e-09	3.4124e-09	3.5829e-09	3.7536e-09	3.443e-09	3.4534e-09	3.6243e-09	3.6348e-09	3.485e-09	3.0145e-09	2.8649e-09	2.5549e-09	2.7262e-09	2.8977e-09	2.9088e-09	3.2408e-09	3.252e-09	3.5841e-09	3.5955e-09	3.7674e-09	3.458e-09	3.7905e-09	3.6417e-09	3.493e-09
4.7645e-09	4.451e-09	4.1376e-09	3.9848e-09	3.6716e-09	4.1607e-09	3.6874e-09	3.6954e-09	4.0244e-09	4.8348e-09	4.8431e-09	5.6537e-09	5.6623e-09	6.1522e-09	6.6423e-09	6.3304e-09	6.9811e-09	6.1881e-09	7.3202e-09	5.4045e-09	6.0556e-09	4.3005e-09	4.1497e-09	3.3573e-09	3.0463e-09	3.6978e-09	3.0661e-09	3.8783e-09	3.5676e-09	3.7382e-09	3.5881e-09	4.0798e-09	3.9299e-09	3.78e-09	3.6303e-09	2.8389e-09	2.6893e-09	2.8606e-09	2.8716e-09	2.8826e-09	2.8937e-09	3.3861e-09	3.237e-09	3.5692e-09	3.2597e-09	3.7524e-09	3.2827e-09	3.4548e-09	3.7873e-09	2.9969e-09
5.8716e-09	5.7186e-09	5.0844e-09	4.6107e-09	4.7789e-09	4.4659e-09	4.3134e-09	4.8027e-09	4.6505e-09	5.3004e-09	4.988e-09	5.3173e-09	4.8447e-09	5.8159e-09	5.6643e-09	5.9941e-09	5.6823e-09	5.8518e-09	5.7006e-09	5.0683e-09	4.9173e-09	4.1248e-09	3.6531e-09	2.5399e-09	3.031e-09	2.8805e-09	3.2113e-09	2.9006e-09	3.8732e-09	3.8835e-09	3.8938e-09	4.0647e-09	3.7544e-09	3.4441e-09	3.2944e-09	3.1447e-09	2.8347e-09	3.1665e-09	2.3754e-09	3.0281e-09	3.0392e-09	3.3713e-09	3.543e-09	3.5543e-09	3.4053e-09	3.4168e-09	3.1076e-09	3.2796e-09	3.2913e-09	2.9822e-09
6.8186e-09	6.5051e-09	5.8709e-09	5.2369e-09	5.5654e-09	5.4129e-09	5.1e-09	4.9476e-09	5.1163e-09	5.285e-09	4.6517e-09	4.4998e-09	4.5085e-09	3.8755e-09	4.8469e-09	4.8558e-09	5.3461e-09	4.8741e-09	4.7229e-09	4.8927e-09	4.1e-09	3.6283e-09	3.1567e-09	2.6852e-09	2.3742e-09	2.2237e-09	2.8754e-09	3.3668e-09	3.3769e-09	3.5476e-09	3.7184e-09	3.7289e-09	3.579e-09	3.9104e-09	3.4399e-09	2.9694e-09	3.1407e-09	2.3495e-09	2.8418e-09	2.8529e-09	3.3453e-09	3.8378e-09	3.5283e-09	3.3792e-09	3.3907e-09	3.4022e-09	3.2534e-09	3.4255e-09	2.6351e-09	2.9677e-09
7.2844e-09	7.2918e-09	6.818e-09	6.184e-09	6.0313e-09	6.0392e-09	6.2076e-09	5.574e-09	5.7426e-09	4.9489e-09	5.4386e-09	4.3242e-09	4.1724e-09	3.5395e-09	4.0296e-09	3.7178e-09	3.5664e-09	4.5381e-09	3.4245e-09	4.2359e-09	2.9621e-09	3.2925e-09	2.3396e-09	2.5098e-09	2.0384e-09	2.0483e-09	3.0209e-09	2.7102e-09	3.3621e-09	3.3724e-09	4.0244e-09	3.8745e-09	3.5642e-09	4.0561e-09	3.4251e-09	3.2755e-09	2.9656e-09	2.6557e-09	2.6667e-09	2.8383e-09	3.6515e-09	3.6628e-09	3.6741e-09	3.8459e-09	3.697e-09	3.7085e-09	3.2389e-09	3.2506e-09	3.1019e-09	2.6325e-09
7.9108e-09	7.4369e-09	7.4444e-09	7.6125e-09	7.2994e-09	6.6657e-09	6.5132e-09	6.3609e-09	6.0483e-09	5.5754e-09	4.9422e-09	4.7904e-09	4.1574e-09	3.3641e-09	3.0521e-09	2.9007e-09	3.0702e-09	3.0794e-09	3.4095e-09	2.9377e-09	2.6263e-09	2.4755e-09	2.0039e-09	1.8533e-09	2.184e-09	2.194e-09	2.204e-09	2.8558e-09	3.1869e-09	3.6785e-09	3.8493e-09	3.539e-09	4.0308e-09	3.5602e-09	3.5709e-09	2.6193e-09	3.2718e-09	2.8016e-09	2.8126e-09	2.6633e-09	3.3162e-09	3.4879e-09	3.4993e-09	3.8315e-09	3.2014e-09	4.015e-09	3.5454e-09	3.0759e-09	2.7668e-09	2.9391e-09
7.7353e-09	8.0635e-09	8.2315e-09	8.2391e-09	8.5677e-09	7.7735e-09	6.9795e-09	6.6668e-09	6.1938e-09	5.8813e-09	5.5689e-09	4.2942e-09	3.5008e-09	2.8679e-09	2.8768e-09	2.7254e-09	2.5741e-09	2.4229e-09	2.753e-09	2.9229e-09	2.1303e-09	1.6587e-09	1.508e-09	1.5178e-09	2.0089e-09	1.6981e-09	2.029e-09	2.8412e-09	3.4931e-09	3.8243e-09	3.5139e-09	3.364e-09	3.6955e-09	3.5457e-09	3.3961e-09	3.4069e-09	3.2574e-09	2.7872e-09	2.9587e-09	2.9698e-09	2.8206e-09	2.9924e-09	3.485e-09	3.336e-09	3.508e-09	3.8404e-09	3.6916e-09	3.2221e-09	2.5922e-09	2.4437e-09
7.7203e-09	7.8881e-09	8.0561e-09	8.0638e-09	8.5528e-09	7.5983e-09	7.2855e-09	6.8124e-09	6.4998e-09	6.0269e-09	5.5541e-09	4.6002e-09	3.3256e-09	2.8532e-09	2.3808e-09	1.7482e-09	1.9177e-09	2.2478e-09	2.2571e-09	2.1062e-09	1.9553e-09	1.6441e-09	1.333e-09	1.3428e-09	1.6735e-09	1.6835e-09	1.8541e-09	2.0247e-09	2.6766e-09	3.3286e-09	3.4995e-09	3.8309e-09	3.8415e-09	3.8522e-09	3.3817e-09	3.2322e-09	3.564e-09	2.9333e-09	2.784e-09	2.7952e-09	3.2877e-09	3.1386e-09	2.9896e-09	3.1615e-09	3.173e-09	3.3451e-09	3.0359e-09	2.8872e-09	2.5782e-09	2.7505e-09
7.2243e-09	7.5525e-09	7.3997e-09	7.8886e-09	7.736e-09	7.5835e-09	7.2708e-09	6.7977e-09	6.3247e-09	5.8518e-09	5.3791e-09	4.2648e-09	3.7923e-09	2.6782e-09	2.0454e-09	1.2524e-09	1.422e-09	1.9125e-09	1.9218e-09	1.9313e-09	1.4596e-09	9.8796e-10	1.1581e-09	1.4888e-09	1.6592e-09	1.3483e-09	1.5189e-09	2.1708e-09	2.5019e-09	2.9935e-09	3.3248e-09	3.8166e-09	4.3085e-09	4.3193e-09	4.3301e-09	4.1805e-09	3.8707e-09	3.24e-09	3.2512e-09	3.102e-09	3.2736e-09	2.9642e-09	2.8152e-09	2.9871e-09	2.6778e-09	2.8499e-09	2.5407e-09	2.3921e-09	2.4039e-09	1.9346e-09
7.2096e-09	7.2171e-09	7.2247e-09	7.7136e-09	7.4006e-09	7.4086e-09	6.9354e-09	7.104e-09	6.4706e-09	5.8373e-09	4.5625e-09	4.0899e-09	3.2965e-09	2.1825e-09	1.7102e-09	1.0776e-09	1.4076e-09	1.5773e-09	1.747e-09	1.7565e-09	1.7661e-09	1.6153e-09	1.4647e-09	1.4745e-09	1.3241e-09	1.8154e-09	1.6651e-09	2.1566e-09	2.969e-09	3.1398e-09	3.3107e-09	3.9629e-09	4.2944e-09	4.626e-09	4.7973e-09	4.8082e-09	4.1775e-09	4.0281e-09	4.0393e-09	3.8901e-09	3.5806e-09	3.2711e-09	2.8013e-09	2.8128e-09	2.8244e-09	2.6756e-09	2.6874e-09	2.0575e-09	2.2298e-09	2.0813e-09
6.8743e-09	7.0422e-09	7.3706e-09	7.3783e-09	7.3862e-09	7.0733e-09	7.0814e-09	6.6083e-09	6.6166e-09	5.9834e-09	4.869e-09	4.236e-09	3.1218e-09	2.1682e-09	1.2147e-09	1.3841e-09	1.2329e-09	1.7235e-09	2.0537e-09	2.0632e-09	1.9123e-09	1.7616e-09	1.9318e-09	1.7813e-09	1.7912e-09	2.2825e-09	2.1323e-09	2.4634e-09	2.7945e-09	3.4466e-09	3.4571e-09	4.1094e-09	4.4409e-09	4.9329e-09	5.1042e-09	5.436e-09	4.8053e-09	4.3351e-09	4.0255e-09	4.1971e-09	3.5668e-09	3.4178e-09	3.1084e-09	2.9595e-09	2.8107e-09	2.662e-09	2.6737e-09	2.3647e-09	2.2162e-09	2.5489e-09
6.6996e-09	6.707e-09	7.0355e-09	7.2036e-09	6.7302e-09	6.7382e-09	6.5859e-09	6.2733e-09	5.8003e-09	5.3275e-09	4.8548e-09	4.2218e-09	3.1077e-09	2.154e-09	1.2005e-09	7.2837e-10	1.3792e-09	1.8698e-09	2.0396e-09	2.2095e-09	2.54e-09	2.2288e-09	2.399e-09	2.2485e-09	2.2585e-09	2.429e-09	2.2788e-09	2.7703e-09	3.2619e-09	3.4328e-09	3.4433e-09	4.5768e-09	4.9084e-09	5.4004e-09	5.7321e-09	5.5826e-09	4.952e-09	4.8027e-09	4.0118e-09	3.8626e-09	3.874e-09	4.0458e-09	2.9344e-09	2.9459e-09	2.9575e-09	2.8088e-09	2.0185e-09	2.1908e-09	2.3631e-09	2.6959e-09
5.402e-09	5.8908e-09	6.5401e-09	6.227e-09	6.3953e-09	5.922e-09	5.6093e-09	5.6175e-09	5.4654e-09	4.6718e-09	4.3595e-09	3.7265e-09	2.9332e-09	1.4984e-09	1.347e-09	1.0352e-09	1.3653e-09	1.6954e-09	2.3465e-09	2.6769e-09	3.3282e-09	3.4983e-09	3.3477e-09	3.0368e-09	3.2072e-09	2.8965e-09	2.9067e-09	2.9169e-09	3.0877e-09	3.7399e-09	4.3921e-09	4.7235e-09	5.3759e-09	5.3867e-09	5.558e-09	5.4086e-09	5.4196e-09	4.7891e-09	4.319e-09	3.5282e-09	3.7e-09	3.7115e-09	3.2417e-09	3.0929e-09	2.6233e-09	2.4746e-09	2.1655e-09	1.8566e-09	2.1893e-09	2.843e-09
5.388e-09	5.5559e-09	5.2427e-09	5.2505e-09	5.2584e-09	4.7851e-09	4.7932e-09	4.8015e-09	4.3286e-09	4.1766e-09	3.3831e-09	2.9106e-09	2.2777e-09	1.9658e-09	1.4935e-09	1.1818e-09	1.8327e-09	2.6441e-09	3.1348e-09	3.3048e-09	3.7957e-09	3.9658e-09	4.1361e-09	4.3064e-09	4.156e-09	3.8453e-09	3.5347e-09	3.8658e-09	3.5554e-09	3.7263e-09	4.5389e-09	5.1912e-09	5.202e-09	5.5336e-09	6.0258e-09	6.0368e-09	5.727e-09	4.4548e-09	4.3056e-09	3.8357e-09	3.2054e-09	3.0564e-09	3.5492e-09	3.4004e-09	3.0912e-09	2.6217e-09	2.6335e-09	2.1641e-09	2.9782e-09	3.4714e-09
5.5346e-09	5.2212e-09	4.9081e-09	4.4346e-09	4.4425e-09	4.1296e-09	3.6565e-09	3.8252e-09	3.8335e-09	3.2004e-09	2.7277e-09	2.2551e-09	1.9431e-09	1.4708e-09	1.6403e-09	1.6494e-09	2.4607e-09	2.9513e-09	3.7629e-09	4.5745e-09	4.4237e-09	4.9147e-09	4.9246e-09	5.0949e-09	4.9446e-09	4.7943e-09	4.6441e-09	4.1732e-09	4.1836e-09	4.5149e-09	4.6859e-09	4.6966e-09	5.349e-09	5.3598e-09	6.0124e-09	5.5422e-09	5.3928e-09	4.6019e-09	4.2923e-09	3.5016e-09	3.513e-09	3.364e-09	3.3756e-09	3.0663e-09	3.078e-09	3.0898e-09	2.9412e-09	2.4719e-09	2.9651e-09	3.298e-09
5.3604e-09	4.8867e-09	4.5735e-09	4.2605e-09	3.7871e-09	3.3139e-09	3.1616e-09	2.849e-09	3.1782e-09	2.8659e-09	2.5537e-09	2.0811e-09	2.09e-09	1.9385e-09	1.7871e-09	2.1171e-09	2.6076e-09	3.4191e-09	3.9098e-09	4.7214e-09	5.3728e-09	5.2221e-09	5.8736e-09	6.044e-09	5.4124e-09	5.7434e-09	5.2724e-09	4.9619e-09	4.6515e-09	4.5016e-09	4.6726e-09	5.0041e-09	5.3357e-09	5.507e-09	5.8388e-09	5.5289e-09	4.8984e-09	4.5887e-09	4.2792e-09	3.6488e-09	3.179e-09	3.3509e-09	3.6833e-09	3.0533e-09	2.9046e-09	3.0768e-09	2.9282e-09	2.7797e-09	2.7917e-09	3.4454e-09
5.3468e-09	4.7127e-09	4.0787e-09	3.7657e-09	3.1319e-09	2.6587e-09	2.9877e-09	2.8355e-09	2.8439e-09	2.692e-09	2.5402e-09	2.3885e-09	2.5578e-09	2.5667e-09	2.4154e-09	2.4245e-09	2.915e-09	3.5661e-09	4.6985e-09	5.0289e-09	5.6803e-09	6.0109e-09	6.1812e-09	6.3516e-09	6.2012e-09	6.051e-09	5.58e-09	4.9486e-09	4.7987e-09	5.13e-09	4.8198e-09	4.6701e-09	4.8413e-09	5.0126e-09	5.0236e-09	5.0346e-09	4.7249e-09	4.0944e-09	3.6244e-09	3.4754e-09	3.4868e-09	3.8192e-09	3.3495e-09	3.2007e-09	2.8916e-09	3.0639e-09	2.5945e-09	2.9272e-09	2.9393e-09	3.4326e-09
5.4938e-09	4.3784e-09	3.7444e-09	3.5918e-09	2.4768e-09	2.3245e-09	2.493e-09	2.8222e-09	2.8306e-09	2.6787e-09	2.6873e-09	3.0169e-09	2.5445e-09	2.5534e-09	2.7229e-09	2.8925e-09	3.383e-09	4.0341e-09	4.6853e-09	5.1761e-09	6.1483e-09	6.4789e-09	6.6492e-09	6.4988e-09	6.0277e-09	6.0378e-09	5.8877e-09	5.7376e-09	5.2668e-09	5.4378e-09	4.9672e-09	4.6571e-09	4.9887e-09	4.5184e-09	4.3689e-09	4.38e-09	4.3911e-09	3.6002e-09	3.6115e-09	3.7833e-09	3.6344e-09	3.4855e-09	3.8179e-09	3.1879e-09	2.8788e-09	2.5698e-09	2.7421e-09	2.7541e-09	3.2474e-09	3.4199e-09
4.518e-09	4.0443e-09	3.4103e-09	2.7765e-09	2.1427e-09	2.3112e-09	2.6402e-09	2.4881e-09	2.9778e-09	3.4675e-09	3.4762e-09	3.1641e-09	3.173e-09	3.5028e-09	3.191e-09	3.3606e-09	3.8512e-09	4.3418e-09	4.8326e-09	5.3234e-09	5.9748e-09	6.4659e-09	6.4758e-09	6.6462e-09	6.1751e-09	6.0248e-09	5.7143e-09	5.8851e-09	5.5747e-09	4.9436e-09	4.7939e-09	4.4838e-09	3.8529e-09	3.7034e-09	3.7144e-09	3.7255e-09	3.2554e-09	3.2666e-09	3.4383e-09	3.4497e-09	3.6216e-09	3.3123e-09	3.3239e-09	3.3356e-09	3.0266e-09	2.5571e-09	2.5691e-09	3.3831e-09	3.5556e-09	3.2469e-09
4.0236e-09	3.3895e-09	2.916e-09	2.2821e-09	2.29e-09	2.4585e-09	2.4667e-09	2.9563e-09	3.9272e-09	3.9357e-09	3.9444e-09	3.9531e-09	4.2828e-09	4.1314e-09	4.3009e-09	3.9893e-09	4.159e-09	4.6497e-09	5.1405e-09	5.4709e-09	5.8015e-09	6.6134e-09	6.9441e-09	6.7937e-09	6.483e-09	6.3328e-09	6.0223e-09	6.0327e-09	6.0432e-09	5.2516e-09	4.7811e-09	4.471e-09	4.3214e-09	3.5302e-09	3.8621e-09	3.5523e-09	3.2427e-09	3.0935e-09	3.1048e-09	3.4371e-09	3.2881e-09	3.4601e-09	3.4718e-09	2.8418e-09	2.8536e-09	3.3467e-09	3.1982e-09	3.531e-09	3.7035e-09	4.1969e-09
3.3689e-09	2.8953e-09	2.2613e-09	2.1087e-09	2.2771e-09	2.606e-09	2.7746e-09	3.4246e-09	4.5559e-09	4.7249e-09	4.894e-09	5.0631e-09	4.7512e-09	4.5998e-09	4.1276e-09	4.4577e-09	4.7878e-09	4.6368e-09	4.9672e-09	4.9768e-09	6.2699e-09	6.4402e-09	6.7709e-09	6.9414e-09	6.4703e-09	6.4805e-09	6.6512e-09	6.3408e-09	5.87e-09	5.5598e-09	4.7684e-09	4.4583e-09	3.6671e-09	3.3572e-09	3.3682e-09	3.2189e-09	3.3905e-09	3.2414e-09	3.2527e-09	3.4246e-09	2.9548e-09	3.2872e-09	3.1384e-09	2.9898e-09	3.162e-09	3.4947e-09	3.8275e-09	3.8395e-09	3.8515e-09	4.3449e-09
2.7144e-09	2.0803e-09	2.2484e-09	2.0959e-09	1.783e-09	2.5931e-09	3.5638e-09	4.3743e-09	4.8639e-09	5.5142e-09	5.8437e-09	6.1733e-09	6.0218e-09	5.3891e-09	5.0774e-09	4.7658e-09	4.7751e-09	4.6241e-09	4.9545e-09	5.285e-09	5.2947e-09	5.7858e-09	6.7583e-09	6.7683e-09	6.4576e-09	6.7887e-09	6.6386e-09	6.1678e-09	6.3387e-09	5.3868e-09	4.7559e-09	4.4458e-09	3.9754e-09	3.6655e-09	3.3557e-09	3.046e-09	2.8968e-09	3.0685e-09	3.2403e-09	3.0913e-09	3.2632e-09	3.2748e-09	3.1261e-09	3.2983e-09	3.6309e-09	3.9636e-09	4.2964e-09	4.4689e-09	4.1601e-09	4.1723e-09
2.7017e-09	2.228e-09	2.0753e-09	1.9227e-09	2.5724e-09	3.2221e-09	3.872e-09	4.8428e-09	5.1721e-09	6.1432e-09	6.3123e-09	6.8023e-09	6.4904e-09	6.1786e-09	5.7065e-09	5.074e-09	4.7625e-09	4.6116e-09	4.7815e-09	4.4704e-09	5.2822e-09	5.7733e-09	6.1041e-09	6.2746e-09	6.9264e-09	6.7762e-09	6.6262e-09	6.3158e-09	6.1659e-09	5.5348e-09	5.0643e-09	4.5938e-09	4.1234e-09	3.8136e-09	3.3434e-09	3.1941e-09	3.0449e-09	2.8958e-09	2.9072e-09	3.2394e-09	3.8926e-09	3.7438e-09	3.5951e-09	3.7673e-09	3.9395e-09	4.5931e-09	4.4447e-09	4.4567e-09	4.6292e-09	4.6414e-09
2.8495e-09	2.3758e-09	1.9023e-09	2.231e-09	2.5598e-09	3.37e-09	3.699e-09	4.6699e-09	5.6408e-09	5.8098e-09	6.6206e-09	6.469e-09	6.7987e-09	6.3265e-09	6.0148e-09	5.3824e-09	5.2313e-09	5.2408e-09	5.0899e-09	4.9392e-09	5.2698e-09	5.7609e-09	5.9313e-09	6.1018e-09	6.2724e-09	6.9243e-09	6.6138e-09	6.6243e-09	6.4744e-09	6.0038e-09	5.3728e-09	5.2232e-09	4.7529e-09	4.1222e-09	3.9728e-09	3.0215e-09	2.8723e-09	2.8836e-09	2.895e-09	3.3877e-09	3.5597e-09	4.0525e-09	4.3851e-09	4.2364e-09	4.4087e-09	4.581e-09	5.0743e-09	4.9259e-09	5.4193e-09	5.1107e-09
3.1579e-09	2.3634e-09	2.0503e-09	2.2186e-09	2.8682e-09	3.8388e-09	4.3283e-09	4.6575e-09	4.9868e-09	5.7974e-09	6.2874e-09	6.9378e-09	6.6259e-09	6.7954e-09	6.6441e-09	5.6909e-09	5.3794e-09	5.068e-09	4.9172e-09	5.2477e-09	5.4179e-09	5.7486e-09	6.0794e-09	6.2499e-09	6.7414e-09	6.9121e-09	6.762e-09	7.0933e-09	7.1039e-09	6.7937e-09	6.4836e-09	6.0131e-09	5.5428e-09	4.9121e-09	4.1211e-09	3.4906e-09	3.0206e-09	3.1923e-09	3.2038e-09	3.2152e-09	3.8685e-09	4.3614e-09	5.0147e-09	5.1869e-09	5.3592e-09	5.3712e-09	5.5436e-09	5.3952e-09	5.7282e-09	5.58e-09
3.4664e-09	2.8323e-09	2.5192e-09	2.6875e-09	3.1767e-09	3.9869e-09	4.4764e-09	5.1264e-09	5.4557e-09	5.7852e-09	6.1147e-09	6.4443e-09	6.6137e-09	6.9436e-09	6.9527e-09	6.3203e-09	6.3297e-09	5.6975e-09	5.2259e-09	5.5564e-09	5.5662e-09	5.4156e-09	5.9069e-09	6.0774e-09	6.4084e-09	6.5791e-09	6.5895e-09	7.0812e-09	6.9314e-09	6.942e-09	6.9528e-09	6.4823e-09	6.012e-09	5.7022e-09	4.5904e-09	3.639e-09	3.169e-09	3.5012e-09	3.1918e-09	3.6846e-09	4.017e-09	4.8307e-09	5.6445e-09	5.6563e-09	5.6682e-09	6.001e-09	6.1734e-09	5.5438e-09	5.2352e-09	5.8891e-09
3.1334e-09	3.141e-09	3.1487e-09	2.9962e-09	3.1646e-09	4.1352e-09	4.7851e-09	4.633e-09	5.1228e-09	5.4522e-09	6.1026e-09	6.5926e-09	6.762e-09	6.7711e-09	7.2615e-09	7.1103e-09	6.6385e-09	6.1667e-09	6.0159e-09	5.7047e-09	5.2333e-09	5.7244e-09	5.7344e-09	5.905e-09	5.4339e-09	5.9255e-09	6.5775e-09	6.7484e-09	7.2402e-09	7.2509e-09	7.2617e-09	6.9517e-09	6.4814e-09	5.5299e-09	5.2202e-09	3.948e-09	3.6384e-09	3.4894e-09	3.6612e-09	3.9936e-09	3.8448e-09	4.8189e-09	5.4723e-09	6.2862e-09	6.2981e-09	6.3101e-09	6.0013e-09	5.6926e-09	5.0631e-09	5.3962e-09
3.4421e-09	3.1289e-09	2.8158e-09	3.1445e-09	3.6338e-09	3.9627e-09	4.6126e-09	4.7814e-09	4.7899e-09	5.2798e-09	5.6093e-09	6.2598e-09	6.5896e-09	6.7591e-09	6.9287e-09	6.938e-09	6.6265e-09	6.3152e-09	6.3248e-09	5.8532e-09	5.2214e-09	5.2313e-09	5.4017e-09	5.4118e-09	5.422e-09	5.4323e-09	5.7636e-09	6.7366e-09	7.3888e-09	7.3995e-09	6.929e-09	6.7795e-09	6.4696e-09	5.6785e-09	5.2084e-09	4.4175e-09	3.7871e-09	3.1568e-09	3.3287e-09	3.8215e-09	4.6351e-09	4.8072e-09	5.4607e-09	6.435e-09	6.4469e-09	6.2985e-09	6.1501e-09	5.681e-09	4.7307e-09	4.4221e-09
3.5906e-09	3.5983e-09	3.4456e-09	3.6139e-09	3.7823e-09	4.1113e-09	4.1195e-09	4.4487e-09	4.778e-09	4.6262e-09	4.9558e-09	5.125e-09	5.9361e-09	6.5868e-09	7.0772e-09	6.7657e-09	6.7751e-09	6.6242e-09	6.6338e-09	6.0018e-09	5.5304e-09	5.2195e-09	5.2295e-09	5.4001e-09	5.2499e-09	5.0998e-09	5.431e-09	6.404e-09	6.8959e-09	6.9065e-09	6.5965e-09	7.4094e-09	6.4579e-09	5.8273e-09	5.3572e-09	4.8871e-09	4.2567e-09	3.6265e-09	3.6379e-09	3.3286e-09	4.1423e-09	4.9561e-09	5.77e-09	6.1026e-09	6.4354e-09	6.287e-09	5.9782e-09	5.0278e-09	4.5588e-09	4.2502e-09
4.2205e-09	4.0677e-09	4.2359e-09	4.0833e-09	4.0913e-09	4.0995e-09	4.589e-09	4.9182e-09	4.7663e-09	4.454e-09	4.4628e-09	5.2737e-09	5.7639e-09	6.5751e-09	7.0655e-09	6.9144e-09	7.2446e-09	7.2542e-09	6.3013e-09	5.9902e-09	5.6792e-09	5.3683e-09	5.5387e-09	5.228e-09	5.0778e-09	5.2485e-09	5.259e-09	5.5903e-09	5.9218e-09	6.4137e-09	6.5849e-09	6.275e-09	6.1255e-09	5.8157e-09	5.506e-09	5.036e-09	3.9244e-09	3.7754e-09	3.466e-09	3.1567e-09	3.9704e-09	4.9447e-09	5.5981e-09	6.0912e-09	5.9427e-09	6.2756e-09	5.9668e-09	5.0165e-09	4.5474e-09	3.918e-09
5.1714e-09	5.179e-09	5.1867e-09	5.1946e-09	5.0422e-09	4.7295e-09	5.0586e-09	5.067e-09	4.5942e-09	4.1216e-09	4.2907e-09	5.1017e-09	5.7523e-09	6.2426e-09	6.8935e-09	7.0632e-09	7.5539e-09	6.7613e-09	6.4501e-09	5.9786e-09	5.6676e-09	5.0359e-09	5.0459e-09	5.5373e-09	5.3871e-09	5.237e-09	4.7662e-09	4.7767e-09	5.1082e-09	5.2793e-09	5.4505e-09	5.4614e-09	5.1516e-09	5.3231e-09	4.853e-09	4.5434e-09	4.0734e-09	4.0848e-09	3.7755e-09	3.6266e-09	3.9591e-09	4.6125e-09	5.5868e-09	5.7591e-09	5.9314e-09	5.783e-09	5.4743e-09	4.8448e-09	4.3758e-09	3.9068e-09
6.2827e-09	6.1299e-09	6.1377e-09	5.8248e-09	5.6723e-09	5.1992e-09	5.0471e-09	4.5742e-09	4.2619e-09	4.1101e-09	4.1188e-09	4.7694e-09	5.5804e-09	6.0707e-09	6.882e-09	6.8913e-09	6.9008e-09	6.429e-09	5.9574e-09	5.3255e-09	5.4957e-09	5.3453e-09	5.0345e-09	5.2051e-09	5.0549e-09	5.2256e-09	4.9152e-09	4.9258e-09	4.9364e-09	4.6263e-09	4.6371e-09	4.648e-09	4.3382e-09	4.3492e-09	4.3604e-09	4.3716e-09	4.383e-09	3.9131e-09	4.4059e-09	3.9362e-09	3.9479e-09	4.2804e-09	4.9339e-09	5.5874e-09	5.5994e-09	5.451e-09	4.9819e-09	4.8336e-09	3.8834e-09	3.4144e-09
7.7151e-09	6.9206e-09	6.768e-09	6.455e-09	5.8214e-09	4.867e-09	4.5544e-09	4.4024e-09	4.2505e-09	3.9383e-09	4.1074e-09	4.5976e-09	5.4086e-09	6.2198e-09	6.7103e-09	6.88e-09	6.5686e-09	6.0969e-09	5.4648e-09	5.3142e-09	4.6823e-09	4.6923e-09	4.7024e-09	5.1938e-09	4.7228e-09	4.5727e-09	4.5831e-09	4.5937e-09	4.7647e-09	4.4546e-09	4.305e-09	4.3159e-09	4.1665e-09	3.8568e-09	4.3492e-09	4.3605e-09	4.3718e-09	4.0624e-09	4.2343e-09	4.4063e-09	3.7763e-09	4.2693e-09	4.4415e-09	4.7743e-09	4.9466e-09	5.2795e-09	4.9708e-09	4.6622e-09	4.3536e-09	3.5638e-09
7.5434e-09	7.551e-09	7.0775e-09	6.1229e-09	5.3288e-09	5.0161e-09	4.5432e-09	4.5516e-09	4.2392e-09	3.7666e-09	3.9358e-09	4.2655e-09	5.3974e-09	5.7273e-09	6.3782e-09	6.2271e-09	6.0761e-09	5.6044e-09	4.812e-09	4.3405e-09	4.3503e-09	4.6811e-09	4.6912e-09	4.8617e-09	4.5512e-09	4.0803e-09	4.2511e-09	4.1013e-09	4.2723e-09	4.1227e-09	3.9731e-09	3.8236e-09	3.6742e-09	4.1665e-09	3.8569e-09	4.0285e-09	4.2003e-09	4.3722e-09	4.2233e-09	4.3953e-09	3.9257e-09	3.6166e-09	4.1097e-09	4.6029e-09	5.0961e-09	5.2686e-09	5.1203e-09	4.6512e-09	4.0218e-09	3.3925e-09
7.3718e-09	7.0586e-09	7.2268e-09	6.1118e-09	5.3177e-09	4.6842e-09	4.2112e-09	4.0592e-09	4.0677e-09	4.0763e-09	3.7642e-09	4.0939e-09	4.7446e-09	5.0745e-09	5.565e-09	6.0556e-09	5.4233e-09	5.112e-09	4.48e-09	4.4898e-09	4.1788e-09	4.67e-09	4.6801e-09	4.6903e-09	4.8609e-09	4.7109e-09	4.2401e-09	4.2507e-09	4.1009e-09	4.1116e-09	4.1225e-09	3.973e-09	4.1444e-09	3.193e-09	3.525e-09	3.8572e-09	3.8685e-09	4.0404e-09	4.0519e-09	3.9031e-09	3.9148e-09	3.9265e-09	3.9384e-09	4.2711e-09	5.0852e-09	5.4181e-09	5.4302e-09	4.9612e-09	4.3318e-09	3.2212e-09
7.3608e-09	7.208e-09	6.2532e-09	5.6195e-09	5.1462e-09	4.8336e-09	4.0397e-09	3.7273e-09	3.7358e-09	3.7444e-09	3.5928e-09	3.7621e-09	4.5732e-09	4.9031e-09	5.0727e-09	5.2425e-09	4.9311e-09	4.6198e-09	4.9503e-09	4.4788e-09	4.4887e-09	4.9799e-09	4.99e-09	5.0001e-09	5.0104e-09	5.0208e-09	5.0313e-09	4.5606e-09	4.2504e-09	4.7424e-09	4.272e-09	4.1225e-09	3.6523e-09	3.503e-09	3.3538e-09	4.0067e-09	4.1785e-09	4.0295e-09	4.5223e-09	4.2131e-09	4.0644e-09	4.0762e-09	4.2484e-09	4.7416e-09	5.2349e-09	5.7282e-09	5.7403e-09	5.4317e-09	4.9628e-09	3.6918e-09
7.029e-09	6.7158e-09	6.5632e-09	5.769e-09	4.9749e-09	4.3414e-09	3.8684e-09	3.7164e-09	3.2437e-09	3.5731e-09	3.7423e-09	4.2324e-09	4.4018e-09	5.213e-09	4.9014e-09	5.0712e-09	5.0806e-09	4.6089e-09	4.2977e-09	4.3075e-09	4.7986e-09	4.969e-09	5.2999e-09	5.4705e-09	5.16e-09	5.01e-09	5.3413e-09	5.3518e-09	5.2021e-09	4.892e-09	4.7424e-09	4.593e-09	4.1228e-09	3.6526e-09	3.6638e-09	4.1564e-09	4.0073e-09	3.8584e-09	4.5116e-09	4.3628e-09	4.0537e-09	4.0655e-09	4.5586e-09	5.2122e-09	5.2242e-09	5.8779e-09	5.7297e-09	5.4211e-09	4.4709e-09	4.002e-09
6.8578e-09	6.5446e-09	6.392e-09	6.079e-09	4.9641e-09	4.3306e-09	3.8576e-09	3.3848e-09	3.2329e-09	3.0811e-09	4.0524e-09	4.2217e-09	4.8723e-09	5.5231e-09	5.5323e-09	4.9e-09	4.4282e-09	4.4377e-09	4.6078e-09	4.1363e-09	4.7879e-09	4.477e-09	5.1288e-09	5.7806e-09	6.1118e-09	5.6409e-09	5.6514e-09	5.9828e-09	5.6726e-09	5.6834e-09	5.213e-09	5.0635e-09	4.4329e-09	4.2836e-09	3.8136e-09	3.9853e-09	4.1571e-09	4.1686e-09	4.3406e-09	4.673e-09	4.0431e-09	4.2153e-09	4.7084e-09	4.8808e-09	5.374e-09	5.8674e-09	5.5587e-09	5.2501e-09	4.9416e-09	4.4727e-09
6.6867e-09	6.534e-09	6.3813e-09	5.7475e-09	4.6326e-09	4.3199e-09	3.5261e-09	3.2137e-09	3.3826e-09	3.0704e-09	3.7209e-09	4.5318e-09	5.3429e-09	5.8333e-09	6.1633e-09	6.0123e-09	4.8988e-09	4.4271e-09	3.9555e-09	4.2861e-09	4.296e-09	4.6268e-09	5.439e-09	6.0909e-09	6.2616e-09	5.9511e-09	5.8012e-09	6.293e-09	6.4641e-09	6.3145e-09	6.0045e-09	5.2134e-09	4.5828e-09	4.2731e-09	3.9635e-09	3.9748e-09	4.307e-09	4.3185e-09	4.4905e-09	4.5021e-09	4.3534e-09	4.3652e-09	5.0187e-09	5.3515e-09	5.6844e-09	5.8569e-09	5.7087e-09	5.5605e-09	5.0916e-09	4.4623e-09
6.3554e-09	6.8442e-09	6.0499e-09	5.5765e-09	4.9429e-09	4.4698e-09	3.9968e-09	3.3635e-09	3.2117e-09	3.2203e-09	3.5499e-09	4.6817e-09	5.1719e-09	5.8227e-09	6.3132e-09	5.6809e-09	4.8882e-09	4.577e-09	4.4262e-09	4.5964e-09	4.1251e-09	4.9371e-09	5.5889e-09	6.0803e-09	5.9302e-09	6.2615e-09	6.4324e-09	6.6034e-09	6.6141e-09	6.7853e-09	5.994e-09	6.005e-09	5.214e-09	4.5834e-09	4.4343e-09	4.2852e-09	4.2966e-09	4.6289e-09	4.8009e-09	4.4917e-09	4.5034e-09	4.3548e-09	4.5271e-09	5.662e-09	5.3532e-09	5.2049e-09	5.6983e-09	5.0689e-09	4.9209e-09	4.452e-09
6.3449e-09	6.0317e-09	6.0395e-09	5.7265e-09	5.0929e-09	4.4594e-09	4.1468e-09	3.6739e-09	3.6825e-09	3.5307e-09	4.0207e-09	4.0296e-09	5.0011e-09	5.331e-09	5.6611e-09	5.6704e-09	4.7174e-09	4.5666e-09	4.095e-09	4.1048e-09	4.4355e-09	4.7663e-09	5.0972e-09	5.1074e-09	6.0802e-09	6.2511e-09	6.2616e-09	6.7534e-09	6.7641e-09	6.7749e-09	6.1441e-09	6.1551e-09	5.364e-09	4.7335e-09	4.4239e-09	4.5957e-09	4.7675e-09	4.6186e-09	4.4697e-09	4.4814e-09	4.4931e-09	4.5049e-09	4.5168e-09	5.0101e-09	5.0221e-09	5.3551e-09	5.0464e-09	4.8983e-09	4.5898e-09	3.8001e-09
6.0138e-09	6.1818e-09	6.5104e-09	6.1975e-09	5.4034e-09	4.7699e-09	4.1365e-09	3.824e-09	3.5117e-09	3.5204e-09	4.0104e-09	4.0193e-09	4.3491e-09	4.679e-09	5.0091e-09	5.0185e-09	4.3863e-09	4.5562e-09	4.2451e-09	4.0944e-09	3.9439e-09	4.2748e-09	4.9265e-09	5.5784e-09	5.9095e-09	6.4012e-09	6.7325e-09	6.7431e-09	6.7538e-09	6.7646e-09	6.6151e-09	6.1448e-09	5.5142e-09	4.8837e-09	4.8949e-09	4.5854e-09	4.7573e-09	4.6083e-09	4.4595e-09	4.6316e-09	4.1621e-09	3.8531e-09	4.3462e-09	4.8395e-09	4.6911e-09	4.3824e-09	4.8759e-09	5.0486e-09	4.2588e-09	3.79e-09
5.8432e-09	6.1716e-09	6.821e-09	6.5081e-09	6.0349e-09	5.4013e-09	4.1263e-09	3.6534e-09	3.8223e-09	3.3497e-09	3.5189e-09	3.5278e-09	3.5368e-09	4.1876e-09	4.1968e-09	4.3666e-09	4.2156e-09	4.0648e-09	3.5932e-09	3.603e-09	4.0941e-09	4.5854e-09	4.5955e-09	5.2474e-09	6.2202e-09	6.0702e-09	6.0807e-09	6.5725e-09	6.4228e-09	6.594e-09	6.4445e-09	6.2951e-09	5.6645e-09	5.1944e-09	5.0452e-09	5.217e-09	4.5867e-09	4.5982e-09	4.7702e-09	4.3006e-09	3.9916e-09	4.0034e-09	4.4966e-09	4.1877e-09	4.1998e-09	4.6932e-09	4.3845e-09	4.2364e-09	3.9279e-09	3.1383e-09
5.8331e-09	6.6428e-09	6.4901e-09	6.1772e-09	6.1852e-09	5.2308e-09	4.437e-09	3.9641e-09	3.4914e-09	3.1792e-09	2.8671e-09	3.5177e-09	3.3663e-09	3.5358e-09	3.8659e-09	3.8752e-09	3.5639e-09	3.7338e-09	3.5831e-09	3.5929e-09	4.084e-09	4.4149e-09	4.9062e-09	5.3977e-09	5.8893e-09	5.5788e-09	6.0706e-09	6.5625e-09	6.0919e-09	5.9423e-09	6.274e-09	6.6058e-09	5.8148e-09	5.5052e-09	5.1956e-09	5.2069e-09	4.7371e-09	4.7486e-09	4.5998e-09	4.451e-09	4.3024e-09	4.1538e-09	4.1657e-09	4.3381e-09	4.5106e-09	4.3624e-09	4.3746e-09	4.2265e-09	3.918e-09	3.1284e-09
5.8231e-09	6.312e-09	5.9989e-09	5.8464e-09	5.5335e-09	5.0604e-09	4.2666e-09	3.9542e-09	3.4814e-09	3.1692e-09	3.0176e-09	3.0265e-09	3.1959e-09	3.6862e-09	3.5351e-09	3.5444e-09	3.7143e-09	3.8843e-09	3.5731e-09	3.7433e-09	4.3949e-09	4.8861e-09	5.2171e-09	5.7086e-09	5.8793e-09	5.8897e-09	5.9002e-09	5.59e-09	5.9215e-09	6.0927e-09	5.9432e-09	6.4355e-09	6.607e-09	5.816e-09	5.3461e-09	5.197e-09	5.2084e-09	5.2199e-09	4.7503e-09	4.4411e-09	4.4529e-09	4.3043e-09	4.6371e-09	4.3283e-09	4.0195e-09	4.0317e-09	3.8835e-09	3.8958e-09	3.2665e-09	2.7977e-09
5.4924e-09	5.3396e-09	5.5078e-09	5.5157e-09	5.3632e-09	4.8901e-09	4.738e-09	4.2651e-09	3.632e-09	2.9989e-09	2.8473e-09	2.8562e-09	2.5443e-09	3.1951e-09	2.8835e-09	3.2137e-09	3.7044e-09	3.8744e-09	4.0445e-09	4.0543e-09	4.5454e-09	5.1971e-09	5.2072e-09	5.8591e-09	6.1902e-09	5.8798e-09	5.0883e-09	5.2593e-09	5.4304e-09	5.2808e-09	5.7729e-09	6.1048e-09	6.1159e-09	6.2875e-09	6.1383e-09	6.1496e-09	6.0007e-09	5.6914e-09	5.3821e-09	4.9126e-09	5.0848e-09	4.7758e-09	4.6273e-09	4.3185e-09	4.3306e-09	4.1823e-09	3.7133e-09	3.4048e-09	3.0963e-09	2.6275e-09
5.0015e-09	4.6882e-09	5.1772e-09	5.0247e-09	5.1931e-09	4.72e-09	4.0865e-09	4.5762e-09	3.943e-09	3.1496e-09	3.1583e-09	2.8464e-09	3.1762e-09	3.1853e-09	3.8362e-09	3.8456e-09	4.0154e-09	4.5063e-09	4.516e-09	4.5257e-09	5.0169e-09	5.5082e-09	5.5183e-09	5.5285e-09	5.6992e-09	5.5492e-09	5.3993e-09	4.9287e-09	4.9394e-09	4.6294e-09	5.4424e-09	5.9346e-09	6.5874e-09	6.759e-09	7.2515e-09	7.1024e-09	6.3118e-09	6.4837e-09	6.1745e-09	6.0258e-09	5.7167e-09	5.5682e-09	5.0988e-09	5.1109e-09	4.6417e-09	4.0122e-09	3.7036e-09	3.5555e-09	2.9262e-09	2.1366e-09
4.5106e-09	4.1973e-09	4.2051e-09	4.0525e-09	4.0605e-09	4.3895e-09	4.3977e-09	4.2457e-09	4.0938e-09	3.6212e-09	3.4695e-09	3.4784e-09	3.4874e-09	3.8173e-09	4.4682e-09	4.638e-09	4.6474e-09	5.1383e-09	5.1479e-09	5.3181e-09	5.6489e-09	5.3381e-09	5.5086e-09	5.6792e-09	5.3687e-09	5.3791e-09	4.5876e-09	4.919e-09	4.9297e-09	4.9405e-09	5.1119e-09	6.4062e-09	6.5777e-09	7.0701e-09	7.2418e-09	7.2532e-09	7.425e-09	7.2762e-09	7.1274e-09	6.8182e-09	6.83e-09	6.2002e-09	5.7309e-09	5.1012e-09	4.6321e-09	4.3234e-09	3.694e-09	3.0647e-09	2.4354e-09	1.8062e-09
4.0198e-09	3.7066e-09	3.7143e-09	3.4013e-09	3.4093e-09	3.8987e-09	4.0673e-09	3.7549e-09	3.7634e-09	3.772e-09	3.7808e-09	3.6292e-09	3.7986e-09	4.289e-09	4.7795e-09	5.1097e-09	5.4399e-09	5.9308e-09	6.1009e-09	6.1107e-09	6.1206e-09	6.1306e-09	5.8198e-09	5.5092e-09	5.1987e-09	4.5675e-09	4.578e-09	4.4282e-09	4.7597e-09	5.4122e-09	5.5835e-09	6.2362e-09	7.0494e-09	7.221e-09	7.5531e-09	7.8853e-09	8.0572e-09	8.2291e-09	7.7595e-09	7.9316e-09	7.4621e-09	6.9928e-09	6.0422e-09	5.573e-09	4.6226e-09	4.1535e-09	3.3637e-09	2.8948e-09	2.4259e-09	1.7967e-09
3.5291e-09	3.2159e-09	3.0632e-09	2.5898e-09	3.2395e-09	3.0872e-09	3.5766e-09	3.7454e-09	3.7539e-09	3.4417e-09	3.4505e-09	3.9406e-09	3.9496e-09	4.7608e-09	5.0908e-09	5.2606e-09	5.9117e-09	6.4025e-09	5.931e-09	6.422e-09	6.1111e-09	6.6023e-09	5.8104e-09	5.3393e-09	5.0288e-09	4.558e-09	4.2477e-09	4.2583e-09	4.5899e-09	5.0819e-09	5.2532e-09	5.9059e-09	6.5587e-09	7.0511e-09	7.2228e-09	8.0363e-09	8.3686e-09	8.3801e-09	8.2313e-09	8.243e-09	7.7735e-09	7.1437e-09	6.3536e-09	5.2427e-09	4.7736e-09	3.8233e-09	3.5147e-09	2.7249e-09	2.7373e-09	2.1082e-09
2.8782e-09	2.7253e-09	2.5726e-09	2.2596e-09	2.5885e-09	3.0778e-09	3.4069e-09	3.2548e-09	3.7446e-09	3.4324e-09	3.6015e-09	3.6104e-09	3.459e-09	4.7514e-09	5.0815e-09	5.5721e-09	6.0628e-09	6.714e-09	6.2424e-09	6.2522e-09	6.2621e-09	5.7909e-09	5.4802e-09	5.0091e-09	4.6986e-09	4.0674e-09	4.0779e-09	4.0885e-09	4.5805e-09	5.0725e-09	5.5647e-09	5.7361e-09	6.7097e-09	7.2022e-09	8.0155e-09	8.3477e-09	8.3592e-09	8.6916e-09	9.024e-09	8.3941e-09	7.7642e-09	7.1344e-09	6.3443e-09	5.5542e-09	4.6038e-09	4.4556e-09	3.9866e-09	3.1969e-09	3.0489e-09	2.5801e-09
2.3877e-09	2.0745e-09	2.0822e-09	1.9296e-09	2.5792e-09	2.7478e-09	2.756e-09	3.2456e-09	3.7354e-09	3.5836e-09	3.111e-09	3.7616e-09	4.0914e-09	4.2609e-09	4.591e-09	5.4024e-09	6.0535e-09	6.2235e-09	6.2332e-09	5.9221e-09	5.4508e-09	5.4608e-09	4.8292e-09	4.9998e-09	4.3685e-09	3.8977e-09	4.0686e-09	4.2396e-09	4.2504e-09	4.9028e-09	5.2346e-09	5.8873e-09	6.7005e-09	7.1929e-09	7.525e-09	8.3385e-09	8.3499e-09	8.6823e-09	8.6939e-09	8.5452e-09	7.5945e-09	7.1252e-09	6.1746e-09	5.2242e-09	4.5946e-09	4.286e-09	4.1378e-09	3.9897e-09	3.8417e-09	3.0521e-09
2.8599e-09	2.2258e-09	2.0731e-09	2.0809e-09	2.5701e-09	2.4178e-09	2.7469e-09	3.0761e-09	3.245e-09	3.5744e-09	3.7436e-09	3.592e-09	4.2426e-09	4.4122e-09	4.7422e-09	5.5536e-09	5.8839e-09	6.2143e-09	5.9032e-09	5.5921e-09	5.4416e-09	5.1308e-09	4.4992e-09	4.5094e-09	4.1989e-09	3.5676e-09	3.7386e-09	4.07e-09	4.7224e-09	4.7332e-09	5.065e-09	5.8781e-09	6.6913e-09	7.0233e-09	7.195e-09	7.848e-09	8.1803e-09	8.3523e-09	8.0431e-09	7.734e-09	7.5854e-09	6.7952e-09	5.8446e-09	5.6962e-09	4.425e-09	4.1164e-09	4.2891e-09	3.9806e-09	4.1534e-09	3.5243e-09
2.3697e-09	2.0564e-09	2.2245e-09	2.3927e-09	2.5611e-09	3.0505e-09	2.7379e-09	3.3879e-09	3.5568e-09	3.8862e-09	3.8949e-09	4.5455e-09	4.5544e-09	4.8844e-09	4.7332e-09	5.5446e-09	5.7144e-09	5.8844e-09	5.7337e-09	5.583e-09	5.2721e-09	4.8008e-09	4.8109e-09	4.8212e-09	4.3502e-09	3.5586e-09	3.8899e-09	4.2214e-09	4.3925e-09	4.5637e-09	5.5372e-09	6.5107e-09	6.5218e-09	7.0142e-09	7.8276e-09	7.6785e-09	8.0108e-09	7.862e-09	7.8736e-09	7.2437e-09	6.7742e-09	6.3048e-09	5.996e-09	5.0455e-09	4.416e-09	4.1073e-09	4.1196e-09	3.8111e-09	3.984e-09	3.8361e-09
2.3608e-09	2.5288e-09	2.5365e-09	2.7047e-09	3.1939e-09	3.5228e-09	3.2102e-09	3.3789e-09	3.7083e-09	4.3585e-09	4.8485e-09	5.0178e-09	4.7059e-09	4.8754e-09	4.8846e-09	5.2148e-09	5.7055e-09	5.715e-09	5.7247e-09	5.8949e-09	5.2631e-09	5.1127e-09	4.9624e-09	4.8122e-09	4.3412e-09	4.3516e-09	4.5226e-09	4.3728e-09	4.8648e-09	5.1964e-09	6.0094e-09	6.8225e-09	6.994e-09	7.4865e-09	7.3373e-09	7.3487e-09	8.0018e-09	7.5321e-09	7.2229e-09	6.4326e-09	6.284e-09	5.6542e-09	4.8641e-09	4.7157e-09	4.5674e-09	4.0984e-09	3.9502e-09	4.123e-09	3.6542e-09	3.8271e-09
2.6729e-09	3.1617e-09	3.4902e-09	3.3376e-09	3.3455e-09	3.6744e-09	3.843e-09	3.8514e-09	4.1807e-09	4.9913e-09	5.0001e-09	5.4902e-09	5.0179e-09	5.027e-09	5.0362e-09	4.8851e-09	5.6966e-09	5.5457e-09	5.7158e-09	5.7256e-09	5.7355e-09	5.2642e-09	4.9535e-09	4.9637e-09	4.4927e-09	4.0219e-09	4.1928e-09	4.043e-09	4.8559e-09	5.1875e-09	6.1609e-09	7.1344e-09	7.3059e-09	7.3171e-09	7.3284e-09	7.8211e-09	7.9929e-09	7.042e-09	6.5724e-09	6.2633e-09	5.9542e-09	4.5224e-09	4.2135e-09	4.5464e-09	4.3981e-09	4.2499e-09	3.9413e-09	3.9537e-09	3.6453e-09	3.337e-09
3.3059e-09	3.4738e-09	3.8023e-09	3.8101e-09	4.1389e-09	3.9865e-09	3.5135e-09	4.3239e-09	4.4928e-09	4.8222e-09	4.8309e-09	5.6418e-09	5.3299e-09	4.8578e-09	4.7066e-09	4.8763e-09	5.0461e-09	5.2161e-09	5.5466e-09	5.3959e-09	5.2454e-09	5.5762e-09	5.7468e-09	5.1153e-09	4.9652e-09	4.4944e-09	4.0236e-09	4.0342e-09	4.3658e-09	5.1787e-09	6.3125e-09	7.1256e-09	6.9763e-09	7.1479e-09	7.48e-09	7.6518e-09	7.5029e-09	7.1936e-09	6.2427e-09	5.9336e-09	4.9829e-09	4.5136e-09	4.3651e-09	3.8959e-09	3.9081e-09	3.7598e-09	3.7721e-09	4.2657e-09	4.1178e-09	3.649e-09
4.0994e-09	4.2673e-09	3.9542e-09	4.6036e-09	4.772e-09	4.9404e-09	4.6278e-09	4.9569e-09	4.9654e-09	5.2948e-09	5.4639e-09	5.4728e-09	4.84e-09	4.5283e-09	4.6979e-09	4.5468e-09	4.7166e-09	5.3678e-09	5.5379e-09	5.3872e-09	5.2367e-09	5.2467e-09	5.4172e-09	5.4274e-09	4.7961e-09	4.9669e-09	4.6566e-09	4.3463e-09	4.8383e-09	5.3304e-09	5.6621e-09	6.1544e-09	6.8072e-09	6.9788e-09	6.99e-09	7.3223e-09	7.0129e-09	6.2224e-09	5.7527e-09	4.9624e-09	4.4929e-09	4.184e-09	4.196e-09	3.8872e-09	3.7389e-09	3.7511e-09	4.2447e-09	4.0966e-09	3.7882e-09	3.4799e-09
4.4118e-09	4.5797e-09	5.0686e-09	5.3972e-09	5.2447e-09	5.2528e-09	5.7422e-09	5.4297e-09	5.7589e-09	5.4467e-09	5.4554e-09	5.1434e-09	4.8315e-09	4.3593e-09	4.5289e-09	4.2174e-09	4.5476e-09	4.7176e-09	5.2085e-09	5.3786e-09	5.2281e-09	5.5589e-09	5.7294e-09	5.2584e-09	5.4291e-09	5.2791e-09	4.8084e-09	4.6586e-09	4.8297e-09	5.0009e-09	5.3327e-09	5.6645e-09	6.3173e-09	6.4889e-09	6.821e-09	6.9928e-09	6.8438e-09	5.8929e-09	5.1024e-09	4.6329e-09	4.4843e-09	4.1754e-09	3.8665e-09	4.039e-09	4.0511e-09	4.0633e-09	4.5569e-09	4.5692e-09	4.4213e-09	4.1129e-09
4.8847e-09	5.0526e-09	5.8623e-09	5.8701e-09	6.1988e-09	6.2068e-09	6.0546e-09	6.3837e-09	5.7505e-09	5.4382e-09	5.2865e-09	4.9745e-09	4.5022e-09	4.1904e-09	4.1996e-09	4.2089e-09	4.3787e-09	4.5486e-09	4.8791e-09	4.7285e-09	5.2196e-09	5.2296e-09	5.8813e-09	5.5707e-09	5.4206e-09	5.431e-09	5.4415e-09	5.4521e-09	5.3024e-09	5.3132e-09	5.1637e-09	5.6559e-09	5.8275e-09	6.1595e-09	6.652e-09	6.8238e-09	6.0332e-09	5.5635e-09	5.2543e-09	4.4639e-09	4.3153e-09	4.3272e-09	3.8579e-09	4.0304e-09	4.0426e-09	4.3756e-09	4.5483e-09	4.5607e-09	4.7335e-09	4.7461e-09
5.5181e-09	5.686e-09	6.3353e-09	6.5034e-09	6.6718e-09	6.3589e-09	6.3671e-09	6.3754e-09	6.063e-09	5.4299e-09	5.4386e-09	4.9661e-09	4.3334e-09	4.0216e-09	3.7099e-09	4.2005e-09	4.5307e-09	4.8611e-09	4.7103e-09	4.8805e-09	5.532e-09	5.7024e-09	5.7125e-09	5.8831e-09	5.8934e-09	6.0642e-09	6.0747e-09	5.7645e-09	6.096e-09	5.786e-09	5.4761e-09	5.8079e-09	5.819e-09	6.3114e-09	6.3227e-09	6.3341e-09	6.0247e-09	5.2342e-09	5.0854e-09	4.1346e-09	4.3069e-09	3.9979e-09	3.8495e-09	3.5407e-09	4.0341e-09	4.5276e-09	4.7003e-09	4.873e-09	5.2063e-09	5.5397e-09
5.9912e-09	6.4799e-09	7.1292e-09	7.2973e-09	7.1448e-09	6.9924e-09	7.161e-09	6.688e-09	6.0547e-09	5.582e-09	5.1095e-09	5.1183e-09	4.6459e-09	4.3341e-09	4.0225e-09	3.7109e-09	4.2016e-09	4.6923e-09	5.0228e-09	5.193e-09	5.5237e-09	5.694e-09	6.3458e-09	6.1956e-09	6.5267e-09	6.3767e-09	6.8684e-09	6.7186e-09	6.4085e-09	5.938e-09	5.9489e-09	6.1203e-09	5.971e-09	6.4635e-09	6.3143e-09	6.3257e-09	5.5351e-09	5.0654e-09	4.5958e-09	4.1262e-09	3.8172e-09	3.5083e-09	3.5202e-09	3.5323e-09	4.0257e-09	4.5192e-09	5.0127e-09	5.0251e-09	5.0375e-09	5.2105e-09
6.6248e-09	6.9531e-09	7.6023e-09	8.0913e-09	8.0992e-09	7.9468e-09	7.6341e-09	7.0007e-09	6.6883e-09	5.7343e-09	5.2617e-09	4.7892e-09	4.6377e-09	4.3259e-09	4.3351e-09	4.5048e-09	4.1934e-09	5.0049e-09	5.3354e-09	5.666e-09	5.9967e-09	6.4879e-09	6.6584e-09	6.9894e-09	7.3205e-09	7.6517e-09	7.0206e-09	7.0312e-09	6.8814e-09	6.2506e-09	6.2615e-09	6.7537e-09	6.1231e-09	6.2947e-09	6.6269e-09	5.9966e-09	5.5268e-09	4.8967e-09	4.2666e-09	3.7971e-09	3.6485e-09	3.5e-09	3.5119e-09	3.524e-09	4.0174e-09	4.3504e-09	4.844e-09	5.1772e-09	5.1896e-09	5.3626e-09
6.7772e-09	7.5868e-09	8.5568e-09	8.0833e-09	8.412e-09	8.42e-09	8.4281e-09	7.6343e-09	6.8406e-09	6.2075e-09	5.5745e-09	4.9416e-09	4.6296e-09	4.6387e-09	4.8082e-09	4.8175e-09	4.9873e-09	4.9968e-09	5.4877e-09	5.9787e-09	6.1489e-09	6.961e-09	6.971e-09	7.6229e-09	7.4727e-09	7.6436e-09	7.4936e-09	7.3438e-09	7.3545e-09	6.7236e-09	6.7345e-09	6.2643e-09	6.2754e-09	6.6074e-09	6.6186e-09	5.9883e-09	5.3581e-09	5.0488e-09	4.4188e-09	3.9493e-09	3.4798e-09	3.3313e-09	3.5037e-09	3.3553e-09	3.6883e-09	4.0214e-09	4.6753e-09	5.0085e-09	4.8606e-09	5.1939e-09
6.7694e-09	7.4185e-09	8.2281e-09	8.7171e-09	8.8853e-09	8.7329e-09	8.0994e-09	7.3055e-09	6.9931e-09	6.1995e-09	5.2456e-09	4.9336e-09	4.9425e-09	5.1119e-09	5.1211e-09	5.1303e-09	4.9793e-09	5.47e-09	5.64e-09	5.8102e-09	5.9804e-09	6.3112e-09	6.8025e-09	7.6148e-09	7.7855e-09	7.475e-09	7.4855e-09	7.4961e-09	7.0256e-09	6.8759e-09	6.7264e-09	6.7374e-09	6.7485e-09	6.9201e-09	6.6105e-09	6.1406e-09	5.6708e-09	5.2011e-09	4.7315e-09	4.262e-09	3.9529e-09	3.4836e-09	3.3351e-09	3.3472e-09	3.5198e-09	4.0132e-09	4.3463e-09	5.3212e-09	5.1733e-09	5.1858e-09
6.922e-09	8.0523e-09	7.8995e-09	8.228e-09	8.7171e-09	8.7251e-09	8.2519e-09	7.9393e-09	7.306e-09	6.0312e-09	5.719e-09	5.2465e-09	4.7741e-09	4.9436e-09	5.1131e-09	5.1224e-09	4.9713e-09	4.9808e-09	5.7925e-09	5.4814e-09	5.9725e-09	6.3032e-09	6.7946e-09	6.8047e-09	6.9754e-09	7.1462e-09	7.4775e-09	7.1673e-09	6.8571e-09	6.8679e-09	7.0392e-09	7.371e-09	7.0613e-09	6.912e-09	7.0837e-09	6.4534e-09	5.8232e-09	5.3535e-09	5.2047e-09	4.5747e-09	3.9449e-09	3.9568e-09	3.8083e-09	3.4995e-09	3.5117e-09	4.1656e-09	4.3383e-09	4.5111e-09	5.0048e-09	5.1777e-09
6.5935e-09	7.403e-09	8.2126e-09	8.3807e-09	8.7094e-09	8.8777e-09	8.565e-09	7.9316e-09	7.1378e-09	6.8255e-09	6.5133e-09	5.0783e-09	5.0872e-09	5.0962e-09	5.2657e-09	5.1145e-09	5.1239e-09	4.8125e-09	4.8221e-09	4.9922e-09	5.1625e-09	5.4933e-09	5.9846e-09	6.3155e-09	6.005e-09	6.4966e-09	6.6675e-09	6.3572e-09	6.5283e-09	7.0204e-09	7.1917e-09	7.0422e-09	7.5346e-09	7.3853e-09	7.0757e-09	6.6058e-09	5.9756e-09	5.1851e-09	5.1967e-09	4.5668e-09	4.2577e-09	4.1092e-09	3.9607e-09	3.652e-09	3.6641e-09	4.1576e-09	4.6511e-09	5.1447e-09	5.3176e-09	4.8489e-09
6.5859e-09	7.0745e-09	8.0446e-09	7.8918e-09	8.3809e-09	8.5493e-09	8.2365e-09	8.0843e-09	7.9322e-09	7.2991e-09	6.666e-09	6.0331e-09	4.919e-09	4.7676e-09	4.6163e-09	4.7859e-09	4.7953e-09	4.9652e-09	4.4935e-09	4.6636e-09	4.9943e-09	4.6834e-09	4.8538e-09	5.1848e-09	5.6763e-09	5.6867e-09	5.3763e-09	6.0285e-09	6.1996e-09	6.3708e-09	6.7025e-09	7.0344e-09	7.2058e-09	7.0566e-09	6.747e-09	6.9188e-09	6.2886e-09	5.3376e-09	4.868e-09	4.3984e-09	4.2498e-09	3.9409e-09	3.9528e-09	3.8045e-09	3.977e-09	4.7913e-09	4.964e-09	4.9764e-09	5.4701e-09	5.8034e-09
6.5784e-09	6.9066e-09	7.5558e-09	8.0447e-09	8.2129e-09	8.2209e-09	8.2289e-09	7.9163e-09	7.283e-09	7.4519e-09	6.6584e-09	5.865e-09	5.7135e-09	5.0808e-09	4.769e-09	4.4574e-09	4.4668e-09	4.4762e-09	4.165e-09	4.0142e-09	4.024e-09	4.034e-09	4.3648e-09	4.6958e-09	5.0269e-09	5.0372e-09	4.8873e-09	5.0583e-09	5.5502e-09	5.561e-09	5.8927e-09	6.0641e-09	6.396e-09	6.5675e-09	6.5788e-09	6.2693e-09	5.6391e-09	4.8485e-09	4.3789e-09	4.0698e-09	3.9211e-09	3.7726e-09	3.6242e-09	3.7966e-09	4.29e-09	4.6231e-09	4.7958e-09	5.129e-09	5.4622e-09	5.6352e-09
5.7689e-09	6.418e-09	7.0671e-09	7.2352e-09	7.5638e-09	7.5717e-09	8.2215e-09	7.7484e-09	7.5963e-09	7.4443e-09	6.9717e-09	6.9804e-09	6.0267e-09	5.5544e-09	4.9219e-09	4.7707e-09	4.9404e-09	4.3082e-09	4.3178e-09	4.167e-09	4.1768e-09	3.8659e-09	3.7155e-09	4.3673e-09	4.538e-09	4.2275e-09	4.3984e-09	4.5693e-09	4.58e-09	4.4303e-09	4.9225e-09	5.4147e-09	5.4257e-09	5.5973e-09	5.6086e-09	5.6199e-09	4.8293e-09	4.5199e-09	4.3711e-09	4.062e-09	3.2717e-09	3.2836e-09	3.456e-09	3.9493e-09	4.4427e-09	4.6153e-09	4.9484e-09	5.2816e-09	5.294e-09	5.3066e-09
5.7616e-09	6.4106e-09	6.4181e-09	6.5862e-09	6.7544e-09	7.0831e-09	7.0911e-09	7.4202e-09	7.268e-09	7.9182e-09	7.6059e-09	6.8125e-09	6.1797e-09	6.349e-09	6.0373e-09	5.5652e-09	5.2537e-09	5.1028e-09	4.7915e-09	4.6407e-09	4.1693e-09	3.6979e-09	3.5475e-09	3.3972e-09	3.5679e-09	3.4178e-09	3.4283e-09	3.5992e-09	3.7703e-09	4.1019e-09	4.1127e-09	4.2841e-09	4.616e-09	5.1084e-09	4.7988e-09	4.6497e-09	4.6612e-09	4.1914e-09	3.7218e-09	3.0918e-09	3.5849e-09	3.5968e-09	3.2879e-09	3.9416e-09	4.435e-09	4.768e-09	4.9407e-09	5.5947e-09	5.1259e-09	4.978e-09
5.2732e-09	5.1201e-09	5.7692e-09	5.9372e-09	5.7846e-09	5.9529e-09	6.4422e-09	6.9316e-09	6.7795e-09	7.2691e-09	7.2777e-09	7.2864e-09	6.6535e-09	6.3417e-09	6.832e-09	6.1995e-09	6.2088e-09	5.8974e-09	5.4257e-09	5.2749e-09	4.8035e-09	4.1717e-09	3.7005e-09	3.2293e-09	2.7583e-09	3.0895e-09	3.7416e-09	3.7521e-09	3.4419e-09	3.6131e-09	3.3031e-09	3.6349e-09	3.4855e-09	3.9779e-09	3.9892e-09	3.6797e-09	3.8515e-09	3.0609e-09	3.3934e-09	3.5655e-09	3.5773e-09	3.5892e-09	3.7615e-09	4.0944e-09	4.2669e-09	4.4396e-09	4.6123e-09	4.6246e-09	4.7975e-09	4.4891e-09
4.6244e-09	4.9525e-09	4.7996e-09	5.128e-09	5.1357e-09	5.6249e-09	5.9537e-09	6.1223e-09	6.6118e-09	6.6202e-09	5.8267e-09	6.3166e-09	7.2879e-09	7.4573e-09	7.1455e-09	6.9942e-09	6.8431e-09	6.5317e-09	6.2204e-09	5.7488e-09	5.1169e-09	4.0039e-09	3.5326e-09	3.2219e-09	3.7134e-09	3.5633e-09	3.8945e-09	3.5842e-09	2.9532e-09	3.4452e-09	3.1352e-09	3.1462e-09	3.7989e-09	3.1683e-09	3.1796e-09	2.8701e-09	3.3627e-09	3.3743e-09	3.3859e-09	3.558e-09	3.7302e-09	3.9025e-09	3.754e-09	3.766e-09	3.9386e-09	4.2716e-09	4.4443e-09	4.2962e-09	4.1482e-09	4.1608e-09
5.0986e-09	4.4642e-09	4.9529e-09	4.4792e-09	4.487e-09	4.9761e-09	5.6257e-09	5.6339e-09	5.4817e-09	5.9714e-09	6.1403e-09	6.7907e-09	7.1203e-09	7.6105e-09	7.7799e-09	7.7891e-09	7.6379e-09	7.3265e-09	6.534e-09	6.2228e-09	5.4304e-09	4.4778e-09	3.6857e-09	4.1771e-09	4.1873e-09	4.1976e-09	4.0476e-09	3.8977e-09	3.5875e-09	3.117e-09	2.807e-09	3.1388e-09	2.9894e-09	2.8401e-09	3.1722e-09	2.8626e-09	2.8741e-09	3.5272e-09	3.6993e-09	3.5505e-09	4.0435e-09	4.3762e-09	4.3882e-09	3.7586e-09	3.7707e-09	3.7829e-09	3.6347e-09	3.9679e-09	3.6595e-09	3.5116e-09
4.6104e-09	4.2968e-09	4.3043e-09	4.4722e-09	4.6404e-09	4.6482e-09	4.8166e-09	5.1456e-09	5.4747e-09	5.1622e-09	5.9728e-09	6.6231e-09	7.1132e-09	7.4429e-09	7.9332e-09	7.4611e-09	7.7912e-09	7.4797e-09	6.8476e-09	6.2156e-09	5.9045e-09	4.3102e-09	4.1597e-09	4.6511e-09	4.6613e-09	4.3507e-09	4.2007e-09	4.0508e-09	3.7406e-09	3.2701e-09	2.9601e-09	2.6502e-09	2.9821e-09	2.8328e-09	3.1648e-09	3.1761e-09	3.5084e-09	3.6803e-09	3.5315e-09	4.3452e-09	4.357e-09	4.3689e-09	4.3808e-09	4.5532e-09	3.9237e-09	3.7755e-09	3.9482e-09	3.8001e-09	3.8125e-09	3.5042e-09
3.8015e-09	3.8087e-09	3.8161e-09	3.9841e-09	3.9918e-09	4.3204e-09	4.4888e-09	4.4969e-09	4.6656e-09	4.674e-09	5.4845e-09	5.814e-09	6.7853e-09	7.115e-09	7.2844e-09	7.6144e-09	7.6237e-09	7.6331e-09	7.0009e-09	6.5293e-09	5.2557e-09	4.9447e-09	4.6338e-09	4.3231e-09	4.6541e-09	4.9852e-09	4.6748e-09	4.6853e-09	4.2147e-09	3.9045e-09	3.4341e-09	3.2846e-09	3.1352e-09	3.4672e-09	2.9971e-09	3.3293e-09	3.3407e-09	3.673e-09	3.845e-09	4.0171e-09	4.5101e-09	5.0032e-09	5.1756e-09	4.8668e-09	4.7184e-09	4.5702e-09	4.7429e-09	4.274e-09	3.9656e-09	3.6573e-09
3.4739e-09	3.9623e-09	4.2906e-09	4.2981e-09	3.9849e-09	4.1532e-09	4.6424e-09	4.3296e-09	4.3378e-09	4.667e-09	5.3172e-09	5.6466e-09	5.8158e-09	6.7872e-09	6.9566e-09	7.7678e-09	7.1354e-09	7.1448e-09	6.8334e-09	6.2014e-09	5.2486e-09	5.098e-09	4.9476e-09	4.6368e-09	4.8074e-09	4.4968e-09	5.1489e-09	5.3198e-09	5.0096e-09	4.3786e-09	3.9082e-09	3.9191e-09	3.9301e-09	3.46e-09	3.1504e-09	3.8033e-09	3.8147e-09	3.8262e-09	4.319e-09	4.812e-09	4.9841e-09	5.1564e-09	5.4892e-09	5.5012e-09	5.5133e-09	5.5255e-09	5.2169e-09	4.9084e-09	4.4396e-09	3.9708e-09
3.788e-09	4.1161e-09	3.963e-09	4.2914e-09	4.4594e-09	4.3068e-09	3.9939e-09	4.8041e-09	5.1331e-09	5.1414e-09	5.3103e-09	5.6398e-09	5.9693e-09	6.4595e-09	6.7893e-09	7.1192e-09	7.2889e-09	6.9774e-09	6.5056e-09	6.034e-09	5.402e-09	4.9306e-09	4.7801e-09	4.7902e-09	5.1212e-09	4.8106e-09	5.1419e-09	5.6336e-09	5.3234e-09	5.0132e-09	5.1844e-09	4.5537e-09	4.0834e-09	4.4154e-09	4.1057e-09	3.6358e-09	3.8076e-09	4.1399e-09	4.4723e-09	4.8048e-09	5.7791e-09	5.9513e-09	5.8028e-09	5.6544e-09	5.8269e-09	5.9995e-09	6.0118e-09	5.8637e-09	4.9136e-09	4.2844e-09
3.7814e-09	4.4303e-09	4.4376e-09	4.6055e-09	4.6132e-09	4.621e-09	4.4685e-09	4.6369e-09	4.966e-09	5.2951e-09	5.464e-09	6.1142e-09	6.7646e-09	6.9339e-09	6.9429e-09	6.7916e-09	6.8008e-09	6.1685e-09	5.8571e-09	5.7063e-09	5.0743e-09	4.6029e-09	5.094e-09	5.2645e-09	4.9538e-09	5.1245e-09	5.4557e-09	5.4662e-09	5.6372e-09	5.8083e-09	5.8191e-09	5.83e-09	4.8785e-09	5.05e-09	4.5799e-09	4.4308e-09	4.6026e-09	4.4537e-09	4.9465e-09	5.279e-09	5.6115e-09	6.1046e-09	6.277e-09	6.289e-09	6.3011e-09	6.1528e-09	5.8442e-09	6.017e-09	5.7086e-09	4.919e-09
4.2562e-09	4.4238e-09	4.7519e-09	5.0802e-09	5.0878e-09	4.2935e-09	4.141e-09	4.9511e-09	5.1197e-09	5.2884e-09	6.099e-09	6.9096e-09	6.9183e-09	7.4084e-09	7.4174e-09	6.9452e-09	6.4732e-09	6.1617e-09	5.8503e-09	5.2182e-09	5.0675e-09	4.2752e-09	4.6059e-09	4.7764e-09	5.2678e-09	5.4385e-09	5.4488e-09	5.6197e-09	5.9511e-09	6.7639e-09	6.6142e-09	6.4647e-09	6.1549e-09	5.6847e-09	5.2146e-09	5.2259e-09	5.3977e-09	5.73e-09	5.902e-09	5.4324e-09	5.6045e-09	5.7768e-09	6.4304e-09	6.6028e-09	6.7753e-09	6.4666e-09	6.3184e-09	6.3308e-09	5.8619e-09	5.2327e-09
4.4101e-09	4.8986e-09	5.3871e-09	5.2342e-09	4.9209e-09	4.9287e-09	4.7761e-09	4.7842e-09	5.7548e-09	5.7631e-09	6.2528e-09	6.5822e-09	7.5534e-09	7.5622e-09	7.4107e-09	6.9385e-09	6.4665e-09	5.6737e-09	5.0415e-09	4.7302e-09	4.419e-09	4.2684e-09	4.4387e-09	4.7696e-09	5.1006e-09	5.4316e-09	5.7628e-09	6.0941e-09	6.9068e-09	7.2383e-09	6.9282e-09	6.7787e-09	6.9501e-09	6.4799e-09	6.3306e-09	6.3419e-09	6.0324e-09	6.5252e-09	6.8575e-09	6.7088e-09	5.9184e-09	5.7698e-09	6.1026e-09	6.4354e-09	6.6079e-09	6.7804e-09	6.4719e-09	6.3238e-09	6.0153e-09	5.3861e-09
5.0455e-09	5.213e-09	5.2203e-09	5.0673e-09	5.3958e-09	5.2431e-09	5.0905e-09	5.4193e-09	6.0692e-09	6.0774e-09	6.4067e-09	6.4152e-09	7.226e-09	7.716e-09	7.2437e-09	7.0923e-09	6.139e-09	5.5067e-09	5.0348e-09	4.5631e-09	4.2519e-09	4.2617e-09	4.5925e-09	4.9233e-09	5.2543e-09	5.7457e-09	5.9165e-09	6.729e-09	7.2208e-09	7.3919e-09	7.5631e-09	7.7344e-09	7.7453e-09	7.4356e-09	7.2863e-09	6.9767e-09	6.5068e-09	6.3579e-09	6.6903e-09	6.5415e-09	5.5907e-09	5.6025e-09	6.0957e-09	5.9472e-09	5.9593e-09	6.4527e-09	6.9462e-09	6.6377e-09	6.3292e-09	6.1813e-09
4.8788e-09	5.2068e-09	5.214e-09	5.2214e-09	4.9082e-09	5.0763e-09	5.0841e-09	5.5734e-09	5.7419e-09	5.9106e-09	6.4002e-09	6.2483e-09	6.7382e-09	6.5866e-09	6.7559e-09	6.4441e-09	5.4908e-09	5.0188e-09	4.8678e-09	4.5565e-09	4.5662e-09	4.5759e-09	4.9067e-09	5.2375e-09	5.408e-09	5.5787e-09	6.2307e-09	6.5619e-09	7.6954e-09	8.1873e-09	8.0376e-09	8.0485e-09	7.899e-09	7.7497e-09	7.6004e-09	7.4512e-09	6.3397e-09	6.0303e-09	5.8814e-09	5.893e-09	5.7443e-09	5.7561e-09	6.0888e-09	6.2612e-09	6.2733e-09	6.6063e-09	6.7789e-09	6.7912e-09	6.8036e-09	6.8161e-09
5.6747e-09	5.5214e-09	5.2078e-09	4.8944e-09	5.2227e-09	5.2304e-09	5.5591e-09	5.5671e-09	5.7356e-09	6.0646e-09	6.2334e-09	6.4024e-09	6.411e-09	6.2594e-09	6.4287e-09	5.4752e-09	5.0031e-09	4.6915e-09	4.5405e-09	4.3896e-09	5.0409e-09	5.2111e-09	4.9001e-09	5.0705e-09	5.5619e-09	5.7325e-09	6.7053e-09	7.197e-09	7.3679e-09	7.8598e-09	8.5122e-09	8.6835e-09	8.534e-09	8.2242e-09	7.9145e-09	7.6049e-09	7.135e-09	6.8256e-09	6.0351e-09	5.8863e-09	5.7376e-09	5.7494e-09	6.4029e-09	6.4149e-09	6.5873e-09	6.7599e-09	6.9325e-09	7.4261e-09	7.2781e-09	6.8093e-09
6.3103e-09	6.3174e-09	5.5225e-09	5.5299e-09	5.2166e-09	5.3847e-09	5.3925e-09	5.7212e-09	5.5689e-09	5.7375e-09	6.2272e-09	6.0752e-09	5.763e-09	5.6113e-09	5.2994e-09	4.6667e-09	4.8363e-09	4.3643e-09	4.3737e-09	5.0248e-09	5.1949e-09	5.2046e-09	5.3749e-09	5.5453e-09	5.3949e-09	5.8864e-09	6.2175e-09	6.7092e-09	7.0405e-09	7.6928e-09	8.1848e-09	8.6769e-09	8.8482e-09	8.2176e-09	7.9079e-09	7.2775e-09	6.968e-09	6.819e-09	6.5097e-09	6.04e-09	5.7309e-09	5.9031e-09	5.915e-09	6.4082e-09	6.5806e-09	6.9136e-09	6.9258e-09	7.2589e-09	7.4317e-09	7.4442e-09
6.3043e-09	6.1509e-09	5.9977e-09	5.5238e-09	5.2105e-09	5.3785e-09	5.2259e-09	5.3942e-09	5.4023e-09	5.7313e-09	6.0605e-09	5.4273e-09	5.2755e-09	4.803e-09	4.3306e-09	4.3396e-09	4.1883e-09	4.1975e-09	4.2069e-09	4.6976e-09	5.3489e-09	5.5191e-09	5.5289e-09	6.1805e-09	6.1906e-09	5.5591e-09	6.5319e-09	7.3444e-09	7.1945e-09	7.3655e-09	7.8575e-09	8.0287e-09	8.3605e-09	8.0507e-09	7.0993e-09	6.7897e-09	6.6406e-09	6.652e-09	6.1822e-09	5.5522e-09	5.4034e-09	5.4152e-09	6.0688e-09	6.4015e-09	6.2532e-09	6.7465e-09	7.0796e-09	7.2523e-09	7.1042e-09	7.2771e-09
6.1379e-09	6.145e-09	5.9917e-09	5.6782e-09	5.044e-09	4.41e-09	4.899e-09	5.2278e-09	5.2358e-09	5.4044e-09	5.5731e-09	5.4212e-09	4.6277e-09	4.6364e-09	4.164e-09	3.5313e-09	3.5404e-09	3.8705e-09	4.0402e-09	4.2101e-09	4.8614e-09	5.1919e-09	5.5226e-09	5.8533e-09	5.703e-09	5.7131e-09	5.8838e-09	6.2151e-09	6.2256e-09	7.3591e-09	7.3698e-09	7.541e-09	7.3915e-09	7.5629e-09	6.9324e-09	6.6228e-09	5.832e-09	5.683e-09	5.534e-09	5.2248e-09	5.0761e-09	5.4087e-09	5.7414e-09	5.7533e-09	5.9258e-09	6.5795e-09	6.5917e-09	6.604e-09	6.7768e-09	6.7892e-09
6.6133e-09	6.1391e-09	6.3067e-09	5.8327e-09	5.3589e-09	4.2436e-09	4.4118e-09	4.9009e-09	4.9089e-09	5.2379e-09	5.2462e-09	5.0943e-09	4.1403e-09	3.6678e-09	3.837e-09	3.3647e-09	3.2134e-09	3.5434e-09	3.8736e-09	4.0435e-09	4.5343e-09	5.1857e-09	5.6767e-09	4.8846e-09	4.8946e-09	4.7443e-09	5.2359e-09	5.7275e-09	5.5775e-09	6.2298e-09	6.8822e-09	7.3742e-09	7.2247e-09	6.2732e-09	6.2843e-09	6.2955e-09	5.3443e-09	4.8744e-09	4.7255e-09	4.4162e-09	4.7487e-09	4.9209e-09	5.0932e-09	5.426e-09	5.5984e-09	5.9313e-09	5.9435e-09	6.4371e-09	6.4494e-09	6.3014e-09
6.6076e-09	6.2937e-09	6.1404e-09	5.6665e-09	5.0322e-09	4.0773e-09	4.085e-09	4.2533e-09	4.2613e-09	4.4299e-09	4.5986e-09	4.607e-09	4.2947e-09	3.9826e-09	3.9914e-09	3.3587e-09	4.0094e-09	3.6977e-09	3.8675e-09	4.1978e-09	4.3677e-09	4.5378e-09	4.5476e-09	4.8784e-09	4.5676e-09	4.4173e-09	4.7484e-09	5.4004e-09	5.5713e-09	6.0631e-09	6.555e-09	6.7262e-09	6.5767e-09	6.1064e-09	5.7967e-09	5.4871e-09	5.0171e-09	4.7076e-09	4.2379e-09	4.089e-09	3.9403e-09	4.2728e-09	4.9263e-09	4.9383e-09	5.1107e-09	5.4436e-09	5.2954e-09	5.4681e-09	5.4804e-09	5.172e-09
6.6019e-09	6.6088e-09	6.1347e-09	5.3399e-09	4.7056e-09	4.3923e-09	4.0792e-09	3.9266e-09	4.2555e-09	4.2636e-09	4.2719e-09	4.6011e-09	4.4492e-09	3.9766e-09	3.9854e-09	3.9943e-09	3.6825e-09	4.0125e-09	4.1823e-09	3.8708e-09	4.0408e-09	4.3713e-09	4.2207e-09	4.0701e-09	4.0802e-09	4.2507e-09	4.1005e-09	4.9129e-09	5.5651e-09	6.0569e-09	5.9071e-09	5.9179e-09	5.7684e-09	5.2981e-09	5.1488e-09	4.8391e-09	4.3691e-09	4.5409e-09	4.0711e-09	4.0827e-09	3.4527e-09	3.304e-09	3.9575e-09	3.9694e-09	3.9814e-09	4.3143e-09	4.6473e-09	4.82e-09	4.6719e-09	4.5239e-09
6.5962e-09	5.8011e-09	5.3269e-09	5.1738e-09	4.8603e-09	4.3866e-09	4.0735e-09	4.0813e-09	3.7684e-09	4.2578e-09	4.5869e-09	4.5952e-09	5.085e-09	4.6124e-09	4.6212e-09	4.4696e-09	4.4787e-09	4.167e-09	3.8554e-09	4.0253e-09	4.1952e-09	4.0444e-09	4.0542e-09	4.2245e-09	4.0741e-09	4.0842e-09	4.0944e-09	4.2652e-09	4.9173e-09	5.5695e-09	5.5801e-09	5.4305e-09	4.9601e-09	4.8106e-09	4.8217e-09	4.6724e-09	4.2025e-09	4.2138e-09	4.2253e-09	4.2368e-09	3.4464e-09	2.8164e-09	2.9887e-09	3.0006e-09	3.3334e-09	4.1476e-09	3.6785e-09	3.5303e-09	3.7031e-09	4.0363e-09
5.949e-09	5.4747e-09	5.8026e-09	5.489e-09	4.6943e-09	4.2205e-09	4.0678e-09	4.0756e-09	4.4044e-09	4.4125e-09	4.7415e-09	5.0707e-09	5.0792e-09	5.2482e-09	5.257e-09	4.7846e-09	4.9541e-09	4.6424e-09	4.3308e-09	4.0193e-09	4.3497e-09	4.1989e-09	3.7274e-09	3.7373e-09	3.7472e-09	3.4365e-09	3.928e-09	4.4195e-09	4.5904e-09	4.7613e-09	5.2532e-09	5.4244e-09	5.1144e-09	4.6441e-09	4.4947e-09	4.3455e-09	4.5171e-09	4.6889e-09	4.2191e-09	4.0702e-09	3.9214e-09	3.131e-09	2.822e-09	2.6735e-09	2.8459e-09	3.0184e-09	3.0305e-09	3.2032e-09	3.3759e-09	3.0675e-09
5.9436e-09	5.3088e-09	5.4763e-09	5.1626e-09	4.5283e-09	4.3754e-09	4.383e-09	4.5512e-09	4.5591e-09	5.2089e-09	5.3775e-09	5.7067e-09	5.5547e-09	5.2425e-09	5.0908e-09	4.9393e-09	4.9482e-09	4.4761e-09	4.4854e-09	4.4947e-09	4.1834e-09	4.3534e-09	4.3631e-09	4.0522e-09	3.7413e-09	3.9118e-09	3.7616e-09	3.9323e-09	4.9052e-09	5.2365e-09	5.0868e-09	5.4183e-09	4.9479e-09	4.7984e-09	4.4886e-09	4.6602e-09	4.511e-09	5.0036e-09	4.6942e-09	4.5453e-09	4.5569e-09	3.7665e-09	3.6179e-09	3.1486e-09	3.0001e-09	2.8518e-09	2.7035e-09	2.8761e-09	2.8884e-09	2.4196e-09
5.9382e-09	5.6242e-09	5.15e-09	4.8363e-09	5.0041e-09	4.6907e-09	4.5379e-09	4.8665e-09	4.8744e-09	5.5241e-09	5.6927e-09	6.1823e-09	6.0303e-09	6.0389e-09	5.5664e-09	5.094e-09	4.9425e-09	4.9516e-09	4.8004e-09	4.6494e-09	4.4984e-09	4.6684e-09	4.3573e-09	4.2067e-09	4.0563e-09	3.9059e-09	4.3973e-09	4.2472e-09	4.5784e-09	5.2306e-09	5.0808e-09	5.2519e-09	4.9419e-09	5.2737e-09	4.8035e-09	4.8146e-09	4.6654e-09	4.9975e-09	5.1694e-09	5.5017e-09	5.6737e-09	4.7229e-09	4.2535e-09	3.7841e-09	3.1544e-09	3.1665e-09	3.0182e-09	2.7096e-09	3.0427e-09	3.2155e-09
5.9329e-09	5.6189e-09	4.9842e-09	4.831e-09	4.6778e-09	4.8457e-09	5.0137e-09	5.1819e-09	5.5106e-09	5.8394e-09	6.1684e-09	6.0163e-09	6.0247e-09	6.0333e-09	5.4003e-09	5.0883e-09	5.0973e-09	4.9459e-09	4.7947e-09	4.8041e-09	4.6531e-09	4.5023e-09	5.1536e-09	4.8426e-09	4.5317e-09	4.5417e-09	4.2311e-09	4.0809e-09	4.5726e-09	5.2247e-09	5.3957e-09	5.4064e-09	5.2568e-09	5.1073e-09	4.9579e-09	4.6482e-09	4.9802e-09	5.152e-09	5.4842e-09	6.4582e-09	6.4698e-09	5.6794e-09	4.5683e-09	4.2593e-09	3.79e-09	3.9625e-09	3.6537e-09	3.666e-09	3.5178e-09	3.6906e-09
6.0881e-09	5.7741e-09	5.6206e-09	4.9861e-09	5.3142e-09	5.1612e-09	5.1688e-09	5.6577e-09	6.1468e-09	6.3152e-09	6.3234e-09	6.3316e-09	6.0192e-09	6.0278e-09	5.5552e-09	5.4036e-09	5.0917e-09	4.7799e-09	4.9495e-09	5.1192e-09	5.2891e-09	4.8174e-09	5.1479e-09	5.1577e-09	5.328e-09	5.0172e-09	4.867e-09	4.396e-09	4.4063e-09	5.3793e-09	5.2295e-09	5.0798e-09	5.4114e-09	5.4223e-09	4.952e-09	4.8027e-09	4.8139e-09	4.9856e-09	5.4783e-09	6.4523e-09	5.6617e-09	5.3526e-09	5.2039e-09	4.7345e-09	4.2652e-09	4.5981e-09	4.931e-09	4.462e-09	4.1534e-09	4.1658e-09
6.4037e-09	6.4105e-09	6.0967e-09	5.9433e-09	5.6298e-09	5.1559e-09	5.3239e-09	5.8128e-09	6.4623e-09	6.3099e-09	6.318e-09	6.0054e-09	6.1742e-09	6.0223e-09	5.2289e-09	5.3981e-09	5.407e-09	5.416e-09	5.2648e-09	5.4345e-09	5.4439e-09	5.9347e-09	5.7839e-09	5.9541e-09	5.6432e-09	6.1345e-09	5.6633e-09	4.7111e-09	4.8818e-09	4.8923e-09	5.2237e-09	5.8761e-09	6.0472e-09	5.256e-09	4.7858e-09	4.9573e-09	5.1289e-09	4.9797e-09	5.312e-09	5.6443e-09	5.9767e-09	5.6675e-09	5.8397e-09	5.5307e-09	5.3822e-09	5.3942e-09	5.4063e-09	5.7393e-09	5.7516e-09	5.6035e-09
6.8799e-09	6.8867e-09	6.7332e-09	6.259e-09	5.785e-09	5.7924e-09	5.479e-09	5.3263e-09	6.2966e-09	5.9837e-09	5.9918e-09	6e-09	5.848e-09	5.5357e-09	5.3839e-09	5.7135e-09	5.8828e-09	5.8918e-09	5.5801e-09	5.9102e-09	6.08e-09	5.9292e-09	6.0992e-09	6.2694e-09	6.6001e-09	6.4497e-09	5.9785e-09	5.1867e-09	4.8762e-09	5.047e-09	5.3784e-09	5.3891e-09	5.2394e-09	5.5711e-09	5.4217e-09	5.4328e-09	5.2835e-09	5.2948e-09	5.3061e-09	5.478e-09	5.65e-09	6.1429e-09	6.1546e-09	6.1665e-09	6.1784e-09	6.1904e-09	6.8442e-09	6.5355e-09	6.3873e-09	6.0788e-09
6.3936e-09	6.5608e-09	6.4073e-09	6.2539e-09	5.9403e-09	5.9476e-09	5.3135e-09	5.4815e-09	5.6497e-09	5.9785e-09	5.9865e-09	5.6739e-09	5.5218e-09	5.3699e-09	5.3785e-09	5.7081e-09	6.3586e-09	6.2072e-09	6.0559e-09	6.386e-09	6.235e-09	6.4049e-09	6.8958e-09	6.7451e-09	6.755e-09	6.765e-09	6.4542e-09	5.9832e-09	5.5122e-09	5.3622e-09	5.6936e-09	5.5438e-09	5.5546e-09	5.8863e-09	5.8972e-09	5.7479e-09	5.1174e-09	4.9682e-09	5.4608e-09	5.3118e-09	5.8046e-09	6.4579e-09	6.1488e-09	6.6419e-09	6.6538e-09	6.9866e-09	7.1591e-09	7.4921e-09	7.344e-09	7.5167e-09
6.2283e-09	5.9142e-09	5.6002e-09	5.6072e-09	5.454e-09	5.3009e-09	4.9875e-09	4.8347e-09	4.8425e-09	5.4921e-09	5.5001e-09	5.1875e-09	5.0354e-09	5.3647e-09	5.3732e-09	5.382e-09	6.0325e-09	6.3623e-09	5.8902e-09	6.0598e-09	6.7108e-09	6.7203e-09	7.3716e-09	7.3813e-09	7.0703e-09	6.599e-09	6.2883e-09	6.1381e-09	5.3463e-09	5.5171e-09	5.5276e-09	6.0195e-09	5.8698e-09	6.0411e-09	5.7312e-09	5.5818e-09	5.5929e-09	5.2833e-09	5.1343e-09	5.3061e-09	5.6385e-09	6.1314e-09	6.3035e-09	6.957e-09	7.4501e-09	7.1413e-09	7.4742e-09	7.8071e-09	8.1402e-09	7.9921e-09
5.4213e-09	5.2676e-09	4.9536e-09	5.121e-09	5.1282e-09	4.9751e-09	4.8221e-09	4.8297e-09	4.8374e-09	4.5245e-09	5.0137e-09	4.7011e-09	4.7094e-09	5.0386e-09	4.8868e-09	5.2163e-09	5.8668e-09	6.0362e-09	5.7245e-09	5.7337e-09	6.2243e-09	6.715e-09	7.3662e-09	7.3759e-09	6.9045e-09	6.2728e-09	6.4433e-09	6.4534e-09	5.5012e-09	5.5116e-09	5.6825e-09	6.014e-09	6.3455e-09	6.3563e-09	5.5652e-09	5.897e-09	5.9082e-09	5.2777e-09	5.1286e-09	5.3005e-09	5.4724e-09	5.8048e-09	6.2978e-09	6.47e-09	7.1236e-09	7.2959e-09	7.1476e-09	7.641e-09	8.2949e-09	8.7884e-09
4.9353e-09	4.4607e-09	4.3071e-09	4.1537e-09	4.642e-09	4.4889e-09	4.015e-09	4.0226e-09	4.3512e-09	4.6799e-09	4.8483e-09	4.3752e-09	4.5438e-09	4.8731e-09	4.4004e-09	4.7299e-09	5.0595e-09	5.7102e-09	5.5588e-09	5.2472e-09	5.5773e-09	6.5493e-09	6.7193e-09	6.5685e-09	6.4179e-09	5.9466e-09	6.2775e-09	5.8064e-09	5.6562e-09	5.9874e-09	5.9979e-09	6.0085e-09	5.5379e-09	5.3883e-09	5.5597e-09	5.4102e-09	5.5818e-09	4.9513e-09	4.6418e-09	4.6532e-09	4.8251e-09	5.1576e-09	5.3297e-09	5.8227e-09	6.3158e-09	6.4882e-09	6.8211e-09	7.3144e-09	7.9683e-09	8.4619e-09
4.2889e-09	4.2955e-09	3.8211e-09	3.5072e-09	3.6747e-09	3.6819e-09	3.6893e-09	4.0177e-09	4.1858e-09	4.5145e-09	5.3245e-09	4.5306e-09	4.3784e-09	4.2264e-09	4.5557e-09	4.7248e-09	4.894e-09	5.2238e-09	5.5536e-09	5.4024e-09	5.5721e-09	6.0628e-09	5.7515e-09	5.7612e-09	5.6105e-09	5.6204e-09	5.6305e-09	5.6406e-09	5.6508e-09	5.982e-09	6.4738e-09	5.8427e-09	5.6929e-09	5.7037e-09	5.2334e-09	5.7256e-09	4.7742e-09	4.4646e-09	4.6363e-09	4.4872e-09	4.4987e-09	4.6707e-09	5.0032e-09	5.1754e-09	5.3477e-09	6.0013e-09	6.4946e-09	6.6671e-09	7.4814e-09	7.975e-09
3.803e-09	3.6492e-09	4.1372e-09	3.8233e-09	3.6699e-09	3.5167e-09	3.5241e-09	4.1733e-09	4.8226e-09	4.8304e-09	4.8384e-09	4.686e-09	4.8547e-09	4.7026e-09	4.3903e-09	4.3989e-09	4.7285e-09	5.3791e-09	5.3881e-09	5.5577e-09	5.7274e-09	5.5764e-09	5.2651e-09	5.5955e-09	5.2845e-09	4.9735e-09	4.9835e-09	5.3145e-09	5.806e-09	6.2976e-09	6.1476e-09	5.6769e-09	5.6876e-09	5.3775e-09	5.228e-09	4.7577e-09	4.4479e-09	4.4591e-09	4.4704e-09	4.3214e-09	4.6537e-09	4.6652e-09	4.6769e-09	4.8491e-09	4.8609e-09	5.6749e-09	5.8474e-09	6.5011e-09	6.9946e-09	7.1673e-09
4.1192e-09	3.9654e-09	3.9721e-09	3.8186e-09	3.9861e-09	4.1537e-09	4.161e-09	4.4893e-09	4.497e-09	4.986e-09	4.9939e-09	4.5207e-09	4.5289e-09	4.5373e-09	4.2249e-09	3.9127e-09	4.5631e-09	4.8928e-09	5.2227e-09	5.5526e-09	5.4015e-09	5.2504e-09	4.7787e-09	4.6279e-09	4.4772e-09	4.6475e-09	4.4971e-09	4.9884e-09	5.1591e-09	5.4902e-09	5.1798e-09	5.1904e-09	5.201e-09	5.2118e-09	4.5809e-09	3.9502e-09	4.2821e-09	3.9725e-09	4.3046e-09	4.6368e-09	4.0066e-09	4.1785e-09	4.6714e-09	4.6832e-09	4.8554e-09	5.3486e-09	5.3606e-09	6.1748e-09	6.5078e-09	6.8409e-09
3.7939e-09	3.9609e-09	3.9676e-09	3.9744e-09	4.1419e-09	4.3094e-09	4.4772e-09	4.4846e-09	4.8131e-09	5.3021e-09	5.1496e-09	4.6763e-09	4.6845e-09	4.2116e-09	3.8992e-09	4.2286e-09	4.3978e-09	4.567e-09	4.576e-09	4.906e-09	4.9152e-09	4.7642e-09	4.7736e-09	4.7832e-09	4.3117e-09	4.3216e-09	4.4919e-09	4.502e-09	4.833e-09	5.0038e-09	5.335e-09	4.8643e-09	4.8749e-09	4.5648e-09	3.7736e-09	4.1054e-09	3.956e-09	3.8067e-09	4.1388e-09	4.3106e-09	4.4824e-09	4.6544e-09	4.8264e-09	4.5173e-09	4.5291e-09	5.0223e-09	5.0343e-09	5.3672e-09	5.7002e-09	6.0333e-09
4.5915e-09	4.2772e-09	4.4443e-09	4.4511e-09	4.2977e-09	4.3048e-09	4.1517e-09	4.8008e-09	5.1292e-09	4.9766e-09	4.824e-09	4.5112e-09	4.0381e-09	3.7255e-09	3.5736e-09	3.7425e-09	3.5908e-09	3.7601e-09	3.6086e-09	4.099e-09	4.429e-09	4.4383e-09	4.6082e-09	4.4574e-09	4.4671e-09	4.4769e-09	4.3264e-09	4.6573e-09	4.5071e-09	4.6778e-09	4.6882e-09	4.5383e-09	4.3885e-09	3.9179e-09	3.9288e-09	4.2605e-09	3.9507e-09	4.6035e-09	4.9356e-09	4.9469e-09	4.7979e-09	4.649e-09	4.5002e-09	4.3515e-09	4.6842e-09	4.5356e-09	4.708e-09	4.8805e-09	5.0531e-09	4.7445e-09
5.3892e-09	5.0749e-09	4.9211e-09	4.9279e-09	4.7745e-09	4.3003e-09	4.3076e-09	4.1546e-09	4.9642e-09	4.8115e-09	4.4985e-09	4.5065e-09	4.1938e-09	3.5604e-09	3.5688e-09	3.5773e-09	3.7464e-09	3.7552e-09	3.7642e-09	3.9337e-09	3.7824e-09	4.5938e-09	4.6033e-09	4.4524e-09	4.6225e-09	4.6323e-09	4.4818e-09	4.4919e-09	4.3416e-09	4.5123e-09	4.3623e-09	4.2123e-09	4.2229e-09	4.0732e-09	4.084e-09	4.0949e-09	4.908e-09	4.9192e-09	5.0908e-09	5.1021e-09	5.5948e-09	5.6063e-09	5.4575e-09	4.9879e-09	4.9997e-09	4.8511e-09	5.0235e-09	4.8752e-09	5.0477e-09	4.8995e-09
5.7058e-09	5.7122e-09	5.5584e-09	5.5652e-09	4.77e-09	4.4563e-09	4.1427e-09	4.1501e-09	4.318e-09	4.4861e-09	4.0127e-09	3.8602e-09	3.8683e-09	3.3953e-09	3.7245e-09	4.0539e-09	3.9021e-09	3.9109e-09	3.599e-09	3.608e-09	3.938e-09	4.1077e-09	4.2776e-09	4.608e-09	4.9385e-09	4.6274e-09	4.6373e-09	4.6473e-09	4.9783e-09	4.8281e-09	4.5176e-09	4.8489e-09	4.6991e-09	4.7098e-09	4.7206e-09	4.8919e-09	5.3841e-09	5.7161e-09	5.7273e-09	5.899e-09	6.0708e-09	5.9219e-09	5.773e-09	5.4639e-09	4.834e-09	4.2042e-09	3.8953e-09	4.0678e-09	4.0799e-09	4.2525e-09
6.5036e-09	6.0288e-09	6.0354e-09	5.5609e-09	5.2469e-09	5.0936e-09	4.6195e-09	4.306e-09	3.9927e-09	4.0004e-09	4.1686e-09	3.8557e-09	4.0242e-09	4.0324e-09	4.0407e-09	4.2096e-09	4.3787e-09	4.3874e-09	4.3963e-09	3.9241e-09	3.9333e-09	4.1029e-09	4.4332e-09	4.924e-09	5.094e-09	5.1038e-09	5.1137e-09	5.1237e-09	5.4546e-09	5.4648e-09	5.6356e-09	5.8065e-09	5.3358e-09	4.8652e-09	5.1968e-09	5.8493e-09	6.3416e-09	6.0318e-09	6.3638e-09	6.2147e-09	6.5469e-09	6.0771e-09	5.7679e-09	5.2983e-09	4.6684e-09	4.199e-09	3.8901e-09	3.5812e-09	3.4329e-09	3.6056e-09
6.8203e-09	6.6662e-09	6.1915e-09	6.5191e-09	5.7239e-09	5.0892e-09	4.936e-09	4.7829e-09	4.3091e-09	4.3168e-09	4.4849e-09	4.4928e-09	4.5009e-09	4.8299e-09	4.6778e-09	4.2051e-09	4.5345e-09	4.3828e-09	4.3917e-09	4.2403e-09	4.2494e-09	4.5795e-09	4.9097e-09	4.9192e-09	5.41e-09	5.7406e-09	5.9109e-09	5.9209e-09	6.0914e-09	6.1016e-09	6.2723e-09	5.8015e-09	6.1329e-09	5.8227e-09	6.1543e-09	6.3256e-09	6.4969e-09	6.8288e-09	7.0004e-09	6.8513e-09	6.5418e-09	6.2324e-09	5.7627e-09	5.2931e-09	4.1819e-09	3.8729e-09	3.564e-09	3.4156e-09	3.7486e-09	3.7607e-09
7.4578e-09	7.1433e-09	6.829e-09	6.1941e-09	5.7196e-09	5.4058e-09	5.5734e-09	4.939e-09	4.6256e-09	4.7936e-09	4.8014e-09	4.6488e-09	4.8173e-09	5.3067e-09	5.315e-09	5.0026e-09	4.6904e-09	4.8595e-09	4.8683e-09	4.8773e-09	4.726e-09	5.056e-09	5.0654e-09	5.5561e-09	5.8866e-09	6.3775e-09	6.3874e-09	6.3973e-09	6.7282e-09	6.7384e-09	7.0696e-09	6.7591e-09	6.6092e-09	6.6199e-09	6.4702e-09	6.481e-09	6.8128e-09	7.1447e-09	6.9954e-09	6.8462e-09	6.2159e-09	6.0669e-09	5.5972e-09	4.9672e-09	4.1768e-09	3.547e-09	3.5589e-09	3.5709e-09	3.9038e-09	4.2368e-09
7.4538e-09	7.4601e-09	6.8249e-09	6.3503e-09	6.1967e-09	5.8829e-09	5.5691e-09	5.416e-09	5.1026e-09	4.9497e-09	5.2783e-09	5.4466e-09	5.4546e-09	5.6231e-09	5.471e-09	4.9981e-09	5.4879e-09	5.1758e-09	4.7034e-09	4.7123e-09	5.0422e-09	4.891e-09	5.7024e-09	6.0327e-09	6.5235e-09	6.5332e-09	6.3826e-09	6.7134e-09	6.7235e-09	7.0545e-09	7.0647e-09	7.0751e-09	7.0856e-09	6.4546e-09	6.3049e-09	6.6365e-09	6.6475e-09	6.3377e-09	6.83e-09	6.1996e-09	5.7297e-09	5.5807e-09	4.6297e-09	3.9997e-09	3.6905e-09	3.7023e-09	3.3934e-09	3.7262e-09	4.7008e-09	5.0338e-09
7.129e-09	7.2957e-09	6.6605e-09	6.5067e-09	6.353e-09	5.8787e-09	5.565e-09	5.7326e-09	5.4192e-09	5.4267e-09	5.5948e-09	5.4423e-09	5.9315e-09	6.1e-09	5.627e-09	5.475e-09	5.8043e-09	5.6526e-09	5.1801e-09	5.1891e-09	5.3585e-09	5.3677e-09	5.8583e-09	6.0281e-09	7.0002e-09	7.1703e-09	6.8592e-09	6.5483e-09	6.8792e-09	7.2102e-09	6.8996e-09	6.9099e-09	6.9204e-09	6.4498e-09	5.6584e-09	6.1504e-09	6.6426e-09	6.3328e-09	6.023e-09	5.7134e-09	5.7247e-09	5.0945e-09	4.4643e-09	3.8342e-09	3.5251e-09	3.3765e-09	3.5488e-09	3.8816e-09	4.8561e-09	5.5099e-09
6.4834e-09	6.6501e-09	6.4961e-09	6.5027e-09	6.349e-09	6.3559e-09	6.363e-09	6.2098e-09	6.0567e-09	5.7434e-09	5.5906e-09	6.2401e-09	6.248e-09	6.2561e-09	6.1039e-09	5.7915e-09	5.8e-09	5.6482e-09	5.3361e-09	5.1846e-09	5.3541e-09	5.684e-09	6.0142e-09	6.3444e-09	6.8352e-09	7.3261e-09	6.8546e-09	6.7041e-09	7.0349e-09	7.0451e-09	7.2157e-09	7.0656e-09	7.0761e-09	6.6054e-09	6.2953e-09	5.8248e-09	5.9961e-09	6.0071e-09	5.6974e-09	5.5481e-09	4.9178e-09	4.7687e-09	3.9781e-09	3.5085e-09	3.1993e-09	3.0507e-09	3.2229e-09	4.6786e-09	5.6532e-09	6.1466e-09
[truncated: 298 more rows]
[truncated: 462 more columns]

## Sheet: Panel (d) Topography
# Channel: Height
# Width: 5.000 µm
# Height: 5.000 µm
# Value units: m
[truncated: 512 more rows]
[truncated: 462 more columns]

## Sheet: Panel (e) Topography
# Channel: Height
# Width: 1.250 µm
# Height: 1.250 µm
# Value units: m
[truncated: 512 more rows]
[truncated: 462 more columns]

## Sheet: Wrinkle Directions
Square Array Angles	Triangular Array Angles
0	314
180	5
180	50
60	130
330	235
260	30
90	240
0	55
0	240
180	240
0	165
180	60
270	240
0	155
180	240
0	60
45	155
315	240
292	315
0	60
135	240
240	0
0	60
180	160
45	237
180	0
270	60
90	90
270	240
0	45
150	60
220	165
0	240
180	60
0	150
180	240
[truncated: 116 more rows]

[truncated: 1 more sheets: Monolayer SHG]
