# Supplementary material for: Programmable nanowrinkle-induced room-temperature exciton localization in monolayer WSe2
Source: Nat Commun. 2024 Feb 20;15:1543. doi: 10.1038/s41467-024-45936-2 (PMC10879107; doi:10.1038/s41467-024-45936-2)
Supplement: Supplementary file 3 — Source data [file 41467_2024_45936_MOESM3_ESM.zip › Combined source data excel files/Figure 3.xlsx]

## Sheet: Panel (a) Topography
# Channel: Height
# Width: 17.01 µm
# Height: 8.12 µm
# Value units: m
8.8084e-09	9.8635e-09	1.1138e-08	1.0973e-08	8.8859e-09	1.0001e-08	9.0345e-09	7.2656e-09	7.2623e-09	7.8969e-09	9.6519e-09	8.8458e-09	8.1998e-09	8.6743e-09	7.8632e-09	8.3427e-09	7.8567e-09	9.6117e-09	9.1258e-09	6.7191e-09	6.5533e-09	6.55e-09	7.022e-09	7.1763e-09	9.0914e-09	7.0048e-09	5.7815e-09	6.0329e-09	7.7879e-09	9.2228e-09	8.7369e-09	9.2848e-09	7.0303e-09	7.2791e-09	7.4334e-09	6.6833e-09	6.7817e-09	7.2561e-09	7.8907e-09	7.7249e-09	9.3867e-09	8.8339e-09	8.0278e-09	8.8224e-09	7.6962e-09	7.2799e-09	8.325e-09	9.1196e-09	8.9538e-09	1.0069e-08
8.8206e-09	1.0255e-08	1.009e-08	1.0244e-08	8.7978e-09	9.9125e-09	9.9068e-09	1.0381e-08	9.4152e-09	1.0481e-08	9.0837e-09	9.2381e-09	1.0353e-08	8.7465e-09	8.4207e-09	8.7351e-09	8.7294e-09	9.524e-09	7.5975e-09	8.072e-09	7.9063e-09	6.5944e-09	7.7348e-09	9.0096e-09	5.9627e-09	5.7969e-09	8.5123e-09	9.307e-09	8.8211e-09	8.6553e-09	7.049e-09	7.2033e-09	9.1184e-09	9.1127e-09	7.9866e-09	1.0194e-08	9.0956e-09	6.6889e-09	9.2443e-09	7.9581e-09	7.9524e-09	8.9071e-09	8.4212e-09	1.0176e-08	7.7695e-09	9.6846e-09	8.5585e-09	1.0437e-08	8.8672e-09	9.3417e-09
1.076e-08	1.1715e-08	9.3084e-09	1.0903e-08	1.2178e-08	9.9317e-09	1.1046e-08	9.7603e-09	7.9939e-09	9.909e-09	7.9826e-09	7.9316e-09	9.0917e-09	8.926e-09	9.0804e-09	9.8751e-09	9.8718e-09	9.0634e-09	9.3779e-09	9.0521e-09	9.9989e-09	9.8411e-09	8.0747e-09	8.3892e-09	9.9695e-09	8.2178e-09	7.4118e-09	9.1669e-09	1.0122e-08	9.3156e-09	7.8693e-09	7.0633e-09	8.1781e-09	8.4926e-09	8.9672e-09	7.0407e-09	7.6753e-09	8.1498e-09	8.7844e-09	8.2986e-09	6.6922e-09	9.4077e-09	7.8014e-09	7.6357e-09	8.7505e-09	7.3042e-09	7.9388e-09	9.5338e-09	1.0168e-08	1.0163e-08
1.1201e-08	8.6294e-09	1.0069e-08	8.6229e-09	9.2576e-09	9.0919e-09	8.7661e-09	9.2407e-09	8.9149e-09	8.109e-09	9.5439e-09	1.0499e-08	9.8528e-09	8.8868e-09	8.2409e-09	9.1957e-09	8.5498e-09	9.1844e-09	8.5385e-09	9.0131e-09	9.8078e-09	8.5217e-09	8.1959e-09	8.3503e-09	7.8645e-09	8.179e-09	8.9737e-09	6.0869e-09	7.3618e-09	1.0718e-08	9.5915e-09	8.7855e-09	8.94e-09	7.8139e-09	7.9683e-09	7.4825e-09	8.7574e-09	1.0212e-08	8.5861e-09	9.5409e-09	8.2547e-09	6.7012e-09	8.5636e-09	9.8385e-09	1.0313e-08	1.0468e-08	8.2209e-09	9.6559e-09	9.6503e-09	9.3245e-09
1.0816e-08	1.0811e-08	1.1125e-08	1.265e-08	1.0634e-08	1.0468e-08	1.0783e-08	1.1578e-08	9.011e-09	1.1571e-08	1.0761e-08	1.0115e-08	1.0754e-08	8.823e-09	7.6088e-09	8.3316e-09	8.326e-09	7.7137e-09	8.795e-09	1.007e-08	9.4241e-09	9.5786e-09	7.6522e-09	8.7671e-09	9.882e-09	9.076e-09	1.0031e-08	1.0736e-08	7.4586e-09	6.1458e-09	7.4474e-09	9.6828e-09	7.7564e-09	8.391e-09	7.425e-09	8.3799e-09	9.8149e-09	8.2086e-09	8.3631e-09	8.6776e-09	8.0318e-09	8.0262e-09	8.6609e-09	9.2955e-09	9.9302e-09	1.0245e-08	9.1187e-09	9.5933e-09	9.5877e-09	7.8214e-09
1.1112e-08	9.9857e-09	1.062e-08	8.6941e-09	1.109e-08	1.2655e-08	8.8375e-09	1.0593e-08	1.0107e-08	7.9323e-09	8.175e-09	9.9302e-09	9.7646e-09	8.9587e-09	9.5934e-09	9.908e-09	9.7424e-09	1.0377e-08	7.8104e-09	1.0495e-08	7.6393e-09	1.0035e-08	8.9087e-09	8.2629e-09	8.4174e-09	9.6924e-09	9.0465e-09	9.6813e-09	8.7153e-09	7.5893e-09	8.7042e-09	8.2184e-09	8.0528e-09	7.407e-09	9.8024e-09	1.0117e-08	9.1511e-09	9.7858e-09	9.9403e-09	8.8143e-09	9.449e-09	1.0081e-08	1.0078e-08	8.632e-09	9.907e-09	9.2611e-09	1.0852e-08	1.0371e-08	1.0845e-08	9.2389e-09
9.3599e-09	1.129e-08	9.5234e-09	1.0158e-08	8.8721e-09	7.9062e-09	8.2208e-09	7.8997e-09	8.0497e-09	9.4848e-09	8.5189e-09	8.9936e-09	7.6396e-09	8.5023e-09	8.1767e-09	8.9715e-09	8.3257e-09	8.9605e-09	7.6744e-09	8.3092e-09	9.104e-09	9.2585e-09	7.3604e-09	7.8069e-09	8.9218e-09	5.8728e-09	5.8695e-09	7.7848e-09	7.139e-09	6.4932e-09	6.8078e-09	8.0829e-09	7.4371e-09	8.8722e-09	8.2264e-09	9.3413e-09	9.0157e-09	7.8851e-09	8.2043e-09	7.8786e-09	8.0332e-09	7.8676e-09	7.5397e-09	7.5364e-09	8.9715e-09	7.8455e-09	8.3202e-09	7.8345e-09	7.829e-09	9.4241e-09
1.0943e-08	1.1302e-08	1.0932e-08	1.0606e-08	9.1601e-09	8.0341e-09	1.091e-08	1.0744e-08	1.0259e-08	1.1049e-08	1.0248e-08	1.1043e-08	1.0077e-08	9.4309e-09	8.465e-09	7.6592e-09	9.7346e-09	9.569e-09	1.0523e-08	1.0038e-08	9.7126e-09	7.3039e-09	7.3007e-09	8.4156e-09	8.09e-09	7.4443e-09	8.7193e-09	7.7534e-09	6.9476e-09	9.023e-09	8.0571e-09	8.3718e-09	5.9653e-09	8.2007e-09	9.956e-09	9.4703e-09	9.6249e-09	8.499e-09	8.8136e-09	8.6481e-09	8.4825e-09	8.1569e-09	8.4715e-09	9.1063e-09	9.421e-09	9.4155e-09	8.7697e-09	1.0685e-08	1.0359e-08	1.0778e-08
1.0509e-08	1.1144e-08	9.3777e-09	1.0493e-08	1.0327e-08	1.0802e-08	1.0316e-08	9.9908e-09	8.8648e-09	9.8198e-09	1.0775e-08	8.0482e-09	8.2028e-09	8.5175e-09	9.3124e-09	9.9268e-09	8.8213e-09	7.8554e-09	8.6503e-09	9.1251e-09	9.4397e-09	8.794e-09	8.7886e-09	1.0544e-08	1.0538e-08	1.0053e-08	7.4863e-09	8.6013e-09	8.2757e-09	9.0352e-09	7.9447e-09	6.9788e-09	9.9747e-09	9.3689e-09	8.7232e-09	8.2376e-09	1.0473e-08	9.3471e-09	8.0612e-09	8.2158e-09	9.4909e-09	9.6411e-09	9.48e-09	9.6346e-09	8.9889e-09	6.5824e-09	8.1776e-09	1.0093e-08	8.807e-09	9.1217e-09
8.4151e-09	1.001e-08	8.2443e-09	7.7856e-09	8.2334e-09	8.5482e-09	8.0625e-09	9.4977e-09	7.4114e-09	7.7262e-09	7.2675e-09	7.3952e-09	8.8304e-09	9.9455e-09	8.9797e-09	9.9346e-09	7.3682e-09	7.6829e-09	6.2137e-09	9.1127e-09	7.9868e-09	8.3015e-09	7.6558e-09	7.8105e-09	7.4849e-09	7.4795e-09	8.2744e-09	8.4291e-09	5.8626e-09	5.5054e-09	5.8518e-09	6.1665e-09	7.1215e-09	8.5567e-09	7.2707e-09	6.1449e-09	6.2995e-09	6.1384e-09	7.2491e-09	7.7239e-09	5.0243e-09	7.8731e-09	7.8677e-09	8.0224e-09	8.4972e-09	7.2112e-09	8.0061e-09	7.8407e-09	7.9953e-09	8.7903e-09
8.5568e-09	9.5118e-09	7.801e-09	8.5406e-09	8.6953e-09	9.6504e-09	9.1648e-09	1.7163e-08	2.4521e-08	1.4431e-08	8.503e-09	7.2764e-09	7.5319e-09	7.6865e-09	6.0784e-09	6.0751e-09	6.71e-09	8.7855e-09	7.9798e-09	6.3737e-09	7.969e-09	7.9637e-09	2.2364e-08	2.7001e-08	1.0669e-08	6.8217e-09	5.3837e-09	6.3307e-09	6.0052e-09	6.8002e-09	5.5143e-09	6.3092e-09	7.7445e-09	6.4586e-09	6.1872e-09	6.4478e-09	2.0048e-08	4.1972e-08	2.8521e-08	8.3471e-09	8.6619e-09	8.0162e-09	5.0299e-09	5.1243e-09	5.279e-09	7.0343e-09	7.5091e-09	7.984e-09	8.6189e-09	9.5739e-09
9.0573e-09	9.2121e-09	1.0167e-08	1.0162e-08	9.6762e-09	8.2303e-09	1.3827e-08	3.223e-08	3.9745e-08	3.9742e-08	1.0124e-08	9.4788e-09	8.9933e-09	8.9879e-09	8.8225e-09	8.9772e-09	7.5313e-09	7.0457e-09	7.3605e-09	6.2347e-09	6.7096e-09	6.2282e-09	2.4917e-08	2.7013e-08	5.4788e-09	8.4436e-09	7.9581e-09	6.8323e-09	6.987e-09	8.1021e-09	6.6562e-09	7.4512e-09	7.9261e-09	8.8811e-09	6.955e-09	9.6708e-09	3.0474e-08	4.1984e-08	3.5105e-08	1.045e-08	8.6837e-09	7.7179e-09	7.8727e-09	5.7864e-09	7.3818e-09	8.0167e-09	9.612e-09	7.846e-09	9.7614e-09	9.4359e-09
9.8719e-09	9.5464e-09	1.0822e-08	9.5358e-09	1.2092e-08	8.7249e-09	8.2394e-09	1.4957e-08	2.7757e-08	1.7347e-08	8.5383e-09	7.8927e-09	9.0079e-09	7.562e-09	6.9164e-09	7.2312e-09	8.8266e-09	9.8047e-09	8.9761e-09	9.611e-09	7.6849e-09	1.0561e-08	1.8399e-08	1.7433e-08	1.1025e-08	8.4587e-09	6.8527e-09	8.6082e-09	5.4015e-09	5.2341e-09	5.2309e-09	5.7057e-09	7.7813e-09	9.6831e-09	7.6106e-09	7.1251e-09	1.2882e-08	1.2397e-08	9.9904e-09	1.0145e-08	7.5788e-09	7.7336e-09	8.3686e-09	8.0431e-09	8.1979e-09	7.7124e-09	8.8275e-09	7.8618e-09	7.003e-09	8.3314e-09
1.0197e-08	1.1035e-08	9.8666e-09	9.2211e-09	1.0816e-08	1.0491e-08	1.0806e-08	1.1281e-08	1.0475e-08	1.031e-08	1.0465e-08	9.339e-09	8.2133e-09	8.3681e-09	8.5229e-09	8.6777e-09	8.0321e-09	7.8668e-09	8.1817e-09	8.9767e-09	9.2916e-09	6.5652e-09	8.0005e-09	1.0076e-08	8.15e-09	7.6646e-09	1.1031e-08	8.9346e-09	6.5283e-09	6.2029e-09	7.4782e-09	6.6726e-09	6.3472e-09	8.2627e-09	9.698e-09	8.7324e-09	6.6462e-09	6.4768e-09	7.9162e-09	6.4703e-09	7.9057e-09	7.9004e-09	7.7351e-09	9.3305e-09	8.5249e-09	9.9602e-09	8.3543e-09	1.011e-08	1.1225e-08	9.9391e-09
8.3331e-09	1.0089e-08	1.1044e-08	1.0718e-08	9.4326e-09	9.5875e-09	8.942e-09	8.9367e-09	8.7714e-09	9.5665e-09	9.8814e-09	8.7557e-09	8.5904e-09	7.9449e-09	8.4199e-09	9.8355e-09	7.449e-09	9.2045e-09	8.399e-09	7.4333e-09	8.5486e-09	1.0464e-08	7.7378e-09	7.7325e-09	9.0078e-09	7.0818e-09	7.0766e-09	6.4311e-09	7.8664e-09	9.2998e-09	9.2966e-09	8.1709e-09	8.1656e-09	6.8799e-09	5.9142e-09	8.6301e-09	6.8642e-09	7.6593e-09	8.1342e-09	8.2891e-09	8.4439e-09	7.7984e-09	8.2734e-09	9.5487e-09	8.9032e-09	8.4178e-09	7.292e-09	6.9667e-09	8.0819e-09	9.3572e-09
8.3452e-09	8.612e-09	8.4467e-09	8.0557e-09	1.0517e-08	9.2315e-09	8.2659e-09	7.2983e-09	7.2951e-09	8.8906e-09	9.6857e-09	9.8406e-09	9.6753e-09	8.3896e-09	9.1847e-09	7.7389e-09	9.1743e-09	9.0091e-09	7.4032e-09	8.8386e-09	6.9126e-09	6.1071e-09	6.5821e-09	6.1006e-09	7.8522e-09	7.5269e-09	9.1224e-09	6.7161e-09	4.6482e-09	5.4252e-09	6.0603e-09	6.5353e-09	6.21e-09	5.8846e-09	9.4009e-09	7.3148e-09	7.1496e-09	7.3044e-09	8.8953e-09	7.7743e-09	7.7691e-09	6.4833e-09	6.9583e-09	6.7931e-09	6.4677e-09	5.6169e-09	6.6174e-09	8.533e-09	8.2077e-09	8.5226e-09
1.0342e-08	9.697e-09	1.1067e-08	8.8863e-09	1.0002e-08	1.0477e-08	9.6711e-09	1.0306e-08	9.6608e-09	1.0296e-08	8.2099e-09	8.2047e-09	7.4795e-09	8.0343e-09	8.8295e-09	9.8598e-09	8.339e-09	7.6936e-09	9.129e-09	7.3631e-09	9.1187e-09	7.9931e-09	6.2272e-09	9.2633e-09	8.1376e-09	7.1721e-09	4.6669e-09	7.1618e-09	8.5972e-09	7.6316e-09	8.5869e-09	7.1411e-09	7.6162e-09	6.0103e-09	6.1652e-09	5.6799e-09	8.0757e-09	8.9107e-09	7.105e-09	8.7005e-09	8.0551e-09	8.21e-09	8.2048e-09	7.5594e-09	8.8348e-09	7.389e-09	6.2634e-09	5.6225e-09	7.0534e-09	9.2892e-09
8.5756e-09	8.7305e-09	9.0456e-09	8.08e-09	9.9957e-09	8.8701e-09	7.4244e-09	9.8203e-09	1.0295e-08	8.5295e-09	8.6844e-09	8.1991e-09	7.7138e-09	9.6294e-09	8.6639e-09	8.0185e-09	6.8929e-09	8.8086e-09	8.8035e-09	7.3577e-09	7.8328e-09	7.5076e-09	8.4628e-09	6.857e-09	7.1721e-09	6.8468e-09	8.4423e-09	7.957e-09	5.3908e-09	6.8263e-09	8.1017e-09	9.5353e-09	9.5321e-09	7.4461e-09	5.2983e-09	6.1553e-09	7.1105e-09	7.5856e-09	7.9006e-09	6.615e-09	6.23e-09	6.7648e-09	7.7201e-09	6.5945e-09	7.0695e-09	8.345e-09	9.6204e-09	9.4552e-09	6.4088e-09	8.6446e-09
8.6387e-09	8.4735e-09	8.1483e-09	8.1432e-09	7.6579e-09	7.973e-09	7.8078e-09	7.9628e-09	1.0359e-08	7.3466e-09	8.1076e-09	8.1025e-09	8.2575e-09	8.2524e-09	7.447e-09	7.2818e-09	6.1562e-09	8.5522e-09	7.9068e-09	6.9413e-09	8.857e-09	6.611e-09	7.2462e-09	6.4407e-09	6.5957e-09	8.1913e-09	8.3463e-09	8.1811e-09	4.6847e-09	5.6099e-09	6.8853e-09	7.8406e-09	6.3949e-09	5.9096e-09	9.1059e-09	5.8995e-09	5.2541e-09	5.249e-09	7.1647e-09	7.6399e-09	9.2354e-09	6.2291e-09	6.9843e-09	7.7796e-09	9.055e-09	7.2892e-09	7.4442e-09	8.0793e-09	9.6749e-09	8.5494e-09
9.734e-09	9.729e-09	1.0261e-08	9.3987e-09	8.7534e-09	9.5487e-09	1.0344e-08	1.0179e-08	8.413e-09	1.0368e-08	7.7627e-09	9.3583e-09	9.1932e-09	7.9076e-09	8.5428e-09	8.3777e-09	7.4122e-09	5.7995e-09	7.082e-09	7.7172e-09	7.7121e-09	6.9067e-09	7.702e-09	8.7186e-09	7.2117e-09	6.8865e-09	7.3617e-09	8.4771e-09	6.5512e-09	6.8663e-09	6.7012e-09	7.1763e-09	8.2918e-09	7.6464e-09	7.1612e-09	8.9169e-09	8.7517e-09	8.7467e-09	6.8208e-09	7.456e-09	7.6111e-09	9.2444e-09	8.4013e-09	7.5959e-09	7.7509e-09	1.0029e-08	8.7012e-09	9.4965e-09	7.4106e-09	1.0613e-08
7.898e-09	7.7329e-09	7.888e-09	9.3236e-09	9.7988e-09	9.1535e-09	9.9488e-09	7.5428e-09	8.8183e-09	8.9733e-09	7.3676e-09	9.2834e-09	8.7982e-09	9.3043e-09	7.1875e-09	6.7023e-09	8.2979e-09	8.2929e-09	7.6476e-09	7.3225e-09	8.1178e-09	8.4329e-09	8.2678e-09	5.8618e-09	6.4971e-09	6.332e-09	6.9672e-09	5.6817e-09	4.7345e-09	6.9522e-09	8.0676e-09	7.2623e-09	8.0576e-09	6.2918e-09	5.8066e-09	4.7054e-09	7.7174e-09	7.3922e-09	7.0671e-09	6.5819e-09	6.2567e-09	7.6923e-09	7.3671e-09	7.8423e-09	1.0045e-08	7.5121e-09	8.3075e-09	9.4229e-09	7.6572e-09	7.8122e-09
1.0291e-08	8.6907e-09	7.4052e-09	9.161e-09	7.7154e-09	1.0274e-08	8.3457e-09	6.755e-09	7.6955e-09	8.4908e-09	1.0247e-08	6.0934e-09	7.6755e-09	7.1904e-09	7.5055e-09	8.621e-09	7.9757e-09	7.1704e-09	6.5252e-09	5.7199e-09	7.3155e-09	7.3106e-09	8.7462e-09	7.1405e-09	6.0151e-09	6.4903e-09	9.845e-09	9.8418e-09	7.5958e-09	6.4704e-09	7.2657e-09	7.1007e-09	7.5759e-09	8.3712e-09	7.4059e-09	4.7176e-09	7.3959e-09	5.31e-09	8.6665e-09	7.2209e-09	6.8958e-09	5.7703e-09	5.7671e-09	7.201e-09	6.5557e-09	8.4715e-09	9.9072e-09	7.5012e-09	7.016e-09	1.0638e-08
9.829e-09	8.8636e-09	8.3785e-09	8.6937e-09	8.5287e-09	8.2036e-09	7.3983e-09	9.4742e-09	7.5485e-09	7.8637e-09	8.659e-09	7.8538e-09	8.9693e-09	8.3241e-09	7.0386e-09	8.4742e-09	7.1888e-09	7.1838e-09	7.499e-09	8.7282e-09	6.6888e-09	5.4033e-09	5.8785e-09	5.7135e-09	6.829e-09	5.2234e-09	5.6987e-09	6.334e-09	6.3291e-09	8.0849e-09	6.7994e-09	7.1146e-09	8.07e-09	7.2647e-09	7.5799e-09	8.5354e-09	7.2499e-09	5.9644e-09	5.6393e-09	7.8753e-09	7.2301e-09	8.6641e-09	8.6608e-09	7.8555e-09	7.5305e-09	8.1658e-09	6.8803e-09	7.0354e-09	7.6707e-09	7.8259e-09
8.7222e-09	8.3972e-09	6.5872e-09	7.9072e-09	9.8231e-09	9.0178e-09	9.4931e-09	6.607e-09	7.4024e-09	6.9173e-09	8.0329e-09	6.5873e-09	5.9422e-09	6.0973e-09	7.533e-09	6.8878e-09	5.8799e-09	6.3978e-09	8.7436e-09	6.8682e-09	7.1834e-09	5.5778e-09	8.9343e-09	7.4888e-09	7.3238e-09	6.3585e-09	5.5533e-09	6.8289e-09	6.824e-09	6.659e-09	7.8873e-09	6.3291e-09	6.8043e-09	7.1196e-09	9.6757e-09	5.349e-09	7.1048e-09	9.3409e-09	6.9349e-09	5.6495e-09	7.0852e-09	5.7997e-09	6.7552e-09	6.9104e-09	7.3857e-09	7.0606e-09	8.1762e-09	8.3314e-09	6.2456e-09	8.9618e-09
9.8769e-09	9.0749e-09	9.8704e-09	8.4249e-09	8.2599e-09	8.2551e-09	6.3294e-09	6.3261e-09	7.4401e-09	7.4352e-09	5.8297e-09	6.6251e-09	5.8232e-09	6.6154e-09	6.7706e-09	6.1254e-09	7.5612e-09	5.8888e-09	6.1108e-09	6.9063e-09	5.1407e-09	4.4955e-09	4.4923e-09	6.8868e-09	4.9611e-09	6.0767e-09	5.9118e-09	6.227e-09	4.3535e-09	5.7371e-09	4.9319e-09	5.8874e-09	6.2026e-09	4.7311e-09	4.7523e-09	7.7887e-09	7.1435e-09	1.2261e-08	1.3376e-08	7.1289e-09	5.4446e-09	6.639e-09	6.7942e-09	8.39e-09	5.6639e-09	4.8587e-09	4.8555e-09	5.1691e-09	7.4052e-09	7.0802e-09
7.9049e-09	7.0997e-09	7.8952e-09	6.6098e-09	6.605e-09	6.4401e-09	9.3165e-09	2.7079e-08	4.5107e-08	3.7314e-08	1.0258e-08	9.9325e-09	8.4871e-09	7.842e-09	7.517e-09	8.3125e-09	5.9369e-09	7.1824e-09	7.8178e-09	7.3327e-09	6.3675e-09	1.5166e-08	3.7411e-08	3.7408e-08	2.4756e-08	6.9836e-09	5.6982e-09	6.0135e-09	4.3657e-09	4.7233e-09	5.8389e-09	6.4743e-09	7.59e-09	6.3046e-09	5.0192e-09	5.1744e-09	1.9896e-08	4.2619e-08	4.2616e-08	1.2838e-08	7.5513e-09	6.7461e-09	5.6208e-09	6.5763e-09	6.2514e-09	7.367e-09	7.3622e-09	6.2368e-09	6.0719e-09	7.3476e-09
7.4038e-09	6.7588e-09	6.4338e-09	9.6304e-09	7.5447e-09	8.0201e-09	9.2958e-09	2.7539e-08	4.5119e-08	3.6813e-08	8.9565e-09	6.7107e-09	7.5063e-09	6.7011e-09	6.6963e-09	7.4918e-09	6.5266e-09	7.3222e-09	7.1573e-09	7.9528e-09	8.4282e-09	1.0024e-08	2.5706e-08	3.7226e-08	1.6412e-08	8.7244e-09	9.3598e-09	5.6735e-09	6.9492e-09	7.1045e-09	5.499e-09	6.7747e-09	8.4835e-09	6.1248e-09	4.7522e-09	7.3958e-09	8.1913e-09	2.2272e-08	1.8426e-08	6.2561e-09	6.5714e-09	5.4461e-09	5.7615e-09	7.1973e-09	7.0324e-09	7.5078e-09	6.7027e-09	8.2985e-09	6.0528e-09	6.2081e-09
9.181e-09	8.7744e-09	8.4494e-09	9.5652e-09	6.9993e-09	7.9549e-09	7.9502e-09	7.9454e-09	7.3212e-09	7.6157e-09	9.5318e-09	7.7663e-09	8.2417e-09	7.4366e-09	8.5523e-09	9.6665e-09	9.6632e-09	7.2575e-09	6.2923e-09	6.9278e-09	7.7234e-09	6.1179e-09	4.8326e-09	4.026e-09	4.0227e-09	5.9388e-09	7.5347e-09	6.4094e-09	6.8849e-09	6.8801e-09	7.3555e-09	5.7501e-09	5.4252e-09	7.8214e-09	5.8959e-09	6.8515e-09	4.9259e-09	5.0812e-09	7.3174e-09	7.3126e-09	7.9481e-09	7.4632e-09	5.8577e-09	5.2127e-09	6.0083e-09	6.8038e-09	6.4789e-09	5.8339e-09	6.3093e-09	8.0653e-09
6.4646e-09	7.9935e-09	7.3485e-09	8.6243e-09	9.6043e-09	8.2947e-09	8.6101e-09	7.3248e-09	9.2409e-09	7.7955e-09	9.2314e-09	7.3059e-09	7.6213e-09	8.0967e-09	8.2521e-09	8.8876e-09	8.7228e-09	7.5976e-09	6.9526e-09	7.268e-09	8.864e-09	8.0589e-09	9.4948e-09	9.6501e-09	7.8846e-09	5.639e-09	7.2349e-09	7.2302e-09	5.9449e-09	6.9006e-09	7.6962e-09	8.0116e-09	8.5078e-09	7.0417e-09	8.4776e-09	7.9926e-09	8.7883e-09	9.4238e-09	7.3382e-09	5.0994e-09	8.4492e-09	6.3636e-09	6.9991e-09	7.6347e-09	8.4303e-09	8.4255e-09	9.1397e-09	7.4557e-09	7.2909e-09	7.1261e-09
9.2053e-09	7.6053e-09	9.0412e-09	8.5563e-09	7.4312e-09	8.707e-09	8.3822e-09	8.8577e-09	9.3332e-09	8.6882e-09	7.7231e-09	7.8785e-09	8.6741e-09	9.3097e-09	8.9849e-09	6.7392e-09	6.3284e-09	8.8107e-09	8.1657e-09	7.8409e-09	5.1151e-09	6.0708e-09	6.3862e-09	5.5812e-09	6.2168e-09	7.1725e-09	7.1678e-09	6.5228e-09	7.3184e-09	6.9936e-09	7.149e-09	6.344e-09	6.4993e-09	7.6151e-09	6.3299e-09	6.4852e-09	6.0003e-09	5.5154e-09	5.5107e-09	6.3064e-09	6.7819e-09	5.1765e-09	6.4524e-09	5.8074e-09	6.1228e-09	6.1181e-09	5.6971e-09	5.9487e-09	9.1453e-09	7.2198e-09
6.6788e-09	8.1148e-09	6.6695e-09	8.4256e-09	7.7806e-09	6.6555e-09	6.0106e-09	4.5639e-09	4.5607e-09	8.5577e-09	9.0332e-09	7.4279e-09	7.4232e-09	7.8988e-09	8.0542e-09	8.5297e-09	6.4442e-09	8.0402e-09	7.8755e-09	8.84e-09	8.3464e-09	7.3813e-09	9.4575e-09	8.0122e-09	8.1676e-09	8.163e-09	7.6781e-09	6.553e-09	6.2282e-09	7.0239e-09	4.6972e-09	4.7736e-09	6.0495e-09	5.7247e-09	6.5204e-09	6.6758e-09	5.5506e-09	7.4668e-09	5.8615e-09	6.1769e-09	7.7729e-09	6.8079e-09	5.3626e-09	6.4784e-09	6.4738e-09	5.6688e-09	7.1047e-09	6.6199e-09	5.8149e-09	7.5709e-09
8.9129e-09	7.9479e-09	7.7832e-09	7.9386e-09	1.0453e-08	1.001e-08	8.0848e-09	1.1119e-08	9.9964e-09	1.1112e-08	7.266e-09	7.9016e-09	7.4168e-09	8.8528e-09	6.6072e-09	7.563e-09	6.758e-09	7.0735e-09	7.5491e-09	5.1853e-09	7.2197e-09	7.8554e-09	5.2897e-09	6.2454e-09	7.6814e-09	6.3963e-09	7.6722e-09	5.1065e-09	4.7159e-09	6.858e-09	7.6537e-09	7.9692e-09	6.684e-09	7.6398e-09	7.315e-09	7.3104e-09	7.1457e-09	5.8606e-09	6.8163e-09	8.8366e-09	7.6074e-09	7.7629e-09	7.118e-09	6.9533e-09	7.1087e-09	8.2246e-09	7.7397e-09	9.1729e-09	7.5704e-09	5.9651e-09
8.0215e-09	6.7364e-09	6.8918e-09	7.2074e-09	8.4833e-09	7.9985e-09	7.3537e-09	9.1098e-09	7.3445e-09	7.5e-09	1.0217e-08	7.971e-09	7.9664e-09	5.1759e-09	5.5562e-09	6.5121e-09	7.4679e-09	8.2636e-09	6.9785e-09	7.7742e-09	6.4891e-09	5.364e-09	5.8397e-09	6.9555e-09	6.1506e-09	5.5058e-09	6.3015e-09	6.6171e-09	6.9326e-09	5.3273e-09	5.1627e-09	4.838e-09	5.4736e-09	5.309e-09	6.745e-09	6.2602e-09	6.2556e-09	6.8913e-09	7.0468e-09	5.7617e-09	7.3577e-09	7.9934e-09	6.7083e-09	5.9034e-09	4.937e-09	4.9338e-09	7.3302e-09	9.0864e-09	7.161e-09	6.6762e-09
8.3969e-09	8.0722e-09	7.9076e-09	1.0481e-08	9.019e-09	9.9748e-09	9.9703e-09	8.0449e-09	7.4001e-09	6.1164e-09	8.0312e-09	7.2263e-09	7.2218e-09	5.4565e-09	7.853e-09	8.8088e-09	8.8043e-09	7.9994e-09	8.475e-09	6.7097e-09	7.3454e-09	6.7006e-09	5.7356e-09	7.3318e-09	7.9528e-09	7.0025e-09	7.4782e-09	7.6337e-09	7.1489e-09	6.8243e-09	8.0989e-09	8.0957e-09	7.2908e-09	8.0892e-09	6.6414e-09	6.3167e-09	8.7132e-09	7.268e-09	8.8642e-09	7.7391e-09	6.7742e-09	6.1293e-09	6.9251e-09	8.0411e-09	8.0365e-09	7.7118e-09	7.067e-09	7.3826e-09	8.4985e-09	7.8537e-09
8.0709e-09	8.8667e-09	5.9063e-09	7.417e-09	6.9323e-09	5.8965e-09	6.1229e-09	6.5986e-09	8.9951e-09	8.3503e-09	7.7055e-09	6.1004e-09	5.2035e-09	6.0913e-09	6.8871e-09	5.7622e-09	7.0382e-09	6.3934e-09	7.1892e-09	5.7441e-09	7.1802e-09	7.976e-09	7.9715e-09	7.0066e-09	7.3222e-09	4.9166e-09	6.3527e-09	7.3086e-09	7.144e-09	4.8986e-09	4.8238e-09	7.2906e-09	7.4461e-09	5.3607e-09	4.876e-09	5.5117e-09	7.5881e-09	5.6628e-09	4.7712e-09	4.8534e-09	7.41e-09	6.7652e-09	6.4405e-09	6.5961e-09	7.2318e-09	7.5474e-09	6.7426e-09	5.6176e-09	8.1742e-09	7.3693e-09
8.1525e-09	9.7487e-09	7.8234e-09	9.4196e-09	8.9349e-09	6.8496e-09	7.3253e-09	7.3208e-09	8.2767e-09	9.0521e-09	7.1473e-09	6.9827e-09	7.9387e-09	7.454e-09	7.2894e-09	8.4054e-09	9.0388e-09	7.5961e-09	9.0323e-09	8.8677e-09	5.1817e-09	7.5782e-09	5.1727e-09	5.4884e-09	7.4047e-09	7.8804e-09	6.9155e-09	7.3912e-09	6.7465e-09	6.1017e-09	6.2573e-09	6.573e-09	5.6081e-09	5.2835e-09	5.5991e-09	5.7547e-09	4.7898e-09	6.0659e-09	8.9414e-09	8.9381e-09	6.2125e-09	6.3681e-09	7.9643e-09	6.9994e-09	7.7953e-09	6.6703e-09	5.7054e-09	6.5013e-09	7.1371e-09	7.4527e-09
9.4522e-09	7.5269e-09	6.0819e-09	5.9173e-09	8.474e-09	7.3491e-09	7.8248e-09	7.02e-09	6.6955e-09	6.5309e-09	5.5661e-09	6.2019e-09	7.9582e-09	7.7937e-09	6.5087e-09	6.5043e-09	8.1005e-09	5.535e-09	5.3705e-09	4.7257e-09	6.0018e-09	5.3571e-09	5.5127e-09	5.3482e-09	4.0632e-09	6.4598e-09	5.8151e-09	4.0566e-09	5.9663e-09	4.8414e-09	5.3171e-09	5.7929e-09	5.9485e-09	4.8236e-09	5.6195e-09	6.4154e-09	4.8102e-09	8.6474e-09	7.3624e-09	5.7573e-09	6.2331e-09	5.9085e-09	5.904e-09	6.2197e-09	7.816e-09	5.2504e-09	5.8863e-09	6.0419e-09	6.8378e-09	6.9934e-09
7.6766e-09	9.2729e-09	7.5078e-09	5.5455e-09	7.8191e-09	6.3741e-09	9.2509e-09	8.9263e-09	8.4417e-09	7.3168e-09	9.0731e-09	6.6677e-09	7.6237e-09	6.819e-09	7.775e-09	7.6105e-09	6.4856e-09	6.6413e-09	5.1962e-09	5.672e-09	7.1082e-09	6.6236e-09	5.4987e-09	5.1742e-09	6.2903e-09	5.6456e-09	4.8408e-09	4.5163e-09	5.4723e-09	4.0622e-09	4.343e-09	5.9393e-09	5.9348e-09	4.3298e-09	5.1257e-09	5.7615e-09	4.7458e-09	4.7923e-09	6.5487e-09	4.9436e-09	5.4194e-09	6.2153e-09	7.8116e-09	6.3665e-09	5.1396e-09	6.8379e-09	7.1536e-09	5.1299e-09	5.7042e-09	7.6206e-09
8.4392e-09	7.4744e-09	6.6697e-09	5.5449e-09	7.1412e-09	8.8975e-09	7.9328e-09	7.9284e-09	7.4438e-09	8.0797e-09	7.5951e-09	7.1106e-09	8.8669e-09	6.7817e-09	6.2971e-09	7.4132e-09	5.9682e-09	6.6041e-09	4.3577e-09	4.3544e-09	5.6306e-09	5.9463e-09	5.3017e-09	4.6571e-09	4.0614e-09	4.9684e-09	5.7644e-09	5.6e-09	4.315e-09	5.2711e-09	5.1066e-09	6.0627e-09	3.8173e-09	5.8939e-09	6.2096e-09	4.7646e-09	5.0804e-09	4.7559e-09	4.7515e-09	6.1877e-09	6.3434e-09	6.179e-09	5.6944e-09	5.3699e-09	7.1263e-09	5.8414e-09	7.9179e-09	9.1929e-09	9.1897e-09	9.0252e-09
7.2278e-09	8.8242e-09	6.0987e-09	8.0152e-09	6.8904e-09	5.6055e-09	6.5615e-09	1.0079e-08	2.448e-08	2.2235e-08	7.0244e-09	7.0201e-09	5.415e-09	7.3315e-09	7.007e-09	6.3624e-09	6.198e-09	4.7531e-09	7.3098e-09	5.8649e-09	6.8209e-09	7.6169e-09	2.49e-08	3.4653e-08	1.7528e-08	5.8388e-09	4.554e-09	5.6701e-09	5.5057e-09	5.3413e-09	4.8567e-09	4.5323e-09	3.7276e-09	4.8437e-09	4.9995e-09	7.8763e-09	2.3559e-08	4.1956e-08	3.8436e-08	9.7798e-09	6.0939e-09	6.5698e-09	6.8856e-09	6.401e-09	5.9165e-09	5.2719e-09	5.1575e-09	5.9035e-09	5.4189e-09	6.8552e-09
7.3452e-09	5.9003e-09	5.7359e-09	4.7712e-09	3.9666e-09	3.9633e-09	6.359e-09	2.5243e-08	4.5727e-08	4.5724e-08	1.2264e-08	6.3375e-09	6.6533e-09	4.7329e-09	6.6447e-09	6.9605e-09	5.5156e-09	4.4033e-09	4.5466e-09	4.8624e-09	4.6981e-09	1.1096e-08	3.2061e-08	3.4665e-08	2.3729e-08	4.3564e-09	4.0792e-09	4.1877e-09	4.5036e-09	6.9003e-09	3.8547e-09	2.7289e-09	2.7256e-09	5.1223e-09	4.3177e-09	6.7144e-09	2.3517e-08	4.1968e-08	3.8715e-08	8.618e-09	5.0922e-09	4.6844e-09	5.0836e-09	6.5199e-09	5.8753e-09	7.7918e-09	6.0268e-09	6.6628e-09	8.8994e-09	6.6542e-09
7.0937e-09	7.2495e-09	7.7254e-09	8.0413e-09	7.877e-09	6.7522e-09	6.748e-09	1.6508e-08	2.5948e-08	2.1141e-08	9.6121e-09	7.527e-09	6.5623e-09	7.9986e-09	7.8343e-09	7.9901e-09	8.466e-09	7.5014e-09	6.5367e-09	6.3724e-09	5.8879e-09	9.245e-09	1.7084e-08	1.676e-08	8.752e-09	6.6669e-09	5.8623e-09	6.3382e-09	5.0534e-09	6.1696e-09	6.1654e-09	7.4434e-09	6.7971e-09	6.7928e-09	7.5889e-09	7.7447e-09	1.4783e-08	1.686e-08	5.9712e-09	7.5676e-09	8.8438e-09	6.9188e-09	6.7544e-09	4.69e-09	6.7459e-09	8.0222e-09	8.8973e-09	5.7727e-09	6.7288e-09	8.1652e-09
7.1459e-09	6.3414e-09	7.2975e-09	7.1332e-09	7.7693e-09	8.7255e-09	7.4407e-09	7.1163e-09	7.7524e-09	9.5089e-09	6.4634e-09	4.7638e-09	6.615e-09	7.7312e-09	5.6461e-09	6.7623e-09	6.1178e-09	6.5938e-09	6.4295e-09	5.4649e-09	7.3814e-09	8.0175e-09	4.8119e-09	5.7681e-09	6.4041e-09	6.0798e-09	6.3957e-09	6.0713e-09	5.2667e-09	5.4226e-09	5.4183e-09	6.6946e-09	6.5303e-09	6.5261e-09	7.0021e-09	4.2757e-09	4.2725e-09	4.9085e-09	5.0643e-09	5.2202e-09	6.8166e-09	4.7315e-09	5.8478e-09	7.1241e-09	7.44e-09	6.7955e-09	5.0305e-09	4.8662e-09	7.423e-09	6.6185e-09
7.1166e-09	8.0728e-09	7.9086e-09	8.5447e-09	8.8606e-09	1.0137e-08	9.6525e-09	6.1269e-09	7.5633e-09	6.9188e-09	1.0276e-08	9.3114e-09	8.0267e-09	7.7024e-09	5.9374e-09	6.2534e-09	7.2096e-09	9.4463e-09	9.4431e-09	9.1178e-09	6.8727e-09	6.3883e-09	6.0639e-09	7.9805e-09	7.8163e-09	8.9326e-09	7.3277e-09	4.2822e-09	4.7582e-09	6.3547e-09	7.471e-09	7.4668e-09	6.3421e-09	5.6976e-09	9.375e-09	8.2503e-09	7.1257e-09	6.001e-09	5.8367e-09	8.5537e-09	7.269e-09	6.9446e-09	8.0609e-09	5.3356e-09	8.0525e-09	6.1275e-09	5.323e-09	7.8799e-09	8.676e-09	7.5513e-09
8.0348e-09	6.7501e-09	8.1866e-09	7.222e-09	6.8977e-09	6.2533e-09	7.2096e-09	5.9249e-09	5.7356e-09	6.7169e-09	8.4735e-09	6.3884e-09	9.2655e-09	7.8207e-09	7.3363e-09	8.4527e-09	7.328e-09	7.9641e-09	7.3197e-09	6.1951e-09	6.8312e-09	5.5465e-09	6.6628e-09	6.3385e-09	5.2139e-09	6.6503e-09	6.6462e-09	6.642e-09	5.9976e-09	7.7532e-09	7.75e-09	6.6254e-09	6.141e-09	6.457e-09	5.8125e-09	6.4487e-09	5.0039e-09	7.0806e-09	8.4859e-09	6.2719e-09	5.4674e-09	5.3032e-09	4.8189e-09	5.7751e-09	4.9706e-09	4.897e-09	8.6114e-09	7.9994e-09	6.3946e-09	7.0307e-09
6.3952e-09	7.5365e-09	7.3723e-09	8.8088e-09	8.0043e-09	7.6801e-09	5.9152e-09	5.751e-09	6.5472e-09	5.9028e-09	6.2188e-09	7.9755e-09	7.4911e-09	7.3269e-09	5.402e-09	6.6784e-09	6.5142e-09	7.9507e-09	6.1859e-09	7.7824e-09	7.2981e-09	5.5332e-09	7.77e-09	5.525e-09	5.5208e-09	6.4771e-09	6.1529e-09	5.6685e-09	4.2238e-09	5.1801e-09	6.6166e-09	6.2923e-09	5.6479e-09	5.0035e-09	6.2799e-09	5.7956e-09	6.1116e-09	5.6273e-09	5.4631e-09	4.9788e-09	4.852e-09	6.8913e-09	6.0869e-09	5.1223e-09	7.5192e-09	5.7544e-09	6.3905e-09	7.0267e-09	7.5027e-09	4.6174e-09
6.4074e-09	8.8275e-09	7.9999e-09	5.8338e-09	7.6715e-09	8.6279e-09	8.1436e-09	6.6989e-09	8.2955e-09	8.1313e-09	7.3269e-09	6.6825e-09	8.5992e-09	8.275e-09	8.2709e-09	7.3064e-09	4.7404e-09	4.7372e-09	5.0532e-09	5.3693e-09	5.3652e-09	5.5212e-09	4.3958e-09	4.3925e-09	5.3488e-09	5.3448e-09	5.8209e-09	6.457e-09	5.3325e-09	5.0083e-09	7.4052e-09	6.6008e-09	4.996e-09	6.1124e-09	6.4284e-09	7.3847e-09	6.9005e-09	4.6554e-09	6.4121e-09	5.2875e-09	7.8445e-09	6.72e-09	7.036e-09	5.4312e-09	5.4271e-09	5.9033e-09	5.8992e-09	4.9347e-09	7.0115e-09	6.8473e-09
7.3286e-09	7.3245e-09	6.6802e-09	6.356e-09	6.9923e-09	6.3479e-09	6.1838e-09	7.7804e-09	8.2566e-09	8.3067e-09	7.2881e-09	7.124e-09	5.4328e-09	6.6356e-09	8.7125e-09	7.4279e-09	5.503e-09	7.0996e-09	5.655e-09	5.3308e-09	6.2871e-09	4.8425e-09	5.6388e-09	5.9549e-09	7.7115e-09	6.1068e-09	6.9031e-09	5.6185e-09	5.7745e-09	3.8671e-09	4.6459e-09	5.2822e-09	5.5982e-09	4.4737e-09	5.4301e-09	4.4672e-09	4.6216e-09	5.7381e-09	7.6548e-09	5.4098e-09	5.2457e-09	6.3621e-09	6.5181e-09	6.5141e-09	5.3896e-09	6.0258e-09	5.7016e-09	5.5375e-09	7.1341e-09	6.3297e-09
7.4362e-09	7.4322e-09	6.3077e-09	6.6239e-09	5.8195e-09	7.096e-09	6.4517e-09	8.3685e-09	7.244e-09	8.0404e-09	8.3565e-09	8.3525e-09	8.1884e-09	8.5045e-09	6.8998e-09	8.9741e-09	7.0518e-09	7.368e-09	8.3244e-09	8.799e-09	7.1958e-09	8.7925e-09	5.1069e-09	5.7432e-09	5.7392e-09	5.255e-09	6.8516e-09	6.5275e-09	7.4817e-09	6.6795e-09	6.3553e-09	3.9503e-09	4.4265e-09	5.703e-09	7.7799e-09	7.7766e-09	5.5309e-09	7.7678e-09	5.3628e-09	7.7598e-09	5.3507e-09	5.5108e-09	8.7082e-09	8.0639e-09	6.2991e-09	7.4156e-09	7.8918e-09	8.528e-09	6.9233e-09	5.4787e-09
8.0296e-09	7.2043e-09	6.56e-09	7.9966e-09	8.4729e-09	8.9433e-09	7.5045e-09	7.6606e-09	6.8563e-09	8.2929e-09	7.1684e-09	8.445e-09	8.6011e-09	8.9928e-09	8.273e-09	6.8284e-09	5.864e-09	7.1406e-09	7.9369e-09	8.8926e-09	8.8894e-09	5.524e-09	5.6801e-09	7.4368e-09	7.9123e-09	7.9091e-09	7.585e-09	4.8598e-09	4.5357e-09	3.8915e-09	5.6482e-09	5.9644e-09	6.1205e-09	5.3161e-09	7.233e-09	5.7884e-09	6.7448e-09	5.6204e-09	6.0966e-09	7.7735e-09	6.7289e-09	5.6044e-09	6.4008e-09	7.5173e-09	8.9539e-09	8.9499e-09	8.9474e-09	7.0212e-09	5.8967e-09	6.6931e-09
7.8824e-09	8.0385e-09	6.9141e-09	6.9102e-09	5.4336e-09	5.4617e-09	8.9523e-09	7.6947e-09	8.0109e-09	8.167e-09	6.2423e-09	5.7581e-09	8.7955e-09	7.511e-09	6.7067e-09	5.9024e-09	6.2186e-09	6.5348e-09	5.5705e-09	4.7662e-09	4.282e-09	5.2385e-09	5.5547e-09	4.2702e-09	5.5468e-09	6.1831e-09	6.1792e-09	4.4145e-09	6.3313e-09	6.9677e-09	6.4835e-09	7.5869e-09	6.1555e-09	5.1911e-09	5.8275e-09	5.3433e-09	4.6991e-09	6.4559e-09	7.5724e-09	6.7681e-09	6.9243e-09	5.7999e-09	6.2761e-09	7.0725e-09	6.4283e-09	4.9837e-09	5.2999e-09	5.6161e-09	6.7326e-09	8.8089e-09
6.9347e-09	5.0099e-09	6.9268e-09	7.4031e-09	5.9586e-09	8.3557e-09	6.2709e-09	6.107e-09	4.4197e-09	6.2592e-09	5.9352e-09	6.8917e-09	5.127e-09	5.2832e-09	8.3205e-09	7.0361e-09	7.3523e-09	6.2279e-09	5.9039e-09	5.0996e-09	6.8565e-09	4.7717e-09	5.0879e-09	7.0048e-09	6.0405e-09	4.596e-09	5.3924e-09	4.7482e-09	4.2641e-09	4.7404e-09	5.5368e-09	6.0131e-09	7.5959e-09	4.2446e-09	6.0014e-09	5.8374e-09	5.0332e-09	4.7091e-09	6.3059e-09	3.37e-09	3.4169e-09	4.8536e-09	5.65e-09	5.8062e-09	6.7627e-09	7.8792e-09	6.9149e-09	6.1107e-09	7.0672e-09	5.9428e-09
6.5313e-09	7.0076e-09	7.644e-09	6.3596e-09	8.5966e-09	5.8716e-09	5.3875e-09	4.4233e-09	6.5003e-09	5.536e-09	8.5734e-09	6.1685e-09	5.6844e-09	5.708e-09	6.9058e-09	6.7187e-09	6.8615e-09	6.1869e-09	6.0743e-09	6.4665e-09	6.2349e-09	7.1649e-09	1.2245e-08	1.6595e-08	1.1167e-08	6.0723e-09	5.0539e-09	6.1065e-09	5.7825e-09	3.4434e-09	4.8144e-09	4.9706e-09	4.3264e-09	5.7632e-09	2.9306e-09	3.9947e-09	6.0717e-09	3.8269e-09	3.3854e-09	5.2597e-09	7.1767e-09	4.7718e-09	5.2481e-09	4.3849e-09	4.7601e-09	5.2365e-09	5.2326e-09	6.3492e-09	5.545e-09	7.4619e-09
5.9691e-09	6.1651e-09	6.7018e-09	6.7599e-09	7.2172e-09	6.6205e-09	7.0665e-09	1.2185e-08	2.9458e-08	2.2101e-08	6.8911e-09	5.1265e-09	4.6425e-09	4.9588e-09	6.8758e-09	6.0716e-09	7.1882e-09	5.5837e-09	5.7399e-09	8.4573e-09	4.4517e-09	5.4083e-09	2.0131e-08	3.5963e-08	1.5961e-08	3.4721e-09	2.6443e-09	4.9051e-09	6.662e-09	4.4172e-09	4.7335e-09	3.4491e-09	2.9493e-09	4.4018e-09	4.0779e-09	3.5938e-09	1.2714e-08	3.528e-08	3.5276e-08	8.2204e-09	5.6555e-09	4.5312e-09	6.9284e-09	5.8041e-09	4.6798e-09	5.4763e-09	5.3124e-09	5.4686e-09	7.7057e-09	4.5472e-09
8.906e-10	4.9817e-09	6.2382e-09	6.761e-09	6.8919e-09	6.3265e-09	4.2292e-09	2.2313e-08	2.947e-08	2.9028e-08	1.3553e-08	8.2881e-09	6.4104e-09	6.0071e-09	6.4461e-09	6.4071e-09	6.5548e-09	6.221e-09	6.5208e-09	7.6383e-09	8.3325e-09	1.2336e-08	3.4901e-08	3.5975e-08	2.7531e-08	3.3566e-09	4.7934e-09	5.75e-09	4.7858e-09	4.4619e-09	5.2009e-09	5.0284e-09	5.3678e-09	6.1211e-09	6.3857e-09	7.8185e-09	1.2813e-08	2.0641e-08	1.8313e-08	1.0145e-08	7.1824e-09	5.5861e-09	4.4125e-09	6.3295e-09	6.966e-09	7.4424e-09	7.2785e-09	7.4348e-09	5.9903e-09	7.7473e-09
7.9109e-09	6.6331e-09	6.5082e-09	7.1541e-09	7.2627e-09	7.5643e-09	9.0712e-09	1.435e-08	2.0108e-08	1.0661e-08	1.0004e-08	8.0625e-09	6.704e-09	6.213e-09	6.4945e-09	6.5559e-09	6.4027e-09	6.2248e-09	6.484e-09	7.2427e-09	8.9044e-09	1.1701e-08	1.8347e-08	2.0692e-08	7.4027e-09	7.3989e-09	7.8754e-09	7.0713e-09	7.8678e-09	7.704e-09	6.5798e-09	6.0958e-09	7.3726e-09	8.3292e-09	7.5251e-09	8.4817e-09	1.0079e-08	1.6157e-08	7.1899e-09	6.866e-09	7.3424e-09	6.2182e-09	4.9339e-09	4.61e-09	6.527e-09	5.7229e-09	5.5591e-09	4.578e-09	6.3519e-09	6.3481e-09
6.9753e-09	7.1317e-09	6.0075e-09	8.0846e-09	7.4406e-09	7.5969e-09	6.7929e-09	6.1489e-09	7.9059e-09	9.1827e-09	7.7384e-09	7.2544e-09	6.1302e-09	5.6463e-09	6.763e-09	6.9194e-09	6.2754e-09	5.7914e-09	5.9478e-09	5.944e-09	8.3413e-09	7.2171e-09	6.0929e-09	5.2888e-09	8.3264e-09	6.5619e-09	3.9971e-09	5.5941e-09	5.9105e-09	6.3869e-09	7.6637e-09	7.1798e-09	6.0556e-09	6.372e-09	7.1686e-09	6.8448e-09	5.5605e-09	5.8769e-09	6.1933e-09	6.3496e-09	4.4433e-09	6.5022e-09	6.3384e-09	7.6018e-09	6.8112e-09	7.2877e-09	6.0034e-09	7.7599e-09	7.7567e-09	7.2727e-09
7.9353e-09	6.3309e-09	7.1275e-09	8.2443e-09	7.7604e-09	8.0769e-09	7.2728e-09	7.5893e-09	7.2654e-09	6.7815e-09	7.258e-09	8.695e-09	7.0906e-09	5.9664e-09	8.0436e-09	5.6519e-09	5.7953e-09	5.7916e-09	6.108e-09	6.1043e-09	6.4208e-09	6.4171e-09	6.7335e-09	5.1291e-09	4.0158e-09	5.602e-09	7.1989e-09	6.555e-09	5.1107e-09	5.107e-09	6.3838e-09	4.7794e-09	7.1768e-09	6.3727e-09	4.2882e-09	5.565e-09	6.8419e-09	5.8778e-09	6.0341e-09	5.07e-09	7.3042e-09	5.0626e-09	6.3395e-09	7.6139e-09	3.771e-09	5.6881e-09	6.8049e-09	6.4811e-09	6.3173e-09	6.9539e-09
6.4879e-09	6.1641e-09	9.2017e-09	6.4769e-09	5.9528e-09	7.9102e-09	6.4659e-09	6.9424e-09	7.7391e-09	8.8559e-09	6.6113e-09	5.9674e-09	7.5644e-09	8.6831e-09	7.0769e-09	5.9528e-09	6.1092e-09	6.4257e-09	5.6217e-09	5.6184e-09	5.7744e-09	6.7312e-09	5.607e-09	5.1232e-09	8.1608e-09	5.1158e-09	4.792e-09	6.5491e-09	6.0653e-09	7.022e-09	6.3781e-09	6.2144e-09	6.3708e-09	6.207e-09	5.5631e-09	5.2393e-09	6.6763e-09	5.7122e-09	6.669e-09	6.6653e-09	5.5412e-09	6.3378e-09	5.2137e-09	5.5302e-09	6.1668e-09	6.0031e-09	6.1595e-09	6.636e-09	5.832e-09	5.6675e-09
5.9433e-09	5.94e-09	7.3767e-09	8.6536e-09	5.9345e-09	8.0061e-09	8.6427e-09	6.2381e-09	6.0744e-09	7.3513e-09	5.9071e-09	5.1027e-09	5.0995e-09	6.3764e-09	5.8926e-09	6.049e-09	5.8853e-09	6.2018e-09	5.8781e-09	6.3547e-09	5.7108e-09	5.8672e-09	5.2233e-09	6.1801e-09	4.7359e-09	5.5326e-09	6.8095e-09	4.5649e-09	4.8814e-09	5.6782e-09	4.394e-09	4.7105e-09	4.319e-09	4.8633e-09	5.8201e-09	6.937e-09	4.6924e-09	4.6891e-09	6.2858e-09	7.2426e-09	5.6383e-09	4.8343e-09	4.5106e-09	3.5792e-09	5.6238e-09	7.2209e-09	6.8971e-09	6.0931e-09	8.17e-09	8.1668e-09
8.5849e-09	9.0615e-09	6.4968e-09	7.7738e-09	9.4706e-09	8.2468e-09	8.4033e-09	8.3997e-09	7.2756e-09	8.2325e-09	7.4285e-09	8.3854e-09	7.4214e-09	8.0581e-09	8.0545e-09	6.6103e-09	5.8063e-09	7.441e-09	6.4394e-09	5.9556e-09	7.7128e-09	6.1085e-09	8.1858e-09	7.542e-09	6.0978e-09	5.614e-09	5.4503e-09	5.1266e-09	4.8029e-09	4.4792e-09	4.4756e-09	4.6321e-09	4.6285e-09	7.1229e-09	5.5817e-09	5.5781e-09	5.8947e-09	7.4914e-09	7.4882e-09	6.044e-09	6.5206e-09	5.0764e-09	4.1124e-09	6.83e-09	6.6663e-09	6.9829e-09	7.4595e-09	5.8552e-09	6.9721e-09	6.1682e-09
6.6133e-09	8.3705e-09	9.4892e-09	8.0433e-09	5.9589e-09	7.0758e-09	7.8726e-09	6.4284e-09	8.6358e-09	8.022e-09	7.2181e-09	6.8944e-09	5.7704e-09	7.3675e-09	8.0066e-09	6.8802e-09	7.1968e-09	6.3929e-09	5.2689e-09	6.866e-09	7.6628e-09	6.2186e-09	4.7745e-09	5.4112e-09	5.7278e-09	7.4873e-09	5.2404e-09	7.4778e-09	7.4746e-09	6.8305e-09	5.5464e-09	7.1415e-09	5.8594e-09	5.3757e-09	6.0124e-09	6.489e-09	5.5251e-09	5.8417e-09	5.8381e-09	5.0342e-09	6.1511e-09	7.2357e-09	4.2232e-09	4.3797e-09	4.3762e-09	3.5723e-09	3.569e-09	6.6065e-09	6.4429e-09	4.8386e-09
7.6849e-09	7.8415e-09	7.0376e-09	7.9945e-09	6.5504e-09	6.0666e-09	5.4229e-09	5.7395e-09	7.1766e-09	6.0526e-09	7.3296e-09	5.7254e-09	5.2039e-09	6.3587e-09	5.8749e-09	4.5909e-09	7.4686e-09	5.0641e-09	5.2206e-09	6.6577e-09	4.8934e-09	3.9295e-09	7.6076e-09	5.3631e-09	5.0394e-09	5.6762e-09	4.8723e-09	5.8292e-09	4.3851e-09	5.0219e-09	5.1784e-09	5.495e-09	6.7721e-09	6.1283e-09	5.8046e-09	3.4001e-09	4.1969e-09	4.9937e-09	6.5909e-09	5.1468e-09	6.5839e-09	4.6595e-09	4.496e-09	4.4924e-09	6.8899e-09	6.2462e-09	7.203e-09	6.0791e-09	3.8346e-09	7.8328e-09
5.9046e-09	5.9013e-09	7.0183e-09	6.6947e-09	7.0114e-09	6.0475e-09	5.0648e-09	5.5603e-09	6.037e-09	5.0551e-09	6.6703e-09	7.3071e-09	6.0231e-09	5.3794e-09	5.8561e-09	4.5721e-09	6.8095e-09	5.6856e-09	4.0637e-09	5.0383e-09	5.0349e-09	4.7113e-09	7.758e-09	6.9452e-09	4.8609e-09	4.5373e-09	7.2549e-09	6.2911e-09	5.9674e-09	6.6042e-09	6.2806e-09	4.8365e-09	5.7934e-09	6.5903e-09	4.1858e-09	3.382e-09	3.6986e-09	3.3755e-09	7.8233e-09	7.0496e-09	7.0461e-09	6.0823e-09	6.7191e-09	5.275e-09	3.8309e-09	3.6673e-09	4.7843e-09	5.4211e-09	5.0975e-09	6.6947e-09
6.8699e-09	7.8268e-09	6.0626e-09	6.6995e-09	7.1762e-09	6.3724e-09	6.6891e-09	7.486e-09	6.5222e-09	7.3191e-09	5.2347e-09	7.6323e-09	6.6685e-09	7.6258e-09	6.3414e-09	5.0575e-09	5.6943e-09	5.3707e-09	5.6874e-09	4.5635e-09	6.4808e-09	5.6771e-09	3.1125e-09	3.1093e-09	5.0265e-09	5.5032e-09	5.1796e-09	4.696e-09	5.9731e-09	4.0488e-09	3.1831e-09	3.4017e-09	5.7992e-09	5.3156e-09	6.7528e-09	5.3087e-09	6.1056e-09	7.8387e-09	4.8182e-09	5.1349e-09	3.976e-09	5.128e-09	6.4051e-09	7.362e-09	7.3586e-09	7.515e-09	7.5118e-09	5.2674e-09	7.5049e-09	6.0608e-09
6.4166e-09	7.5337e-09	8.3306e-09	6.8866e-09	8.3238e-09	6.2395e-09	7.1965e-09	6.2327e-09	4.9487e-09	5.9057e-09	5.5822e-09	6.219e-09	4.9351e-09	4.6029e-09	5.4085e-09	6.0453e-09	4.6013e-09	7.639e-09	7.6358e-09	3.9508e-09	5.8682e-09	7.7856e-09	5.8614e-09	7.6187e-09	5.3744e-09	4.7307e-09	4.087e-09	4.2437e-09	6.001e-09	6.7979e-09	5.3539e-09	6.7914e-09	5.8273e-09	4.0632e-09	4.8601e-09	5.657e-09	6.1338e-09	5.4901e-09	3.8861e-09	5.1632e-09	5.3198e-09	4.356e-09	4.5127e-09	5.6298e-09	6.2666e-09	4.8226e-09	5.2994e-09	6.7366e-09	6.0929e-09	4.4888e-09
6.8845e-09	5.9207e-09	5.277e-09	5.4337e-09	6.2307e-09	8.1481e-09	6.8642e-09	6.8609e-09	6.0571e-09	5.5736e-09	6.5306e-09	6.5272e-09	7.3242e-09	7.1608e-09	5.2366e-09	6.0335e-09	6.8305e-09	5.7067e-09	5.2231e-09	3.7791e-09	4.8962e-09	5.8532e-09	4.7294e-09	5.5264e-09	5.0428e-09	5.6797e-09	6.4766e-09	4.8726e-09	5.9897e-09	5.0259e-09	6.143e-09	3.2042e-09	3.2551e-09	4.6923e-09	3.2486e-09	4.8456e-09	4.362e-09	3.9016e-09	7.2365e-09	6.5929e-09	4.9888e-09	6.7462e-09	6.1025e-09	5.1388e-09	5.6156e-09	5.2921e-09	7.3696e-09	4.6451e-09	5.9222e-09	6.3991e-09
6.554e-09	8.6314e-09	8.6282e-09	6.2238e-09	6.2205e-09	5.2568e-09	5.8937e-09	6.6907e-09	1.277e-08	1.1806e-08	4.5998e-09	6.2379e-09	6.7932e-09	6.699e-09	6.128e-09	6.1875e-09	6.3062e-09	5.9204e-09	5.5752e-09	5.2887e-09	5.6279e-09	4.7232e-09	9.2017e-09	1.6722e-08	7.9145e-09	3.9064e-09	4.3863e-09	4.5431e-09	4.0595e-09	4.6965e-09	5.3334e-09	5.6502e-09	6.2871e-09	4.2029e-09	5.6402e-09	6.4372e-09	1.0916e-08	3.1721e-08	2.0833e-08	4.0228e-09	6.1004e-09	7.5376e-09	5.1333e-09	5.13e-09	5.1266e-09	4.9632e-09	4.9599e-09	5.7569e-09	6.7139e-09	5.27e-09
0	5.2104e-09	6.4853e-09	6.2798e-09	5.9785e-09	4.9971e-09	2.5413e-09	1.8705e-08	3.4868e-08	3.4865e-08	7.6502e-09	7.0313e-09	6.9117e-09	6.7142e-09	6.3888e-09	6.2823e-09	6.2866e-09	6.0935e-09	5.8687e-09	6.1726e-09	7.6034e-09	1.1936e-08	3.4982e-08	3.4979e-08	2.4571e-08	4.2393e-09	6.4769e-09	7.9142e-09	6.1502e-09	4.2261e-09	4.703e-09	5.0198e-09	4.8565e-09	6.1337e-09	4.3697e-09	7.7278e-09	2.7573e-08	3.5893e-08	3.589e-08	8.5149e-09	3.8696e-09	3.8663e-09	4.6634e-09	4.1799e-09	7.2179e-09	4.6535e-09	5.6106e-09	6.7278e-09	7.5247e-09	6.5611e-09
7.2131e-09	5.7247e-09	5.8228e-09	6.4316e-09	6.4165e-09	6.2119e-09	5.913e-09	1.2472e-08	2.7516e-08	2.4471e-08	7.3405e-09	7.3254e-09	7.1081e-09	6.8571e-09	6.4309e-09	6.2664e-09	6.4641e-09	6.2983e-09	5.6336e-09	5.9296e-09	6.6774e-09	6.3442e-09	1.9627e-08	2.8587e-08	1.2257e-08	7.7717e-09	6.0077e-09	3.9242e-09	4.2405e-09	7.4385e-09	6.3148e-09	5.1911e-09	5.3479e-09	5.0245e-09	5.1813e-09	4.6978e-09	1.4139e-08	2.1338e-08	9.1699e-09	4.6847e-09	6.4422e-09	4.9983e-09	7.076e-09	5.9522e-09	6.109e-09	4.8252e-09	5.7824e-09	7.2197e-09	7.0564e-09	5.4524e-09
5.9365e-09	4.6527e-09	4.6495e-09	7.2073e-09	7.044e-09	7.521e-09	8.1581e-09	8.3149e-09	5.9107e-09	5.7474e-09	5.424e-09	7.8218e-09	7.3383e-09	7.175e-09	6.2114e-09	5.888e-09	7.0053e-09	7.0021e-09	4.4378e-09	5.2349e-09	6.8323e-09	5.2284e-09	4.745e-09	4.4216e-09	4.2436e-09	5.5356e-09	8.4136e-09	5.049e-09	6.8065e-09	5.5227e-09	5.0393e-09	6.3166e-09	4.2325e-09	4.2292e-09	6.7871e-09	5.6634e-09	5.9803e-09	5.1767e-09	5.9738e-09	7.0911e-09	8.6885e-09	6.7645e-09	5.1606e-09	7.2382e-09	8.3555e-09	8.3522e-09	5.7879e-09	5.9448e-09	6.7419e-09	7.0588e-09
8.6543e-09	8.6511e-09	6.7271e-09	8.8048e-09	1.0088e-08	6.5575e-09	8.315e-09	8.6319e-09	7.3482e-09	8.1454e-09	1.0063e-08	6.6984e-09	5.8948e-09	8.45e-09	8.2895e-09	5.7252e-09	6.6824e-09	6.6792e-09	6.9961e-09	8.5914e-09	5.229e-09	5.0657e-09	5.3827e-09	4.259e-09	6.3367e-09	8.5745e-09	6.9706e-09	4.5664e-09	4.7233e-09	4.56e-09	5.037e-09	4.2544e-09	6.7914e-09	5.9878e-09	6.945e-09	5.8214e-09	5.6581e-09	7.5757e-09	8.0527e-09	5.0083e-09	8.3665e-09	6.7626e-09	5.9591e-09	5.9559e-09	6.593e-09	6.5898e-09	7.707e-09	7.8639e-09	6.4201e-09	7.0572e-09
8.4815e-09	7.0377e-09	7.1946e-09	6.071e-09	7.3484e-09	7.6654e-09	9.2629e-09	7.8191e-09	9.0965e-09	6.6923e-09	7.6496e-09	7.1662e-09	8.6037e-09	6.1995e-09	6.8366e-09	5.873e-09	6.5101e-09	7.4674e-09	7.7844e-09	6.1805e-09	7.1378e-09	8.597e-09	7.4516e-09	7.2884e-09	4.8842e-09	7.4421e-09	8.5594e-09	8.2361e-09	5.832e-09	5.5087e-09	6.7861e-09	5.9826e-09	6.9398e-09	4.5356e-09	4.2155e-09	4.5293e-09	5.4866e-09	5.6435e-09	6.2806e-09	5.9573e-09	5.634e-09	7.2315e-09	7.5485e-09	5.4645e-09	5.6214e-09	7.2189e-09	7.0557e-09	6.4122e-09	6.089e-09	6.4059e-09
6.7579e-09	8.0136e-09	7.5303e-09	9.2879e-09	8.0042e-09	7.3609e-09	1.0106e-08	8.315e-09	6.0709e-09	6.2279e-09	6.3848e-09	7.1821e-09	6.8588e-09	6.3755e-09	6.5324e-09	6.2092e-09	5.8859e-09	5.5626e-09	6.0397e-09	7.9574e-09	8.5946e-09	7.1508e-09	6.5074e-09	5.5439e-09	5.2207e-09	5.0575e-09	6.4949e-09	6.3318e-09	6.8088e-09	6.1654e-09	6.8026e-09	7.1806e-09	5.8359e-09	6.4731e-09	7.2703e-09	6.1467e-09	7.7443e-09	5.02e-09	5.6571e-09	6.7745e-09	6.2912e-09	6.288e-09	6.7651e-09	7.4023e-09	7.079e-09	7.8947e-09	6.5926e-09	6.7495e-09	6.9065e-09	7.8817e-09
7.1282e-09	9.206e-09	7.7623e-09	5.3582e-09	6.4756e-09	5.8322e-09	6.1493e-09	5.9861e-09	7.5837e-09	8.0608e-09	7.5775e-09	6.9342e-09	8.8715e-09	6.1277e-09	6.2846e-09	7.5621e-09	6.5986e-09	6.2754e-09	7.873e-09	6.1091e-09	7.5467e-09	6.7456e-09	6.0848e-09	6.0096e-09	6.2157e-09	6.481e-09	6.4055e-09	6.6212e-09	6.285e-09	5.8511e-09	5.8988e-09	6.5296e-09	7.1895e-09	5.2656e-09	5.7427e-09	5.0994e-09	4.2334e-09	6.0536e-09	5.2502e-09	6.2075e-09	6.3645e-09	5.4953e-09	5.558e-09	6.0351e-09	5.7119e-09	5.3886e-09	6.9862e-09	6.9831e-09	6.1797e-09	7.2971e-09
6.9045e-09	7.0615e-09	8.179e-09	7.5356e-09	7.5326e-09	5.2793e-09	8.0067e-09	6.8832e-09	6.3999e-09	6.0767e-09	7.1942e-09	7.8314e-09	6.8679e-09	6.8649e-09	7.182e-09	6.5386e-09	7.6561e-09	5.2524e-09	6.5295e-09	5.2459e-09	5.723e-09	6.2002e-09	5.0767e-09	6.1941e-09	7.1514e-09	8.2452e-09	6.0249e-09	7.4624e-09	5.8587e-09	5.0553e-09	4.412e-09	5.8496e-09	5.5264e-09	4.723e-09	4.5599e-09	5.8373e-09	6.9548e-09	7.8182e-09	6.4685e-09	5.8251e-09	6.1422e-09	7.0996e-09	7.2566e-09	7.2535e-09	7.4106e-09	6.4471e-09	5.3236e-09	6.2809e-09	6.9182e-09	6.4349e-09
9.1669e-09	8.8438e-09	5.4532e-09	6.2767e-09	6.5938e-09	8.3994e-09	5.6274e-09	5.9445e-09	8.3897e-09	6.4186e-09	5.8993e-09	7.5331e-09	7.5301e-09	7.0469e-09	8.8894e-09	8.3214e-09	6.7177e-09	5.4341e-09	5.7512e-09	7.8941e-09	7.3459e-09	6.2224e-09	7.3399e-09	8.2219e-09	4.6127e-09	4.6097e-09	7.6479e-09	5.564e-09	7.1617e-09	5.558e-09	7.3157e-09	6.8325e-09	5.549e-09	7.1466e-09	7.1994e-09	7.1406e-09	6.1772e-09	5.854e-09	6.0111e-09	7.8238e-09	6.1651e-09	6.4822e-09	5.6789e-09	6.3161e-09	8.394e-09	5.99e-09	8.388e-09	7.9048e-09	5.3407e-09	6.7783e-09
5.7829e-09	5.6199e-09	7.2176e-09	7.0545e-09	6.4113e-09	5.2878e-09	8.006e-09	8.4051e-09	7.84e-09	6.8766e-09	7.6739e-09	6.5505e-09	5.9072e-09	6.8647e-09	7.9822e-09	7.6591e-09	7.3359e-09	6.0524e-09	5.7293e-09	6.2065e-09	5.2431e-09	6.3606e-09	5.0771e-09	6.5147e-09	6.3517e-09	8.2695e-09	7.1461e-09	7.3032e-09	7.6203e-09	6.0167e-09	4.5731e-09	5.8506e-09	5.3675e-09	5.2044e-09	7.1222e-09	6.7329e-09	6.1793e-09	5.9606e-09	5.9655e-09	6.5301e-09	6.4936e-09	6.484e-09	6.3281e-09	7.0006e-09	7.2912e-09	6.5069e-09	5.6459e-09	5.3228e-09	8.5211e-09	5.9571e-09
6.9128e-09	8.0303e-09	7.7073e-09	6.7439e-09	6.4208e-09	5.6176e-09	7.2153e-09	7.0523e-09	7.3695e-09	7.2065e-09	7.8438e-09	7.2006e-09	5.9171e-09	6.7145e-09	5.7511e-09	6.0683e-09	4.4647e-09	4.7819e-09	7.9216e-09	5.8965e-09	6.5338e-09	6.3708e-09	7.4883e-09	8.2298e-09	6.0418e-09	5.3986e-09	6.196e-09	4.9125e-09	5.3898e-09	5.0667e-09	5.704e-09	5.2209e-09	5.0579e-09	5.215e-09	5.6923e-09	6.4897e-09	5.8464e-09	5.8435e-09	5.3604e-09	5.8376e-09	6.7951e-09	6.6321e-09	6.1489e-09	8.0668e-09	7.2635e-09	7.1005e-09	8.218e-09	6.1342e-09	4.5306e-09	7.0887e-09
8.6406e-09	7.037e-09	5.9137e-09	7.5114e-09	6.228e-09	6.8653e-09	5.1017e-09	6.2193e-09	7.9771e-09	7.8141e-09	5.5703e-09	5.4073e-09	7.005e-09	5.5615e-09	7.1593e-09	8.3319e-09	6.9934e-09	6.3502e-09	7.3077e-09	6.8246e-09	6.3415e-09	6.1785e-09	5.2152e-09	7.7734e-09	6.3299e-09	5.8468e-09	6.4841e-09	6.8014e-09	6.4783e-09	5.6751e-09	4.8718e-09	4.8689e-09	6.3066e-09	6.1436e-09	5.8206e-09	5.0174e-09	5.0145e-09	4.3713e-09	2.9278e-09	4.0453e-09	4.5226e-09	5.8003e-09	6.2775e-09	5.4743e-09	2.7502e-09	4.9883e-09	6.426e-09	6.5831e-09	7.8608e-09	5.9371e-09
7.2631e-09	7.3879e-09	6.5896e-09	6.6647e-09	6.1685e-09	6.1952e-09	5.6836e-09	5.8569e-09	5.787e-09	5.1797e-09	4.907e-09	5.5499e-09	5.8386e-09	5.8763e-09	6.5445e-09	7.4245e-09	6.3854e-09	5.5716e-09	5.7623e-09	5.5838e-09	5.9653e-09	6.075e-09	6.4581e-09	5.9729e-09	5.7287e-09	5.7229e-09	5.6293e-09	5.4266e-09	5.3549e-09	5.5973e-09	5.3637e-09	4.9931e-09	4.8705e-09	4.9163e-09	4.7477e-09	4.9937e-09	4.7114e-09	5.7991e-09	6.06e-09	4.9011e-09	5.2927e-09	5.3027e-09	4.9569e-09	4.8497e-09	4.4525e-09	5.2175e-09	5.1591e-09	4.1158e-09	5.0334e-09	4.8504e-09
5.7576e-09	8.6617e-09	6.3922e-09	6.3893e-09	5.5862e-09	6.0635e-09	5.5805e-09	5.7377e-09	4.1342e-09	2.2106e-09	3.3282e-09	6.0465e-09	4.9232e-09	5.5606e-09	5.7179e-09	8.4362e-09	5.5521e-09	3.7886e-09	4.5861e-09	3.7829e-09	5.8609e-09	5.698e-09	5.0549e-09	3.9316e-09	4.8892e-09	5.6867e-09	4.8835e-09	3.9207e-09	3.9174e-09	5.9955e-09	5.9926e-09	4.8693e-09	3.2658e-09	3.9033e-09	3.2601e-09	5.4983e-09	3.0386e-09	8.0537e-09	1.0612e-08	4.2064e-09	6.4445e-09	5.1611e-09	3.3975e-09	4.5152e-09	4.9925e-09	6.2702e-09	5.4671e-09	7.5451e-09	4.9812e-09	5.4585e-09
7.7985e-09	7.7957e-09	4.4826e-09	6.6696e-09	5.7064e-09	6.1838e-09	5.5408e-09	1.9624e-08	4.011e-08	4.1563e-08	1.6094e-08	6.9674e-09	8.8854e-09	8.5624e-09	5.6784e-09	5.6756e-09	6.4732e-09	4.7096e-09	5.9874e-09	7.4252e-09	5.5016e-09	8.38e-09	2.8706e-08	4.4516e-08	3.5423e-08	8.849e-09	5.4848e-09	6.1222e-09	4.1986e-09	4.1958e-09	4.9933e-09	4.0301e-09	3.7072e-09	5.3051e-09	5.7825e-09	6.9002e-09	3.7753e-09	2.3681e-08	2.6599e-08	2.9666e-09	5.7657e-09	5.1226e-09	5.6e-09	4.3167e-09	4.634e-09	5.4315e-09	4.7885e-09	5.1058e-09	5.2631e-09	5.4203e-09
8.6504e-09	5.6063e-09	4.4947e-09	7.6817e-09	7.5189e-09	5.5562e-09	5.9127e-09	1.9676e-08	4.0642e-08	4.1576e-08	1.5826e-08	5.7388e-09	5.736e-09	5.5732e-09	4.941e-09	6.0478e-09	7.0055e-09	6.5225e-09	7.3201e-09	5.2364e-09	5.0736e-09	1.0353e-08	2.9398e-08	4.4528e-08	3.1954e-08	7.4608e-09	6.4976e-09	8.5757e-09	6.4921e-09	4.0883e-09	5.6862e-09	7.1722e-09	5.5206e-09	6.1581e-09	5.5151e-09	5.0321e-09	1.1912e-08	3.3199e-08	3.3195e-08	9.663e-09	5.4985e-09	5.8228e-09	5.782e-09	5.3e-09	5.499e-09	5.9825e-09	6.4423e-09	6.2795e-09	5.7965e-09	7.3945e-09
5.7195e-09	8.9181e-09	7.1546e-09	8.4324e-09	8.9099e-09	8.1068e-09	8.7444e-09	1.0022e-08	1.8343e-08	1.0817e-08	6.8127e-09	7.4502e-09	7.6075e-09	8.4051e-09	7.6021e-09	7.1191e-09	5.5157e-09	5.6731e-09	5.9905e-09	6.9482e-09	7.1055e-09	6.6226e-09	1.4463e-08	1.6221e-08	7.4147e-09	6.4516e-09	5.6485e-09	5.8059e-09	6.1233e-09	7.241e-09	5.4775e-09	5.1547e-09	5.6322e-09	5.3093e-09	6.1069e-09	7.3847e-09	8.8226e-09	1.2021e-08	6.7363e-09	7.2137e-09	6.0905e-09	6.8881e-09	6.4052e-09	5.6021e-09	6.0796e-09	6.5571e-09	6.5544e-09	7.1919e-09	6.709e-09	7.1864e-09
8.2589e-09	6.8156e-09	8.4136e-09	6.6502e-09	6.9676e-09	6.0045e-09	7.6025e-09	9.2005e-09	8.2374e-09	8.3948e-09	9.3525e-09	8.3894e-09	7.5864e-09	5.5028e-09	7.1008e-09	6.6179e-09	6.6152e-09	6.9326e-09	6.9299e-09	7.4074e-09	5.0043e-09	5.001e-09	5.3185e-09	7.3967e-09	5.1847e-09	7.2312e-09	6.4282e-09	5.1449e-09	5.3023e-09	6.4201e-09	6.0973e-09	4.4939e-09	5.7717e-09	5.7691e-09	4.0899e-09	4.163e-09	5.1207e-09	6.0784e-09	7.3563e-09	6.7133e-09	7.671e-09	6.7079e-09	5.7448e-09	7.1827e-09	5.2592e-09	5.7367e-09	5.4139e-09	6.5317e-09	8.1297e-09	8.4471e-09
7.8003e-09	9.3989e-09	9.3956e-09	6.8319e-09	8.2698e-09	7.787e-09	6.8239e-09	7.1414e-09	7.2988e-09	8.0965e-09	7.2935e-09	6.1704e-09	6.968e-09	6.3251e-09	6.4825e-09	8.5607e-09	7.7577e-09	6.7947e-09	5.6716e-09	6.9494e-09	5.9864e-09	6.3039e-09	7.9019e-09	7.8992e-09	6.4559e-09	5.3328e-09	7.0909e-09	6.2879e-09	6.4453e-09	5.9625e-09	7.0803e-09	6.9175e-09	4.3538e-09	4.0981e-09	6.1092e-09	5.9465e-09	5.9439e-09	5.9412e-09	6.0986e-09	5.7758e-09	6.5735e-09	7.3712e-09	7.5286e-09	9.4479e-09	6.883e-09	9.4414e-09	6.7176e-09	5.1143e-09	7.9928e-09	7.51e-09
8.1454e-09	6.5421e-09	7.8201e-09	7.0171e-09	7.9749e-09	8.4525e-09	7.8096e-09	8.4472e-09	7.1641e-09	8.442e-09	5.5364e-09	6.1958e-09	6.6734e-09	5.5205e-09	6.5081e-09	7.4658e-09	8.8452e-09	7.1405e-09	7.2979e-09	5.3745e-09	7.1326e-09	6.9699e-09	5.6868e-09	6.8046e-09	7.6023e-09	5.1987e-09	5.1961e-09	5.8337e-09	5.8311e-09	5.3483e-09	5.6658e-09	4.1168e-09	6.4609e-09	5.818e-09	6.4556e-09	5.6527e-09	6.2903e-09	7.088e-09	6.6052e-09	6.4425e-09	4.7758e-09	7.0776e-09	7.235e-09	4.3518e-09	4.3485e-09	4.3459e-09	4.3433e-09	5.141e-09	5.4585e-09	8.1771e-09
7.1153e-09	6.1523e-09	6.1491e-09	7.1075e-09	7.105e-09	6.6095e-09	7.4199e-09	9.018e-09	7.2547e-09	6.932e-09	7.7297e-09	6.7667e-09	7.5645e-09	7.722e-09	7.2392e-09	6.7564e-09	5.9535e-09	7.2314e-09	6.5886e-09	6.9061e-09	5.1884e-09	5.7805e-09	6.8983e-09	7.2159e-09	7.6935e-09	5.6101e-09	7.687e-09	7.0455e-09	4.962e-09	4.7994e-09	5.277e-09	5.2744e-09	6.5524e-09	6.2296e-09	6.8673e-09	5.5842e-09	5.7417e-09	5.0988e-09	5.5764e-09	6.3742e-09	4.784e-09	5.7287e-09	6.8466e-09	7.4843e-09	8.122e-09	7.7993e-09	8.1168e-09	8.9146e-09	4.5902e-09	6.3483e-09
7.447e-09	7.9247e-09	8.7225e-09	8.3998e-09	7.757e-09	8.0745e-09	7.2717e-09	9.0299e-09	9.5075e-09	9.505e-09	8.542e-09	6.7787e-09	5.5481e-09	7.0937e-09	7.0912e-09	7.7289e-09	8.8696e-09	8.204e-09	6.4407e-09	6.118e-09	6.4356e-09	5.1525e-09	5.4701e-09	4.754e-09	6.5855e-09	6.743e-09	4.7443e-09	5.1372e-09	7.5357e-09	5.6123e-09	4.4893e-09	4.4868e-09	6.8852e-09	5.4421e-09	5.5996e-09	4.7967e-09	7.6754e-09	5.4319e-09	5.7494e-09	6.7073e-09	7.9853e-09	7.5025e-09	6.3795e-09	5.5766e-09	6.2144e-09	6.692e-09	7.3297e-09	6.6869e-09	8.8787e-09	7.4821e-09
7.6985e-09	8.1762e-09	6.8931e-09	6.5705e-09	8.8089e-09	7.3658e-09	7.5233e-09	7.2007e-09	6.2378e-09	8.6363e-09	7.1931e-09	7.8309e-09	7.8284e-09	9.4266e-09	8.1435e-09	8.6212e-09	6.5378e-09	5.4163e-09	6.2126e-09	5.4098e-09	8.2885e-09	7.8058e-09	7.323e-09	6.6803e-09	5.7173e-09	6.6752e-09	5.7123e-09	5.2296e-09	5.7073e-09	4.7444e-09	5.2221e-09	4.5793e-09	5.3771e-09	4.4924e-09	5.3721e-09	6.9702e-09	4.7324e-09	5.8447e-09	5.0419e-09	5.5196e-09	6.6375e-09	4.805e-09	5.3519e-09	5.5095e-09	6.7875e-09	7.5854e-09	7.1026e-09	5.0192e-09	5.3369e-09	6.935e-09
7.555e-09	8.833e-09	8.8306e-09	6.5871e-09	7.2249e-09	9.1433e-09	8.3404e-09	7.6977e-09	7.215e-09	6.0921e-09	6.8899e-09	9.6405e-09	6.5648e-09	7.2026e-09	7.0401e-09	5.757e-09	7.0351e-09	7.0326e-09	6.71e-09	9.1761e-09	7.5054e-09	7.663e-09	6.54e-09	8.5696e-09	7.4955e-09	4.7719e-09	5.7298e-09	7.6481e-09	6.8453e-09	5.8824e-09	6.5202e-09	7.7058e-09	6.6753e-09	7.3131e-09	7.1506e-09	6.6679e-09	4.7446e-09	8.2644e-09	8.2611e-09	7.7784e-09	5.6951e-09	6.9731e-09	6.6505e-09	5.8477e-09	6.8056e-09	8.0837e-09	7.441e-09	5.8378e-09	6.6357e-09	8.2339e-09
6.7156e-09	6.7131e-09	7.1909e-09	6.8683e-09	7.5061e-09	7.1835e-09	6.2339e-09	6.5384e-09	7.8165e-09	8.1342e-09	8.4519e-09	5.4089e-09	5.4057e-09	6.3637e-09	6.8414e-09	7.3192e-09	7.4768e-09	7.6344e-09	6.5115e-09	6.9893e-09	9.185e-09	4.9035e-09	5.8615e-09	6.3392e-09	6.4969e-09	8.5753e-09	6.8121e-09	5.8493e-09	7.1274e-09	5.044e-09	7.7212e-09	7.4402e-09	5.9971e-09	5.5145e-09	7.913e-09	5.6697e-09	7.9082e-09	6.305e-09	6.4627e-09	7.2606e-09	6.1376e-09	6.2953e-09	5.9727e-09	5.49e-09	5.4876e-09	6.6056e-09	9.1643e-09	7.7212e-09	9.1578e-09	7.8764e-09
6.0115e-09	8.8886e-09	6.005e-09	8.8838e-09	7.921e-09	6.9582e-09	9.5168e-09	8.3939e-09	8.5516e-09	6.7885e-09	6.3058e-09	9.6649e-09	7.4215e-09	6.4587e-09	7.7368e-09	6.774e-09	9.0126e-09	6.289e-09	7.4071e-09	6.1241e-09	7.7224e-09	7.5599e-09	4.3562e-09	4.3529e-09	5.3117e-09	4.509e-09	5.3069e-09	7.2253e-09	5.142e-09	3.8591e-09	4.1768e-09	3.8526e-09	5.6126e-09	5.9304e-09	4.8075e-09	4.0047e-09	5.4429e-09	4.4801e-09	3.9975e-09	6.076e-09	4.633e-09	6.2312e-09	4.308e-09	4.2187e-09	7.1844e-09	6.7018e-09	5.4189e-09	5.7366e-09	5.254e-09	5.2516e-09
7.2338e-09	9.612e-09	7.7092e-09	8.8273e-09	7.3844e-09	6.2615e-09	9.1404e-09	8.1776e-09	8.0152e-09	9.4534e-09	9.1309e-09	8.1681e-09	6.7251e-09	9.764e-09	1.0378e-08	8.6388e-09	7.0358e-09	7.1935e-09	6.871e-09	8.4693e-09	6.226e-09	7.8243e-09	6.7014e-09	5.7386e-09	5.7363e-09	5.2537e-09	7.8124e-09	5.8892e-09	6.8473e-09	6.6848e-09	4.9217e-09	4.7593e-09	4.2767e-09	4.1142e-09	4.4928e-09	4.6262e-09	4.1459e-09	3.8568e-09	4.1459e-09	4.9556e-09	5.8295e-09	6.7591e-09	6.0871e-09	5.6756e-09	5.9136e-09	6.5546e-09	6.9646e-09	7.9227e-09	7.12e-09	6.6374e-09
7.864e-09	7.0613e-09	7.6992e-09	9.6177e-09	8.3348e-09	9.9332e-09	8.4902e-09	7.5275e-09	5.2842e-09	7.843e-09	1.0082e-08	1.12e-08	1.0397e-08	8.794e-09	6.5507e-09	7.1887e-09	6.0659e-09	6.3837e-09	8.4622e-09	5.2585e-09	4.776e-09	6.6945e-09	6.8522e-09	7.17e-09	6.5274e-09	5.5646e-09	6.5227e-09	4.2794e-09	4.7573e-09	5.0751e-09	4.9127e-09	6.1909e-09	6.1876e-09	5.2258e-09	4.4232e-09	5.8614e-09	2.6577e-09	2.6554e-09	3.7735e-09	3.7712e-09	6.9702e-09	8.8887e-09	7.6058e-09	6.483e-09	4.2397e-09	6.6384e-09	6.6361e-09	6.3136e-09	4.9212e-09	6.6291e-09
5.7594e-09	6.2179e-09	7.0435e-09	7.836e-09	7.6702e-09	7.483e-09	6.0658e-09	6.3836e-09	1.6786e-08	2.5267e-08	1.0699e-08	7.0147e-09	7.8127e-09	6.2097e-09	6.0474e-09	7.0055e-09	7.0032e-09	7.0009e-09	6.5184e-09	5.8758e-09	8.1144e-09	6.9917e-09	8.59e-09	2.4114e-08	2.1871e-08	5.3818e-09	5.8597e-09	5.0523e-09	4.9686e-09	5.0805e-09	5.2235e-09	5.6244e-09	5.6043e-09	5.0982e-09	4.4118e-09	3.7581e-09	7.5974e-09	2.6003e-08	3.7511e-08	2.0556e-08	4.2268e-09	4.5447e-09	4.8625e-09	6.3008e-09	6.1384e-09	6.7764e-09	5.3335e-09	5.8114e-09	6.4494e-09	4.9301e-09
8.5269e-10	5.0075e-09	6.4209e-09	7.0126e-09	7.0269e-09	6.2631e-09	3.0801e-09	1.7804e-08	3.781e-08	3.7807e-08	1.7157e-08	9.7054e-09	7.5457e-09	7.0033e-09	6.838e-09	6.8836e-09	6.9159e-09	6.5236e-09	6.3674e-09	6.7795e-09	8.8033e-09	1.2937e-08	2.5453e-08	3.3135e-08	3.3132e-08	7.8391e-09	5.1157e-09	5.1013e-09	4.9844e-09	5.0548e-09	5.2765e-09	5.479e-09	5.507e-09	5.151e-09	4.3675e-09	2.5342e-09	1.1656e-08	3.4543e-08	3.7523e-08	2.2854e-08	6.5246e-09	4.9216e-09	6.0398e-09	6.1976e-09	7.1558e-09	5.7129e-09	5.7106e-09	5.0681e-09	8.1071e-09	6.1841e-09
8.5694e-09	6.5384e-09	6.6201e-09	6.7666e-09	7.1616e-09	7.4623e-09	7.2755e-09	1.5597e-08	3.1281e-08	2.9038e-08	1.0468e-08	7.1042e-09	5.6614e-09	7.4199e-09	7.4177e-09	6.7752e-09	7.2532e-09	5.8103e-09	5.648e-09	6.0715e-09	7.3822e-09	1.05e-08	1.5447e-08	1.8005e-08	1.641e-08	8.9177e-09	6.1581e-09	5.2528e-09	4.8128e-09	4.8777e-09	5.3487e-09	5.508e-09	5.7937e-09	5.6311e-09	5.3732e-09	5.4501e-09	1.089e-08	2.9456e-08	2.049e-08	7.2019e-09	6.0792e-09	5.9169e-09	5.9147e-09	7.5131e-09	6.5505e-09	5.908e-09	5.7457e-09	5.5834e-09	7.0218e-09	5.4189e-09
8.0395e-09	5.9565e-09	6.7546e-09	6.2722e-09	7.3905e-09	9.149e-09	7.5462e-09	7.2238e-09	7.7018e-09	6.7393e-09	8.978e-09	8.6557e-09	9.6139e-09	7.851e-09	6.7283e-09	6.2459e-09	7.2041e-09	7.2019e-09	5.7591e-09	4.4764e-09	4.1541e-09	6.2327e-09	7.8312e-09	7.0287e-09	5.5859e-09	5.2636e-09	6.0617e-09	4.939e-09	4.1365e-09	4.2944e-09	5.7328e-09	5.4105e-09	6.5288e-09	6.2064e-09	6.0442e-09	5.2416e-09	3.4787e-09	7.4782e-09	7.476e-09	6.3533e-09	6.031e-09	6.509e-09	7.1471e-09	5.5442e-09	6.6625e-09	5.2197e-09	5.5377e-09	5.2153e-09	7.294e-09	8.0922e-09
7.1719e-09	8.6103e-09	8.2881e-09	9.0771e-09	6.6831e-09	7.4813e-09	7.319e-09	7.7971e-09	8.1151e-09	7.1525e-09	7.6305e-09	6.9881e-09	7.6262e-09	6.9051e-09	6.9235e-09	6.4045e-09	6.3954e-09	6.242e-09	5.962e-09	5.7999e-09	5.5958e-09	5.9064e-09	6.5569e-09	5.9711e-09	4.9027e-09	6.4777e-09	5.6752e-09	8.4497e-09	5.991e-09	4.8684e-09	7.4273e-09	8.2255e-09	6.6227e-09	6.3004e-09	6.1382e-09	6.6162e-09	7.0943e-09	6.2918e-09	5.9695e-09	6.4475e-09	7.2457e-09	6.1231e-09	7.4015e-09	5.2384e-09	5.3163e-09	7.6586e-09	5.9522e-09	4.3505e-09	4.3472e-09	7.7065e-09
6.0851e-09	8.0038e-09	8.3218e-09	8.3197e-09	8.6377e-09	7.6752e-09	8.9536e-09	8.1512e-09	9.5199e-09	7.8268e-09	5.9039e-09	7.5024e-09	8.4607e-09	5.2197e-09	7.6561e-09	6.0533e-09	5.7311e-09	5.4088e-09	6.047e-09	7.1653e-09	6.5229e-09	5.2403e-09	6.5187e-09	5.3961e-09	5.554e-09	4.9117e-09	5.2297e-09	5.2275e-09	6.1858e-09	7.1441e-09	6.5017e-09	7.1399e-09	5.6971e-09	7.6158e-09	8.254e-09	6.0109e-09	6.3289e-09	5.8466e-09	6.8049e-09	8.0833e-09	6.6406e-09	8.333e-09	7.1165e-09	7.1144e-09	6.6321e-09	7.6707e-09	5.1872e-09	7.5861e-09	7.9042e-09	8.7046e-09
8.6121e-09	7.0094e-09	8.9281e-09	6.6851e-09	7.0031e-09	6.0406e-09	5.401e-09	6.5167e-09	6.5146e-09	8.2732e-09	7.6309e-09	7.7889e-09	7.6267e-09	6.5042e-09	7.7826e-09	6.8201e-09	9.3563e-09	6.3358e-09	6.9739e-09	6.6517e-09	6.1694e-09	7.1278e-09	6.0052e-09	7.6038e-09	5.6809e-09	7.5996e-09	7.2774e-09	7.2753e-09	6.1528e-09	6.3107e-09	6.4687e-09	6.3066e-09	8.3409e-09	5.9823e-09	4.8597e-09	5.658e-09	4.8555e-09	5.6538e-09	6.292e-09	5.4895e-09	4.5271e-09	7.2461e-09	5.3232e-09	5.9614e-09	5.6392e-09	7.0777e-09	6.9156e-09	6.1131e-09	7.5517e-09	6.7492e-09
7.8022e-09	7.6401e-09	5.8773e-09	8.1162e-09	8.2743e-09	8.2722e-09	9.5507e-09	5.8671e-09	8.2661e-09	8.5841e-09	5.8609e-09	6.3391e-09	5.6968e-09	5.8548e-09	5.2408e-09	7.7715e-09	7.1292e-09	9.3652e-09	8.2456e-09	6.1626e-09	7.6012e-09	5.9985e-09	6.6367e-09	7.2749e-09	5.5121e-09	5.6701e-09	5.1879e-09	6.1462e-09	4.8637e-09	7.1025e-09	7.4206e-09	5.978e-09	4.6813e-09	5.6537e-09	7.7326e-09	5.4896e-09	5.3275e-09	6.1257e-09	5.4834e-09	7.8824e-09	8.3605e-09	6.5978e-09	6.7558e-09	7.394e-09	5.3111e-09	7.3899e-09	5.307e-09	5.1449e-09	5.1416e-09	6.4213e-09
7.4193e-09	6.2968e-09	5.9747e-09	5.8126e-09	6.4509e-09	5.4286e-09	5.9666e-09	6.7649e-09	7.7233e-09	7.0811e-09	7.5592e-09	6.1166e-09	8.1955e-09	7.5532e-09	7.7113e-09	6.9089e-09	6.5868e-09	6.7448e-09	6.5827e-09	5.7804e-09	7.379e-09	7.377e-09	6.5747e-09	7.2129e-09	7.6911e-09	6.5686e-09	4.8823e-09	7.6851e-09	6.0824e-09	5.6002e-09	5.7582e-09	6.7166e-09	8.3652e-09	7.9931e-09	5.43e-09	4.6711e-09	5.5861e-09	6.0643e-09	4.1888e-09	6.2203e-09	5.2579e-09	5.4159e-09	7.0146e-09	7.8129e-09	5.57e-09	5.8881e-09	6.8465e-09	6.3643e-09	7.3227e-09	7.6408e-09
8.9168e-09	7.3141e-09	9.393e-09	7.7904e-09	9.3891e-09	8.5868e-09	6.9841e-09	7.6224e-09	6.66e-09	6.0178e-09	8.0967e-09	8.4148e-09	8.733e-09	7.9307e-09	7.4485e-09	7.1264e-09	7.4445e-09	5.334e-09	6.3201e-09	6.6383e-09	6.1561e-09	6.6343e-09	5.3518e-09	5.67e-09	5.0277e-09	6.4663e-09	5.9842e-09	7.4228e-09	7.741e-09	6.9386e-09	6.6165e-09	5.4941e-09	5.172e-09	4.6898e-09	6.4485e-09	6.1264e-09	6.1245e-09	6.7627e-09	7.401e-09	4.1977e-09	6.9169e-09	7.7152e-09	8.0334e-09	6.4307e-09	7.069e-09	7.3872e-09	6.1047e-09	6.4228e-09	8.2977e-09	7.6994e-09
7.7815e-09	8.4198e-09	6.6571e-09	8.7361e-09	6.4932e-09	7.2916e-09	7.4497e-09	7.7679e-09	7.4458e-09	8.7244e-09	7.602e-09	7.1199e-09	6.3176e-09	7.9163e-09	8.0744e-09	7.7524e-09	5.3494e-09	7.1082e-09	7.4502e-09	5.3436e-09	5.3403e-09	6.4602e-09	6.7784e-09	6.2962e-09	7.4147e-09	6.7725e-09	7.7596e-09	5.8082e-09	6.1264e-09	6.4446e-09	6.6028e-09	6.4407e-09	4.7343e-09	4.9963e-09	6.2749e-09	5.7927e-09	5.6307e-09	7.2294e-09	7.3876e-09	6.7453e-09	6.7434e-09	6.5814e-09	4.8187e-09	8.2485e-09	7.8561e-09	8.1743e-09	6.8918e-09	5.6391e-09	5.7675e-09	5.9256e-09
6.6758e-09	8.0312e-09	7.229e-09	6.7469e-09	5.9473e-09	6.7431e-09	5.9408e-09	6.8993e-09	7.6978e-09	5.1361e-09	5.1329e-09	7.2118e-09	6.2495e-09	6.0876e-09	9.1269e-09	7.8445e-09	6.8822e-09	5.9199e-09	7.3586e-09	7.1966e-09	7.0346e-09	6.2324e-09	7.3523e-09	7.349e-09	7.027e-09	6.2247e-09	7.0232e-09	7.1813e-09	4.9412e-09	5.2567e-09	4.9347e-09	4.9328e-09	5.4111e-09	8.0521e-09	6.3677e-09	5.8855e-09	6.2038e-09	7.6425e-09	6.2e-09	5.0776e-09	6.6764e-09	6.8345e-09	8.2639e-09	6.1904e-09	4.5879e-09	5.5464e-09	6.5049e-09	6.9831e-09	6.341e-09	7.4595e-09
7.8033e-09	8.8762e-09	7.6395e-09	8.5981e-09	8.2761e-09	8.2742e-09	8.4324e-09	9.2309e-09	7.7884e-09	8.5868e-09	9.3853e-09	6.9824e-09	1.0502e-08	7.2988e-09	6.0164e-09	6.9749e-09	6.9731e-09	6.6511e-09	6.3291e-09	6.3272e-09	6.6455e-09	6.6436e-09	5.6813e-09	5.9996e-09	6.1578e-09	6.7962e-09	7.1144e-09	7.2726e-09	5.35e-09	6.1484e-09	5.6663e-09	5.8245e-09	6.9431e-09	7.2614e-09	5.8189e-09	6.7775e-09	5.9753e-09	8.0543e-09	8.2125e-09	9.3311e-09	6.7681e-09	6.7662e-09	6.9244e-09	5.9622e-09	5.32e-09	6.2786e-09	7.077e-09	8.0356e-09	7.5535e-09	5.9509e-09
8.8916e-09	7.8626e-09	7.0604e-09	8.4992e-09	8.5612e-09	7.0549e-09	6.4128e-09	5.2905e-09	6.7293e-09	6.7274e-09	7.8461e-09	8.6446e-09	5.9216e-09	5.751e-09	6.5582e-09	8.7973e-09	7.1948e-09	6.0725e-09	5.4304e-09	6.0688e-09	5.7469e-09	6.7054e-09	4.851e-09	6.0615e-09	5.7395e-09	4.9724e-09	5.0956e-09	6.5344e-09	6.8527e-09	7.2388e-09	5.7285e-09	6.8472e-09	8.0797e-09	7.8039e-09	5.5611e-09	5.0791e-09	7.3182e-09	4.7553e-09	4.2732e-09	4.5915e-09	5.5501e-09	5.2281e-09	4.9062e-09	6.3449e-09	6.8233e-09	4.5805e-09	4.8988e-09	4.574e-09	5.5354e-09	6.0138e-09
5.8516e-09	5.6897e-09	8.5691e-09	7.2868e-09	6.0045e-09	5.5225e-09	8.5619e-09	8.8803e-09	1.32e-08	1.3999e-08	1.0956e-08	8.0727e-09	7.4307e-09	7.5889e-09	6.1465e-09	6.1447e-09	6.9433e-09	6.7814e-09	7.9627e-09	6.6177e-09	6.2958e-09	5.1735e-09	9.6536e-09	1.3814e-08	8.0494e-09	4.9846e-09	6.6051e-09	5.1627e-09	4.5207e-09	5.1591e-09	5.6375e-09	4.9955e-09	4.3534e-09	6.4325e-09	5.6304e-09	5.1483e-09	4.6663e-09	1.0747e-08	1.2826e-08	4.2774e-09	4.6592e-09	4.8174e-09	6.2562e-09	4.9739e-09	5.9325e-09	4.8102e-09	5.9289e-09	6.4073e-09	5.4451e-09	5.2832e-09
7.2321e-09	5.206e-09	6.4282e-09	7.8671e-09	7.8653e-09	6.583e-09	8.5021e-09	1.6504e-08	3.587e-08	4.1617e-08	1.954e-08	6.7325e-09	5.7786e-09	6.729e-09	6.7272e-09	6.8855e-09	4.3227e-09	4.3194e-09	5.1195e-09	5.4378e-09	6.7166e-09	4.8786e-09	1.8987e-08	3.3131e-08	2.0804e-08	9.7491e-09	5.4255e-09	6.2241e-09	5.9022e-09	5.2601e-09	4.298e-09	6.5372e-09	6.0552e-09	7.6541e-09	5.7315e-09	3.969e-09	3.9658e-09	2.2117e-08	2.8485e-08	7.5875e-09	8.4421e-09	4.283e-09	4.757e-09	4.7553e-09	4.615e-09	4.9118e-09	5.3902e-09	5.2284e-09	6.027e-09	5.7051e-09
7.9277e-09	5.2181e-09	5.8433e-09	7.7624e-09	8.2409e-09	6.4784e-09	7.277e-09	1.2558e-08	3.2884e-08	4.163e-08	2.8399e-08	8.2288e-09	9.3475e-09	7.425e-09	7.1031e-09	8.2219e-09	8.0601e-09	5.8174e-09	6.2959e-09	5.0136e-09	7.0928e-09	6.7709e-09	2.5817e-08	3.5261e-08	3.5258e-08	1.2206e-08	6.2821e-09	6.9206e-09	7.079e-09	7.0757e-09	5.6349e-09	5.6332e-09	3.5521e-09	3.5488e-09	5.628e-09	6.5867e-09	8.6658e-09	2.6752e-08	2.8497e-08	1.8585e-08	6.8982e-09	6.5763e-09	4.6538e-09	5.1322e-09	6.5711e-09	6.8895e-09	6.7277e-09	7.3663e-09	6.084e-09	6.7225e-09
8.1129e-09	8.4313e-09	6.5088e-09	6.9873e-09	8.5863e-09	8.5846e-09	8.4228e-09	7.7809e-09	2.1865e-08	1.8982e-08	9.2164e-09	7.9342e-09	6.1718e-09	8.0909e-09	7.1288e-09	6.4868e-09	6.3251e-09	7.6039e-09	8.7772e-09	7.4405e-09	6.7985e-09	7.5971e-09	1.2077e-08	1.7038e-08	6.1515e-09	7.1102e-09	6.6283e-09	6.9467e-09	6.6249e-09	5.8229e-09	6.4614e-09	6.2997e-09	7.0983e-09	7.5768e-09	6.2946e-09	5.9728e-09	5.811e-09	9.9711e-09	9.1691e-09	7.8868e-09	7.8851e-09	6.6029e-09	7.2415e-09	7.3999e-09	7.7183e-09	6.1159e-09	6.1142e-09	5.1521e-09	5.6307e-09	7.8699e-09
6.5783e-09	7.2169e-09	8.6558e-09	8.334e-09	9.1343e-09	9.1311e-09	8.8093e-09	1.0728e-08	7.8456e-09	9.1244e-09	7.6822e-09	8.0007e-09	9.5997e-09	7.0369e-09	8.796e-09	8.7928e-09	8.6326e-09	8.1508e-09	8.7894e-09	6.8669e-09	7.6656e-09	6.8636e-09	6.2217e-09	6.06e-09	5.258e-09	6.3768e-09	7.4956e-09	6.6936e-09	6.0517e-09	4.7349e-09	5.088e-09	6.2068e-09	8.2461e-09	5.2431e-09	4.7612e-09	3.5667e-09	4.2777e-09	4.7563e-09	6.3553e-09	6.5137e-09	7.7926e-09	6.1902e-09	7.7893e-09	7.9477e-09	5.0648e-09	7.3041e-09	6.9823e-09	5.54e-09	7.6193e-09	9.3783e-09
6.7078e-09	8.7871e-09	9.1056e-09	8.7838e-09	7.5017e-09	5.9668e-09	6.8582e-09	8.6173e-09	7.8153e-09	6.6932e-09	6.3715e-09	7.1702e-09	7.8088e-09	6.5267e-09	6.2049e-09	8.2842e-09	7.9624e-09	6.1967e-09	6.5186e-09	8.4378e-09	5.5549e-09	6.0335e-09	5.7118e-09	6.8306e-09	7.6293e-09	6.8274e-09	5.2251e-09	5.3835e-09	6.6625e-09	4.747e-09	7.2995e-09	6.6576e-09	5.2154e-09	8.255e-09	5.2121e-09	6.6511e-09	7.4498e-09	6.968e-09	6.006e-09	7.445e-09	5.8427e-09	6.6414e-09	6.9599e-09	6.6382e-09	7.5969e-09	6.3148e-09	7.5937e-09	9.3528e-09	1.1432e-08	1.1751e-08
7.0177e-09	8.6168e-09	7.8149e-09	5.9854e-09	7.1714e-09	7.0098e-09	6.6881e-09	8.1271e-09	5.3675e-09	6.043e-09	7.4821e-09	7.6406e-09	6.8386e-09	7.7975e-09	7.6358e-09	7.4741e-09	6.2121e-09	6.9908e-09	8.1097e-09	7.1477e-09	6.1857e-09	5.7039e-09	4.4234e-09	4.4202e-09	5.0589e-09	5.8576e-09	5.856e-09	5.2142e-09	5.8529e-09	6.6516e-09	4.8893e-09	6.4884e-09	6.3267e-09	3.604e-09	6.1635e-09	7.9227e-09	6.0003e-09	7.9195e-09	9.5718e-09	8.2365e-09	4.7151e-09	4.7118e-09	6.3109e-09	8.7103e-09	7.1081e-09	6.4662e-09	8.8656e-09	9.6644e-09	1.0783e-08	9.9814e-09
8.8592e-09	6.9369e-09	6.9353e-09	7.2539e-09	6.9322e-09	8.8515e-09	7.8895e-09	8.048e-09	8.0465e-09	7.8849e-09	5.9625e-09	5.6408e-09	6.4396e-09	6.9183e-09	6.5966e-09	8.5159e-09	7.5539e-09	6.5919e-09	6.5904e-09	8.6731e-09	7.8678e-09	8.6666e-09	4.5033e-09	6.1025e-09	7.5415e-09	5.9393e-09	7.6985e-09	7.0567e-09	5.9346e-09	6.0932e-09	7.2121e-09	5.93e-09	3.8476e-09	7.3675e-09	6.8858e-09	5.1235e-09	8.3233e-09	7.0412e-09	7.84e-09	6.878e-09	9.5775e-09	5.5944e-09	6.5532e-09	5.7513e-09	7.3505e-09	9.7499e-09	1.1511e-08	1.1508e-08	1.1026e-08	1.0864e-08
6.819e-09	8.2581e-09	8.9996e-09	6.0142e-09	8.0935e-09	7.6118e-09	8.8604e-09	6.9685e-09	5.3663e-09	7.1256e-09	7.9244e-09	7.4427e-09	8.0814e-09	8.5345e-09	8.3985e-09	7.1165e-09	7.7552e-09	7.2735e-09	7.5922e-09	5.6698e-09	5.9885e-09	5.0265e-09	8.6755e-09	7.5846e-09	5.8223e-09	5.5007e-09	5.3391e-09	6.1379e-09	6.4566e-09	8.3665e-09	5.4931e-09	5.8117e-09	6.7706e-09	5.6487e-09	5.9673e-09	8.3387e-09	5.1446e-09	5.9627e-09	7.0817e-09	6.76e-09	7.2387e-09	7.3973e-09	5.3149e-09	7.2342e-09	1.0274e-08	8.6718e-09	1.1391e-08	1.059e-08	8.5103e-09	9.306e-09
5.892e-09	7.1408e-09	6.8192e-09	6.6577e-09	6.9763e-09	8.2554e-09	8.0938e-09	5.8514e-09	6.6503e-09	6.6488e-09	6.1671e-09	5.5254e-09	7.7648e-09	6.1627e-09	6.6414e-09	7.9205e-09	7.4388e-09	7.1172e-09	5.6751e-09	6.3139e-09	8.5534e-09	8.5519e-09	5.0289e-09	5.8278e-09	5.9864e-09	8.3676e-09	4.8629e-09	5.6618e-09	5.8204e-09	5.1786e-09	8.3754e-09	6.1361e-09	5.8145e-09	6.4533e-09	7.4122e-09	6.2903e-09	6.2888e-09	5.3269e-09	7.2462e-09	6.7646e-09	5.1624e-09	6.1213e-09	7.2403e-09	1.044e-08	8.838e-09	9.6369e-09	1.0436e-08	1.0594e-08	9.6325e-09	9.4709e-09
7.7908e-09	6.0286e-09	9.0684e-09	6.5059e-09	8.7454e-09	6.343e-09	6.1814e-09	6.9803e-09	5.3899e-09	8.0979e-09	7.6163e-09	6.1742e-09	6.653e-09	5.5826e-09	6.8102e-09	6.0084e-09	4.0862e-09	4.0829e-09	5.3638e-09	7.7634e-09	6.0012e-09	5.0394e-09	6.7987e-09	7.9177e-09	4.5548e-09	4.7135e-09	5.1922e-09	5.3508e-09	6.79e-09	4.8696e-09	4.8663e-09	4.8649e-09	3.3088e-09	5.8224e-09	5.5008e-09	5.6594e-09	6.1382e-09	6.4569e-09	6.9357e-09	5.1735e-09	8.0533e-09	8.2119e-09	8.6906e-09	1.013e-08	1.0288e-08	1.0607e-08	9.6453e-09	9.6438e-09	1.1243e-08	9.4809e-09
7.2948e-09	8.574e-09	5.9098e-09	6.8104e-09	6.9691e-09	5.9125e-09	8.0868e-09	8.2454e-09	7.4437e-09	8.2426e-09	5.3955e-09	8.0797e-09	8.0783e-09	6.7964e-09	8.0755e-09	7.1137e-09	5.1915e-09	7.431e-09	8.65e-09	8.0685e-09	6.6265e-09	6.6251e-09	7.5841e-09	7.4226e-09	6.1406e-09	4.0689e-09	5.6576e-09	8.3854e-09	6.135e-09	5.8135e-09	5.9721e-09	7.8915e-09	8.3933e-09	5.9679e-09	6.4467e-09	6.6054e-09	5.6436e-09	4.8646e-09	7.8817e-09	5.9595e-09	5.3178e-09	7.2372e-09	1.0597e-08	1.1076e-08	9.3139e-09	1.0753e-08	1.1552e-08	1.091e-08	1.1549e-08	1.0747e-08
7.9582e-09	9.0773e-09	8.9158e-09	8.7544e-09	9.3933e-09	9.39e-09	7.7899e-09	7.6284e-09	6.9868e-09	7.4656e-09	7.6243e-09	9.3837e-09	6.3411e-09	6.98e-09	8.2591e-09	7.4574e-09	8.5683e-09	6.3342e-09	7.1332e-09	5.3711e-09	6.4902e-09	7.4492e-09	6.0072e-09	4.0127e-09	6.0045e-09	7.6038e-09	7.2823e-09	5.6802e-09	5.3587e-09	6.1577e-09	5.9963e-09	4.7144e-09	5.8335e-09	3.3299e-09	5.3505e-09	5.1891e-09	6.1481e-09	7.9075e-09	7.586e-09	8.0648e-09	1.0144e-08	1.3024e-08	9.5013e-09	9.66e-09	9.3385e-09	9.3371e-09	9.0156e-09	8.374e-09	8.2126e-09	9.3317e-09
8.3782e-09	8.0567e-09	9.3359e-09	8.5342e-09	8.853e-09	9.1718e-09	8.8504e-09	8.689e-09	8.0474e-09	8.046e-09	8.685e-09	8.8437e-09	8.5222e-09	8.681e-09	8.6777e-09	7.7179e-09	6.9162e-09	6.4347e-09	8.6743e-09	7.7126e-09	7.5512e-09	7.87e-09	7.0683e-09	8.5076e-09	9.9468e-09	6.1039e-09	5.9425e-09	5.1408e-09	6.9002e-09	6.7388e-09	6.7375e-09	6.2559e-09	5.9345e-09	5.7731e-09	5.4516e-09	5.2902e-09	5.609e-09	6.7281e-09	4.8857e-09	8.4862e-09	1.7609e-08	1.0244e-08	1.0563e-08	1.1522e-08	8.1594e-09	7.998e-09	7.9967e-09	8.6356e-09	9.5947e-09	1.0714e-08
7.0137e-09	7.4926e-09	6.691e-09	7.1699e-09	7.6488e-09	5.7894e-09	7.6462e-09	7.805e-09	7.0033e-09	1.1164e-08	7.1608e-09	6.6793e-09	5.7176e-09	6.3566e-09	5.7111e-09	8.1147e-09	6.8329e-09	7.9521e-09	6.8303e-09	4.7946e-09	6.9878e-09	7.3066e-09	5.7046e-09	4.037e-09	5.8621e-09	6.6611e-09	5.6994e-09	6.8186e-09	5.6968e-09	6.4959e-09	4.8276e-09	5.6929e-09	6.492e-09	6.4907e-09	8.2501e-09	6.8082e-09	7.7673e-09	6.1654e-09	1.1606e-08	2.5531e-08	1.6566e-08	9.8417e-09	8.88e-09	8.3985e-09	9.0375e-09	7.9157e-09	8.3946e-09	8.0732e-09	1.1593e-08	1.2552e-08
7.4226e-09	7.5814e-09	6.0917e-09	6.9386e-09	7.5776e-09	8.5367e-09	5.8143e-09	7.5738e-09	2.0218e-08	2.4288e-08	1.4293e-08	5.9681e-09	7.2473e-09	7.8863e-09	6.6045e-09	7.4036e-09	6.602e-09	5.9605e-09	4.81e-09	5.6378e-09	5.6366e-09	5.1551e-09	1.1396e-08	3.1404e-08	2.9642e-08	1.1073e-08	5.4689e-09	5.6277e-09	5.6265e-09	7.8661e-09	7.8629e-09	5.9428e-09	5.7815e-09	6.4205e-09	5.4588e-09	5.7777e-09	1.314e-08	3.5708e-08	4.9619e-08	3.5225e-08	9.2929e-09	9.1315e-09	8.1902e-09	9.7693e-09	9.9281e-09	1.1521e-08	1.0246e-08	1.0565e-08	1.2966e-08	1.2963e-08
8.0952e-09	7.3816e-09	7.5404e-09	6.5788e-09	6.0973e-09	5.936e-09	6.5751e-09	5.8072e-09	2.2933e-08	2.43e-08	1.6988e-08	9.6102e-09	7.0479e-09	6.5665e-09	8.166e-09	8.5548e-09	5.9226e-09	5.9213e-09	8.001e-09	5.7588e-09	6.5579e-09	7.0369e-09	2.3042e-08	4.3852e-08	4.3849e-08	1.4395e-08	6.2304e-09	6.5493e-09	7.8286e-09	6.3868e-09	6.7057e-09	5.7441e-09	5.4227e-09	7.9826e-09	7.5011e-09	7.4999e-09	2.3345e-08	4.6714e-08	4.9631e-08	3.1185e-08	1.0535e-08	9.7335e-09	8.2917e-09	8.6106e-09	9.4097e-09	8.9283e-09	7.4864e-09	7.4832e-09	8.6044e-09	1.0844e-08
7.3084e-09	6.9871e-09	7.146e-09	6.8247e-09	7.1436e-09	8.583e-09	5.9171e-09	8.7407e-09	2.2025e-08	2.1864e-08	8.2569e-09	8.7359e-09	8.0945e-09	8.5735e-09	6.9716e-09	7.2906e-09	6.8092e-09	6.0076e-09	6.9669e-09	8.4063e-09	7.4447e-09	6.0029e-09	1.1124e-08	2.2167e-08	9.8409e-09	6.9585e-09	7.9177e-09	7.5964e-09	7.7553e-09	5.6732e-09	6.1522e-09	7.9118e-09	5.8297e-09	6.6289e-09	8.2283e-09	9.8278e-09	2.8074e-08	3.0954e-08	1.8308e-08	8.2244e-09	8.2212e-09	9.8207e-09	1.014e-08	1.0459e-08	8.8567e-09	9.1756e-09	1.0615e-08	8.6931e-09	9.9724e-09	1.0451e-08
8.1195e-09	7.158e-09	7.1568e-09	7.4758e-09	6.1941e-09	7.4735e-09	6.8321e-09	6.1906e-09	7.6301e-09	9.0695e-09	9.7087e-09	5.2256e-09	5.2224e-09	6.0236e-09	8.4235e-09	7.4619e-09	7.3007e-09	6.8194e-09	7.7786e-09	6.817e-09	5.0552e-09	4.6119e-09	6.0132e-09	6.9725e-09	7.6116e-09	6.6501e-09	6.6489e-09	7.6081e-09	5.366e-09	6.0052e-09	6.6443e-09	5.0806e-09	6.642e-09	8.0814e-09	9.3608e-09	1.8964e-08	1.5921e-08	8.8771e-09	1.0637e-08	9.8352e-09	1.0474e-08	1.0153e-08	1.0152e-08	1.0631e-08	8.5489e-09	7.5874e-09	7.5108e-09	9.6659e-09	8.7044e-09	9.5035e-09
7.5611e-09	7.2398e-09	6.7585e-09	7.7178e-09	7.8768e-09	9.1604e-09	8.6749e-09	9.1539e-09	7.5521e-09	7.551e-09	7.2298e-09	9.6297e-09	8.348e-09	7.5465e-09	7.5454e-09	8.8248e-09	6.4227e-09	6.9018e-09	6.1003e-09	4.6306e-09	8.6592e-09	8.1779e-09	6.416e-09	8.0156e-09	7.054e-09	7.0529e-09	7.6921e-09	8.3312e-09	7.5298e-09	5.4478e-09	5.096e-09	8.6469e-09	1.0086e-08	9.1248e-09	8.6435e-09	9.7629e-09	1.1202e-08	9.6006e-09	1.056e-08	8.798e-09	8.3167e-09	1.0396e-08	9.595e-09	9.5938e-09	1.0233e-08	1.0643e-08	1.0391e-08	9.1092e-09	1.0709e-08	1.0387e-08
7.3168e-09	8.2761e-09	7.9549e-09	6.8334e-09	6.9923e-09	8.4319e-09	8.2707e-09	7.9495e-09	6.8279e-09	5.7064e-09	7.466e-09	6.8247e-09	6.8236e-09	6.9826e-09	5.701e-09	5.8599e-09	6.4991e-09	6.6581e-09	7.9376e-09	8.0966e-09	9.1953e-09	7.4541e-09	7.1329e-09	8.5922e-09	7.6109e-09	7.2897e-09	5.2078e-09	7.6077e-09	6.6462e-09	7.4454e-09	1.0005e-08	1.0164e-08	1.1104e-08	1.0322e-08	1.0801e-08	9.1997e-09	9.0385e-09	8.7173e-09	9.8367e-09	1.0156e-08	1.0155e-08	1.0794e-08	1.0793e-08	9.9914e-09	9.0299e-09	8.2284e-09	9.828e-09	9.3468e-09	9.6658e-09	9.3446e-09
5.9095e-09	5.7484e-09	5.4272e-09	6.7067e-09	6.3855e-09	7.825e-09	6.0633e-09	8.1431e-09	6.2212e-09	8.141e-09	7.0195e-09	6.6983e-09	7.3375e-09	8.1368e-09	6.6951e-09	5.7337e-09	7.8135e-09	9.2531e-09	6.691e-09	7.1701e-09	8.7697e-09	8.6086e-09	7.0069e-09	6.3408e-09	8.6011e-09	7.8041e-09	4.1237e-09	4.1204e-09	7.8009e-09	8.4402e-09	9.0794e-09	1.0839e-08	1.0038e-08	9.5565e-09	9.5554e-09	1.1278e-08	9.2332e-09	1.0673e-08	8.5908e-09	8.4297e-09	1.0349e-08	1.1309e-08	1.1786e-08	1.0666e-08	8.9047e-09	8.7435e-09	9.7029e-09	8.4213e-09	8.2602e-09	8.2591e-09
7.6437e-09	9.0878e-09	8.442e-09	9.0813e-09	8.1199e-09	5.7178e-09	6.3571e-09	6.196e-09	7.9558e-09	7.6346e-09	7.3135e-09	7.4725e-09	8.7498e-09	6.5101e-09	7.6295e-09	8.5889e-09	7.3074e-09	9.7074e-09	9.2262e-09	6.9842e-09	7.3033e-09	6.502e-09	8.2617e-09	6.5e-09	6.3389e-09	7.1382e-09	7.4573e-09	6.656e-09	8.8959e-09	9.055e-09	1.1135e-08	9.213e-09	9.0519e-09	9.211e-09	9.6902e-09	1.129e-08	9.368e-09	1.0007e-08	1.0166e-08	1.0005e-08	8.8838e-09	9.0428e-09	1.0803e-08	9.0408e-09	1.1121e-08	9.519e-09	9.3579e-09	1.0797e-08	9.9961e-09	9.1948e-09
7.7754e-09	6.1737e-09	8.0936e-09	7.2923e-09	5.201e-09	6.49e-09	6.9692e-09	7.7686e-09	7.1273e-09	5.6857e-09	5.8448e-09	5.6792e-09	8.7619e-09	7.7627e-09	7.2815e-09	5.6799e-09	6.3192e-09	5.9981e-09	6.4773e-09	9.0374e-09	7.5958e-09	7.5948e-09	7.5939e-09	6.6325e-09	7.752e-09	8.0711e-09	7.5899e-09	8.8695e-09	9.0286e-09	8.0672e-09	1.0467e-08	9.6659e-09	9.665e-09	8.6852e-09	9.663e-09	1.0943e-08	9.501e-09	8.4617e-09	8.5386e-09	1.1579e-08	1.0938e-08	1.1813e-08	9.8153e-09	1.0294e-08	9.6533e-09	9.4922e-09	1.0932e-08	8.212e-09	8.2087e-09	1.0289e-08
9.1154e-09	7.6066e-09	7.7657e-09	8.7252e-09	9.1946e-09	7.6028e-09	7.1217e-09	8.4013e-09	7.6e-09	6.6387e-09	7.5981e-09	6.7969e-09	6.956e-09	7.4352e-09	5.6736e-09	5.6703e-09	9.735e-09	7.9117e-09	7.9107e-09	5.9901e-09	6.4683e-09	6.6274e-09	6.9466e-09	6.9456e-09	7.4249e-09	6.6236e-09	9.0237e-09	9.503e-09	1.1417e-08	9.341e-09	9.18e-09	9.6593e-09	8.858e-09	8.697e-09	1.0457e-08	9.6555e-09	8.7239e-09	1.0454e-08	9.0124e-09	1.0612e-08	1.1091e-08	9.6499e-09	9.1687e-09	1.0768e-08	1.0447e-08	9.326e-09	9.0049e-09	9.3241e-09	8.8429e-09	9.1621e-09
7.4526e-09	6.1712e-09	6.0102e-09	8.8905e-09	7.1289e-09	5.2221e-09	9.2003e-09	7.7664e-09	7.6055e-09	8.725e-09	7.9238e-09	8.243e-09	8.082e-09	6.4805e-09	6.4796e-09	7.5991e-09	7.7583e-09	6.4768e-09	5.8577e-09	6.7952e-09	6.3141e-09	5.7211e-09	6.6324e-09	7.4318e-09	5.7272e-09	8.5505e-09	1.031e-08	1.143e-08	9.028e-09	7.3512e-09	8.3859e-09	1.0146e-08	9.9848e-09	9.0234e-09	9.0225e-09	1.0952e-08	1.0781e-08	9.8202e-09	1.062e-08	1.0299e-08	1.0458e-08	9.0162e-09	9.0153e-09	8.8543e-09	9.0135e-09	9.1727e-09	9.1718e-09	9.0108e-09	9.1699e-09	8.8489e-09
6.6916e-09	6.2105e-09	7.3301e-09	6.8491e-09	7.6485e-09	6.2071e-09	6.5263e-09	6.2053e-09	8.1253e-09	7.6442e-09	7.6433e-09	8.6029e-09	7.3215e-09	6.3602e-09	7.6398e-09	8.7595e-09	5.8774e-09	7.157e-09	7.3162e-09	8.2758e-09	7.1544e-09	8.4341e-09	7.4728e-09	6.1914e-09	8.5916e-09	9.7112e-09	1.1471e-08	9.8695e-09	1.0989e-08	7.7869e-09	8.9065e-09	7.3569e-09	8.4245e-09	9.7042e-09	9.0631e-09	9.8625e-09	9.2214e-09	9.5407e-09	9.6999e-09	9.0587e-09	9.5381e-09	1.0818e-08	1.0497e-08	1.0496e-08	7.4537e-09	7.0516e-09	8.8926e-09	9.532e-09	8.8861e-09	9.8504e-09
8.5278e-09	7.8195e-09	6.5381e-09	7.6577e-09	7.0166e-09	7.8161e-09	5.8945e-09	6.5339e-09	8.9341e-09	6.8524e-09	7.972e-09	7.1709e-09	7.01e-09	7.3293e-09	6.368e-09	7.6477e-09	7.1667e-09	5.8853e-09	6.0446e-09	6.2038e-09	6.363e-09	6.0421e-09	5.7211e-09	7.0008e-09	8.6006e-09	1.0681e-08	1.2281e-08	9.5585e-09	9.7178e-09	1.1411e-08	1.0516e-08	1.0195e-08	9.8745e-09	1.0834e-08	9.5527e-09	9.5519e-09	8.9857e-09	9.5502e-09	1.099e-08	1.0989e-08	1.1308e-08	9.867e-09	9.2259e-09	1.0346e-08	9.2242e-09	9.3835e-09	9.2226e-09	9.7019e-09	9.7011e-09	8.8999e-09
7.7298e-09	6.9286e-09	6.4476e-09	6.767e-09	8.2068e-09	5.6855e-09	7.5649e-09	7.8843e-09	8.3637e-09	9.6434e-09	7.0815e-09	6.1203e-09	7.7202e-09	8.0395e-09	7.5585e-09	7.8779e-09	7.8771e-09	8.3565e-09	8.5158e-09	5.1535e-09	4.6725e-09	4.6693e-09	9.633e-09	8.6718e-09	1.2032e-08	1.8434e-08	1.075e-08	1.123e-08	9.3081e-09	8.9872e-09	8.8263e-09	8.8255e-09	9.7851e-09	8.8239e-09	8.9832e-09	9.9428e-09	9.942e-09	9.3009e-09	9.6203e-09	1.074e-08	1.0739e-08	8.4974e-09	8.4966e-09	7.0824e-09	8.335e-09	1.0735e-08	9.934e-09	8.9728e-09	9.1321e-09	1.0732e-08
7.1066e-09	8.3864e-09	8.5457e-09	7.5845e-09	8.224e-09	1.0144e-08	5.6944e-09	6.7811e-09	6.4602e-09	1.5743e-08	9.5e-09	5.8177e-09	5.6568e-09	8.6974e-09	8.0563e-09	7.8955e-09	8.9633e-09	5.8131e-09	6.7727e-09	6.932e-09	7.2514e-09	9.3315e-09	1.1892e-08	2.4376e-08	2.9978e-08	2.0373e-08	1.1249e-08	9.487e-09	8.2057e-09	7.8848e-09	1.0285e-08	9.3239e-09	8.7523e-09	9.8026e-09	1.0442e-08	1.0601e-08	9.9604e-09	1.6042e-08	3.0127e-08	2.0202e-08	9.6372e-09	1.1877e-08	9.7957e-09	1.1871e-08	9.4741e-09	8.1928e-09	1.088e-08	9.6319e-09	1.0431e-08	1.0751e-08
9.2493e-09	8.3118e-09	7.1906e-09	6.3896e-09	9.11e-09	7.0284e-09	5.7664e-09	1.1829e-08	3.4238e-08	4.1923e-08	4.1919e-08	1.0546e-08	7.5035e-09	6.0622e-09	5.5649e-09	6.701e-09	6.5402e-09	6.2193e-09	7.4991e-09	7.1783e-09	9.0984e-09	1.1018e-08	2.4303e-08	4.6072e-08	4.6069e-08	3.1824e-08	1.3256e-08	8.9332e-09	8.6124e-09	9.572e-09	8.771e-09	8.7703e-09	9.0897e-09	9.7292e-09	1.1112e-08	1.0208e-08	1.1008e-08	3.1175e-08	4.3022e-08	4.3019e-08	1.2605e-08	8.2828e-09	1.0363e-08	7.8011e-09	7.8004e-09	9.5604e-09	9.2396e-09	8.2784e-09	1.0886e-08	9.8777e-09
5.7552e-09	9.0956e-09	9.255e-09	6.5331e-09	8.4532e-09	9.4129e-09	9.2522e-09	9.5716e-09	2.3337e-08	3.8222e-08	2.5416e-08	8.2883e-09	7.0071e-09	7.4866e-09	8.9265e-09	9.0859e-09	6.6842e-09	7.3238e-09	8.9238e-09	9.5634e-09	1.0843e-08	1.8206e-08	3.037e-08	3.4211e-08	3.373e-08	1.3241e-08	9.5585e-09	7.8325e-09	8.1165e-09	9.3964e-09	9.7158e-09	1.0683e-08	1.0355e-08	1.0354e-08	9.7131e-09	8.9922e-09	1.1152e-08	2.1396e-08	2.9559e-08	1.5632e-08	1.115e-08	8.9079e-09	1.0668e-08	8.9065e-09	8.7458e-09	7.8418e-09	7.944e-09	9.384e-09	8.743e-09	9.0624e-09
6.4013e-09	6.8808e-09	8.0006e-09	9.4138e-09	7.8393e-09	6.398e-09	6.8776e-09	9.2779e-09	9.7575e-09	8.7964e-09	6.9246e-09	7.8347e-09	7.5139e-09	5.5924e-09	8.1529e-09	6.0713e-09	6.871e-09	9.4314e-09	8.1502e-09	1.2471e-08	1.5032e-08	1.183e-08	1.311e-08	1.519e-08	1.1028e-08	1.1667e-08	1.2307e-08	8.7846e-09	7.8236e-09	1.0544e-08	1.0703e-08	9.2622e-09	1.0702e-08	1.0381e-08	9.7404e-09	9.5797e-09	1.0059e-08	9.0982e-09	1.0058e-08	9.257e-09	1.0857e-08	8.7755e-09	8.7748e-09	1.0375e-08	1.0697e-08	1.0694e-08	9.2524e-09	8.4514e-09	9.7313e-09	8.7702e-09
8.0163e-09	6.7351e-09	5.773e-09	7.8543e-09	8.494e-09	7.8531e-09	6.2544e-09	6.2512e-09	7.371e-09	7.3704e-09	7.5299e-09	7.8494e-09	8.489e-09	8.1683e-09	6.4069e-09	8.1671e-09	1.0087e-08	1.2168e-08	1.1527e-08	1.2006e-08	1.0245e-08	1.0244e-08	1.0238e-08	1.0563e-08	1.0402e-08	1.2163e-08	1.1362e-08	9.7603e-09	9.5996e-09	9.599e-09	7.8376e-09	9.1176e-09	1.0237e-08	9.2764e-09	8.9556e-09	1.0716e-08	1.1996e-08	1.0875e-08	9.9136e-09	1.0553e-08	9.4321e-09	1.0072e-08	8.7766e-09	9.4303e-09	8.9495e-09	8.9488e-09	9.4284e-09	9.2677e-09	9.2671e-09	8.6262e-09
1.1212e-08	7.5297e-09	9.1298e-09	6.5681e-09	8.0081e-09	8.1676e-09	8.007e-09	8.3265e-09	7.3655e-09	7.6851e-09	6.9405e-09	7.5238e-09	7.3632e-09	7.6827e-09	8.8026e-09	1.2003e-08	1.0082e-08	9.6012e-09	1.1041e-08	9.6001e-09	1.088e-08	1.0879e-08	1.312e-08	1.0878e-08	1.0237e-08	9.1164e-09	7.8544e-09	1.1196e-08	9.4347e-09	1.0234e-08	8.4732e-09	7.8522e-09	9.7525e-09	1.0232e-08	1.0232e-08	8.6303e-09	9.1099e-09	9.5896e-09	1.0389e-08	9.7485e-09	1.0708e-08	9.7473e-09	9.5866e-09	1.0226e-08	9.9056e-09	9.4248e-09	9.2642e-09	1.0064e-08	1.0063e-08	9.4225e-09
1.1549e-08	9.6274e-09	7.3859e-09	8.0256e-09	8.6653e-09	6.744e-09	7.0636e-09	6.5828e-09	7.2225e-09	8.3425e-09	8.3419e-09	9.782e-09	7.2203e-09	9.9409e-09	9.9404e-09	1.01e-08	1.058e-08	1.1219e-08	1.1059e-08	1.1218e-08	1.2498e-08	1.1217e-08	1.1857e-08	1.0736e-08	1.0575e-08	1.2187e-08	9.2936e-09	1.0894e-08	9.2925e-09	9.9322e-09	1.0848e-08	9.9311e-09	8.9701e-09	9.1297e-09	9.6093e-09	1.0729e-08	1.1049e-08	1.0248e-08	1.0728e-08	1.0247e-08	1.0086e-08	1.0246e-08	1.0714e-08	1.0565e-08	9.2837e-09	8.3228e-09	8.6424e-09	8.9619e-09	9.7617e-09	9.9213e-09
1.0356e-08	9.2352e-09	5.876e-09	5.8727e-09	7.1528e-09	6.1918e-09	6.8316e-09	8.5918e-09	8.2712e-09	8.4307e-09	8.4302e-09	6.9616e-09	9.5497e-09	1.259e-08	1.2587e-08	1.0669e-08	1.0988e-08	1.0187e-08	9.8667e-09	8.9246e-09	1.1146e-08	1.0505e-08	1.0025e-08	1.1625e-08	1.0184e-08	9.383e-09	9.2224e-09	1.0502e-08	9.8616e-09	9.8611e-09	9.2203e-09	9.8601e-09	9.6995e-09	7.9383e-09	1.0179e-08	9.698e-09	1.0178e-08	8.8966e-09	8.8961e-09	1.1168e-08	1.0016e-08	9.3748e-09	8.8941e-09	8.4134e-09	8.3382e-09	9.5328e-09	9.5323e-09	1.0172e-08	1.0394e-08	9.6908e-09
1.729e-08	1.7287e-08	1.1203e-08	7.3614e-09	9.6019e-09	8.801e-09	7.52e-09	7.3595e-09	8.1593e-09	7.0384e-09	7.0379e-09	1.0879e-08	1.1039e-08	1.1358e-08	1.0558e-08	9.9168e-09	1.0396e-08	9.1155e-09	9.5952e-09	9.4347e-09	8.954e-09	1.1194e-08	1.1194e-08	1.1033e-08	1.0233e-08	9.7519e-09	9.2713e-09	1.0551e-08	1.0711e-08	9.9101e-09	9.4294e-09	1.087e-08	9.2684e-09	1.0388e-08	8.6272e-09	1.1188e-08	1.0387e-08	1.1187e-08	8.7854e-09	9.4251e-09	1.0065e-08	9.4242e-09	8.9435e-09	9.7434e-09	1.0063e-08	9.5824e-09	1.0382e-08	1.0382e-08	8.4605e-09	9.7405e-09
1.0875e-08	1.2476e-08	1.2955e-08	1.2475e-08	9.1128e-09	9.9127e-09	9.272e-09	7.6708e-09	6.8701e-09	8.4703e-09	1.1831e-08	1.039e-08	9.7495e-09	9.589e-09	1.0709e-08	9.4281e-09	9.9078e-09	1.1508e-08	1.1519e-08	1.0547e-08	8.9457e-09	1.0706e-08	1.0225e-08	9.7447e-09	1.0064e-08	1.1024e-08	1.0224e-08	9.4228e-09	8.5402e-09	9.2618e-09	1.0222e-08	9.7412e-09	8.1401e-09	9.5802e-09	9.2596e-09	8.779e-09	9.2588e-09	9.2583e-09	9.7381e-09	8.6172e-09	9.257e-09	1.0377e-08	1.0056e-08	8.6154e-09	1.0056e-08	9.4149e-09	1.0055e-08	9.0939e-09	8.4532e-09	9.5732e-09
1.2575e-08	1.0654e-08	1.0173e-08	1.0012e-08	1.0492e-08	7.7707e-09	6.97e-09	9.8508e-09	1.1611e-08	1.2091e-08	1.2299e-08	1.081e-08	1.0649e-08	1.2289e-08	1.1128e-08	1.0168e-08	1.0487e-08	1.0967e-08	1.0647e-08	1.1607e-08	9.8455e-09	1.0325e-08	1.0645e-08	8.8247e-09	1.0484e-08	1.0164e-08	9.8431e-09	1.125e-08	8.5524e-09	1.0322e-08	9.8415e-09	1.0001e-08	8.2305e-09	8.3997e-09	1.1215e-08	1.048e-08	9.679e-09	9.6786e-09	9.6782e-09	1.0478e-08	1.0638e-08	9.3568e-09	1.0678e-08	9.6762e-09	8.7154e-09	9.3552e-09	9.9951e-09	9.3544e-09	8.0818e-09	9.1935e-09
1.2472e-08	1.2152e-08	1.3112e-08	1.3912e-08	1.167e-08	9.749e-09	1.1509e-08	1.1029e-08	9.908e-09	1.0548e-08	1.1348e-08	1.2308e-08	1.0707e-08	1.0867e-08	1.2147e-08	1.1186e-08	9.905e-09	9.4245e-09	9.264e-09	8.9938e-09	9.5834e-09	1.0704e-08	8.8401e-09	8.942e-09	1.0382e-08	9.2614e-09	9.5812e-09	9.5808e-09	9.9006e-09	1.1021e-08	9.8999e-09	1.07e-08	9.8991e-09	1.0539e-08	9.7383e-09	9.5779e-09	9.0973e-09	1.0698e-08	8.6193e-09	8.616e-09	1.0697e-08	7.6549e-09	7.3373e-09	7.334e-09	9.4145e-09	9.4142e-09	1.0374e-08	1.0374e-08	8.6127e-09	1.1173e-08
1.3361e-08	1.4001e-08	1.3201e-08	1.352e-08	1.288e-08	1.1919e-08	1.3199e-08	1.3199e-08	1.2238e-08	1.1918e-08	1.1437e-08	1.1597e-08	1.1276e-08	1.0796e-08	1.1116e-08	1.1916e-08	1.0155e-08	1.1915e-08	1.1915e-08	9.6734e-09	1.0153e-08	9.0325e-09	9.8325e-09	1.1593e-08	9.0315e-09	9.3513e-09	9.1909e-09	1.0631e-08	1.1271e-08	1.0791e-08	1.095e-08	1.047e-08	9.509e-09	1.0309e-08	9.8285e-09	9.1879e-09	1.0468e-08	1.0308e-08	1.0467e-08	1.0147e-08	9.3463e-09	1.0627e-08	9.1856e-09	1.0306e-08	9.9852e-09	7.3564e-09	8.0638e-09	9.8242e-09	9.5037e-09	9.5034e-09
1.3981e-08	1.4141e-08	1.382e-08	1.462e-08	1.51e-08	1.2859e-08	1.2379e-08	1.3659e-08	1.5739e-08	1.75e-08	1.6859e-08	1.5579e-08	1.4138e-08	1.2857e-08	1.2856e-08	1.1736e-08	1.0775e-08	1.0935e-08	1.1095e-08	1.1574e-08	9.3332e-09	9.493e-09	1.0293e-08	1.1093e-08	1.1093e-08	1.0132e-08	1.0132e-08	1.0131e-08	1.0451e-08	1.1251e-08	8.85e-09	7.8893e-09	8.6894e-09	8.8492e-09	9.9693e-09	1.0929e-08	9.8087e-09	9.9684e-09	1.1729e-08	1.0608e-08	1.2209e-08	1.0447e-08	9.6468e-09	9.6465e-09	9.4862e-09	1.0926e-08	1.1409e-08	1.1406e-08	1.0926e-08	8.3642e-09
1.3677e-08	1.3997e-08	1.3677e-08	1.4477e-08	1.7838e-08	2.28e-08	2.6961e-08	3.0803e-08	3.4644e-08	3.6565e-08	3.5124e-08	3.2722e-08	3.1602e-08	3.1441e-08	3.1441e-08	3.1921e-08	3.1921e-08	3.128e-08	2.9839e-08	2.9039e-08	2.9038e-08	2.9518e-08	3.0479e-08	3.2719e-08	3.2559e-08	2.3115e-08	1.5111e-08	1.0789e-08	8.5477e-09	9.828e-09	9.8278e-09	7.7466e-09	9.187e-09	8.7065e-09	8.7062e-09	8.2258e-09	1.1747e-08	1.911e-08	2.6313e-08	2.183e-08	1.3347e-08	1.0945e-08	9.6646e-09	7.7435e-09	7.7432e-09	9.8238e-09	8.543e-09	8.3827e-09	9.1828e-09	1.1103e-08
1.5655e-08	2.2698e-08	2.91e-08	3.4222e-08	3.8384e-08	4.2225e-08	4.5266e-08	4.8307e-08	5.1028e-08	5.4229e-08	5.4226e-08	3.7793e-08	3.7733e-08	3.7732e-08	3.5651e-08	3.395e-08	3.317e-08	3.2769e-08	3.2849e-08	3.3249e-08	3.4209e-08	3.567e-08	3.4869e-08	3.6269e-08	3.6695e-08	3.1547e-08	2.5504e-08	1.8581e-08	1.1078e-08	7.7902e-09	1.5008e-08	1.4848e-08	1.5001e-08	7.1548e-09	7.1515e-09	8.752e-09	1.4014e-08	2.3238e-08	3.2259e-08	2.5318e-08	2.1408e-08	1.3405e-08	1.1484e-08	1.1323e-08	1.0363e-08	9.8823e-09	9.2418e-09	1.0842e-08	9.8816e-09	7.6405e-09
1.6709e-08	1.973e-08	3.2918e-08	3.5639e-08	3.804e-08	4.0761e-08	4.3161e-08	4.6363e-08	4.9083e-08	5.1324e-08	5.0684e-08	3.5714e-08	3.3765e-08	3.1464e-08	2.8503e-08	3.7557e-08	3.6116e-08	3.4516e-08	3.3715e-08	3.4835e-08	2.6537e-08	2.7084e-08	2.6239e-08	2.6794e-08	3.6708e-08	3.2913e-08	2.619e-08	2.0268e-08	1.5305e-08	1.1304e-08	9.5426e-09	1.0503e-08	1.2263e-08	1.1783e-08	1.0662e-08	1.0502e-08	1.3543e-08	2.3307e-08	3.2271e-08	2.8589e-08	2.0425e-08	1.1621e-08	1.0341e-08	1.1461e-08	1.1461e-08	1.2085e-08	1.034e-08	1.082e-08	1.2267e-08	1.0659e-08
1.7334e-08	1.9095e-08	2.0535e-08	2.2616e-08	2.4376e-08	2.6297e-08	2.8218e-08	3.0939e-08	3.334e-08	3.462e-08	3.3339e-08	3.0778e-08	2.8697e-08	2.6616e-08	2.4215e-08	2.1814e-08	1.9893e-08	1.8132e-08	1.6851e-08	1.6051e-08	1.9092e-08	2.0052e-08	1.605e-08	1.717e-08	1.733e-08	1.573e-08	1.2688e-08	1.1567e-08	1.2048e-08	1.2688e-08	9.8063e-09	1.0606e-08	1.2047e-08	1.1727e-08	1.3007e-08	1.2687e-08	1.0286e-08	1.1246e-08	1.3647e-08	1.3807e-08	1.0765e-08	9.4907e-09	1.1085e-08	9.4842e-09	1.0444e-08	9.0036e-09	9.0004e-09	1.0764e-08	1.1084e-08	7.8826e-09
1.4362e-08	1.4202e-08	1.4842e-08	1.4361e-08	1.5482e-08	1.6122e-08	1.7722e-08	1.8843e-08	1.9643e-08	2.0283e-08	1.9803e-08	1.8522e-08	1.6921e-08	1.5481e-08	1.5e-08	1.42e-08	1.3399e-08	1.388e-08	1.4039e-08	1.3719e-08	1.3239e-08	1.3082e-08	1.3079e-08	1.3879e-08	1.3879e-08	1.2118e-08	1.0837e-08	1.1157e-08	1.0517e-08	1.2598e-08	1.1157e-08	1.0997e-08	1.1797e-08	1.2277e-08	1.1156e-08	1.1156e-08	1.0676e-08	1.2597e-08	1.3397e-08	1.0996e-08	1.2276e-08	1.0035e-08	1.1636e-08	1.2116e-08	1.1635e-08	1.0675e-08	1.1795e-08	9.7142e-09	1.0354e-08	9.5539e-09
1.5142e-08	1.4501e-08	1.3381e-08	1.306e-08	1.4661e-08	1.5141e-08	1.5301e-08	1.4661e-08	1.37e-08	1.37e-08	1.386e-08	1.386e-08	1.482e-08	1.37e-08	1.386e-08	1.402e-08	1.338e-08	1.546e-08	1.498e-08	1.418e-08	1.3379e-08	1.3379e-08	1.4179e-08	1.546e-08	1.4659e-08	1.2578e-08	1.2738e-08	1.2258e-08	1.3058e-08	1.2578e-08	1.0977e-08	1.0817e-08	1.0177e-08	1.0657e-08	1.1137e-08	1.0177e-08	1.0657e-08	1.0337e-08	1.0016e-08	9.6961e-09	1.0336e-08	9.856e-09	1.1777e-08	1.0496e-08	1.0656e-08	1.0176e-08	1.1971e-08	1.0976e-08	9.3752e-09	1.1616e-08
1.4182e-08	1.4983e-08	1.5463e-08	1.4182e-08	1.4022e-08	1.4982e-08	1.5142e-08	1.4502e-08	1.3428e-08	1.3542e-08	1.4502e-08	1.4342e-08	1.4822e-08	1.4662e-08	1.3861e-08	1.4342e-08	1.3392e-08	1.4342e-08	1.3861e-08	1.3221e-08	1.4341e-08	1.3701e-08	1.3541e-08	1.4021e-08	1.4181e-08	1.3221e-08	1.3701e-08	1.29e-08	1.258e-08	1.242e-08	1.306e-08	1.258e-08	1.226e-08	1.29e-08	1.258e-08	1.226e-08	1.0179e-08	9.6987e-09	1.0659e-08	1.0819e-08	1.1139e-08	1.2297e-08	1.1139e-08	1.1619e-08	1.1619e-08	1.1939e-08	1.1619e-08	1.1779e-08	1.1779e-08	1.0659e-08
1.4237e-08	1.4077e-08	1.4237e-08	1.3757e-08	1.3082e-08	1.3277e-08	1.4237e-08	1.4237e-08	1.3917e-08	1.3437e-08	1.3917e-08	1.3437e-08	1.3597e-08	1.4717e-08	1.4397e-08	1.4237e-08	1.4237e-08	1.4077e-08	1.3917e-08	1.3276e-08	1.4397e-08	1.4557e-08	1.3757e-08	1.3757e-08	1.3276e-08	1.3757e-08	1.4237e-08	1.3436e-08	1.3757e-08	1.49e-08	1.3756e-08	1.3436e-08	1.1516e-08	1.2156e-08	1.1836e-08	1.0875e-08	1.2156e-08	1.2156e-08	1.0555e-08	9.7043e-09	1.0075e-08	1.1035e-08	1.1996e-08	1.1035e-08	1.0088e-08	1.0235e-08	1.1996e-08	1.1515e-08	1.0075e-08	9.9147e-09
1.3125e-08	1.3605e-08	1.5046e-08	1.4886e-08	1.3765e-08	1.4406e-08	1.4566e-08	1.4246e-08	1.4246e-08	1.3445e-08	1.3606e-08	1.4726e-08	1.4086e-08	1.4246e-08	1.4886e-08	1.3926e-08	1.5527e-08	1.5523e-08	1.3446e-08	1.3766e-08	1.5687e-08	1.9528e-08	1.8088e-08	1.5207e-08	1.3606e-08	1.3606e-08	1.4566e-08	1.4887e-08	1.3446e-08	1.2966e-08	1.3606e-08	1.2966e-08	1.2486e-08	1.3606e-08	1.2646e-08	1.1685e-08	1.1365e-08	1.2806e-08	1.2966e-08	1.0725e-08	1.1525e-08	1.2166e-08	1.2166e-08	1.1205e-08	1.01e-08	1.0565e-08	1.2048e-08	1.2006e-08	1.1366e-08	9.7649e-09
1.3137e-08	1.3653e-08	1.4934e-08	1.4614e-08	1.4454e-08	1.4294e-08	1.4614e-08	1.3974e-08	1.4134e-08	1.3344e-08	1.3494e-08	1.4614e-08	1.2853e-08	1.285e-08	1.3174e-08	1.3494e-08	1.3974e-08	1.3814e-08	1.2854e-08	1.3654e-08	1.7496e-08	2.3579e-08	2.3098e-08	1.7656e-08	1.4295e-08	1.3247e-08	1.3815e-08	1.4935e-08	1.3335e-08	1.2694e-08	1.3655e-08	1.3655e-08	1.3815e-08	1.3975e-08	1.3495e-08	1.2695e-08	1.1895e-08	1.1735e-08	1.2855e-08	1.2855e-08	1.2695e-08	1.2535e-08	1.2375e-08	1.2215e-08	1.1895e-08	1.0454e-08	1.1415e-08	1.1255e-08	1.2055e-08	9.6544e-09
1.5077e-08	1.4374e-08	1.3734e-08	1.3253e-08	1.3734e-08	1.4534e-08	1.511e-08	1.3574e-08	1.3414e-08	1.3894e-08	1.4375e-08	1.4375e-08	1.3254e-08	1.3094e-08	1.3415e-08	1.4215e-08	1.3895e-08	1.3255e-08	1.2775e-08	1.3735e-08	1.7577e-08	2.542e-08	2.8942e-08	2.494e-08	1.8858e-08	1.4696e-08	1.3256e-08	1.3576e-08	1.2455e-08	1.3256e-08	1.3736e-08	1.3896e-08	1.3416e-08	1.3737e-08	1.4057e-08	1.4537e-08	1.4057e-08	1.3897e-08	1.4857e-08	1.4697e-08	1.3577e-08	1.2457e-08	1.2777e-08	1.1497e-08	1.1977e-08	1.1017e-08	1.0857e-08	9.692e-09	9.7363e-09	1.0377e-08
1.4015e-08	1.4495e-08	1.3855e-08	1.3855e-08	1.5129e-08	1.4335e-08	1.3375e-08	1.3375e-08	1.4016e-08	1.3696e-08	1.3856e-08	1.3856e-08	1.4496e-08	1.3856e-08	1.3376e-08	1.3376e-08	1.3216e-08	1.2896e-08	1.2896e-08	1.2576e-08	1.6418e-08	2.6343e-08	3.2905e-08	3.1625e-08	2.5383e-08	1.914e-08	1.5619e-08	1.3858e-08	1.2898e-08	1.3858e-08	1.3058e-08	1.1778e-08	1.3379e-08	1.4019e-08	1.3059e-08	1.3859e-08	1.466e-08	1.546e-08	1.514e-08	1.45e-08	1.402e-08	1.2579e-08	1.274e-08	1.242e-08	1.242e-08	1.226e-08	1.29e-08	1.242e-08	1.226e-08	1.13e-08
1.2055e-08	1.2356e-08	1.4437e-08	1.4917e-08	1.4437e-08	1.2516e-08	1.2997e-08	1.2677e-08	1.4118e-08	1.3317e-08	1.3158e-08	1.4118e-08	1.3478e-08	1.2198e-08	1.1718e-08	1.3479e-08	1.3479e-08	1.3479e-08	1.3639e-08	1.2839e-08	1.604e-08	2.6445e-08	3.5409e-08	3.717e-08	3.2048e-08	2.5005e-08	1.9403e-08	1.5241e-08	1.4121e-08	1.3801e-08	1.2201e-08	1.2041e-08	1.3962e-08	1.3962e-08	1.2681e-08	1.3482e-08	1.4282e-08	1.5563e-08	1.6204e-08	1.6044e-08	1.5564e-08	1.4443e-08	1.3643e-08	1.3163e-08	1.3003e-08	1.2843e-08	1.3324e-08	1.3964e-08	1.3164e-08	1.3164e-08
1.2059e-08	1.2055e-08	1.3336e-08	1.2856e-08	1.2536e-08	1.2536e-08	1.2857e-08	1.3337e-08	1.3337e-08	1.2697e-08	1.3338e-08	1.3818e-08	1.3018e-08	1.3018e-08	1.2058e-08	1.2538e-08	1.2859e-08	1.3339e-08	1.2859e-08	1.2539e-08	1.6541e-08	2.6786e-08	3.719e-08	4.1672e-08	3.8631e-08	3.2069e-08	2.5986e-08	2.0704e-08	1.6863e-08	1.3662e-08	1.1745e-08	1.1741e-08	1.2382e-08	1.4143e-08	1.5904e-08	1.8465e-08	2.1186e-08	2.3428e-08	2.4708e-08	2.5029e-08	2.4068e-08	2.2948e-08	2.2148e-08	2.1028e-08	2.0868e-08	2.0708e-08	2.1028e-08	2.1829e-08	2.327e-08	2.455e-08
1.2772e-08	1.3573e-08	1.3573e-08	1.2453e-08	1.2613e-08	1.3414e-08	1.4214e-08	1.3734e-08	1.3415e-08	1.3575e-08	1.3895e-08	1.2615e-08	1.1975e-08	1.2135e-08	1.1575e-08	1.2136e-08	1.2456e-08	1.2616e-08	1.2136e-08	1.3097e-08	1.6939e-08	2.6543e-08	3.7748e-08	4.4951e-08	4.5112e-08	3.967e-08	3.4068e-08	2.8946e-08	2.3023e-08	1.7581e-08	1.47e-08	1.5341e-08	1.6942e-08	2.0784e-08	2.4946e-08	2.8948e-08	3.2309e-08	3.5031e-08	3.6792e-08	3.7112e-08	3.6952e-08	3.5992e-08	3.5192e-08	3.4712e-08	3.4552e-08	3.4712e-08	3.5833e-08	3.7274e-08	3.8715e-08	4.0316e-08
1.3532e-08	1.3589e-08	1.3213e-08	1.2573e-08	1.3533e-08	1.3854e-08	1.3534e-08	1.2734e-08	2.0097e-08	3.6424e-08	3.3223e-08	1.4336e-08	1.2095e-08	1.159e-08	1.1936e-08	1.3216e-08	1.2256e-08	1.2737e-08	1.2097e-08	1.2257e-08	1.5939e-08	2.5383e-08	3.7068e-08	4.7313e-08	5.1299e-08	4.6833e-08	4.2032e-08	3.787e-08	3.2108e-08	2.4745e-08	2.1064e-08	2.1864e-08	2.5706e-08	3.0829e-08	3.5311e-08	3.8993e-08	4.2034e-08	4.4916e-08	4.8277e-08	4.8438e-08	4.7638e-08	4.7318e-08	4.6678e-08	4.7318e-08	4.7479e-08	4.7639e-08	4.828e-08	4.908e-08	4.9881e-08	5.1002e-08
1.3385e-08	1.1944e-08	1.1941e-08	1.2105e-08	1.2426e-08	1.2426e-08	1.3226e-08	1.3547e-08	2.7633e-08	4.3804e-08	4.3801e-08	1.9631e-08	1.3228e-08	1.3389e-08	1.3229e-08	1.2909e-08	1.2109e-08	1.323e-08	1.291e-08	1.307e-08	1.5312e-08	2.4596e-08	3.6281e-08	4.7806e-08	5.1311e-08	4.7007e-08	3.8683e-08	3.4522e-08	3.4202e-08	3.1962e-08	2.9241e-08	3.0842e-08	3.4684e-08	3.7565e-08	3.9646e-08	4.1728e-08	4.3809e-08	4.589e-08	4.8291e-08	4.8772e-08	4.8452e-08	4.8772e-08	4.9093e-08	4.9093e-08	4.9574e-08	5.0054e-08	5.0222e-08	5.0055e-08	5.0215e-08	5.0376e-08
1.2342e-08	1.2983e-08	1.2183e-08	1.2183e-08	1.3464e-08	1.2664e-08	1.2665e-08	1.2985e-08	1.9388e-08	2.8832e-08	2.7712e-08	1.6188e-08	1.3787e-08	1.3307e-08	1.2827e-08	1.2348e-08	1.2348e-08	1.3789e-08	1.3949e-08	1.2989e-08	1.363e-08	2.1954e-08	3.3959e-08	4.5484e-08	5.1087e-08	4.5645e-08	3.5561e-08	2.9319e-08	2.8039e-08	3.06e-08	3.2841e-08	3.3802e-08	3.4123e-08	3.4283e-08	3.4764e-08	3.5724e-08	3.6845e-08	3.8286e-08	3.9567e-08	4.0208e-08	4.0688e-08	4.1009e-08	4.1489e-08	4.165e-08	4.165e-08	4.149e-08	4.1491e-08	4.1171e-08	4.0851e-08	4.0531e-08
1.3147e-08	1.3307e-08	1.3147e-08	1.4749e-08	1.5229e-08	1.5226e-08	1.507e-08	1.427e-08	1.331e-08	1.299e-08	1.3791e-08	1.4431e-08	1.5232e-08	1.2992e-08	1.2352e-08	1.3312e-08	1.3473e-08	1.4114e-08	1.3474e-08	1.2834e-08	1.3474e-08	2.0038e-08	3.2203e-08	4.3888e-08	4.9331e-08	4.4529e-08	3.3645e-08	2.4522e-08	2.036e-08	2.1001e-08	2.2122e-08	2.2923e-08	2.2923e-08	2.3084e-08	2.3724e-08	2.4845e-08	2.6126e-08	2.7407e-08	2.8208e-08	2.8368e-08	2.9329e-08	3.3171e-08	2.8689e-08	2.7889e-08	2.773e-08	2.709e-08	2.693e-08	2.661e-08	2.6291e-08	2.6131e-08
1.3397e-08	1.3718e-08	1.3878e-08	1.4839e-08	1.4199e-08	1.3559e-08	1.324e-08	1.388e-08	1.3241e-08	1.2601e-08	1.3562e-08	1.2922e-08	1.3722e-08	1.4363e-08	1.3563e-08	1.5168e-08	1.5165e-08	1.4685e-08	1.4045e-08	1.2605e-08	1.2765e-08	1.8048e-08	3.0053e-08	4.2059e-08	4.7822e-08	4.35e-08	3.2776e-08	2.3013e-08	1.661e-08	1.3569e-08	1.309e-08	1.357e-08	1.5171e-08	1.5012e-08	1.4532e-08	1.5653e-08	1.7254e-08	1.8375e-08	1.8535e-08	1.8856e-08	1.8216e-08	1.7576e-08	1.7577e-08	1.7097e-08	1.6297e-08	1.6297e-08	1.6138e-08	1.6618e-08	1.5978e-08	1.5499e-08
1.3346e-08	1.3346e-08	1.3027e-08	1.3827e-08	1.3348e-08	1.2868e-08	1.2548e-08	1.2232e-08	1.2229e-08	1.399e-08	1.4151e-08	1.2711e-08	1.2383e-08	1.3192e-08	1.3512e-08	1.3353e-08	1.3833e-08	1.4474e-08	1.3834e-08	1.2558e-08	1.2555e-08	1.6557e-08	2.7442e-08	4.0088e-08	4.6651e-08	4.281e-08	3.2246e-08	2.2162e-08	1.4959e-08	1.2722e-08	1.2719e-08	1.272e-08	1.32e-08	1.3681e-08	1.3041e-08	1.3682e-08	1.4643e-08	1.4003e-08	1.3683e-08	1.4004e-08	1.3364e-08	1.3845e-08	1.3525e-08	1.3525e-08	1.2886e-08	1.3206e-08	1.3687e-08	1.3527e-08	1.2567e-08	1.2728e-08
1.2611e-08	1.3248e-08	1.4049e-08	1.4209e-08	1.453e-08	1.341e-08	1.4531e-08	1.4848e-08	1.3892e-08	1.4212e-08	1.3733e-08	1.3413e-08	1.4214e-08	1.3574e-08	1.3254e-08	1.3575e-08	1.3416e-08	1.3096e-08	1.4857e-08	1.4377e-08	1.3898e-08	1.5659e-08	2.6064e-08	3.903e-08	4.5913e-08	4.2552e-08	3.1348e-08	2.0464e-08	1.4382e-08	1.4062e-08	1.4383e-08	1.3903e-08	1.4064e-08	1.4864e-08	1.4865e-08	1.5666e-08	1.4546e-08	1.3426e-08	1.4547e-08	1.3587e-08	1.2947e-08	1.2638e-08	1.2788e-08	1.2788e-08	1.2313e-08	1.2309e-08	1.279e-08	1.3751e-08	1.3431e-08	1.4872e-08
1.309e-08	1.3571e-08	1.3732e-08	1.3892e-08	1.3733e-08	1.4373e-08	1.4694e-08	1.486e-08	1.4375e-08	1.4216e-08	1.4056e-08	1.4537e-08	1.4701e-08	1.4698e-08	1.3418e-08	1.3098e-08	1.4059e-08	1.3579e-08	1.406e-08	1.3581e-08	1.2941e-08	1.4702e-08	2.4787e-08	3.8073e-08	4.5437e-08	4.2876e-08	3.1672e-08	2.0308e-08	1.4386e-08	1.5347e-08	1.4067e-08	1.3427e-08	1.4228e-08	1.4228e-08	1.3748e-08	1.3269e-08	1.2629e-08	1.2626e-08	1.4071e-08	1.3911e-08	1.3111e-08	1.3432e-08	1.3879e-08	1.3433e-08	1.3113e-08	1.3766e-08	1.3115e-08	1.3275e-08	1.2315e-08	1.3116e-08
1.4035e-08	1.2595e-08	1.3076e-08	1.3877e-08	1.3877e-08	1.4518e-08	1.4359e-08	1.2758e-08	1.166e-08	1.324e-08	1.308e-08	1.3401e-08	1.4522e-08	1.3402e-08	1.4043e-08	1.3723e-08	1.4844e-08	1.4847e-08	1.3725e-08	1.3726e-08	1.3086e-08	1.4367e-08	2.4292e-08	3.7258e-08	4.4942e-08	4.3181e-08	3.2297e-08	2.0613e-08	1.3731e-08	1.2611e-08	1.3892e-08	1.4213e-08	1.4053e-08	1.4534e-08	1.4374e-08	1.3254e-08	1.2935e-08	1.4056e-08	1.4377e-08	1.4217e-08	1.3897e-08	1.2938e-08	1.2938e-08	1.2619e-08	1.3259e-08	1.342e-08	1.246e-08	1.2621e-08	1.1981e-08	1.3582e-08
1.4477e-08	1.4473e-08	1.2713e-08	1.2227e-08	1.2234e-08	1.2395e-08	1.2716e-08	1.2556e-08	1.1672e-08	1.2557e-08	1.2398e-08	1.2399e-08	1.352e-08	1.368e-08	1.3041e-08	1.3201e-08	1.3042e-08	1.3363e-08	1.2723e-08	1.2884e-08	1.2564e-08	1.4645e-08	2.457e-08	3.7216e-08	4.49e-08	4.266e-08	3.1616e-08	1.9931e-08	1.3209e-08	1.2374e-08	1.369e-08	1.3531e-08	1.2731e-08	1.3052e-08	1.3373e-08	1.4334e-08	1.4334e-08	1.4335e-08	1.3695e-08	1.2895e-08	1.2256e-08	1.194e-08	1.1937e-08	1.2098e-08	1.2098e-08	1.2419e-08	1.2259e-08	1.242e-08	1.3541e-08	1.3862e-08
1.2034e-08	1.2995e-08	1.4116e-08	1.3796e-08	1.2676e-08	1.2517e-08	1.1717e-08	1.2038e-08	1.3639e-08	1.3636e-08	1.348e-08	1.188e-08	1.3802e-08	1.3802e-08	1.2363e-08	1.2683e-08	1.2684e-08	1.3485e-08	1.2845e-08	1.1885e-08	1.1726e-08	1.4608e-08	2.4693e-08	3.7019e-08	4.4981e-08	4.3743e-08	3.3179e-08	2.1815e-08	1.4452e-08	1.2372e-08	1.3653e-08	1.3014e-08	1.3014e-08	1.3495e-08	1.3336e-08	1.2856e-08	1.2536e-08	1.2697e-08	1.2218e-08	1.2859e-08	1.2699e-08	1.27e-08	1.286e-08	1.2701e-08	1.2221e-08	1.2062e-08	1.1262e-08	1.1583e-08	1.3665e-08	1.3665e-08
1.2251e-08	1.2252e-08	1.3373e-08	1.4014e-08	1.4334e-08	1.4331e-08	1.2735e-08	1.2095e-08	1.2416e-08	1.2897e-08	1.3218e-08	1.2898e-08	1.3793e-08	1.37e-08	1.3061e-08	1.258e-08	1.2563e-08	1.2712e-08	1.2473e-08	1.2188e-08	1.2584e-08	1.6267e-08	2.6512e-08	3.8677e-08	4.4993e-08	4.3961e-08	3.3557e-08	2.1713e-08	1.435e-08	1.3071e-08	1.2751e-08	1.2432e-08	1.2112e-08	1.2273e-08	1.2114e-08	1.1794e-08	1.2755e-08	1.3396e-08	1.2756e-08	1.2437e-08	1.2278e-08	1.3243e-08	1.3239e-08	1.244e-08	1.3081e-08	1.3085e-08	1.3082e-08	1.2923e-08	1.3883e-08	1.2924e-08
1.0746e-08	1.0649e-08	1.217e-08	1.2955e-08	1.3124e-08	1.2853e-08	1.1936e-08	1.0713e-08	1.2557e-08	1.4299e-08	1.4437e-08	1.2351e-08	1.2846e-08	1.2515e-08	1.1306e-08	1.2012e-08	1.2278e-08	1.2326e-08	1.2148e-08	1.1811e-08	1.1212e-08	1.6415e-08	2.696e-08	3.8246e-08	3.632e-08	3.5361e-08	2.6078e-08	1.3913e-08	1.3091e-08	1.2911e-08	1.2755e-08	1.2563e-08	1.2431e-08	1.2282e-08	1.1947e-08	1.1592e-08	1.2835e-08	1.3351e-08	1.209e-08	1.2051e-08	1.2994e-08	1.2984e-08	1.2463e-08	1.2478e-08	1.278e-08	1.2828e-08	1.2749e-08	1.2773e-08	1.3085e-08	1.2899e-08
9.2463e-09	1.1017e-08	1.1704e-08	1.2513e-08	1.2355e-08	1.2022e-08	1.1442e-08	9.5716e-09	1.2799e-08	1.7306e-08	1.7879e-08	1.2484e-08	1.2725e-08	1.2206e-08	1.0697e-08	1.1883e-08	1.2211e-08	1.2168e-08	1.1981e-08	1.1694e-08	1.0222e-08	1.7425e-08	2.8151e-08	3.9036e-08	4.4799e-08	4.1919e-08	3.0715e-08	1.9671e-08	1.1988e-08	1.2728e-08	1.2795e-08	1.2636e-08	1.2767e-08	1.2477e-08	1.1799e-08	1.1312e-08	1.364e-08	1.5083e-08	1.2796e-08	1.2797e-08	1.4665e-08	1.3238e-08	1.2075e-08	1.2229e-08	1.2734e-08	1.2696e-08	1.2313e-08	1.2336e-08	1.2785e-08	1.2968e-08
1.3378e-08	1.3036e-08	1.1116e-08	1.3038e-08	1.1758e-08	1.1439e-08	1.224e-08	1.128e-08	1.1761e-08	2.4247e-08	2.7289e-08	1.4645e-08	1.3365e-08	1.2886e-08	1.3047e-08	1.261e-08	1.2515e-08	1.2152e-08	1.1914e-08	1.2764e-08	1.5772e-08	2.3296e-08	3.3381e-08	4.3947e-08	5.003e-08	4.6029e-08	3.5145e-08	2.4582e-08	1.6099e-08	1.3218e-08	1.3059e-08	1.242e-08	1.3522e-08	1.3061e-08	1.1461e-08	1.1942e-08	1.533e-08	2.0546e-08	3.7876e-08	3.8336e-08	1.963e-08	1.3228e-08	1.1788e-08	1.1628e-08	1.323e-08	1.2911e-08	1.1471e-08	1.1472e-08	1.2753e-08	1.3554e-08
1.2603e-08	1.1804e-08	1.2925e-08	1.3886e-08	1.1646e-08	1.3568e-08	1.3568e-08	1.3409e-08	9.6769e-09	3.1559e-08	3.6332e-08	1.6155e-08	1.6615e-08	1.2934e-08	1.3255e-08	1.3256e-08	1.3577e-08	1.2617e-08	1.1337e-08	1.2138e-08	1.7101e-08	2.5586e-08	3.5191e-08	4.6236e-08	5.0509e-08	4.7998e-08	3.6474e-08	2.5751e-08	1.7588e-08	1.3907e-08	1.2628e-08	1.2788e-08	1.2949e-08	1.343e-08	1.2631e-08	1.3432e-08	1.5194e-08	1.3895e-08	3.6125e-08	3.8349e-08	1.5078e-08	1.4077e-08	1.3598e-08	1.2958e-08	1.3919e-08	1.328e-08	1.2641e-08	1.2641e-08	1.3923e-08	1.2643e-08
1.3394e-08	1.3075e-08	1.3396e-08	1.4037e-08	1.2277e-08	1.3558e-08	1.4039e-08	1.2759e-08	1.6282e-08	3.2289e-08	3.6344e-08	2.1407e-08	1.4204e-08	1.3885e-08	1.4526e-08	1.3887e-08	1.3247e-08	1.3088e-08	1.2449e-08	1.2289e-08	1.6452e-08	2.4456e-08	3.3901e-08	4.3826e-08	5.0521e-08	4.799e-08	3.7586e-08	2.6702e-08	1.854e-08	1.4379e-08	1.2939e-08	1.358e-08	1.3101e-08	1.3582e-08	1.3423e-08	1.3263e-08	1.3424e-08	1.5826e-08	2.9593e-08	2.8953e-08	1.4868e-08	1.1698e-08	1.2629e-08	1.359e-08	1.3751e-08	1.3112e-08	1.3433e-08	1.4394e-08	1.4391e-08	1.3435e-08
1.4137e-08	1.4778e-08	1.4774e-08	1.3659e-08	1.2539e-08	1.4781e-08	1.4782e-08	1.3022e-08	1.4144e-08	1.7346e-08	1.8467e-08	1.3986e-08	1.2867e-08	1.3828e-08	1.3829e-08	1.399e-08	1.239e-08	1.3351e-08	1.3672e-08	1.2873e-08	1.5115e-08	2.2319e-08	3.1283e-08	4.0728e-08	4.7452e-08	4.6492e-08	3.7209e-08	2.5685e-08	1.7523e-08	1.4002e-08	1.3843e-08	1.4324e-08	1.2724e-08	1.4486e-08	1.5127e-08	1.4007e-08	1.3208e-08	1.3049e-08	1.5291e-08	1.4811e-08	1.3051e-08	1.4013e-08	1.4174e-08	1.3374e-08	1.3535e-08	1.4176e-08	1.2737e-08	1.2737e-08	1.3699e-08	1.3379e-08
1.3795e-08	1.3636e-08	1.3156e-08	1.2197e-08	1.2518e-08	1.428e-08	1.396e-08	1.4282e-08	1.3962e-08	1.3323e-08	1.3964e-08	1.3165e-08	1.2685e-08	1.3647e-08	1.3168e-08	1.2208e-08	1.2205e-08	1.317e-08	1.2371e-08	1.2314e-08	1.2533e-08	1.7336e-08	2.502e-08	3.4785e-08	4.3109e-08	4.4711e-08	3.6869e-08	2.5024e-08	1.6062e-08	1.3021e-08	1.3182e-08	1.3023e-08	1.2384e-08	1.1744e-08	1.3026e-08	1.4627e-08	1.4308e-08	1.3829e-08	1.2549e-08	1.223e-08	1.2711e-08	1.4313e-08	1.3353e-08	1.3834e-08	1.2395e-08	1.1595e-08	1.1399e-08	1.1597e-08	1.2719e-08	1.2559e-08
1.2473e-08	1.1998e-08	1.1995e-08	1.2156e-08	1.3757e-08	1.3918e-08	1.472e-08	1.296e-08	1.2004e-08	1.2001e-08	1.2322e-08	1.1995e-08	1.3605e-08	1.4384e-08	1.4247e-08	1.3288e-08	1.3609e-08	1.361e-08	1.3931e-08	1.4572e-08	1.4253e-08	1.5694e-08	2.0177e-08	2.9142e-08	3.8587e-08	4.2749e-08	3.6028e-08	2.3863e-08	1.4741e-08	1.2885e-08	1.2982e-08	1.3943e-08	1.3304e-08	1.1544e-08	1.1541e-08	1.2346e-08	1.4108e-08	1.3949e-08	1.2829e-08	1.315e-08	1.2991e-08	1.2992e-08	1.2993e-08	1.2994e-08	1.2355e-08	1.2036e-08	1.1411e-08	1.1557e-08	1.2038e-08	1.268e-08
1.3028e-08	1.2709e-08	1.3991e-08	1.3672e-08	1.3993e-08	1.3834e-08	1.3835e-08	1.3195e-08	1.3196e-08	1.3197e-08	1.3518e-08	1.2879e-08	1.352e-08	1.3681e-08	1.3202e-08	1.4004e-08	1.4005e-08	1.2725e-08	1.2566e-08	1.3847e-08	1.3368e-08	1.3849e-08	1.7372e-08	2.6657e-08	3.6102e-08	4.0104e-08	3.3543e-08	2.1218e-08	1.3856e-08	1.2897e-08	1.3058e-08	1.3219e-08	1.354e-08	1.4342e-08	1.2902e-08	1.1782e-08	1.2744e-08	1.3225e-08	1.4667e-08	1.3707e-08	1.2108e-08	1.2108e-08	1.291e-08	1.195e-08	1.2592e-08	1.4155e-08	1.2754e-08	1.2915e-08	1.3076e-08	1.3717e-08
1.3283e-08	1.4085e-08	1.3285e-08	1.2326e-08	1.2967e-08	1.2808e-08	1.345e-08	1.3771e-08	1.3452e-08	1.3453e-08	1.4436e-08	1.4415e-08	1.3136e-08	1.2656e-08	1.2817e-08	1.2498e-08	1.2659e-08	1.2821e-08	1.2822e-08	1.3623e-08	1.3784e-08	1.2985e-08	1.3466e-08	2.035e-08	3.0915e-08	3.7799e-08	3.3799e-08	2.1635e-08	1.4272e-08	1.3313e-08	1.3154e-08	1.3795e-08	1.4116e-08	1.4278e-08	1.4279e-08	1.4787e-08	1.4121e-08	1.2521e-08	1.1722e-08	1.1883e-08	1.3645e-08	1.3485e-08	1.3967e-08	1.2047e-08	1.3489e-08	1.4167e-08	1.285e-08	1.3812e-08	1.2852e-08	1.3334e-08
1.4472e-08	1.4477e-08	1.4474e-08	1.2074e-08	1.207e-08	1.3196e-08	1.2397e-08	1.2078e-08	1.3039e-08	1.4452e-08	1.4162e-08	1.4163e-08	1.4164e-08	1.3525e-08	1.3046e-08	1.1926e-08	1.2088e-08	1.4111e-08	1.385e-08	1.2731e-08	1.3372e-08	1.2893e-08	1.2414e-08	1.5136e-08	2.4421e-08	3.3866e-08	3.3707e-08	2.2023e-08	1.4341e-08	1.2582e-08	1.2903e-08	1.3224e-08	1.3225e-08	1.2586e-08	1.3867e-08	1.4799e-08	1.3069e-08	1.195e-08	1.1704e-08	1.3553e-08	1.6915e-08	1.5315e-08	1.3396e-08	1.2756e-08	1.3878e-08	1.2599e-08	1.1639e-08	1.2921e-08	1.3082e-08	1.2443e-08
1.3546e-08	1.3867e-08	1.4188e-08	1.4029e-08	1.371e-08	1.3871e-08	1.2592e-08	1.1519e-08	1.2274e-08	1.4036e-08	1.3877e-08	1.3238e-08	1.3719e-08	1.404e-08	1.3241e-08	1.3082e-08	1.4044e-08	1.4124e-08	1.2925e-08	1.2446e-08	1.2447e-08	1.2929e-08	1.357e-08	1.2611e-08	1.7894e-08	2.8139e-08	3.1662e-08	2.2219e-08	1.2616e-08	1.1337e-08	1.4059e-08	1.454e-08	1.2621e-08	1.0861e-08	1.1502e-08	1.1984e-08	1.1665e-08	1.2146e-08	1.4228e-08	1.8551e-08	2.1593e-08	1.7112e-08	1.2952e-08	1.2473e-08	1.3434e-08	1.2315e-08	1.1836e-08	1.2317e-08	1.2958e-08	1.2799e-08
1.3973e-08	1.2534e-08	1.2095e-08	1.2216e-08	1.2377e-08	1.2058e-08	1.2699e-08	1.254e-08	1.2382e-08	1.1525e-08	1.1583e-08	1.2065e-08	1.2386e-08	1.1907e-08	1.3829e-08	1.335e-08	1.207e-08	1.1271e-08	1.1593e-08	1.3034e-08	1.1755e-08	1.2236e-08	1.2557e-08	1.1118e-08	1.432e-08	2.4246e-08	2.8089e-08	1.9606e-08	1.1764e-08	1.1445e-08	1.1286e-08	1.2087e-08	1.3849e-08	1.4491e-08	1.4492e-08	1.3373e-08	1.3374e-08	1.4495e-08	1.8498e-08	2.4102e-08	2.5223e-08	1.8341e-08	1.306e-08	1.1465e-08	1.1462e-08	1.1463e-08	1.0984e-08	1.1465e-08	1.1947e-08	1.1948e-08
1.267e-08	1.2671e-08	1.2672e-08	1.2994e-08	1.3475e-08	1.2996e-08	1.3317e-08	1.2998e-08	1.2519e-08	1.156e-08	1.2042e-08	1.3003e-08	1.1564e-08	1.156e-08	1.2206e-08	1.1887e-08	1.1728e-08	1.1157e-08	1.1731e-08	1.2852e-08	1.1253e-08	1.2535e-08	1.2856e-08	1.1897e-08	1.1898e-08	1.9422e-08	2.5186e-08	1.9425e-08	1.2223e-08	1.1423e-08	1.2545e-08	1.0716e-08	1.2227e-08	1.9111e-08	2.2794e-08	2.2635e-08	2.1036e-08	2.1517e-08	2.504e-08	2.9843e-08	2.9684e-08	2.1682e-08	1.48e-08	1.256e-08	1.1761e-08	1.1442e-08	1.0579e-08	1.1284e-08	1.1446e-08	1.1287e-08
1.2126e-08	1.2245e-08	1.3367e-08	1.3208e-08	1.2569e-08	1.289e-08	1.3532e-08	1.2573e-08	1.3214e-08	1.3855e-08	1.3697e-08	1.2577e-08	1.3699e-08	1.37e-08	1.2741e-08	1.1622e-08	1.2583e-08	1.3225e-08	1.2266e-08	1.1146e-08	1.0992e-08	1.0989e-08	1.3231e-08	1.2272e-08	1.1175e-08	1.4675e-08	2.1559e-08	1.7399e-08	1.2278e-08	1.1318e-08	1.3241e-08	1.2601e-08	1.1002e-08	1.6445e-08	2.541e-08	2.9894e-08	3.0215e-08	2.9576e-08	3.1818e-08	3.5661e-08	3.3741e-08	2.4619e-08	1.6776e-08	1.2776e-08	1.1977e-08	1.2138e-08	1.278e-08	1.166e-08	1.2622e-08	1.2463e-08
1.2595e-08	1.2436e-08	1.2437e-08	1.2759e-08	1.388e-08	1.3081e-08	1.3243e-08	1.2443e-08	1.1804e-08	1.2926e-08	1.3408e-08	1.2929e-08	1.357e-08	1.3411e-08	1.2612e-08	1.2613e-08	1.3895e-08	1.3576e-08	1.1977e-08	1.2458e-08	1.1979e-08	1.15e-08	1.2782e-08	1.5665e-08	1.7587e-08	1.3106e-08	1.5508e-08	1.4549e-08	1.1509e-08	1.0747e-08	1.2152e-08	1.2953e-08	1.1834e-08	1.3756e-08	2.2401e-08	3.2166e-08	3.697e-08	3.8412e-08	3.9693e-08	4.0975e-08	3.7295e-08	2.7852e-08	1.873e-08	1.3449e-08	1.0889e-08	1.0607e-08	1.1691e-08	1.1693e-08	1.1854e-08	1.1855e-08
1.3245e-08	1.3567e-08	1.2448e-08	1.2289e-08	1.3731e-08	1.3732e-08	1.3733e-08	1.2934e-08	1.4056e-08	1.5978e-08	1.758e-08	1.518e-08	1.3421e-08	1.3262e-08	1.2463e-08	1.2784e-08	1.3586e-08	1.3107e-08	1.3108e-08	1.375e-08	1.4391e-08	1.3272e-08	1.3594e-08	1.9998e-08	2.9283e-08	1.952e-08	1.2478e-08	1.2159e-08	1.2161e-08	1.2162e-08	1.1523e-08	1.1684e-08	1.1526e-08	1.2807e-08	2.0012e-08	3.0257e-08	3.8422e-08	4.4026e-08	4.7228e-08	4.6909e-08	4.0508e-08	3.0745e-08	2.1302e-08	1.3941e-08	1.1061e-08	1.1862e-08	1.2024e-08	1.2345e-08	1.2827e-08	1.2508e-08
1.3322e-08	1.3323e-08	1.3005e-08	1.2846e-08	1.3648e-08	1.4129e-08	1.269e-08	1.2531e-08	2.1176e-08	4.0225e-08	3.7826e-08	1.7979e-08	1.2538e-08	1.1927e-08	1.206e-08	1.4142e-08	1.3503e-08	1.2864e-08	1.3986e-08	1.3987e-08	1.3989e-08	1.303e-08	1.6552e-08	3.16e-08	4.6042e-08	4.0086e-08	1.9279e-08	1.3037e-08	1.1438e-08	1.1599e-08	1.1761e-08	1.1122e-08	1.1283e-08	1.2565e-08	1.7529e-08	2.6494e-08	3.5779e-08	4.4264e-08	5.1468e-08	5.2625e-08	4.3788e-08	3.2904e-08	2.2661e-08	1.4339e-08	1.1459e-08	1.1781e-08	1.2262e-08	1.0823e-08	1.1945e-08	1.2746e-08
1.4552e-08	1.4393e-08	1.3594e-08	1.3916e-08	1.4397e-08	1.4394e-08	1.2799e-08	1.3441e-08	2.3527e-08	4.2736e-08	4.2733e-08	2.0169e-08	1.3288e-08	1.1939e-08	1.281e-08	1.4092e-08	1.4574e-08	1.3454e-08	1.2976e-08	1.2657e-08	1.2818e-08	1.282e-08	1.5382e-08	2.5788e-08	4.6054e-08	4.0196e-08	2.7713e-08	2.0671e-08	1.491e-08	1.203e-08	1.2351e-08	1.1873e-08	1.1394e-08	1.1235e-08	1.5398e-08	2.3723e-08	3.3168e-08	4.2774e-08	5.0778e-08	5.2637e-08	4.5179e-08	3.3815e-08	2.3412e-08	1.573e-08	1.3811e-08	1.3172e-08	1.1733e-08	1.1414e-08	1.2856e-08	1.3978e-08
1.4594e-08	1.4591e-08	1.3476e-08	1.2042e-08	1.2038e-08	1.348e-08	1.3482e-08	1.2683e-08	1.4765e-08	2.1169e-08	2.101e-08	2.0372e-08	1.5411e-08	1.2691e-08	1.2692e-08	1.3974e-08	1.3015e-08	1.3177e-08	1.4459e-08	1.4456e-08	1.4141e-08	1.2683e-08	1.3824e-08	1.8147e-08	2.5512e-08	2.0071e-08	1.8472e-08	1.9113e-08	1.8474e-08	1.5755e-08	1.3675e-08	1.3036e-08	1.2077e-08	1.1213e-08	1.272e-08	1.9124e-08	2.7929e-08	3.8335e-08	4.73e-08	5.1624e-08	4.7623e-08	3.754e-08	2.6657e-08	1.7215e-08	1.1934e-08	1.2095e-08	1.2897e-08	1.2258e-08	1.1939e-08	1.2101e-08
1.3003e-08	1.3004e-08	1.4126e-08	1.3167e-08	1.2208e-08	1.253e-08	1.3172e-08	1.3173e-08	1.3495e-08	1.3336e-08	1.2697e-08	1.4139e-08	1.5101e-08	1.4782e-08	1.3503e-08	1.4854e-08	1.3666e-08	1.2521e-08	1.3189e-08	1.351e-08	1.3031e-08	1.2713e-08	1.3034e-08	1.3356e-08	1.3517e-08	1.3839e-08	1.384e-08	1.4322e-08	1.4803e-08	1.4805e-08	1.4646e-08	1.3687e-08	1.3048e-08	1.1769e-08	1.2411e-08	1.7375e-08	2.618e-08	3.7226e-08	4.6991e-08	5.1315e-08	4.7154e-08	3.6271e-08	2.5388e-08	1.6586e-08	1.2265e-08	1.2106e-08	1.2428e-08	1.1949e-08	1.2271e-08	1.2913e-08
1.2924e-08	1.2765e-08	1.3407e-08	1.3729e-08	1.341e-08	1.2451e-08	1.2132e-08	1.3094e-08	1.4216e-08	1.2937e-08	1.2778e-08	1.374e-08	1.3582e-08	1.3743e-08	1.4865e-08	1.4866e-08	1.4388e-08	1.3109e-08	1.391e-08	1.3752e-08	1.2793e-08	1.3435e-08	1.3756e-08	1.3598e-08	1.4399e-08	1.3921e-08	1.2962e-08	1.2643e-08	1.2805e-08	1.3286e-08	1.2647e-08	1.3129e-08	1.3611e-08	1.2812e-08	1.3454e-08	1.7137e-08	2.5782e-08	3.7148e-08	4.6753e-08	5.1077e-08	4.7076e-08	3.6033e-08	2.467e-08	1.6508e-08	1.3148e-08	1.2189e-08	1.1614e-08	1.2512e-08	1.311e-08	1.2515e-08
1.3263e-08	1.3425e-08	1.3266e-08	1.4068e-08	1.407e-08	1.2471e-08	1.2312e-08	1.2954e-08	1.3275e-08	1.2797e-08	1.2638e-08	1.344e-08	1.3922e-08	1.3763e-08	1.4245e-08	1.2966e-08	1.3287e-08	1.3769e-08	1.345e-08	1.2539e-08	1.2653e-08	1.3935e-08	1.4097e-08	1.3618e-08	1.4412e-08	1.3781e-08	1.2822e-08	1.2823e-08	1.3145e-08	1.4427e-08	1.3468e-08	1.2829e-08	1.2671e-08	1.2192e-08	1.3154e-08	1.5877e-08	2.3882e-08	3.6048e-08	4.6614e-08	5.1258e-08	4.8058e-08	3.7015e-08	2.4371e-08	1.5889e-08	1.3009e-08	1.3491e-08	1.3172e-08	1.2533e-08	1.2054e-08	1.1576e-08
1.3469e-08	1.301e-08	1.3012e-08	1.3334e-08	1.2855e-08	1.3817e-08	1.3818e-08	1.382e-08	1.3821e-08	1.3663e-08	1.3824e-08	1.3826e-08	1.3667e-08	1.3989e-08	1.3831e-08	1.2391e-08	1.2233e-08	1.2715e-08	1.3196e-08	1.3038e-08	1.3359e-08	1.4001e-08	1.2882e-08	1.2564e-08	1.2565e-08	1.3207e-08	1.2728e-08	1.1769e-08	1.1931e-08	1.3533e-08	1.3535e-08	1.3376e-08	1.3635e-08	1.3379e-08	1.2741e-08	1.5463e-08	2.3788e-08	3.5475e-08	4.6201e-08	5.1004e-08	4.7644e-08	3.7402e-08	2.5078e-08	1.5956e-08	1.2436e-08	1.1957e-08	1.1638e-08	1.244e-08	1.2922e-08	1.3084e-08
1.3151e-08	1.3313e-08	1.3474e-08	1.2676e-08	1.2197e-08	1.2519e-08	1.268e-08	1.3482e-08	1.3324e-08	1.3005e-08	1.3007e-08	1.3008e-08	1.2369e-08	1.3652e-08	1.3653e-08	1.3014e-08	1.3656e-08	1.3498e-08	1.4112e-08	1.3341e-08	1.2862e-08	1.2864e-08	1.3506e-08	1.3667e-08	1.2388e-08	1.383e-08	1.3192e-08	1.3033e-08	1.2394e-08	1.2876e-08	1.2878e-08	1.2399e-08	1.3041e-08	1.2882e-08	1.2404e-08	1.5127e-08	2.3132e-08	3.5298e-08	4.6024e-08	5.0988e-08	4.7468e-08	3.7065e-08	2.4902e-08	1.5939e-08	1.306e-08	1.3702e-08	1.3063e-08	1.2424e-08	1.3706e-08	1.3388e-08
1.2602e-08	1.2763e-08	1.2765e-08	1.1646e-08	1.1497e-08	1.1809e-08	1.1491e-08	1.2453e-08	1.3415e-08	1.3096e-08	1.3258e-08	1.2619e-08	1.1665e-08	1.1662e-08	1.2464e-08	1.2306e-08	1.2787e-08	1.2149e-08	1.231e-08	1.2472e-08	1.2634e-08	1.2155e-08	1.2477e-08	1.2158e-08	1.1405e-08	1.2482e-08	1.1683e-08	1.2325e-08	1.2486e-08	1.2808e-08	1.2009e-08	1.1211e-08	1.1372e-08	1.1374e-08	1.0895e-08	1.4258e-08	2.3864e-08	3.6191e-08	4.6437e-08	4.98e-08	4.5159e-08	3.3636e-08	2.1633e-08	1.3471e-08	1.1872e-08	1.2514e-08	1.2355e-08	1.1716e-08	1.1558e-08	1.348e-08
1.2816e-08	1.2498e-08	1.282e-08	1.2341e-08	1.1542e-08	1.1864e-08	1.2026e-08	1.2508e-08	1.475e-08	1.7153e-08	1.8275e-08	1.6196e-08	1.3316e-08	1.2998e-08	1.2519e-08	1.2841e-08	1.2362e-08	1.2364e-08	1.2366e-08	1.3808e-08	1.413e-08	1.3651e-08	1.3493e-08	1.2054e-08	1.1415e-08	1.1897e-08	1.1899e-08	1.2861e-08	1.2542e-08	1.2384e-08	1.1105e-08	1.0786e-08	1.1428e-08	1.143e-08	1.1752e-08	1.4314e-08	2.344e-08	3.6087e-08	4.6333e-08	5.0176e-08	4.5536e-08	3.4172e-08	2.2009e-08	1.3687e-08	1.1608e-08	1.177e-08	1.3212e-08	1.377e-08	1.2255e-08	1.1776e-08
1.2391e-08	1.1913e-08	1.2074e-08	1.2236e-08	1.1758e-08	1.1759e-08	1.2241e-08	1.3844e-08	1.7687e-08	2.217e-08	2.3453e-08	2.0733e-08	1.7053e-08	1.3854e-08	1.1934e-08	1.1296e-08	1.1458e-08	1.1459e-08	1.2581e-08	1.3864e-08	1.2905e-08	1.3547e-08	1.2428e-08	1.1789e-08	1.1951e-08	1.2273e-08	1.1634e-08	1.1156e-08	1.1318e-08	1.1639e-08	1.1481e-08	1.1163e-08	1.1804e-08	1.0526e-08	1.1007e-08	1.389e-08	2.2856e-08	3.5823e-08	4.5749e-08	4.9272e-08	4.4151e-08	3.2628e-08	2.0145e-08	1.2783e-08	1.1664e-08	1.1506e-08	1.0867e-08	1.199e-08	1.2311e-08	1.2313e-08
9.7732e-09	9.7699e-09	1.1212e-08	1.3135e-08	1.5217e-08	1.6179e-08	1.6821e-08	1.8904e-08	2.2107e-08	2.6271e-08	2.8513e-08	2.6594e-08	2.1153e-08	1.5073e-08	1.0753e-08	9.1585e-09	1.0722e-08	1.1565e-08	1.2091e-08	1.2548e-08	1.2886e-08	1.2978e-08	1.2683e-08	1.2529e-08	1.2364e-08	1.2337e-08	1.1908e-08	1.1817e-08	1.204e-08	1.1898e-08	1.1743e-08	1.1745e-08	1.174e-08	1.1396e-08	1.1142e-08	1.0628e-08	1.9274e-08	3.2241e-08	4.2647e-08	4.665e-08	4.105e-08	2.8886e-08	1.7523e-08	1.0642e-08	1.1331e-08	1.1623e-08	1.1779e-08	1.1787e-08	1.2618e-08	1.3854e-08
1.1158e-08	1.196e-08	1.4043e-08	1.8686e-08	2.301e-08	2.5733e-08	2.7495e-08	2.9258e-08	3.1821e-08	3.5024e-08	3.6786e-08	3.4707e-08	2.8786e-08	2.1745e-08	1.5984e-08	1.2144e-08	1.0706e-08	1.1988e-08	1.1669e-08	1.1351e-08	1.3114e-08	1.2795e-08	1.2797e-08	1.3279e-08	1.264e-08	1.2802e-08	1.1843e-08	1.2165e-08	1.3127e-08	1.2169e-08	1.185e-08	1.2332e-08	1.2014e-08	1.2176e-08	1.1537e-08	1.2659e-08	2.1305e-08	3.4592e-08	4.5479e-08	4.9482e-08	4.4041e-08	3.2198e-08	2.0355e-08	1.3474e-08	1.1395e-08	1.1877e-08	1.2839e-08	1.076e-08	1.2522e-08	1.8926e-08
1.071e-08	1.0712e-08	1.2795e-08	1.7118e-08	2.3042e-08	2.8166e-08	3.201e-08	3.5213e-08	3.8096e-08	4.0979e-08	4.1941e-08	3.9222e-08	3.3141e-08	2.5459e-08	1.8578e-08	1.2658e-08	9.9382e-09	1.09e-08	1.1382e-08	1.1704e-08	1.2506e-08	1.2668e-08	1.203e-08	1.2032e-08	1.2674e-08	1.4436e-08	1.3157e-08	1.2519e-08	1.2681e-08	1.1562e-08	1.1884e-08	1.2638e-08	1.1567e-08	1.2049e-08	1.1731e-08	1.2213e-08	2.1018e-08	3.3826e-08	4.5032e-08	4.9196e-08	4.3595e-08	3.1592e-08	1.9909e-08	1.3028e-08	1.1909e-08	1.2071e-08	1.1272e-08	1.0474e-08	1.3196e-08	2.0081e-08
1.3462e-08	1.2663e-08	1.2185e-08	1.4908e-08	2.0192e-08	2.6756e-08	3.252e-08	3.7484e-08	4.2128e-08	4.6292e-08	4.8374e-08	4.4695e-08	3.7814e-08	2.9652e-08	2.165e-08	1.4769e-08	1.205e-08	1.3172e-08	1.3334e-08	1.2536e-08	1.3018e-08	1.1899e-08	1.2381e-08	1.5744e-08	3.3353e-08	3.335e-08	1.8631e-08	1.255e-08	1.2232e-08	1.1913e-08	1.2075e-08	1.2397e-08	1.1759e-08	1.269e-08	1.1762e-08	1.1924e-08	2.025e-08	3.3537e-08	4.5224e-08	4.9868e-08	4.3787e-08	3.1624e-08	1.994e-08	1.3219e-08	1.146e-08	1.1142e-08	1.1144e-08	1.1306e-08	1.4509e-08	2.0753e-08
1.3465e-08	1.2667e-08	1.2349e-08	1.3951e-08	1.6994e-08	2.2919e-08	2.9483e-08	3.5888e-08	4.2452e-08	4.9017e-08	5.0678e-08	4.9181e-08	4.0699e-08	3.2858e-08	2.4696e-08	1.7175e-08	1.3975e-08	1.3497e-08	1.3018e-08	1.27e-08	1.2862e-08	1.2224e-08	1.6387e-08	1.8429e-08	3.1517e-08	3.2775e-08	1.2993e-08	1.3035e-08	1.1276e-08	1.1128e-08	1.16e-08	1.1122e-08	1.0512e-08	1.0965e-08	1.1927e-08	1.241e-08	1.9935e-08	3.3062e-08	4.5069e-08	4.988e-08	4.3792e-08	3.1789e-08	2.0106e-08	1.3545e-08	1.3227e-08	1.2748e-08	1.243e-08	1.2592e-08	1.4995e-08	2.0439e-08
1.1455e-08	1.1457e-08	1.1939e-08	1.2101e-08	1.3864e-08	1.8988e-08	2.5712e-08	3.2917e-08	4.0282e-08	4.7327e-08	5.0691e-08	4.7491e-08	3.9329e-08	3.1328e-08	2.4287e-08	1.7726e-08	1.3086e-08	1.1647e-08	1.1969e-08	1.2611e-08	1.2773e-08	1.1815e-08	1.3097e-08	1.502e-08	2.3345e-08	2.8469e-08	1.8547e-08	1.3267e-08	1.2628e-08	1.135e-08	1.2152e-08	1.1514e-08	1.0524e-08	1.1837e-08	1.1679e-08	1.1841e-08	1.9686e-08	3.2494e-08	4.402e-08	4.8504e-08	4.3224e-08	3.1381e-08	1.9858e-08	1.3297e-08	1.2178e-08	1.234e-08	1.1542e-08	1.0964e-08	1.2506e-08	1.779e-08
1.2172e-08	1.1213e-08	1.2016e-08	1.2818e-08	1.234e-08	1.5863e-08	2.2108e-08	2.9473e-08	3.7798e-08	4.5003e-08	4.8526e-08	4.5167e-08	3.6845e-08	2.8524e-08	2.1483e-08	1.5882e-08	1.2363e-08	1.1564e-08	1.2206e-08	1.1888e-08	1.221e-08	1.1732e-08	1.1254e-08	1.1896e-08	1.1011e-08	1.222e-08	1.3662e-08	1.2864e-08	1.3666e-08	1.1907e-08	1.1749e-08	1.1751e-08	1.1753e-08	1.2875e-08	1.2877e-08	1.2079e-08	1.8804e-08	3.1451e-08	4.3138e-08	4.8102e-08	4.3462e-08	3.1459e-08	2.0096e-08	1.4175e-08	1.2096e-08	1.1938e-08	1.146e-08	1.0977e-08	1.1464e-08	1.5307e-08
1.2252e-08	1.1924e-08	1.2246e-08	1.1607e-08	1.1609e-08	1.4332e-08	1.9617e-08	2.7462e-08	3.6588e-08	4.4113e-08	4.7636e-08	4.3797e-08	3.4995e-08	2.5873e-08	1.8352e-08	1.3392e-08	1.1158e-08	1.1155e-08	1.1637e-08	1.1799e-08	1.1641e-08	1.2923e-08	1.1324e-08	1.2607e-08	1.2289e-08	1.1015e-08	1.1012e-08	1.2135e-08	1.2137e-08	1.2138e-08	1.198e-08	1.1822e-08	1.1824e-08	1.2787e-08	1.3109e-08	1.231e-08	1.8875e-08	3.0882e-08	4.2569e-08	4.7853e-08	4.3213e-08	3.169e-08	2.0167e-08	1.3286e-08	1.1053e-08	1.1049e-08	1.1692e-08	1.1533e-08	1.1535e-08	1.3938e-08
1.1633e-08	1.0834e-08	1.0997e-08	1.0828e-08	1.084e-08	1.1963e-08	1.6607e-08	2.5413e-08	3.5179e-08	4.3504e-08	4.6547e-08	4.2868e-08	3.3746e-08	2.3984e-08	1.6463e-08	1.2143e-08	1.1665e-08	1.1827e-08	1.2949e-08	1.341e-08	1.2473e-08	1.1995e-08	1.1517e-08	1.1519e-08	1.2001e-08	1.1042e-08	1.1044e-08	1.3287e-08	1.2809e-08	1.2011e-08	1.2333e-08	1.2015e-08	1.1056e-08	1.1053e-08	1.2021e-08	1.2183e-08	1.7947e-08	3.0114e-08	4.1961e-08	4.6925e-08	4.2926e-08	3.0923e-08	1.94e-08	1.2359e-08	1.124e-08	1.1082e-08	1.1724e-08	1.2367e-08	1.1568e-08	1.2531e-08
1.1949e-08	1.115e-08	1.0672e-08	1.1474e-08	1.2437e-08	1.1158e-08	1.5002e-08	2.3808e-08	3.4374e-08	4.27e-08	4.6223e-08	4.1903e-08	3.2942e-08	2.2699e-08	1.4858e-08	1.2139e-08	1.2301e-08	1.2783e-08	1.3426e-08	1.3268e-08	1.2629e-08	1.2471e-08	1.2313e-08	1.2475e-08	1.2317e-08	1.1679e-08	1.2001e-08	1.1843e-08	1.1845e-08	1.2167e-08	1.249e-08	1.2812e-08	1.1373e-08	1.1375e-08	1.2338e-08	1.234e-08	1.8104e-08	3.0111e-08	4.1798e-08	4.6922e-08	4.1802e-08	3.0119e-08	1.8757e-08	1.2196e-08	1.1237e-08	1.22e-08	1.1562e-08	1.1083e-08	1.2046e-08	1.2688e-08
1.2853e-08	1.285e-08	1.1736e-08	1.1899e-08	1.2381e-08	1.1743e-08	1.4306e-08	2.2951e-08	3.3998e-08	4.3604e-08	4.6167e-08	4.1848e-08	3.2086e-08	2.1683e-08	1.4002e-08	1.1763e-08	1.2406e-08	1.3208e-08	1.289e-08	1.1932e-08	1.2574e-08	1.2416e-08	1.3108e-08	1.242e-08	1.1302e-08	1.0984e-08	1.1626e-08	1.1628e-08	1.227e-08	1.2432e-08	1.1794e-08	1.1796e-08	1.1798e-08	1.2281e-08	1.2283e-08	1.2605e-08	1.8369e-08	3.0697e-08	4.2063e-08	4.6387e-08	4.1267e-08	2.9424e-08	1.8382e-08	1.2301e-08	1.1663e-08	1.2353e-08	1.1667e-08	1.2309e-08	1.1671e-08	1.1833e-08
1.2135e-08	1.1657e-08	1.0598e-08	1.1341e-08	1.2623e-08	1.2946e-08	1.4068e-08	2.2394e-08	3.3601e-08	4.2887e-08	4.593e-08	4.177e-08	3.2008e-08	2.1606e-08	1.3605e-08	1.1046e-08	1.2168e-08	1.2491e-08	1.2173e-08	1.2495e-08	1.2337e-08	1.3139e-08	1.3136e-08	1.0743e-08	1.0745e-08	1.1867e-08	1.2335e-08	1.1551e-08	1.1874e-08	1.2836e-08	1.1878e-08	1.108e-08	1.2848e-08	1.2844e-08	1.2206e-08	1.2849e-08	1.8933e-08	3.1261e-08	4.2467e-08	4.6311e-08	4.0551e-08	2.9028e-08	1.7825e-08	1.1745e-08	1.1747e-08	1.1749e-08	1.1591e-08	1.1593e-08	1.1595e-08	1.1277e-08
1.2604e-08	1.2126e-08	1.061e-08	1.0689e-08	1.2932e-08	1.2294e-08	1.3577e-08	2.1262e-08	3.3109e-08	4.2395e-08	4.6079e-08	4.24e-08	3.2798e-08	2.2235e-08	1.4074e-08	1.1515e-08	1.1997e-08	1.1519e-08	1.1522e-08	1.1844e-08	1.1526e-08	1.1688e-08	1.185e-08	1.1372e-08	1.0894e-08	1.1536e-08	1.2339e-08	1.1701e-08	1.1703e-08	1.1545e-08	1.1227e-08	1.0909e-08	1.1071e-08	1.0593e-08	1.0755e-08	1.1878e-08	1.9083e-08	3.125e-08	4.2297e-08	4.6621e-08	4.1021e-08	2.9498e-08	1.8296e-08	1.2215e-08	1.1417e-08	1.2059e-08	1.1261e-08	1.1103e-08	1.1586e-08	1.1908e-08
1.275e-08	1.2111e-08	1.1153e-08	1.1796e-08	1.1958e-08	1.148e-08	1.3723e-08	2.0928e-08	3.2775e-08	4.2221e-08	4.6545e-08	4.3186e-08	3.3424e-08	2.2542e-08	1.4221e-08	1.0861e-08	1.1504e-08	1.1186e-08	1.0388e-08	1.167e-08	1.2153e-08	1.2635e-08	1.0876e-08	1.0398e-08	1.0241e-08	1.0563e-08	1.1045e-08	1.1368e-08	1.0735e-08	1.0732e-08	1.1374e-08	1.0896e-08	1.0578e-08	1.01e-08	9.9421e-09	1.1545e-08	1.9711e-08	3.1718e-08	4.2445e-08	4.6448e-08	4.1809e-08	3.0286e-08	1.8603e-08	1.1722e-08	1.1404e-08	1.0926e-08	1.0175e-08	1.1091e-08	1.0933e-08	1.1255e-08
1.3456e-08	1.3453e-08	1.266e-08	1.2022e-08	1.0904e-08	1.0586e-08	1.3789e-08	2.1795e-08	3.3322e-08	4.3248e-08	4.7252e-08	4.3733e-08	3.4291e-08	2.3569e-08	1.4927e-08	1.0608e-08	1.045e-08	1.1252e-08	1.0774e-08	1.2057e-08	1.254e-08	1.1261e-08	1.1103e-08	1.0305e-08	1.0153e-08	1.015e-08	1.0952e-08	1.0954e-08	1.1277e-08	1.1439e-08	1.1121e-08	1.1603e-08	1.0805e-08	1.1448e-08	1.0009e-08	1.2413e-08	2.1218e-08	3.3386e-08	4.3312e-08	4.7156e-08	4.2196e-08	3.0834e-08	1.9631e-08	1.195e-08	1.0992e-08	1.1634e-08	1.1156e-08	1.2599e-08	1.2281e-08	1.1803e-08
1.2449e-08	1.1971e-08	1.2453e-08	1.1495e-08	1.0537e-08	1.0234e-08	1.3263e-08	2.1909e-08	3.3756e-08	4.3842e-08	4.7846e-08	4.4327e-08	3.4565e-08	2.4163e-08	1.5842e-08	1.1362e-08	1.0418e-08	1.1367e-08	1.0569e-08	1.0409e-08	1.1373e-08	1.1856e-08	1.0738e-08	1.074e-08	1.1382e-08	1.1385e-08	1.0907e-08	1.1229e-08	1.1871e-08	1.1874e-08	1.2356e-08	1.2812e-08	1.2041e-08	1.0442e-08	9.9664e-09	1.3328e-08	2.2774e-08	3.4461e-08	4.4228e-08	4.8071e-08	4.2791e-08	3.1429e-08	2.0547e-08	1.2866e-08	1.0467e-08	1.0149e-08	1.0951e-08	1.1914e-08	1.1436e-08	1.2879e-08
1.1367e-08	1.1363e-08	1.1846e-08	1.0728e-08	1.025e-08	1.0412e-08	1.3296e-08	2.2582e-08	3.4429e-08	4.4836e-08	4.9e-08	4.516e-08	3.5559e-08	2.5157e-08	1.7155e-08	1.3476e-08	1.0757e-08	1.0439e-08	1.1082e-08	1.1084e-08	1.1727e-08	1.2049e-08	1.0771e-08	1.0773e-08	1.1736e-08	1.2058e-08	1.094e-08	1.0782e-08	1.1425e-08	1.0776e-08	1.143e-08	1.2712e-08	1.1594e-08	1.0316e-08	9.998e-09	1.5122e-08	2.4889e-08	3.6096e-08	4.5862e-08	4.9546e-08	4.4586e-08	3.3384e-08	2.1701e-08	1.306e-08	1.0026e-08	1.0023e-08	1.1466e-08	1.0988e-08	1.0985e-08	1.4514e-08
1.2759e-08	1.2121e-08	1.1963e-08	1.2766e-08	1.2288e-08	1.309e-08	1.8375e-08	2.8621e-08	4.0629e-08	4.9915e-08	5.1038e-08	4.7038e-08	3.5356e-08	2.5114e-08	1.8393e-08	1.5034e-08	1.2266e-08	1.144e-08	1.1456e-08	1.1572e-08	1.2069e-08	1.2791e-08	1.4084e-08	1.8094e-08	2.2418e-08	2.178e-08	1.2659e-08	1.2981e-08	1.2183e-08	1.1385e-08	1.2668e-08	1.2836e-08	1.0592e-08	1.0274e-08	1.3638e-08	2.0843e-08	3.157e-08	4.2937e-08	5.0622e-08	5.1816e-08	4.6625e-08	3.3982e-08	2.1659e-08	1.2378e-08	1.0619e-08	1.0942e-08	1.1264e-08	1.1107e-08	1.367e-08	2.0555e-08
1.1577e-08	1.222e-08	1.2382e-08	1.1264e-08	1.1586e-08	1.2389e-08	1.3992e-08	2.1678e-08	3.3365e-08	4.5212e-08	5.2012e-08	4.8738e-08	3.8336e-08	2.7454e-08	1.8813e-08	1.2573e-08	1.1834e-08	1.1597e-08	1.1729e-08	1.1679e-08	1.2185e-08	1.2962e-08	1.4679e-08	2.0115e-08	4.3807e-08	4.3804e-08	2.6684e-08	1.3721e-08	1.2283e-08	1.1325e-08	1.1007e-08	1.165e-08	1.2292e-08	1.1174e-08	1.1177e-08	1.5821e-08	2.5587e-08	3.6794e-08	4.7681e-08	5.1828e-08	4.8326e-08	3.6484e-08	2.4961e-08	1.536e-08	1.12e-08	1.1843e-08	1.2165e-08	1.1207e-08	1.281e-08	1.7935e-08
1.1503e-08	1.1986e-08	1.294e-08	1.135e-08	1.0714e-08	1.1995e-08	1.3598e-08	2.1284e-08	3.2971e-08	4.4979e-08	5.2024e-08	4.8505e-08	3.8263e-08	2.6741e-08	1.7619e-08	1.2179e-08	1.0901e-08	1.1384e-08	1.2186e-08	1.1228e-08	1.2031e-08	1.2194e-08	1.1556e-08	1.3319e-08	3.477e-08	3.7334e-08	1.5887e-08	1.1888e-08	1.1026e-08	1.1092e-08	1.2055e-08	1.1577e-08	1.1099e-08	1.1742e-08	1.2225e-08	1.6389e-08	2.5675e-08	3.6722e-08	4.7129e-08	5.1293e-08	4.6974e-08	3.6091e-08	2.4569e-08	1.5608e-08	1.2088e-08	1.1451e-08	1.1293e-08	1.1936e-08	1.3699e-08	1.8503e-08
1.104e-08	1.1523e-08	1.2005e-08	1.0727e-08	1.0724e-08	1.1212e-08	1.3456e-08	2.0821e-08	3.2669e-08	4.3876e-08	5.0121e-08	4.7882e-08	3.7961e-08	2.6118e-08	1.6196e-08	1.1877e-08	1.1559e-08	1.2042e-08	1.2845e-08	1.2847e-08	1.2844e-08	1.1891e-08	1.1734e-08	1.2056e-08	1.6541e-08	1.3022e-08	1.1743e-08	1.1426e-08	1.1428e-08	1.1591e-08	1.1753e-08	1.1756e-08	1.1918e-08	1.2081e-08	1.2563e-08	1.6247e-08	2.5373e-08	3.6901e-08	4.6347e-08	5.0351e-08	4.5872e-08	3.531e-08	2.3467e-08	1.4666e-08	1.1147e-08	1.1e-08	1.1632e-08	1.3075e-08	1.4198e-08	1.8362e-08
1.1846e-08	1.2169e-08	1.1691e-08	1.1053e-08	1.2977e-08	1.1859e-08	1.2821e-08	1.9707e-08	3.1554e-08	4.3082e-08	4.9487e-08	4.7568e-08	3.8127e-08	2.5644e-08	1.5722e-08	1.1723e-08	1.1405e-08	1.2208e-08	1.173e-08	1.2373e-08	1.1255e-08	1.0937e-08	1.174e-08	1.2383e-08	1.3026e-08	1.1908e-08	1.239e-08	1.1432e-08	1.1915e-08	1.1918e-08	1.192e-08	1.2723e-08	1.2975e-08	1.1927e-08	1.145e-08	1.5614e-08	2.522e-08	3.6908e-08	4.6034e-08	4.9718e-08	4.5399e-08	3.4036e-08	2.2514e-08	1.4353e-08	1.1954e-08	1.2117e-08	1.1479e-08	1.1802e-08	1.2925e-08	1.6769e-08
1.1065e-08	1.1613e-08	1.1776e-08	1.1458e-08	1.2581e-08	1.2584e-08	1.2266e-08	1.7711e-08	2.9238e-08	4.1406e-08	4.8291e-08	4.7654e-08	3.8852e-08	2.6049e-08	1.5968e-08	1.1488e-08	1.1971e-08	1.1813e-08	1.2136e-08	1.1818e-08	1.0706e-08	1.0703e-08	1.1346e-08	1.0868e-08	1.1191e-08	1.1673e-08	1.2156e-08	1.1358e-08	1.1201e-08	1.1843e-08	1.1366e-08	1.2969e-08	1.2171e-08	1.1059e-08	1.1055e-08	1.522e-08	2.4026e-08	3.5233e-08	4.5e-08	4.8844e-08	4.4365e-08	3.3322e-08	2.18e-08	1.3639e-08	1.108e-08	1.097e-08	1.2686e-08	1.2689e-08	1.2051e-08	1.4614e-08
1.1778e-08	1.1621e-08	1.2103e-08	1.1946e-08	1.1308e-08	1.1151e-08	1.1793e-08	1.6758e-08	2.8285e-08	4.0773e-08	4.8139e-08	4.7981e-08	3.854e-08	2.6057e-08	1.6296e-08	1.1976e-08	1.1979e-08	1.1821e-08	1.2304e-08	1.2798e-08	1.2469e-08	1.2792e-08	1.2634e-08	1.1676e-08	1.1039e-08	1.1201e-08	1.2004e-08	1.1526e-08	1.1369e-08	1.0891e-08	1.1534e-08	1.3003e-08	1.298e-08	1.1542e-08	1.1544e-08	1.4588e-08	2.3074e-08	3.4922e-08	4.5008e-08	4.8372e-08	4.3573e-08	3.2211e-08	2.0528e-08	1.3168e-08	1.1569e-08	1.1572e-08	1.1895e-08	1.1257e-08	1.19e-08	1.4303e-08
1.2639e-08	1.2206e-08	1.1089e-08	1.1571e-08	1.1574e-08	1.1102e-08	1.1099e-08	1.6063e-08	2.6951e-08	3.9438e-08	4.7604e-08	4.7767e-08	3.8326e-08	2.5683e-08	1.6081e-08	1.1762e-08	1.1925e-08	1.2408e-08	1.241e-08	1.2413e-08	1.1775e-08	1.1778e-08	1.226e-08	1.2583e-08	1.1945e-08	1.2748e-08	1.2745e-08	1.1953e-08	1.0995e-08	1.1798e-08	1.148e-08	1.1323e-08	1.1966e-08	1.1488e-08	1.1491e-08	1.3254e-08	2.142e-08	3.3908e-08	4.4155e-08	4.8159e-08	4.2879e-08	3.1357e-08	1.9995e-08	1.3435e-08	1.1837e-08	1.1359e-08	1.1682e-08	1.0988e-08	1.1046e-08	1.297e-08
1.1427e-08	1.2648e-08	1.2072e-08	1.2395e-08	1.2392e-08	1.208e-08	1.1282e-08	1.5126e-08	2.5853e-08	3.8661e-08	4.6988e-08	4.747e-08	3.8669e-08	2.5546e-08	1.5465e-08	1.1774e-08	1.2108e-08	1.1951e-08	1.1325e-08	1.1476e-08	1.1318e-08	1.1321e-08	1.2604e-08	1.2794e-08	1.1489e-08	1.2292e-08	1.2455e-08	1.1337e-08	1.182e-08	1.2462e-08	1.2305e-08	1.0867e-08	1.0721e-08	1.1032e-08	1.0715e-08	1.2638e-08	2.0644e-08	3.3132e-08	4.3539e-08	4.7703e-08	4.3224e-08	3.1542e-08	1.9699e-08	1.2979e-08	1.1374e-08	1.2024e-08	1.1866e-08	1.2029e-08	1.2352e-08	1.2034e-08
[truncated: 440 more columns]

## Sheet: Panel (b) Room Temp PL
Wavelength (nm)	Bright	Dim
704.34	0.0061443	0.00107226
704.605	0.00643632	0.00260279
704.869	0.00849155	0.00254097
705.133	0.00466991	0.0029073
705.398	0.0086822	0.00333487
705.662	0.0083862	0.00192705
705.926	0.00730758	0.00437247
706.19	0.00828379	0.00363774
706.455	0.00906367	0.00223105
706.719	0.00691048	0.0040022
706.983	0.0118931	0.00332934
707.247	0.00817706	0.00583224
707.512	0.00622127	0.00235066
707.776	0.0105167	0.0040591
708.04	0.0117833	0.00637693
708.305	0.00816873	0.00570419
708.569	0.0108015	0.00344612
708.833	0.00787215	0.00277469
709.097	0.0116741	0.00393211
709.362	0.0142069	0.00667377
709.626	0.0116687	0.00533174
709.89	0.0125433	0.00520882
710.154	0.0115661	0.00563389
710.419	0.0110765	0.00745954
710.683	0.0112687	0.00782305
710.947	0.0152593	0.00593459
711.211	0.0100957	0.00654193
711.476	0.013306	0.00538458
711.74	0.0150552	0.00751242
712.004	0.0102842	0.0104909
712.268	0.0134928	0.00550309
712.532	0.0161164	0.00519806
712.797	0.0165996	0.00592639
713.061	0.0187357	0.00677611
713.325	0.0168852	0.00768635
713.589	0.0140634	0.00944659
713.854	0.015033	0.00938417
714.118	0.0211518	0.00950415
714.382	0.020954	0.00925973
714.646	0.0192022	0.00956181
714.911	0.019782	0.0105314
715.175	0.0224007	0.00955883
715.439	0.0189992	0.0116204
715.703	0.021229	0.013439
715.967	0.0233614	0.0127697
716.232	0.0246198	0.0133745
716.496	0.0278184	0.0121597
716.76	0.0275237	0.0150082
717.024	0.0279083	0.0156126
717.289	0.0303297	0.0117308
717.553	0.0298412	0.0156088
717.817	0.0300316	0.0163342
718.081	0.0360398	0.016211
718.345	0.0322548	0.0178453
718.61	0.0343841	0.0168134
718.874	0.0328297	0.0174782
719.138	0.0324388	0.0168707
719.402	0.0374751	0.0175352
719.666	0.0382468	0.0201987
719.931	0.0383404	0.021287
720.195	0.0456037	0.0214668
720.459	0.0428875	0.0217072
720.723	0.0404624	0.0230981
720.987	0.0420093	0.0216434
721.252	0.0466555	0.0240633
721.516	0.0511077	0.023396
721.78	0.0484897	0.0236366
722.044	0.0533288	0.0305955
722.308	0.0535196	0.0271442
722.573	0.0580679	0.0328315
722.837	0.0544825	0.0290175
723.101	0.0644528	0.0339783
723.365	0.0642565	0.0345821
723.629	0.0626083	0.0357306
723.894	0.0688989	0.0378471
724.158	0.0730597	0.0369989
724.422	0.0748003	0.0370586
724.686	0.074702	0.0398407
724.95	0.0776046	0.039114
725.214	0.0773132	0.042199
725.479	0.0800227	0.0411096
725.743	0.0833134	0.0419563
726.007	0.0919281	0.0474011
726.271	0.0919281	0.0478851
726.535	0.0952196	0.0504263
726.799	0.10006	0.0501242
727.064	0.101223	0.0549042
727.328	0.113615	0.0534529
727.592	0.107035	0.0576892
727.856	0.111103	0.0576299
728.12	0.119529	0.0605356
728.384	0.123018	0.0628974
728.649	0.125152	0.0679822
728.913	0.128834	0.0712523
729.177	0.135715	0.0685927
729.441	0.137657	0.075071
729.705	0.145797	0.0756798
729.969	0.148031	0.0828255
730.234	0.154529	0.0847669
730.498	0.155701	0.08798
730.762	0.17605	0.0860484
731.026	0.171509	0.092471
731.29	0.17433	0.0924171
731.554	0.178218	0.098963
731.818	0.189663	0.099031
732.083	0.193167	0.10243
732.347	0.196671	0.108677
732.611	0.204538	0.117772
732.875	0.211535	0.113663
733.139	0.220279	0.125305
733.403	0.229509	0.123562
733.667	0.237871	0.128905
733.932	0.244779	0.134009
734.196	0.253049	0.136447
734.46	0.258799	0.141617
734.724	0.262031	0.147755
734.988	0.276225	0.155108
735.252	0.274708	0.157249
735.516	0.293855	0.159029
735.78	0.306606	0.170028
736.045	0.309074	0.169263
736.309	0.322998	0.177476
736.573	0.335761	0.191638
736.837	0.355424	0.198462
737.101	0.349069	0.201647
737.365	0.36874	0.209692
737.629	0.37589	0.209968
737.893	0.390525	0.219838
738.157	0.396613	0.230929
738.422	0.42292	0.236373
738.686	0.430965	0.245224
738.95	0.442902	0.257541
739.214	0.457373	0.250962
739.478	0.46514	0.264989
739.742	0.473688	0.273124
740.006	0.499757	0.274027
740.27	0.494794	0.285271
740.534	0.518057	0.296523
740.799	0.532958	0.303579
741.063	0.55118	0.318004
741.327	0.551976	0.323183
741.591	0.558426	0.327636
741.855	0.581736	0.342017
742.119	0.588686	0.357198
742.383	0.613478	0.35807
742.647	0.622979	0.369973
742.911	0.632387	0.383406
743.175	0.640827	0.390263
743.439	0.657372	0.395052
743.703	0.678804	0.412593
743.968	0.694396	0.409949
744.232	0.708629	0.429823
744.496	0.735373	0.433898
744.76	0.73263	0.451776
745.024	0.761257	0.461484
745.288	0.773087	0.457023
745.552	0.785613	0.473338
745.816	0.799323	0.478661
746.08	0.812064	0.491448
746.344	0.823443	0.498987
746.608	0.820644	0.509159
746.872	0.832527	0.514935
747.136	0.857545	0.523897
747.401	0.857602	0.528519
747.665	0.860992	0.530392
747.929	0.885069	0.534228
748.193	0.882986	0.535493
748.457	0.894634	0.543137
748.721	0.896089	0.548763
748.985	0.904027	0.554639
749.249	0.913937	0.561935
749.513	0.919142	0.565676
749.777	0.931525	0.57292
750.041	0.929276	0.575136
750.305	0.935582	0.577969
750.569	0.942683	0.578779
750.833	0.948807	0.592808
751.097	0.95671	0.591106
751.361	0.976041	0.600047
751.625	0.987313	0.592012
751.889	0.962349	0.600225
752.153	0.978362	0.605245
752.417	0.991827	0.59881
752.681	0.982822	0.600631
752.945	0.986342	0.606773
753.209	0.982072	0.60157
753.474	0.987478	0.611856
753.738	1	0.6032
754.002	0.97954	0.600282
754.266	0.979226	0.594955
754.53	0.982972	0.593829
754.794	0.968227	0.582319
755.058	0.961586	0.587745
755.322	0.9593	0.572081
755.586	0.974246	0.569155
755.85	0.966422	0.571617
756.114	0.955423	0.556926
756.378	0.939164	0.55158
756.642	0.934004	0.551627
756.906	0.925765	0.552666
757.17	0.922488	0.538753
757.434	0.911562	0.533897
757.698	0.916429	0.522266
757.962	0.907884	0.516966
758.226	0.899037	0.507746
758.49	0.887496	0.515994
758.754	0.891477	0.511186
759.018	0.864793	0.494735
759.282	0.855126	0.492782
759.546	0.861698	0.491824
759.81	0.857609	0.473354
760.074	0.845737	0.472203
760.338	0.837151	0.461009
760.602	0.816478	0.464785
760.866	0.829855	0.452393
761.13	0.810064	0.444925
761.394	0.814455	0.448204
761.658	0.800145	0.445172
761.922	0.797234	0.428873
762.186	0.801938	0.42727
762.45	0.786204	0.41646
762.714	0.760332	0.415291
762.978	0.749883	0.411364
763.242	0.765117	0.402478
763.505	0.741612	0.398102
763.77	0.739685	0.395044
764.033	0.729816	0.390787
764.297	0.727483	0.372702
764.561	0.724043	0.375665
764.825	0.702077	0.360889
765.089	0.703058	0.363664
765.353	0.680962	0.350381
765.617	0.672759	0.345781
765.881	0.676456	0.349751
766.145	0.661989	0.336506
766.409	0.649121	0.336692
766.673	0.641701	0.327845
766.937	0.629319	0.324491
767.201	0.619355	0.313733
767.465	0.600776	0.309483
767.729	0.593217	0.299529
767.993	0.588491	0.301286
768.257	0.57585	0.293538
768.521	0.562487	0.288255
768.785	0.560886	0.281125
769.049	0.549636	0.276401
769.313	0.543761	0.277836
769.576	0.533404	0.272662
769.84	0.517746	0.2657
770.104	0.5092	0.26707
770.368	0.508592	0.258827
770.632	0.495952	0.260896
770.896	0.486157	0.25181
771.16	0.482681	0.249924
771.424	0.478179	0.242993
771.688	0.463351	0.242954
771.952	0.457097	0.244192
772.216	0.445413	0.234687
772.48	0.438834	0.232532
772.744	0.430097	0.227367
773.008	0.422682	0.225397
773.271	0.418337	0.22394
773.535	0.405777	0.217282
773.799	0.394947	0.218644
774.063	0.382665	0.211463
774.327	0.376539	0.211088
774.591	0.369275	0.211163
774.855	0.375597	0.202678
775.119	0.358532	0.200367
775.383	0.342685	0.194828
775.647	0.351483	0.192122
775.911	0.330653	0.192445
776.174	0.33098	0.191028
776.438	0.328106	0.187345
776.702	0.311774	0.187085
776.966	0.314579	0.178929
777.23	0.303191	0.176139
777.494	0.295729	0.173218
777.758	0.287531	0.17068
778.022	0.280465	0.172359
778.286	0.268922	0.163454
778.549	0.267449	0.169289
778.813	0.266079	0.163362
779.077	0.253877	0.160028
779.341	0.25302	0.153632
779.605	0.244026	0.155372
779.869	0.246292	0.154443
780.133	0.240102	0.146199
780.397	0.23662	0.138337
780.661	0.235541	0.144978
780.924	0.224619	0.136057
781.188	0.224578	0.140546
781.452	0.209543	0.139734
781.716	0.198477	0.135314
781.98	0.208602	0.136992
782.244	0.204557	0.13447
782.508	0.19872	0.123991
782.771	0.196031	0.131058
783.035	0.18544	0.126616
783.299	0.185478	0.122367
783.563	0.18056	0.12121
783.827	0.178273	0.122889
784.091	0.17577	0.114929
784.355	0.178024	0.11317
784.618	0.165784	0.113722
784.882	0.166235	0.115335
785.146	0.167427	0.112645
785.41	0.167669	0.106437
785.674	0.162282	0.114684
785.938	0.161457	0.107141
786.201	0.151061	0.108158
786.465	0.151932	0.103125
786.729	0.149073	0.102877
786.993	0.147596	0.102229
787.257	0.143345	0.0981129
787.521	0.14197	0.0971266
787.784	0.136959	0.0990105
788.048	0.130122	0.0984919
788.312	0.131729	0.0959657
788.576	0.128734	0.09136
788.84	0.128307	0.0931126
789.104	0.123694	0.0875582
789.367	0.118322	0.0891094
789.631	0.112834	0.0861626
789.895	0.113685	0.0851608
790.159	0.118628	0.0846287
790.423	0.114959	0.0830857
790.687	0.112255	0.0764164
790.95	0.106739	0.078035
791.214	0.104995	0.0756046
791.478	0.107467	0.0749276
791.742	0.103341	0.0779031
792.005	0.0986652	0.0718779
792.269	0.0950663	0.0739072
792.533	0.0909183	0.0715313
792.797	0.0856772	0.0715955
793.061	0.085428	0.0681944
793.324	0.085505	0.0677796
793.588	0.0893952	0.061578
793.852	0.0847886	0.0657906
794.116	0.0798462	0.067215
794.38	0.0798103	0.0628393
794.643	0.0813049	0.0628285
794.907	0.0828024	0.0589884
795.171	0.0734598	0.0587008
795.435	0.0730896	0.0569054
795.699	0.0704146	0.0546269
795.962	0.0708101	0.055639
796.226	0.0694475	0.0548667
796.49	0.0673122	0.051411
796.754	0.0702396	0.0526989
797.017	0.0634707	0.0508194
797.281	0.0645245	0.0504539
797.545	0.0620457	0.0484312
797.809	0.0670809	0.0469574
798.073	0.0626077	0.0465876
798.336	0.0593447	0.0414397
798.6	0.0561865	0.0421036
798.864	0.061791	0.0436014
799.128	0.0481855	0.0413524
799.391	0.0470092	0.0430611
799.655	0.0555161	0.0412945
799.919	0.0507793	0.0418226
800.183	0.0489332	0.0345441
800.446	0.048535	0.0443481
800.71	0.0491421	0.0377562
800.974	0.0450519	0.037794
801.238	0.0465531	0.035802
801.501	0.0406582	0.0378698
801.765	0.0468713	0.0383287
802.029	0.0424255	0.036402
802.293	0.0444926	0.0373525
802.556	0.0381221	0.0361242
802.82	0.0377104	0.031443
803.084	0.0370723	0.0311228
803.347	0.0383522	0.0350356
803.611	0.0362446	0.0320344
803.875	0.0356032	0.032492
804.139	0.0326954	0.0281369
804.402	0.0374911	0.0257571
804.666	0.0356008	0.0320969
804.93	0.0380241	0.024675
805.194	0.033856	0.02925
805.457	0.0294516	0.0286403
805.721	0.0307364	0.0274597
805.985	0.0319098	0.0269185
806.248	0.0264616	0.0300878
806.512	0.0294626	0.0272616
806.776	0.0262893	0.0242863
807.04	0.025401	0.0240259
807.303	0.0273781	0.0268477
807.567	0.0262595	0.0220682
807.831	0.0203106	0.0231699
808.094	0.0243601	0.0234106
808.358	0.0265756	0.0222122
808.622	0.0172632	0.0196416
808.885	0.026749	0.0235596
809.149	0.0220397	0.0177343
809.413	0.0235683	0.0239731
809.677	0.0241734	0.014371
809.94	0.0190977	0.0225042
810.204	0.0198156	0.0218762
810.468	0.0197213	0.020811
810.731	0.0230012	0.0206161
810.995	0.0222117	0.0172175
811.259	0.0185052	0.0156335
811.522	0.0201603	0.0181319
811.786	0.0165599	0.0172757
812.05	0.0170468	0.0167835
812.313	0.0160118	0.0129223
812.577	0.0141538	0.0155757
812.841	0.0158136	0.0134654
813.104	0.0157139	0.0120849
813.368	0.0160852	0.0178356
813.632	0.0152791	0.0153525
813.895	0.00987096	0.0180978
814.159	0.0137793	0.0134692
814.423	0.0139134	0.0143717
814.686	0.00978712	0.0125389
814.95	0.0116945	0.0121091
815.214	0.012064	0.00952815
815.477	0.00970258	0.0153296
815.741	0.0105464	0.0136383
816.005	0.0099636	0.0095618
816.268	0.00961785	0.0117336
816.532	0.00927135	0.0104796
816.796	0.0115523	0.0142255
817.059	0.0132407	0.0122987
817.323	0.00930451	0.00542716
817.586	0.0114739	0.0124031
817.85	0.0076459	0.010242
818.114	0.00789553	0.00800074
818.377	0.00718318	0.00665654
818.641	0.0126137	0.00756815
818.905	0.0117843	0.0105179
819.168	0.00853764	0.00909636
819.432	0.0112085	0.00729349
819.695	0.0101325	0.00828606
819.959	0.0089328	0.0104935
820.223	0.00627359	0.00845824
820.486	0.00640269	0.00953194
820.75	0.0133459	0.0078708
821.014	0.00788054	0.00803266
821.277	0.0117932	0.00613694
821.541	0.00643446	0.00477071
821.804	0.00729861	0.0061522
822.068	0.00412453	0.00600674
822.332	0.00878774	0.00310316
822.595	0.00168019	0.00418098
822.859	0.00598347	0.0027269
823.122	0.00512973	0.00572937
823.386	0.00895511	0.00704552
823.65	0.012297	0.00666922
823.913	0.00774284	0.00714064
824.177	0.00132207	0.00606762
824.44	0.00380026	0.00259279
824.704	0.00492096	0.00546326
824.968	0.0085274	0.000659849
825.231	0.00505775	0.00943943
825.495	0.00469098	0.00315078
825.758	0.00905857	0.00183081
826.022	0.00345512	0.00417274
826.286	0.00121062	0.0016011
826.549	0.00621646	0.00723291
826.813	0.00735197	0.00458051
827.076	0.00309691	0.00301845
827.34	0.000589019	3.96643e-05
827.603	0.00385966	0.00263332
827.867	0.00184997	0.00247953
828.13	0.00714799	0.00327091
828.394	0.00677875	0.00327523
828.658	0.00906334	0.0073882
828.921	0.00325199	0.00391678
829.185	0.00629862	0.00257524
829.448	0.0056724	0.00400658
829.712	0.00695081	0.00345572
829.975	0.00021515	0.00346033
830.239	0.00505804	0.00450035
830.503	0.00583029	4.02997e-05
830.766	0.0035381	0.00275552
831.03	0.00635785	0.00187973
831.293	0.00380392	4.04625e-05
831.557	0.000216893	0.00613457
831.82	0.00227268	0.00164629
832.084	0.00574918	0.000120805
832.347	0.00382459	-0.00108652
832.611	-0.000426838	0.00302353
832.874	0.00499758	0.00391584
833.138	0.00461649	0.00238513
833.401	0.00345708	0.00133603
833.665	0.00566664	-0.000688622
833.929	0.00203787	0.00198907
834.192	0.00178052	-0.00166618
834.456	0.00061081	0.00191339
834.719	0.00295925	0.00493182
834.983	0.00387756	-0.00028523
835.246	0.00466775	0.00388294
835.51	0.00611494	0.00143282
835.773	0.00599215	0.00446773
836.037	0.00271724	0.00192943
836.3	0.0046939	0.00283615
836.564	0.0025933	-0.000287631
836.827	-0.00188721	0.000536033
837.091	0.00629856	0.00268323
837.354	0.000752702	0.00144697
837.618	0.000488841	-0.000123864
837.881	0.00155045	0.00178263
838.145	0.00367782	-0.000373162
838.408	0.00341698	0.000707006
838.672	-0.000840572	-0.00162311
838.935	0.00502767	0.00271003
839.199	-4.13699e-05	-0.00179457
839.462	0.000226156	-0.000292159
839.726	0.00705869	0.00473105
839.989	0.00599571	0.00264171
840.253	0.0049294	-0.00222481
840.516	9.27461e-05	0.00105151
840.78	0.00561764	-0.000126012
841.043	-0.000986332	4.26152e-05
841.307	0.00374182	0.000633762
841.57	0.00537145	0.00139593
841.833	0.00307514	0.00266865
842.097	0.000636538	-0.00216295
842.36	-0.000178191	0.00327101
842.624	-0.000722719	0.00216982
842.887	-4.22187e-05	-0.00276877
843.151	0.000640285	-0.000213076
843.414	-0.00127289	0.00269225
843.678	0.00269623	0.00252493
843.941	0.000643125	-0.000642594
844.205	-0.000454437	0.000815888
844.468	0.00353327	0.00313808
844.732	0.00408958	-4.26582e-05
844.995	-0.00293956	-0.00124982
845.258	0.00106228	0.000993276
845.522	-0.00211839	0.00012993
845.785	0.00161981	0.0061927
846.049	0.00065084	-0.00117051
846.312	0.00287556	-0.000564344
846.576	0.00204493	0.00300172
846.839	0.00107189	-0.00039165
847.103	0.00246985	4.40922e-05
847.366	0.00177452	-0.000305374
847.629	0.00625837	0.00135688
847.893	0.00472509	-0.00179672
848.156	0.00206358	-0.00258956
848.42	0.00473949	-0.000834888
848.683	-0.000325456	-0.00206901
848.947	-0.000608208	-0.00066123
849.21	0.00518512	-0.00172207
849.473	-0.00372405	-4.3834e-05
849.737	0.00179904	0.00376574
850	-0.00160575	-0.00199612
850.264	-0.000897322	0.000844762
850.527	-0.000613838	0.002537
850.79	0.00280857	-0.000579162
851.054	0.00195568	0.000848685
851.317	0.00381879	-0.00648282
851.581	-0.000904291	-4.43788e-05
851.844	0.00426114	0.00246728
852.107	0.00426778	-0.00381797
852.371	-0.00393182	-0.00211421
852.634	-0.00163085	0.00229846
852.898	-0.000477886	0.000767651
853.161	0.00169088	0.000316789
853.424	-0.00105896	-0.0015841
853.688	-4.49372e-05	-0.00321901
853.951	0.000972281	-0.00240658
854.214	0.00985301	0.00113757
854.478	-0.00252376	0.00232389
854.741	0.00375117	-0.00369574
855.005	-0.00194667	0.0017827
855.268	-0.00282878	-0.000411544
855.531	-0.00327332	0.00151337
855.795	-0.00180883	-0.00316844
856.058	-0.000192953	-0.00114937
856.322	-0.00107758	-0.000137868
856.585	-0.00211286	0.00189217
856.848	-0.0012291	-0.00402064
857.112	-0.00286057	0.00162061
857.375	0.00084438	-0.000138754
857.638	-0.00168075	-0.00246083
857.902	0.000847102	-0.000418179
858.165	-0.000344384	0.00163107
858.428	-0.00034494	-0.00153972
858.692	0.00503904	0.00088857
858.955	0.00205091	-0.00285527
859.218	-4.64707e-05	0.00192289
859.482	0.00596553	0.00342921
859.745	-0.00305754	-0.00211657
860.008	0.00357236	-0.00127182
860.272	-0.000801879	0.00155791
860.535	0.000104281	0.000709486
860.798	0.00116512	0.00108943
861.062	-0.0003506	-0.000995698
861.325	0.000408887	-0.00137736
861.588	-0.00781341	0.00204661
861.852	-4.72365e-05	-0.003765
862.115	0.000716507	-0.00138417
862.378	0.000717688	0.00148277
862.642	-0.0012739	0.0028265
862.905	0.000873795	-0.00187089
863.168	-0.000816512	-0.000720661
863.432	0.000722456	-4.77072e-05
863.695	0.000569506	0.000723655
863.958	-0.00051143	-0.00255939
864.222	0.000416393	0.00130675
864.485	0.00320846	-4.80256e-05
864.748	0.000262603	0.00111679
865.011	0.000729709	-0.00199327
865.275	0.00260109	-0.0045292
865.538	-0.00223391	-0.00648805
865.801	0.000264368	0.000831202
866.065	0.00151776	-0.0043561
866.328	0.00214801	0.000147344
866.591	-0.0014632	-0.00211141
866.854	0.00073834	0.00201746
867.118	-0.00115271	-0.00162605
867.381	0.00263634	-0.00251737
867.644	0.00359034	-0.00133463
867.908	0.00676658	-0.002823
868.171	-0.00195434	-0.000148484
868.434	0.00424492	-0.000645787
868.698	0.000109818	0.0029377
868.961	-0.00132627	-0.000747813
869.224	0.00426668	0.0013493
869.487	0.00251247	-0.00695539
869.751	-0.00101224	-0.000651321
870.014	-0.000371163	0.000854069
870.277	-0.00133766	-0.000653554
870.54	-0.00182353	-0.00196465
870.804	0.000111331	0.00318023
871.067	0.00625952	-0.00298268
871.33	0.000760064	0.00471033
871.593	0.00400834	-0.00106502
871.857	-0.00200178	0.000356165
872.12	-0.00396039	0.00198571
872.383	-0.00102981	0.005253
872.646	-0.000214304	-0.000663774
872.91	-0.00365347	-0.000869423
873.173	-0.0046442	0.00107678
873.436	0.00274247	0.000873453
873.699	0.000936827	-0.000256911
873.963	-0.00137045	-0.00283378
874.226	-0.00203331	-0.00159993
874.489	-0.00120955	0.00108621
874.752	-0.00170922	-0.0037811
875.015	-0.00353851	0.00347713
875.279	-0.00254689	-0.00171522
875.542	0.00628081	0.000469189
875.805	-0.00155411	-0.00579015
876.068	0.000617206	0.000261638
876.332	-0.00139224	0.000366886
876.595	0.00212976	-0.00340839
876.858	0.00162892	0.00152414
877.121	-0.00156786	-0.00278876
877.384	-0.000727171	-0.0012123
877.648	-0.0046156	0.00311646
877.911	-5.24333e-05	-0.00185126
878.174	-0.00174883	-0.00111267
878.437	-0.00599966	-0.00472508
878.7	-0.00277607	-0.000797607
878.964	-0.00243996	-0.00122528
879.227	0.00575496	-0.00176132
879.49	0.00302726	-0.0048659
879.753	0.0021756	-0.00444605
880.016	-0.00159882	-0.00101921
880.279	0.00373179	0.000592017
880.543	0.000808309	-0.000376411
880.806	0.00253661	-0.0011327
881.069	-0.000745548	-0.00372947
881.332	0.00289195	-0.00178672
881.595	0.00411267	0.00157383
881.859	-0.00318423	-0.00298858
882.122	0.00430158	-0.00332051
882.385	-0.00179965	-0.00616304
882.648	-0.0018029	0.00136648
882.911	0.00467531	-0.00301022
883.174	-0.000931688	0.00652651
883.438	0.00592288	-0.00444953
883.701	-0.001816	-0.00335673
883.964	-0.00199557	0.00391534
884.227	-5.47421e-05	-0.00171204
884.49	0.00189315	-0.00260049
884.753	0.00189659	0.00149742
885.016	0.00261106	0.00161132
885.28	-0.00290401	-0.00317123
885.543	0.00636651	-0.00373451
885.806	-0.00112773	0.00173156
886.069	0.0060317	-0.000502988
886.332	-0.00346367	-0.000616101
886.595	0.00641325	-0.00174039
886.858	-0.00401631	0.00421953
887.122	0.00282975	-0.00433943
887.385	-0.000778786	-0.00220168
887.648	0.00229726	-0.00378968
887.911	-0.00295773	-0.000509494
888.174	-0.00205485	-0.00198658
888.437	0.00558635	0.00221866
888.7	0.00304336	0.00176691
888.963	-0.00170082	-0.00393904
889.227	0.000309428	-0.000857681
889.49	0.00654459	0.00177675
889.753	0.00324992	0.00155063
890.016	-0.00889138	0.00132326
890.279	0.00510575	0.00109545
890.542	0.00363757	-0.00559918
890.805	0.00364434	-0.00190835
891.068	-0.000243081	0.000290109
891.331	-0.00451617	-0.00365679
891.594	0.000500573	-0.0054086
891.858	0.00162045	-0.00425323
892.121	-0.00472816	0.00391176
892.384	-0.00436263	-0.00380128
892.647	-0.00418347	-0.00357381
892.91	-0.000433957	-0.000880324
893.173	0.00125918	0.00158866
893.436	0.00314706	0.00218097
893.699	-0.00100304	-0.00017668
893.962	0.00278072	-0.00206962
894.225	-0.00612697	-0.00136266
894.488	-0.0021488	-0.00314612
894.751	0.00926832	-0.0013678
895.014	0.00108534	-5.90608e-05
895.277	0.00204264	0.0026875
895.541	0.00415231	0.00412819
895.804	0.00109151	-0.00353585
896.067	0.00301494	0.00270279
896.33	0.00263556	0.00114373
896.593	-0.00449599	-0.00174753
896.856	0.00689718	-0.00380403
897.119	0.00555499	-0.00114906
897.382	0.0049833	-0.00236375
897.645	0.001689	0.000911483
897.908	-0.00200778	-0.00200778
898.171	0.000914956	-0.00384032
898.434	-0.000842496	0.00238255
898.697	0.00326837	-0.000305644
898.96	0.0032746	-0.00226816
899.223	-0.00222339	-0.0005523
899.486	0.00663569	0.00215483
899.749	0.00151736	-0.00252806
900.012	-0.00184069	6.24411e-05
900.275	-0.00263669	-0.000309166
900.538	-0.00343575	-0.00142618
900.801	0.00252365	0.00503416
901.064	-0.0108206	-0.00255238
901.327	-0.000860404	0.000187456
901.59	0.00493813	-0.00106186
901.853	0.00354495	0.0053232
902.116	-0.000664353	0.00307473
902.379	-6.22978e-05	-0.000439326
902.642	-0.00510111	0.000189267
902.905	0.000341389	0.00460739
903.168	0.00276984	-0.00436239
903.431	-0.00350921	0.00259776
903.694	-0.000266267	0.00120665
903.957	0.00583865	0.000318395
904.22	0.00136409	-6.31452e-05
904.483	-6.32676e-05	0.00338418
904.746	-0.00272445	-0.00262221
905.009	0.00814004	0.00275637
905.272	0.00384036	0.00455976
905.535	0.00261283	0.000708458
905.798	-0.00274568	-0.00135326
906.061	0.00551649	0.000969314
906.324	0.00387032	0.0022656
906.587	0.00429289	0.00110288
906.85	-0.00838029	-0.000194421
907.113	-0.000481162	0.00592424
907.376	0.00202223	0.00437018
907.639	0.00432649	0.00267971
907.902	-0.000274672	-0.00150557
908.165	-0.0021646	0.00544588
908.428	-0.000485881	-0.0019057
908.691	-0.00385886	-0.00546593
908.954	0.0050028	-0.00455298
909.217	0.000569063	-0.00204927
909.48	0.00565827	0.00404174
909.743	0.00142106	-0.000198647
910.006	0.00121123	0.00565369
910.269	0.00526511	-0.0020654
910.532	0.00677108	-0.00420593
910.794	0.00849726	-0.00193961
911.057	0.00829921	0.00556456
911.32	-0.00178622	-0.00100715
911.583	0.00273301	-0.00343186
911.846	0.00403275	0.00222571
912.109	-0.00266124	0.00168965
912.372	0.002099	0.00345305
912.635	-6.72209e-05	-0.00332327
912.898	-0.00158971	-0.000203392
913.161	0.00320144	0.00619776
913.424	-0.00749143	-0.00170507
913.687	-0.000723934	0.00253038
913.95	-0.000287377	-0.00143809
914.212	-0.0033629	-0.00569654
914.475	0.00367298	0.0052962
914.738	0.00720902	0.00778755
915.001	0.00236216	0.000898039

## Sheet: Panel (b) Low Temp PL
Wavelength (nm)	Intensity
669.174	-0.0124378
669.248	0.00497512
669.321	-0.0174129
669.395	-0.00248756
669.468	-0.0298507
669.541	-0.0199005
669.615	0.00497512
669.688	-0.00746269
669.762	-0.00995025
669.835	0
669.908	-0.00995025
669.982	-0.0174129
670.055	-0.0124378
670.128	-0.00746269
670.202	0
670.275	0.00497512
670.349	-0.0124378
670.422	-0.0124378
670.495	-0.0149254
670.569	0.00746269
670.642	-0.0174129
670.715	-0.00995025
670.789	-0.00746269
670.862	-0.00497512
670.936	-0.0124378
671.009	-0.00746269
671.082	0.00497512
671.156	-0.0124378
671.229	-0.00995025
671.302	-0.00497512
671.376	-0.00995025
671.449	-0.0174129
671.522	0.00497512
671.596	-0.0149254
671.669	-0.00995025
671.742	-0.00995025
671.816	-0.00995025
671.889	-0.0199005
671.962	-0.0124378
672.036	-0.00497512
672.109	-0.00248756
672.182	-0.0149254
672.256	-0.00746269
672.329	-0.0149254
672.402	0.00746269
672.476	-0.00248756
672.549	-0.0174129
672.622	-0.0174129
672.696	0.00248756
672.769	-0.00497512
672.842	-0.0124378
672.916	-0.00248756
672.989	-0.00995025
673.062	-0.00497512
673.136	-0.00746269
673.209	-0.0124378
673.282	-0.0124378
673.356	-0.00248756
673.429	-0.00497512
673.502	-0.0149254
673.575	-0.0174129
673.649	-0.00746269
673.722	-0.00995025
673.795	-0.00248756
673.869	0.00746269
673.942	-0.00248756
674.015	-0.00497512
674.089	-0.00746269
674.162	-0.00497512
674.235	0
674.308	-0.00995025
674.382	-0.0124378
674.455	-0.00746269
674.528	-0.00248756
674.602	0.00497512
674.675	-0.00995025
674.748	-0.00497512
674.821	-0.00995025
674.895	-0.0124378
674.968	-0.0124378
675.041	0
675.114	-0.0199005
675.188	-0.0149254
675.261	0.00248756
675.334	-0.00746269
675.407	0
675.481	-0.0174129
675.554	-0.0149254
675.627	-0.00746269
675.7	-0.00248756
675.774	-0.0199005
675.847	0.00746269
675.92	-0.00248756
675.993	-0.00995025
676.067	0
676.14	0
676.213	-0.0273632
676.286	-0.0124378
676.36	-0.00746269
676.433	0.0124378
676.506	0
676.579	-0.00248756
676.653	-0.0124378
676.726	-0.0124378
676.799	-0.0124378
676.872	0.00497512
676.945	-0.00248756
677.019	-0.00497512
677.092	-0.00995025
677.165	-0.0124378
677.238	-0.00746269
677.311	0
677.385	-0.00995025
677.458	-0.0149254
677.531	-0.0199005
677.604	0
677.677	-0.00497512
677.751	-0.0149254
677.824	-0.0124378
677.897	-0.00248756
677.97	0.00248756
678.043	-0.0199005
678.117	-0.00746269
678.19	0
678.263	0.00248756
678.336	-0.0124378
678.409	-0.00746269
678.483	0.00497512
678.556	-0.00995025
678.629	-0.0174129
678.702	-0.0124378
678.775	-0.00995025
678.848	-0.00746269
678.922	-0.00746269
678.995	-0.0124378
679.068	-0.00746269
679.141	0
679.214	-0.00248756
679.287	-0.00497512
679.361	-0.0124378
679.434	-0.00746269
679.507	0
679.58	-0.00248756
679.653	-0.0174129
679.726	-0.00995025
679.8	-0.00497512
679.873	0.00248756
679.946	-0.00248756
680.019	-0.0124378
680.092	-0.00995025
680.165	0
680.238	-0.00995025
680.312	-0.00497512
680.385	-0.00995025
680.458	-0.0149254
680.531	0.00497512
680.604	0.00248756
680.677	-0.00248756
680.75	0
680.823	-0.0149254
680.897	0.00248756
680.97	-0.00248756
681.043	-0.00995025
681.116	-0.0149254
681.189	-0.00497512
681.262	-0.00995025
681.335	-0.0149254
681.408	-0.00497512
681.481	-0.0124378
681.555	-0.00995025
681.628	-0.00497512
681.701	-0.00995025
681.774	-0.0174129
681.847	-0.00497512
681.92	-0.0124378
681.993	-0.00497512
682.066	0.00995025
682.139	0.00995025
682.212	-0.0124378
682.286	-0.0149254
682.359	-0.00497512
682.432	0.0149254
682.505	-0.0149254
682.578	0
682.651	-0.00746269
682.724	-0.0149254
682.797	-0.00746269
682.87	-0.0174129
682.943	-0.00746269
683.016	-0.0174129
683.089	-0.0223881
683.162	-0.00746269
683.236	-0.0199005
683.309	0
683.382	-0.0174129
683.455	-0.0149254
683.528	-0.0124378
683.601	-0.00497512
683.674	-0.00497512
683.747	0
683.82	-0.0298507
683.893	-0.0149254
683.966	-0.00248756
684.039	-0.0149254
684.112	-0.0124378
684.185	-0.00497512
684.258	0
684.331	-0.0199005
684.404	-0.00248756
684.477	-0.00746269
684.55	-0.0124378
684.623	-0.00497512
684.696	-0.0174129
684.769	-0.00248756
684.842	-0.00497512
684.915	-0.0199005
684.989	-0.00497512
685.062	0.00497512
685.135	-0.00995025
685.208	-0.0199005
685.281	-0.00248756
685.354	0.00497512
685.427	0.00248756
685.5	0
685.573	0
685.646	0.00248756
685.719	-0.00995025
685.792	-0.0174129
685.865	0.00497512
685.938	-0.00746269
686.011	-0.0248756
686.084	-0.00248756
686.157	-0.00746269
686.23	-0.00995025
686.303	-0.00248756
686.376	-0.00995025
686.449	-0.00248756
686.521	-0.0124378
686.594	-0.00497512
686.667	-0.0124378
686.74	-0.00995025
686.813	0.00248756
686.886	-0.00497512
686.959	-0.00995025
687.032	-0.00746269
687.105	-0.00746269
687.178	-0.00746269
687.251	-0.0174129
687.324	-0.0149254
687.397	-0.0124378
687.47	0.00746269
687.543	-0.00248756
687.616	-0.0223881
687.689	-0.00746269
687.762	-0.00995025
687.835	-0.00746269
687.908	-0.0124378
687.981	-0.0124378
688.054	-0.0124378
688.127	-0.00746269
688.2	-0.0149254
688.272	-0.0124378
688.345	0.00248756
688.418	-0.00497512
688.491	-0.0174129
688.564	0.00497512
688.637	-0.00248756
688.71	-0.00248756
688.783	-0.00248756
688.856	-0.0124378
688.929	-0.00497512
689.002	-0.00497512
689.075	-0.00497512
689.148	-0.0199005
689.22	-0.00995025
689.293	-0.0124378
689.366	-0.0223881
689.439	-0.0199005
689.512	0.0174129
689.585	-0.0149254
689.658	-0.0149254
689.731	-0.0248756
689.804	-0.00995025
689.877	-0.00746269
689.949	0.00746269
690.022	-0.00248756
690.095	-0.00497512
690.168	-0.00995025
690.241	-0.0174129
690.314	0.00497512
690.387	-0.0149254
690.46	-0.00995025
690.533	-0.00995025
690.605	-0.0124378
690.678	0
690.751	-0.00746269
690.824	-0.0124378
690.897	-0.00497512
690.97	-0.0149254
691.043	0.00497512
691.116	-0.00995025
691.188	-0.0199005
691.261	-0.0149254
691.334	0.00248756
691.407	-0.00995025
691.48	-0.00248756
691.553	-0.00248756
691.625	-0.00497512
691.698	-0.00995025
691.771	0
691.844	-0.0124378
691.917	-0.00746269
691.99	-0.0199005
692.063	-0.00497512
692.135	-0.00995025
692.208	0.00248756
692.281	-0.00497512
692.354	-0.0174129
692.427	-0.0174129
692.5	-0.00248756
692.572	-0.00746269
692.645	-0.0223881
692.718	-0.00248756
692.791	-0.00497512
692.864	-0.00995025
692.936	0.00497512
693.009	-0.0149254
693.082	-0.0174129
693.155	-0.00248756
693.228	-0.0149254
693.3	0.00746269
693.373	-0.0248756
693.446	-0.00995025
693.519	0.00248756
693.592	-0.00995025
693.664	-0.0199005
693.737	-0.00497512
693.81	-0.00497512
693.883	-0.0174129
693.956	-0.00746269
694.028	0.00497512
694.101	0.00497512
694.174	-0.0199005
694.247	-0.0223881
694.32	-0.00746269
694.392	-0.00497512
694.465	0.00497512
694.538	-0.0124378
694.611	-0.00746269
694.683	-0.0124378
694.756	-0.00746269
694.829	-0.00746269
694.902	-0.00497512
694.974	-0.00746269
695.047	-0.00497512
695.12	-0.00248756
695.193	-0.0223881
695.266	-0.00746269
695.338	-0.00248756
695.411	-0.0199005
695.484	-0.0124378
695.557	-0.0174129
695.629	-0.00497512
695.702	-0.00248756
695.775	-0.0199005
695.847	-0.0174129
695.92	-0.00746269
695.993	-0.00497512
696.066	-0.00746269
696.138	0
696.211	-0.00746269
696.284	-0.00248756
696.357	0
696.429	0
696.502	-0.00248756
696.575	-0.00746269
696.647	-0.00995025
696.72	0
696.793	-0.00248756
696.866	-0.0149254
696.938	-0.00497512
697.011	-0.00746269
697.084	-0.0124378
697.156	0
697.229	-0.00746269
697.302	-0.00497512
697.375	-0.0223881
697.447	0
697.52	-0.00746269
697.593	0.00248756
697.665	-0.00497512
697.738	-0.00995025
697.811	-0.00746269
697.883	-0.00995025
697.956	-0.00248756
698.029	0.00248756
698.101	0.00497512
698.174	0.00497512
698.247	-0.00746269
698.319	0.00497512
698.392	-0.0124378
698.465	0
698.537	0.00248756
698.61	0.00746269
698.683	-0.00248756
698.755	-0.00746269
698.828	-0.0149254
698.901	-0.00497512
698.973	-0.00497512
699.046	-0.00746269
699.119	0.00497512
699.191	-0.00497512
699.264	-0.0223881
699.337	-0.00248756
699.409	-0.00497512
699.482	-0.00497512
699.555	-0.00497512
699.627	-0.0199005
699.7	0.00497512
699.772	-0.0174129
699.845	0.00497512
699.918	-0.00497512
699.99	-0.00248756
700.063	0
700.136	-0.00995025
700.208	-0.0124378
700.281	-0.0174129
700.353	0.00248756
700.426	-0.0124378
700.499	-0.00995025
700.571	0.00248756
700.644	0.0174129
700.717	-0.00746269
700.789	-0.00995025
700.862	-0.00746269
700.934	-0.00746269
701.007	-0.00746269
701.08	-0.0124378
701.152	-0.0124378
701.225	0.00995025
701.297	0
701.37	0
701.442	0.00248756
701.515	-0.00497512
701.588	-0.00995025
701.66	-0.0124378
701.733	0.00248756
701.805	-0.0174129
701.878	-0.0149254
701.951	0.00497512
702.023	-0.00995025
702.096	-0.0223881
702.168	-0.0149254
702.241	0.0149254
702.313	0.00497512
702.386	-0.0174129
702.459	-0.00497512
702.531	-0.00995025
702.604	0.00746269
702.676	-0.00746269
702.749	-0.00497512
702.821	-0.00497512
702.894	0.00746269
702.966	-0.00995025
703.039	-0.00995025
703.111	0.00497512
703.184	0.00248756
703.257	-0.00995025
703.329	0.0124378
703.402	0.00497512
703.474	-0.00497512
703.547	-0.00248756
703.619	-0.00248756
703.692	-0.00746269
703.764	-0.0149254
703.837	-0.00746269
703.909	0.00746269
703.982	0.00248756
704.054	-0.0174129
704.127	0.00497512
704.199	0.00248756
704.272	0.00248756
704.344	-0.00746269
704.417	-0.00995025
704.489	-0.00746269
704.562	-0.00995025
704.634	0.00248756
704.707	-0.00746269
704.779	-0.0124378
704.852	-0.00248756
704.924	0.00497512
704.997	-0.00497512
705.069	-0.0223881
705.142	-0.00746269
705.214	0.00995025
705.287	-0.0199005
705.359	-0.0174129
705.432	-0.0124378
705.504	-0.00746269
705.577	-0.00497512
705.649	-0.00248756
705.722	-0.0149254
705.794	-0.00995025
705.867	-0.0124378
705.939	-0.0124378
706.012	-0.00248756
706.084	-0.0124378
706.156	-0.0199005
706.229	-0.00995025
706.301	-0.00995025
706.374	-0.0124378
706.446	0
706.519	-0.00248756
706.591	-0.0124378
706.664	-0.00248756
706.736	-0.0149254
706.809	-0.00995025
706.881	0.00746269
706.953	0
707.026	-0.00995025
707.098	-0.0223881
707.171	0
707.243	-0.00248756
707.316	-0.00248756
707.388	-0.00497512
707.46	-0.00995025
707.533	-0.0149254
707.605	-0.0149254
707.678	0
707.75	-0.00497512
707.822	-0.00248756
707.895	0.0124378
707.967	0.00995025
708.04	0.00248756
708.112	-0.00248756
708.184	0.00497512
708.257	0.00746269
708.329	0
708.402	-0.00248756
708.474	-0.00746269
708.546	0.00248756
708.619	0
708.691	0
708.764	-0.00995025
708.836	0.00746269
708.908	-0.00995025
708.981	-0.00746269
709.053	-0.00248756
709.126	-0.00746269
709.198	-0.00746269
709.27	0.00746269
709.343	-0.00995025
709.415	0
709.487	-0.0149254
709.56	0
709.632	-0.0298507
709.704	-0.0149254
709.777	0.00497512
709.849	-0.00746269
709.922	-0.0174129
709.994	-0.00995025
710.066	-0.00497512
710.139	0
710.211	0.00497512
710.283	-0.00497512
710.356	0.00497512
710.428	-0.00995025
710.5	-0.00497512
710.573	-0.00746269
710.645	-0.0149254
710.717	0.00497512
710.79	-0.00746269
710.862	-0.00248756
710.934	0
711.007	0.00746269
711.079	-0.00995025
711.151	-0.0149254
711.224	0
711.296	0.00248756
711.368	-0.00995025
711.44	-0.00995025
711.513	-0.00497512
711.585	-0.00248756
711.657	-0.00497512
711.73	0.00746269
711.802	0.00248756
711.874	0.00746269
711.947	0.00497512
712.019	-0.0174129
712.091	0.00248756
712.163	-0.00248756
712.236	0
712.308	-0.0223881
712.38	-0.00995025
712.453	0
712.525	0
712.597	-0.00746269
712.669	-0.00746269
712.742	-0.00995025
712.814	0
712.886	-0.0149254
712.959	-0.0124378
713.031	-0.00248756
713.103	0.00746269
713.175	-0.0124378
713.248	-0.0124378
713.32	0
713.392	-0.00248756
713.464	0.00995025
713.537	0.00995025
713.609	-0.0124378
713.681	-0.00746269
713.753	0.00497512
713.826	-0.00248756
713.898	-0.00995025
713.97	0.00248756
714.042	-0.00746269
714.115	-0.00746269
714.187	-0.00746269
714.259	-0.0248756
714.331	-0.0124378
714.403	0.00995025
714.476	-0.00248756
714.548	-0.0124378
714.62	-0.00248756
714.692	-0.00248756
714.765	0.00497512
714.837	-0.00248756
714.909	-0.00497512
714.981	0
715.053	-0.0149254
715.126	-0.00995025
715.198	-0.0124378
715.27	-0.00995025
715.342	-0.00248756
715.414	-0.00248756
715.487	-0.0124378
715.559	-0.00497512
715.631	-0.0174129
715.703	-0.00497512
715.775	0.00995025
715.848	0.00497512
715.92	-0.00995025
715.992	-0.00995025
716.064	-0.00995025
716.136	-0.0124378
716.208	-0.00248756
716.281	-0.0124378
716.353	0.00746269
716.425	-0.00995025
716.497	-0.00248756
716.569	-0.0174129
716.641	-0.00248756
716.714	-0.00248756
716.786	-0.00248756
716.858	-0.00995025
716.93	-0.0124378
717.002	-0.00995025
717.074	-0.0149254
717.147	-0.00995025
717.219	-0.00248756
717.291	0
717.363	-0.00248756
717.435	0.00497512
717.507	0
717.579	-0.0174129
717.652	0.00248756
717.724	0.0174129
717.796	-0.00995025
717.868	-0.0124378
717.94	0.00248756
718.012	-0.00995025
718.084	-0.00248756
718.156	0.00248756
718.228	-0.0199005
718.301	-0.00497512
718.373	0.00248756
718.445	-0.00995025
718.517	-0.00248756
718.589	-0.00497512
718.661	0.00248756
718.733	-0.00497512
718.805	-0.00248756
718.877	0.00248756
718.95	-0.00995025
719.022	-0.00746269
719.094	0.00248756
719.166	0
719.238	-0.0223881
719.31	-0.0149254
719.382	0
719.454	-0.00995025
719.526	-0.00248756
719.598	-0.00248756
719.67	-0.00497512
719.742	-0.00248756
719.815	-0.0149254
719.887	-0.00248756
719.959	0.00746269
720.031	-0.0174129
720.103	-0.00746269
720.175	-0.00995025
720.247	-0.00248756
720.319	-0.00248756
720.391	0.00497512
720.463	-0.0174129
720.535	-0.00746269
720.607	-0.0273632
720.679	-0.00995025
720.751	-0.00746269
720.823	0.0124378
720.895	-0.00746269
720.967	-0.00497512
721.039	0
721.111	0
721.183	-0.00746269
721.255	0.00248756
721.327	-0.0124378
721.4	0
721.472	0.00248756
721.544	0.00497512
721.616	-0.00248756
721.688	0.0199005
721.76	0.0223881
721.832	0
721.904	0.00497512
721.976	-0.00497512
722.048	0
722.12	0.00746269
722.192	0.0124378
722.264	0
722.336	0.0199005
722.408	0
722.48	0.00248756
722.552	0.0124378
722.624	-0.00746269
722.696	0.0124378
722.768	-0.00746269
722.84	0.00995025
722.911	0.0124378
722.983	0.00497512
723.055	0.0199005
723.127	0.00248756
723.199	0.00746269
723.271	0.0223881
723.343	0.0124378
723.415	0.00995025
723.487	0.00995025
723.559	0.0124378
723.631	-0.00248756
723.703	0.0223881
723.775	-0.00248756
723.847	0.00995025
723.919	0
723.991	0.00995025
724.063	0.00746269
724.135	0.00248756
724.207	0.00995025
724.279	0.0149254
724.351	0.00746269
724.423	0.00746269
724.494	-0.00248756
724.566	0
724.638	0.0174129
724.71	0.00248756
724.782	0.00248756
724.854	0
724.926	0.00248756
724.998	-0.00248756
725.07	0
725.142	0.00995025
725.214	0.0199005
725.286	0.0199005
725.357	0.0124378
725.429	0.00248756
725.501	0.00248756
725.573	0.00995025
725.645	0.00995025
725.717	0.00497512
725.789	0.00746269
725.861	0.00995025
725.933	0.0223881
726.005	0.00746269
726.076	0
726.148	0.0223881
726.22	0.0124378
726.292	-0.00497512
726.364	0.00746269
726.436	0.0223881
726.508	0.0124378
726.58	0.0124378
726.651	0.00995025
726.723	0.00746269
726.795	0.0273632
726.867	0.0223881
726.939	0.00995025
727.011	0.0124378
727.083	0.0124378
727.154	0.0124378
727.226	0.00248756
727.298	0.00497512
727.37	0.0223881
727.442	0.0149254
727.514	0.00746269
727.585	0.0149254
727.657	0.0248756
727.729	0.00995025
727.801	0.0199005
727.873	0.00995025
727.945	0.0124378
728.016	0.0273632
728.088	0.0223881
728.16	0.0273632
728.232	0.0298507
728.304	0.0124378
728.376	0.0422886
728.447	0.0298507
728.519	0.0422886
728.591	0.0298507
728.663	0.0298507
728.735	0.0298507
728.806	0.0223881
728.878	0.0223881
728.95	0.0373134
729.022	0.0323383
729.094	0.0273632
729.165	0.0323383
729.237	0.0298507
729.309	0.0273632
729.381	0.0323383
729.453	0.0273632
729.524	0.0348259
729.596	0.0223881
729.668	0.00497512
729.74	0.0124378
729.811	0.0323383
729.883	0.0149254
729.955	0.0273632
730.027	0.0248756
730.098	0.0248756
730.17	0.0199005
730.242	0.0273632
730.314	0.0348259
730.385	0.0174129
730.457	0.0174129
730.529	0.00248756
730.601	0.0174129
730.672	0.00995025
730.744	0.0223881
730.816	0.0348259
730.888	0.0174129
730.959	0.0323383
731.031	0.0124378
731.103	0.0149254
731.175	0.0447761
731.246	0.0572139
731.318	0.0547264
731.39	0.0522388
731.462	0.0621891
731.533	0.0671642
731.605	0.0671642
731.677	0.0845771
731.748	0.0696517
731.82	0.079602
731.892	0.0671642
731.964	0.0995025
732.035	0.0995025
732.107	0.114428
732.179	0.0895522
732.25	0.0820896
732.322	0.0970149
732.394	0.0870647
732.465	0.0746269
732.537	0.0870647
732.609	0.0771144
732.68	0.0771144
732.752	0.0771144
732.824	0.0870647
732.895	0.0746269
732.967	0.0597015
733.039	0.0845771
733.11	0.0845771
733.182	0.0721393
733.254	0.0870647
733.325	0.0970149
733.397	0.0920398
733.469	0.0870647
733.54	0.0970149
733.612	0.126866
733.684	0.104478
733.755	0.109453
733.827	0.116915
733.899	0.0895522
733.97	0.0995025
734.042	0.0995025
734.114	0.0995025
734.185	0.10199
734.257	0.0920398
734.329	0.104478
734.4	0.0895522
734.472	0.0995025
734.543	0.0995025
734.615	0.0771144
734.687	0.0945274
734.758	0.121891
734.83	0.106965
734.902	0.0970149
734.973	0.119403
735.045	0.10199
735.116	0.104478
735.188	0.116915
735.26	0.109453
735.331	0.104478
735.403	0.126866
735.474	0.104478
735.546	0.121891
735.618	0.144279
735.689	0.154229
735.761	0.121891
735.832	0.10199
735.904	0.126866
735.975	0.0945274
736.047	0.139303
736.119	0.11194
736.19	0.0970149
736.262	0.131841
736.333	0.131841
736.405	0.131841
736.476	0.119403
736.548	0.139303
736.62	0.166667
736.691	0.126866
736.763	0.136816
736.834	0.146766
736.906	0.179104
736.977	0.164179
737.049	0.149254
737.12	0.166667
737.192	0.171642
737.264	0.146766
737.335	0.136816
737.407	0.134328
737.478	0.139303
737.55	0.144279
737.621	0.116915
737.693	0.121891
737.764	0.149254
737.836	0.119403
737.907	0.121891
737.979	0.121891
738.05	0.109453
738.122	0.139303
738.193	0.144279
738.265	0.136816
738.336	0.109453
738.408	0.134328
738.479	0.156716
738.551	0.149254
738.622	0.149254
738.694	0.159204
738.765	0.164179
738.837	0.174129
738.908	0.139303
738.98	0.144279
739.051	0.129353
739.123	0.116915
739.194	0.121891
739.266	0.124378
739.337	0.0995025
739.409	0.106965
739.48	0.10199
739.552	0.0995025
739.623	0.0920398
739.695	0.114428
739.766	0.0646766
739.838	0.0995025
739.909	0.0472637
739.98	0.0696517
740.052	0.0522388
740.123	0.0721393
740.195	0.0671642
740.266	0.0671642
740.338	0.0522388
740.409	0.0497512
740.481	0.0572139
740.552	0.0621891
740.623	0.0746269
740.695	0.0671642
740.766	0.0721393
740.838	0.0621891
740.909	0.0845771
740.981	0.0671642
741.052	0.0597015
741.123	0.0920398
741.195	0.0895522
741.266	0.0870647
741.338	0.0845771
741.409	0.114428
741.48	0.131841
741.552	0.134328
741.623	0.141791
741.695	0.149254
741.766	0.154229
741.837	0.156716
741.909	0.139303
741.98	0.124378
742.052	0.119403
742.123	0.134328
742.194	0.139303
742.266	0.146766
742.337	0.119403
742.409	0.136816
742.48	0.136816
742.551	0.149254
742.623	0.149254
742.694	0.146766
742.765	0.164179
742.837	0.191542
742.908	0.19403
742.98	0.196517
743.051	0.20398
743.122	0.208955
743.194	0.208955
743.265	0.206468
743.336	0.186567
743.408	0.19403
743.479	0.221393
743.55	0.218905
743.622	0.226368
743.693	0.248756
743.764	0.218905
743.836	0.226368
743.907	0.308458
743.978	0.318408
744.05	0.363184
744.121	0.358209
744.192	0.363184
744.264	0.425373
744.335	0.435323
744.406	0.472637
744.478	0.447761
744.549	0.4801
744.62	0.539801
744.691	0.559701
744.763	0.547264
744.834	0.58209
744.905	0.512438
744.977	0.564677
745.048	0.567164
745.119	0.567164
745.191	0.579602
745.262	0.549751
745.333	0.567164
745.404	0.58209
745.476	0.539801
745.547	0.579602
745.618	0.599502
745.69	0.552239
745.761	0.547264
745.832	0.534826
745.903	0.559701
745.975	0.579602
746.046	0.559701
746.117	0.589552
746.188	0.597015
746.26	0.606965
746.331	0.599502
746.402	0.59204
746.473	0.606965
746.545	0.609453
746.616	0.534826
746.687	0.552239
746.758	0.529851
746.83	0.529851
746.901	0.507463
746.972	0.460199
747.043	0.4801
747.114	0.4801
747.186	0.422886
747.257	0.400498
747.328	0.460199
747.399	0.440299
747.471	0.440299
747.542	0.39801
747.613	0.430348
747.684	0.435323
747.755	0.38806
747.827	0.348259
747.898	0.340796
747.969	0.308458
748.04	0.353234
748.111	0.308458
748.183	0.323383
748.254	0.335821
748.325	0.298507
748.396	0.271144
748.467	0.310945
748.539	0.268657
748.61	0.29602
748.681	0.238806
748.752	0.276119
748.823	0.266169
748.894	0.268657
748.966	0.236318
749.037	0.253731
749.108	0.278607
749.179	0.258706
749.25	0.253731
749.321	0.253731
749.393	0.233831
749.464	0.241294
749.535	0.256219
749.606	0.236318
749.677	0.211443
749.748	0.233831
749.819	0.201493
749.891	0.208955
749.962	0.186567
750.033	0.216418
750.104	0.206468
750.175	0.189055
750.246	0.176617
750.317	0.201493
750.388	0.164179
750.46	0.208955
750.531	0.21393
750.602	0.226368
750.673	0.196517
750.744	0.233831
750.815	0.211443
750.886	0.248756
750.957	0.233831
751.028	0.238806
751.099	0.199005
751.171	0.226368
751.242	0.216418
751.313	0.174129
751.384	0.19403
751.455	0.208955
751.526	0.199005
751.597	0.164179
751.668	0.166667
751.739	0.174129
751.81	0.18408
751.881	0.176617
751.952	0.164179
752.024	0.156716
752.095	0.176617
752.166	0.176617
752.237	0.18408
752.308	0.201493
752.379	0.20398
752.45	0.189055
752.521	0.201493
752.592	0.236318
752.663	0.201493
752.734	0.216418
752.805	0.226368
752.876	0.211443
752.947	0.223881
753.018	0.233831
753.089	0.228856
753.16	0.226368
753.231	0.226368
753.302	0.251244
753.373	0.221393
753.444	0.189055
753.515	0.231343
753.586	0.19403
753.657	0.238806
753.728	0.231343
753.799	0.20398
753.87	0.231343
753.941	0.191542
754.012	0.221393
754.083	0.216418
754.154	0.201493
754.225	0.206468
754.296	0.199005
754.367	0.18408
754.438	0.171642
754.509	0.208955
754.58	0.146766
754.651	0.169154
754.722	0.181592
754.793	0.146766
754.864	0.139303
754.935	0.119403
755.006	0.134328
755.077	0.116915
755.148	0.114428
755.219	0.106965
755.29	0.139303
755.361	0.11194
755.432	0.0970149
755.503	0.0920398
755.574	0.0845771
755.645	0.0646766
755.716	0.10199
755.787	0.0945274
755.858	0.0746269
755.929	0.0820896
755.999	0.0845771
756.07	0.0696517
756.141	0.0746269
756.212	0.0646766
756.283	0.0597015
756.354	0.0646766
756.425	0.0547264
756.496	0.0597015
756.567	0.0572139
756.638	0.0497512
756.709	0.0472637
756.78	0.0348259
756.85	0.0373134
756.921	0.0621891
756.992	0.0522388
757.063	0.0497512
757.134	0.0447761
757.205	0.0522388
757.276	0.0373134
757.347	0.0497512
757.418	0.0447761
757.489	0.0323383
757.559	0.0447761
757.63	0.0273632
757.701	0.0373134
757.772	0.0323383
757.843	0.0124378
757.914	0.0472637
757.985	0.0323383
758.056	0.0323383
758.126	0.0199005
758.197	0.0248756
758.268	0.0248756
758.339	0.0223881
758.41	0.0248756
758.481	0.0323383
758.551	0.0223881
758.622	0.0149254
758.693	0.00995025
758.764	0.0124378
758.835	0.0248756
758.906	0.0348259
758.977	0.0323383
759.047	0.0298507
759.118	0.0199005
759.189	0.0298507
759.26	0.0323383
759.331	0.0348259
759.401	0.0298507
759.472	0.0223881
759.543	0.0199005
759.614	0.0199005
759.685	0.0199005
759.756	0.0273632
759.826	0.0248756
759.897	0.0323383
759.968	0.00995025
760.039	0.0348259
760.11	0.00746269
760.18	0.0273632
760.251	0.00995025
760.322	0.0124378
760.393	0.0273632
760.463	0.00995025
760.534	0.0149254
760.605	0.0124378
760.676	0.0223881
760.747	0.00746269
760.817	0.0223881
760.888	0.0223881
760.959	0.0248756
761.03	0.00497512
761.1	0.0298507
761.171	0.0298507
761.242	0.0422886
761.313	0.0149254
761.383	0.0497512
761.454	0.0174129
761.525	0.0273632
761.596	0.0348259
761.666	0.0199005
761.737	0.0174129
761.808	0.0323383
761.879	0.0223881
761.949	0.0174129
762.02	0.0199005
762.091	0.0323383
762.162	0.039801
762.232	0.0199005
762.303	0.0124378
762.374	0.0199005
762.444	0.0447761
762.515	0.0323383
762.586	0.0199005
762.657	0.0298507
762.727	0.0273632
762.798	0.0248756
762.869	0.0273632
762.939	0.0223881
763.01	0.0348259
763.081	0.0373134
763.151	0.0223881
763.222	0.0273632
763.293	0.0373134
763.364	0.0373134
763.434	0.0248756
763.505	0.0273632
763.576	0.0323383
763.646	0.0497512
763.717	0.0223881
763.788	0.0373134
763.858	0.0273632
763.929	0.0547264
764	0.0547264
764.07	0.0572139
764.141	0.0746269
764.212	0.0522388
764.282	0.0646766
764.353	0.0895522
764.423	0.0995025
764.494	0.11194
764.565	0.124378
764.635	0.116915
764.706	0.154229
764.777	0.174129
764.847	0.196517
764.918	0.253731
764.989	0.298507
765.059	0.330846
765.13	0.38806
765.2	0.482587
765.271	0.604478
765.342	0.656716
765.412	0.751244
765.483	0.788557
765.553	0.863184
765.624	0.985075
765.695	1
765.765	0.977612
765.836	0.940299
765.907	0.977612
765.977	0.890547
766.048	0.781095
766.118	0.771144
766.189	0.68408
766.259	0.656716
766.33	0.574627
766.401	0.527363
766.471	0.422886
766.542	0.412935
766.612	0.400498
766.683	0.358209
766.753	0.328358
766.824	0.29602
766.895	0.236318
766.965	0.241294
767.036	0.206468
767.106	0.20398
767.177	0.18408
767.247	0.141791
767.318	0.139303
767.388	0.114428
767.459	0.121891
767.53	0.11194
767.6	0.0920398
767.671	0.0845771
767.741	0.0945274
767.812	0.0771144
767.882	0.0845771
767.953	0.0945274
768.023	0.0820896
768.094	0.0771144
768.164	0.0970149
768.235	0.0671642
768.305	0.0820896
768.376	0.0671642
768.446	0.0671642
768.517	0.0870647
768.587	0.0671642
768.658	0.0771144
768.728	0.0721393
768.799	0.0696517
768.869	0.0671642
768.94	0.0547264
769.01	0.0497512
769.081	0.0472637
769.151	0.0472637
769.222	0.0422886
769.292	0.0298507
769.363	0.0447761
769.433	0.0373134
769.504	0.0348259
769.574	0.0522388
769.645	0.0472637
769.715	0.0223881
769.786	0.0273632
769.856	0.0273632
769.926	0.0323383
769.997	0.0223881
770.067	0.0174129
770.138	0.0149254
770.208	0.0124378
770.279	0.0149254
770.349	0.0273632
770.42	0.0298507
770.49	0.0273632
770.56	0.00995025
770.631	0.0149254
770.701	0.0348259
770.772	0.0223881
770.842	0.00746269
770.913	0.00746269
770.983	0.00497512
771.053	0.00497512
771.124	0.0248756
771.194	0.0273632
771.265	0.0223881
771.335	0.00995025
771.405	0.0124378
771.476	0
771.546	0.00746269
771.617	0.0124378
771.687	-0.00248756
771.757	0.00746269
771.828	0.0124378
771.898	0.0149254
771.969	0.00248756
772.039	0
772.109	0.0124378
772.18	-0.00497512
772.25	0.00497512
772.32	0.0149254
772.391	0.00995025
772.461	0.0124378
772.532	0.00248756
772.602	0
772.672	0
772.743	0.00497512
772.813	0.00497512
772.883	0.0199005
772.954	-0.00248756
773.024	0.0199005
773.094	0.00746269
773.165	-0.00248756
773.235	0.00746269
773.305	0.0174129
773.376	0.0199005
773.446	0.00746269
773.516	0.0149254
773.587	0.00248756
773.657	0.00248756
773.727	-0.00248756
773.798	0.00746269
773.868	0.0149254
773.938	0.00746269
774.009	-0.00497512
774.079	-0.00497512
774.149	0
774.22	-0.00497512
774.29	0.0124378
774.36	0.00746269
774.43	0.0124378
774.501	0.0223881
774.571	0.00746269
774.641	0.00995025
774.712	0.00497512
774.782	0.0199005
774.852	0.00746269
774.922	-0.00248756
774.993	0.00497512
775.063	0
775.133	0.0124378
775.204	-0.00746269
775.274	0.00995025
775.344	0.0124378
775.414	0.00746269
775.485	0.00995025
775.555	0.00746269
775.625	0.0149254
775.695	0.00248756
775.766	0.0174129
775.836	0.00746269
775.906	0.0174129
775.976	0.0174129
776.047	-0.00497512
776.117	0.00995025
776.187	-0.00248756
776.257	0.0124378
776.327	0.0248756
776.398	0.0149254
776.468	0.0199005
776.538	0.0149254
776.608	0.0124378
776.679	0.0199005
776.749	0.00497512
776.819	0.0273632
776.889	0.0124378
776.959	0.0323383
777.03	0.00995025
777.1	0.0199005
777.17	0.00995025
777.24	0.00248756
777.31	-0.00746269
777.381	0.0223881
777.451	0.0174129
777.521	0.00497512
777.591	0.0323383
777.661	0.0149254
777.731	0.0223881
777.802	0.0572139
777.872	0.0273632
777.942	0.0348259
778.012	0.039801
778.082	0.0348259
778.153	0.0447761
778.223	0.0547264
778.293	0.0497512
778.363	0.0597015
778.433	0.0646766
778.503	0.0621891
778.573	0.0472637
778.644	0.0472637
778.714	0.0497512
778.784	0.0621891
778.854	0.0422886
778.924	0.0323383
778.994	0.0447761
779.064	0.039801
779.135	0.0273632
779.205	0.039801
779.275	0.0348259
779.345	0.0422886
779.415	0.0199005
779.485	0.0348259
779.555	0.0348259
779.625	0.0422886
779.695	0.0298507
779.766	0.0422886
779.836	0.0497512
779.906	0.0497512
779.976	0.0547264
780.046	0.039801
780.116	0.0373134
780.186	0.0472637
780.256	0.0646766
780.326	0.0497512
780.396	0.0447761
780.466	0.0373134
780.537	0.0472637
780.607	0.0547264
780.677	0.0497512
780.747	0.0298507
780.817	0.0373134
780.887	0.0547264
780.957	0.0497512
781.027	0.0472637
781.097	0.0646766
781.167	0.0646766
781.237	0.0646766
781.307	0.0696517
781.377	0.0597015
781.447	0.0572139
781.517	0.0547264
781.587	0.0820896
781.657	0.0597015
781.727	0.0920398
781.797	0.0696517
781.867	0.0621891
781.938	0.0771144
782.008	0.0696517
782.078	0.079602
782.148	0.0820896
782.218	0.0746269
782.288	0.0920398
782.358	0.079602
782.428	0.0771144
782.498	0.0746269
782.568	0.0870647
782.638	0.079602
782.708	0.079602
782.778	0.0671642
782.848	0.0945274
782.918	0.0845771
782.988	0.0970149
783.058	0.0970149
783.128	0.121891
783.198	0.11194
783.267	0.139303
783.337	0.126866
783.407	0.124378
783.477	0.0945274
783.547	0.116915
783.617	0.116915
783.687	0.131841
783.757	0.126866
783.827	0.129353
783.897	0.131841
783.967	0.116915
784.037	0.124378
784.107	0.126866
784.177	0.154229
784.247	0.139303
784.317	0.129353
784.387	0.119403
784.457	0.141791
784.527	0.151741
784.597	0.166667
784.666	0.134328
784.736	0.129353
784.806	0.126866
784.876	0.131841
784.946	0.144279
785.016	0.121891
785.086	0.136816
785.156	0.146766
785.226	0.116915
785.296	0.109453
785.366	0.104478
785.435	0.109453
785.505	0.106965
785.575	0.139303
785.645	0.0970149
785.715	0.126866
785.785	0.131841
785.855	0.0995025
785.925	0.0970149
785.995	0.141791
786.064	0.11194
786.134	0.136816
786.204	0.121891
786.274	0.139303
786.344	0.144279
786.414	0.139303
786.484	0.146766
786.553	0.169154
786.623	0.156716
786.693	0.191542
786.763	0.196517
786.833	0.208955
786.903	0.196517
786.973	0.236318
787.042	0.223881
787.112	0.243781
787.182	0.223881
787.252	0.266169
787.322	0.293532
787.392	0.28607
787.461	0.333333
787.531	0.375622
787.601	0.363184
787.671	0.375622
787.741	0.467662
787.81	0.440299
787.88	0.412935
787.95	0.455224
788.02	0.467662
788.09	0.457711
788.159	0.435323
788.229	0.460199
788.299	0.465174
788.369	0.447761
788.439	0.467662
788.508	0.465174
788.578	0.472637
788.648	0.517413
788.718	0.574627
788.787	0.574627
788.857	0.537313
788.927	0.564677
788.997	0.527363
789.067	0.485075
789.136	0.457711
789.206	0.410448
789.276	0.40796
789.346	0.353234
789.415	0.378109
789.485	0.30597
789.555	0.328358
789.625	0.320896
789.694	0.323383
789.764	0.28607
789.834	0.283582
789.903	0.281095
789.973	0.248756
790.043	0.228856
790.113	0.21393
790.182	0.206468
790.252	0.19403
790.322	0.223881
790.391	0.226368
790.461	0.233831
790.531	0.189055
790.601	0.189055
790.67	0.174129
790.74	0.191542
790.81	0.19403
790.879	0.189055
790.949	0.211443
791.019	0.18408
791.088	0.208955
791.158	0.21393
791.228	0.248756
791.297	0.236318
791.367	0.228856
791.437	0.226368
791.506	0.256219
791.576	0.248756
791.646	0.261194
791.715	0.293532
791.785	0.293532
791.855	0.281095
791.924	0.293532
791.994	0.256219
792.064	0.258706
792.133	0.31592
792.203	0.31592
792.273	0.308458
792.342	0.333333
792.412	0.340796
792.482	0.425373
792.551	0.420398
792.621	0.430348
792.69	0.477612
792.76	0.539801
792.83	0.557214
792.899	0.574627
792.969	0.636816
793.039	0.726368
793.108	0.733831
793.178	0.793532
793.247	0.853234
793.317	0.900498
793.387	0.900498
793.456	0.935323
793.526	0.902985
793.595	0.91791
793.665	0.863184
793.735	0.80597
793.804	0.808458
793.874	0.810945
793.943	0.718905
794.013	0.738806
794.082	0.669154
794.152	0.616915
794.222	0.604478
794.291	0.599502
794.361	0.562189
794.43	0.58209
794.5	0.552239
794.569	0.492537
794.639	0.507463
794.708	0.455224
794.778	0.445274
794.848	0.390547
794.917	0.412935
794.987	0.40796
795.056	0.38806
795.126	0.358209
795.195	0.365672
795.265	0.345771
795.334	0.308458
795.404	0.368159
795.473	0.310945
795.543	0.323383
795.612	0.30597
795.682	0.308458
795.751	0.320896
795.821	0.325871
795.89	0.283582
795.96	0.320896
796.029	0.248756
796.099	0.313433
796.168	0.320896
796.238	0.318408
796.307	0.30597
796.377	0.320896
796.446	0.310945
796.516	0.358209
796.585	0.30597
796.655	0.338308
796.724	0.328358
796.794	0.333333
796.863	0.338308
796.933	0.360697
797.002	0.353234
797.072	0.358209
797.141	0.405473
797.21	0.425373
797.28	0.358209
797.349	0.383085
797.419	0.338308
797.488	0.355721
797.558	0.353234
797.627	0.363184
797.697	0.310945
797.766	0.338308
797.835	0.31592
797.905	0.303483
797.974	0.28607
798.044	0.276119
798.113	0.308458
798.182	0.253731
798.252	0.261194
798.321	0.273632
798.391	0.273632
798.46	0.278607
798.529	0.29602
798.599	0.320896
798.668	0.28607
798.738	0.28607
798.807	0.246269
798.876	0.273632
798.946	0.348259
799.015	0.31592
799.085	0.29602
799.154	0.318408
799.223	0.293532
799.293	0.333333
799.362	0.348259
799.431	0.348259
799.501	0.353234
799.57	0.333333
799.64	0.353234
799.709	0.340796
799.778	0.368159
799.848	0.360697
799.917	0.338308
799.986	0.363184
800.056	0.360697
800.125	0.355721
800.194	0.368159
800.264	0.340796
800.333	0.368159
800.402	0.370647
800.472	0.360697
800.541	0.380597
800.61	0.358209
800.68	0.393035
800.749	0.370647
800.818	0.373134
800.888	0.343284
800.957	0.350746
801.026	0.373134
801.095	0.363184
801.165	0.325871
801.234	0.300995
801.303	0.308458
801.373	0.343284
801.442	0.313433
801.511	0.308458
801.581	0.298507
801.65	0.300995
801.719	0.28607
801.788	0.276119
801.858	0.261194
801.927	0.263682
801.996	0.273632
802.065	0.243781
802.135	0.223881
802.204	0.216418
802.273	0.238806
802.342	0.236318
802.412	0.236318
802.481	0.251244
802.55	0.216418
802.619	0.19403
802.689	0.196517
802.758	0.19403
802.827	0.206468
802.896	0.186567
802.966	0.174129
803.035	0.179104
803.104	0.186567
803.173	0.189055
803.243	0.174129
803.312	0.199005
803.381	0.161692
803.45	0.146766
803.519	0.199005
803.589	0.19403
803.658	0.156716
803.727	0.171642
803.796	0.174129
803.865	0.146766
803.935	0.151741
804.004	0.164179
804.073	0.156716
804.142	0.161692
804.211	0.154229
804.28	0.176617
804.35	0.166667
804.419	0.174129
804.488	0.159204
804.557	0.146766
804.626	0.166667
804.695	0.161692
804.765	0.166667
804.834	0.146766
804.903	0.151741
804.972	0.149254
805.041	0.151741
805.11	0.134328
805.18	0.154229
805.249	0.141791
805.318	0.149254
805.387	0.126866
805.456	0.151741
805.525	0.131841
805.594	0.114428
805.663	0.11194
805.733	0.139303
805.802	0.131841
805.871	0.154229
805.94	0.129353
806.009	0.131841
806.078	0.131841
806.147	0.131841
806.216	0.146766
806.285	0.139303
806.355	0.131841
806.424	0.104478
806.493	0.10199
806.562	0.136816
806.631	0.134328
806.7	0.134328
806.769	0.109453
806.838	0.121891
806.907	0.0995025
806.976	0.126866
807.045	0.141791
807.114	0.119403
807.183	0.106965
807.253	0.106965
807.322	0.0920398
807.391	0.114428
807.46	0.151741
807.529	0.114428
807.598	0.134328
807.667	0.124378
807.736	0.131841
807.805	0.124378
807.874	0.0920398
807.943	0.0895522
808.012	0.11194
808.081	0.0895522
808.15	0.114428
808.219	0.10199
808.288	0.134328
808.357	0.126866
808.426	0.109453
808.495	0.129353
808.564	0.114428
808.633	0.11194
808.702	0.144279
808.771	0.114428
808.84	0.119403
808.909	0.149254
808.978	0.119403
809.047	0.131841
809.116	0.124378
809.185	0.119403
809.254	0.134328
809.323	0.114428
809.392	0.126866
809.461	0.166667
809.53	0.149254
809.599	0.149254
809.668	0.161692
809.737	0.141791
809.806	0.151741
809.875	0.154229
809.944	0.161692
810.013	0.166667
810.082	0.181592
810.151	0.179104
810.22	0.199005
810.288	0.196517
810.357	0.211443
810.426	0.226368
810.495	0.208955
810.564	0.233831
810.633	0.281095
810.702	0.283582
810.771	0.318408
810.84	0.325871
810.909	0.31592
810.978	0.29602
811.047	0.328358
811.116	0.310945
811.184	0.320896
811.253	0.303483
811.322	0.303483
811.391	0.258706
811.46	0.268657
811.529	0.261194
811.598	0.243781
811.667	0.256219
[truncated: 1 more rows]

## Sheet: Panel (b) g(2)
Time delay (ns)	Coincidences
-44.8	0.220183
-44.6	0.165138
-44.4	0.440367
-44.2	0.275229
-44	0.275229
-43.8	0.385321
-43.6	0.165138
-43.4	0.275229
-43.2	0.275229
-43	0.220183
-42.8	0.550459
-42.6	0.605505
-42.4	0.165138
-42.2	0.440367
-42	0.550459
-41.8	0.275229
-41.6	0.220183
-41.4	0.385321
-41.2	0.275229
-41	0.440367
-40.8	0.715596
-40.6	0.605505
-40.4	0.550459
-40.2	0.715596
-40	0.330275
-39.8	0.550459
-39.6	0.93578
-39.4	0.66055
-39.2	0.93578
-39	0.550459
-38.8	0.715596
-38.6	0.385321
-38.4	0.990826
-38.2	0.605505
-38	0.605505
-37.8	0.66055
-37.6	0.440367
-37.4	0.66055
-37.2	0.550459
-37	0.605505
-36.8	0.440367
-36.6	0.110092
-36.4	0.330275
-36.2	0.330275
-36	0.330275
-35.8	0.495413
-35.6	0.495413
-35.4	0.440367
-35.2	0.330275
-35	0.275229
-34.8	0.330275
-34.6	0.330275
-34.4	0.275229
-34.2	0.220183
-34	0.330275
-33.8	0.550459
-33.6	0.275229
-33.4	0.220183
-33.2	0.220183
-33	0.275229
-32.8	0.165138
-32.6	0.330275
-32.4	0.275229
-32.2	0.110092
-32	0.275229
-31.8	0.275229
-31.6	0.330275
-31.4	0.495413
-31.2	0.440367
-31	0.275229
-30.8	0.550459
-30.6	0.495413
-30.4	0.275229
-30.2	0.330275
-30	0.495413
-29.8	0.110092
-29.6	0.110092
-29.4	0.330275
-29.2	0.605505
-29	0.605505
-28.8	0.605505
-28.6	0.605505
-28.4	0.165138
-28.2	0.385321
-28	0.550459
-27.8	0.440367
-27.6	0.770642
-27.4	0.495413
-27.2	0.770642
-27	0.550459
-26.8	0.715596
-26.6	0.880734
-26.4	0.605505
-26.2	0.880734
-26	0.715596
-25.8	0.825688
-25.6	0.165138
-25.4	0.495413
-25.2	0.825688
-25	0.550459
-24.8	0.770642
-24.6	0.495413
-24.4	0.605505
-24.2	0.275229
-24	0.550459
-23.8	0.385321
-23.6	0.275229
-23.4	0.440367
-23.2	0.495413
-23	0.440367
-22.8	0.495413
-22.6	0.165138
-22.4	0.220183
-22.2	0.275229
-22	0.220183
-21.8	0.330275
-21.6	0.440367
-21.4	0.330275
-21.2	0.220183
-21	0.385321
-20.8	0.165138
-20.6	0.440367
-20.4	0.330275
-20.2	0.110092
-20	0.385321
-19.8	0.220183
-19.6	0.220183
-19.4	0.440367
-19.2	0.165138
-19	0.330275
-18.8	0.165138
-18.6	0.220183
-18.4	0.220183
-18.2	0.385321
-18	0.220183
-17.8	0.220183
-17.6	0.275229
-17.4	0.495413
-17.2	0.275229
-17	0.550459
-16.8	0.440367
-16.6	0.165138
-16.4	0.495413
-16.2	0.330275
-16	0.385321
-15.8	0.66055
-15.6	0.605505
-15.4	0.275229
-15.2	0.66055
-15	0.880734
-14.8	0.220183
-14.6	0.550459
-14.4	0.220183
-14.2	0.66055
-14	0.550459
-13.8	0.715596
-13.6	0.93578
-13.4	0.275229
-13.2	0.605505
-13	0.440367
-12.8	0.550459
-12.6	0.770642
-12.4	0.440367
-12.2	0.385321
-12	0.385321
-11.8	0.495413
-11.6	0.330275
-11.4	0.330275
-11.2	0.440367
-11	0.385321
-10.8	0.605505
-10.6	0.220183
-10.4	0.385321
-10.2	0.220183
-10	0.330275
-9.8	0.385321
-9.6	0.440367
-9.4	0.495413
-9.2	0.165138
-9	0.385321
-8.8	0.330275
-8.6	0.220183
-8.4	0.110092
-8.2	0.220183
-8	0.440367
-7.8	0.165138
-7.6	0.165138
-7.4	0.275229
-7.2	0.110092
-7	0.110092
-6.8	0.220183
-6.6	0.275229
-6.4	0.275229
-6.2	0.110092
-6	0.110092
-5.8	0.385321
-5.6	0.165138
-5.4	0.110092
-5.2	0.330275
-5	0.165138
-4.8	0.275229
-4.6	0.275229
-4.4	0.385321
-4.2	0.330275
-4	0.440367
-3.8	0.110092
-3.6	0.165138
-3.4	0.275229
-3.2	0.165138
-3	0.0550459
-2.8	0.0550459
-2.6	0.220183
-2.4	0.110092
-2.2	0.165138
-2	0.220183
-1.8	0.110092
-1.6	0
-1.4	0.275229
-1.2	0.440367
-1	0.110092
-0.8	0.165138
-0.6	0.330275
-0.4	0.110092
-0.2	0.110092
-3.55271e-15	0.110092
0.2	0.0550459
0.4	0.385321
0.6	0.220183
0.8	0.110092
1	0.165138
1.2	0.220183
1.4	0.110092
1.6	0.165138
1.8	0.110092
2	0.110092
2.2	0.110092
2.4	0.110092
2.6	0.220183
2.8	0.220183
3	0.275229
3.2	0.220183
3.4	0.165138
3.6	0.220183
3.8	0.165138
4	0.220183
4.2	0.110092
4.4	0.275229
4.6	0.275229
4.8	0.275229
5	0.385321
5.2	0.0550459
5.4	0.275229
5.6	0.275229
5.8	0.165138
6	0.275229
6.2	0.330275
6.4	0.0550459
6.6	0.220183
6.8	0.275229
7	0.110092
7.2	0.220183
7.4	0.220183
7.6	0.440367
7.8	0.330275
8	0.385321
8.2	0.385321
8.4	0.330275
8.6	0.275229
8.8	0.440367
9	0.220183
9.2	0.550459
9.4	0.385321
9.6	0.495413
9.8	0.66055
10	0.440367
10.2	0.495413
10.4	0.605505
10.6	0.220183
10.8	0.330275
11	0.385321
11.2	0.66055
11.4	0.715596
11.6	0.66055
11.8	0.220183
12	0.715596
12.2	0.990826
12.4	0.66055
12.6	0.605505
12.8	0.550459
13	0.440367
13.2	0.275229
13.4	0.440367
13.6	0.715596
13.8	0.715596
14	0.495413
14.2	0.440367
14.4	0.440367
14.6	0.330275
14.8	0.220183
15	0.495413
15.2	0.495413
15.4	0.275229
15.6	0.880734
16	0.220183
16.2	0.220183
16.4	0.440367
16.6	0.275229
16.8	0.550459
17	0.165138
17.2	0.110092
17.4	0.330275
17.6	0.330275
17.8	0.330275
18	0.220183
18.2	0.385321
18.4	0.0550459
18.6	0.275229
18.8	0.495413
19	0.220183
19.2	0.385321
19.4	0.275229
19.6	0.330275
19.8	0.110092
20	0.385321
20.2	0.275229
20.4	0.330275
20.6	0.330275
20.8	0.330275
21	0.495413
21.2	0.275229
21.4	0.165138
21.6	0.165138
21.8	0.220183
22	0.440367
22.2	0.66055
22.4	0.275229
22.6	0.825688
22.8	0.495413
23	0.495413
23.2	0.440367
23.4	0.495413
23.6	0.715596
23.8	0.495413
24	0.495413
24.2	0.550459
24.4	0.825688
24.6	0.440367
24.8	0.66055
25	1.04587
25.2	0.495413
25.4	1.10092
25.6	0.440367
25.8	0.770642
26	0.550459
26.2	1.10092
26.4	0.93578
26.6	0.385321
26.8	0.495413
27	0.220183
27.2	0.385321
27.4	0.275229
27.6	0.495413
27.8	0.385321
28	0.275229
28.2	0.220183
28.4	0.275229
28.6	0.220183
28.8	0.275229
29	0.275229
29.2	0
29.4	0.440367
29.6	0.330275
29.8	0.550459
30	0.275229
30.2	0.220183
30.4	0.440367
30.6	0.110092
30.8	0.275229
31	0.385321
31.2	0.330275
31.4	0.330275
31.6	0.385321
31.8	0.275229
32	0.220183
32.2	0.110092
32.4	0.220183
32.6	0.220183
32.8	0.330275
33	0.110092
33.2	0.220183
33.4	0.440367
33.6	0.605505
33.8	0.220183
34	0.165138
34.2	0.220183
34.4	0.110092
34.6	0.220183
34.8	0.440367
35	0.66055
35.2	0.715596
35.4	0.550459
35.6	0.495413
35.8	0.605505
36	0.220183
36.2	0.495413
36.4	0.330275
36.6	0.550459
36.8	0.385321
37	0.825688
37.2	0.495413
37.4	0.330275
37.6	0.770642
37.8	0.93578
38	0.495413
38.2	0.825688
38.4	0.440367
38.6	0.715596
38.8	1.10092
39	0.495413
39.2	0.715596
39.4	0.715596
39.6	0.275229
39.8	0.550459
40	0.330275
40.2	0.440367
40.4	0.385321
40.6	0.275229
40.8	0.275229
41	0.66055
41.2	0.440367
41.4	0.550459
41.6	0.275229
41.8	0.330275
42	0.330275
42.2	0.330275
42.4	0.385321
42.6	0.220183
42.8	0.440367
43	0.165138
43.2	0.385321
43.4	0.220183
43.6	0.275229
43.8	0.440367
44	0.275229
44.2	0.385321
44.4	0.110092
44.6	0.495413
44.8	0.275229

## Sheet: Panels (c-e) Hyperspectral PL
		915.001	914.738	914.475	914.212	913.95	913.687	913.424	913.161	912.898	912.635	912.372	912.109	911.846	911.583	911.32	911.057	910.794	910.532	910.269	910.006	909.743	909.48	909.217	908.954	908.691	908.428	908.165	907.902	907.639	907.376	907.113	906.85	906.587	906.324	906.061	905.798	905.535	905.272	905.009	904.746	904.483	904.22	903.957	903.694	903.431	903.168	902.905	902.642
-5.75725	-4.16192	60	48	42	48	48	50	38	34	50	48	44	40	48	44	48	36	54	46	40	46	44	38	50	42	56	52	54	60	46	50	48	40	50	60	40	40	54	56	42	54	48	48	46	46	54	56	60	38
-5.75725	-3.96204	58	54	52	44	46	52	42	46	44	52	52	50	52	48	50	42	50	48	48	50	44	46	52	48	48	48	44	56	54	50	50	56	36	42	48	36	54	46	56	46	52	46	58	44	58	28	46	40
-5.75725	-3.76217	44	44	46	48	42	48	46	56	50	58	38	40	50	38	52	52	38	46	50	52	46	44	40	40	38	48	44	52	44	48	42	44	40	58	48	50	46	42	50	36	48	34	52	38	60	58	54	52
-5.75725	-3.56229	50	50	42	38	58	52	42	54	52	44	46	42	56	44	36	40	54	44	48	44	54	48	48	48	44	52	52	40	40	50	36	42	44	48	38	52	46	48	50	42	54	54	60	50	50	52	50	56
-5.75725	-3.36242	52	58	46	42	54	48	46	52	50	48	48	40	54	38	50	54	46	44	46	40	56	44	48	52	42	48	52	44	48	46	44	56	46	48	42	36	46	48	56	52	50	28	58	36	52	46	46	46
-5.75725	-3.16255	56	46	56	46	56	40	52	50	44	40	46	50	52	46	50	42	50	40	44	38	46	48	50	42	46	46	44	56	48	42	40	40	42	60	58	48	52	52	48	62	50	40	52	46	52	50	48	52
-5.75725	-2.96267	52	50	44	56	58	44	54	46	50	48	42	58	50	44	44	52	40	50	46	50	46	52	46	52	52	46	46	44	50	44	52	52	46	52	46	50	40	48	48	52	52	46	40	46	46	40	54	48
-5.75725	-2.7628	46	56	50	46	54	36	38	50	44	40	46	54	40	62	46	54	46	50	44	52	48	50	44	40	46	56	30	40	42	54	42	46	50	46	50	42	62	48	40	48	50	52	48	40	52	58	36	46
-5.75725	-2.56292	48	48	46	44	44	56	48	48	48	48	50	54	42	46	56	48	46	50	48	54	44	56	48	34	48	58	54	52	50	34	52	50	46	48	44	46	50	50	50	48	44	52	36	56	60	56	60	38
-5.75725	-2.36305	48	44	50	42	52	36	40	44	54	54	46	46	44	50	52	46	50	58	46	44	52	54	52	50	42	48	50	46	44	42	50	48	56	56	40	48	46	46	50	50	54	48	38	48	46	44	50	48
-5.75725	-2.16318	60	42	50	44	50	44	52	48	48	46	52	50	56	40	50	48	48	56	52	58	42	50	50	48	50	40	48	56	56	42	48	52	42	54	46	52	52	42	48	54	40	40	38	52	48	48	52	52
-5.75725	-1.9633	56	42	50	56	56	40	38	48	54	46	52	32	46	46	52	54	46	46	48	46	50	46	52	40	54	36	56	48	58	50	50	50	40	54	54	50	54	50	42	46	52	40	44	50	44	42	50	50
-5.75725	-1.76343	52	50	38	48	48	48	52	56	48	52	52	44	46	56	40	34	44	50	46	48	52	48	46	54	50	56	54	44	46	50	50	56	42	50	44	50	50	46	48	40	42	48	40	52	38	46	48	46
-5.75725	-1.56355	44	46	50	46	50	50	52	46	54	34	44	44	34	44	52	48	48	54	56	40	50	44	50	48	50	56	46	42	54	50	54	42	52	52	46	46	46	46	42	56	52	48	54	48	36	46	48	40
-5.75725	-1.36368	50	46	54	44	50	48	50	50	50	52	40	58	52	48	52	42	50	54	52	40	36	54	56	46	50	54	46	44	56	42	46	48	46	44	60	50	36	56	48	44	44	48	48	58	46	50	42	54
-5.75725	-1.16381	56	48	52	44	48	52	48	42	40	48	46	50	52	46	50	46	48	42	46	50	38	48	50	52	48	52	58	40	52	56	40	42	54	56	46	60	44	50	44	44	54	52	54	48	54	56	46	58
-5.75725	-0.963931	40	50	46	44	46	48	46	48	38	54	50	44	36	52	50	54	54	48	48	42	44	48	56	44	50	46	40	46	44	54	32	48	42	34	58	50	48	50	48	54	40	46	48	56	32	52	48	44
-5.75725	-0.764057	50	48	50	58	52	44	46	48	50	42	38	38	44	46	50	46	42	48	56	42	50	50	58	44	50	52	44	50	40	40	44	48	56	46	44	40	44	48	44	52	48	38	50	50	44	56	48	44
-5.75725	-0.564183	52	44	40	50	40	46	58	50	58	48	46	48	48	40	56	44	32	36	54	50	50	44	40	50	44	46	58	52	50	46	50	48	48	50	56	34	52	52	54	46	34	48	46	54	40	58	42	40
-5.75725	-0.364309	46	52	50	42	46	52	48	52	46	34	44	46	54	50	48	50	48	44	42	52	56	40	50	58	42	44	46	50	50	38	34	52	52	34	40	40	52	46	42	44	42	46	46	58	48	50	50	54
-5.75725	-0.164435	50	46	48	48	52	48	56	48	50	46	46	44	46	50	46	44	52	44	40	50	48	44	46	50	40	56	42	46	46	56	50	48	44	48	40	46	54	44	38	52	52	50	44	40	54	44	40	48
-5.75725	0.0354391	46	50	46	52	44	46	38	40	46	48	40	48	60	46	42	40	54	56	38	46	54	40	38	50	52	58	48	40	48	52	52	32	58	56	38	46	58	40	46	50	50	42	34	52	48	48	54	46
-5.75725	0.235313	44	52	50	46	42	50	46	48	44	54	52	54	50	46	62	44	40	46	50	40	46	52	50	44	48	44	46	40	38	50	56	40	46	50	50	50	44	44	40	42	54	38	48	42	54	46	52	54
-5.75725	0.435187	44	44	50	42	52	44	44	40	50	50	42	52	46	44	52	46	42	52	44	50	40	46	52	58	40	44	52	40	40	52	46	54	42	52	46	44	44	52	44	42	44	62	50	48	46	36	46	40
-5.75725	0.635061	60	38	52	48	48	46	42	46	44	48	42	50	48	46	46	54	44	54	50	46	48	46	48	42	44	60	46	52	42	52	52	48	50	42	46	54	40	50	48	48	58	46	44	46	46	40	42	34
-5.75725	0.834935	56	44	48	50	46	40	52	50	46	50	42	50	42	46	48	42	54	38	44	34	58	46	42	38	56	48	48	56	52	48	50	42	46	48	40	48	56	44	44	50	40	46	48	40	48	48	46	42
-5.75725	1.03481	40	56	60	44	48	36	42	50	44	48	56	44	48	50	42	52	36	48	42	42	40	42	46	50	52	52	46	52	48	50	48	54	42	58	44	46	46	50	54	44	48	48	54	50	44	44	48	44
-5.75725	1.23468	42	42	52	46	60	46	36	50	50	40	56	40	50	52	46	48	50	44	50	44	44	50	52	44	42	38	44	48	48	48	38	46	46	46	56	52	38	48	60	40	54	46	52	58	46	46	44	40
-5.75725	1.43456	50	56	44	34	46	56	56	48	46	54	48	48	54	48	50	42	44	44	54	54	48	56	58	50	46	50	58	46	42	50	48	48	44	48	44	48	40	40	52	44	44	52	50	48	52	52	44	44
-5.75725	1.63443	46	52	34	64	48	48	46	50	48	50	40	42	42	42	38	44	36	42	46	40	44	52	50	50	48	44	50	46	54	58	50	46	54	46	38	50	52	44	46	52	50	40	48	46	52	46	44	48
-5.75725	1.83431	56	50	36	50	46	58	44	48	46	36	42	44	36	48	36	44	50	56	48	46	48	48	50	50	50	54	50	40	52	50	46	42	38	52	44	46	46	38	36	44	32	36	46	46	54	50	52	46
-5.75725	2.03418	52	50	50	48	48	54	56	40	48	44	56	48	54	52	54	56	50	54	46	44	48	42	42	38	54	40	52	42	48	56	54	56	48	48	50	54	44	50	42	48	46	38	54	48	48	42	46	42
-5.75725	2.23405	44	60	56	44	44	66	48	52	38	50	48	40	50	46	52	38	54	50	48	42	54	40	52	46	42	40	52	46	46	28	62	50	56	50	52	36	42	46	52	44	52	52	54	36	44	44	48	46
-5.75725	2.43393	44	52	48	38	48	44	54	44	46	52	60	44	46	54	42	42	38	46	44	48	54	52	44	46	42	46	42	44	56	42	48	46	48	48	46	42	48	48	42	50	48	56	50	40	44	54	34	44
-5.75725	2.6338	56	56	50	46	50	44	48	52	46	48	46	42	52	50	56	36	50	52	42	44	44	50	44	44	50	58	52	52	54	44	46	42	40	38	38	42	48	52	42	50	46	56	40	40	48	44	42	48
-5.75725	2.83368	46	46	46	56	44	48	42	48	48	40	52	48	30	38	50	48	38	56	54	44	40	56	50	42	44	52	48	54	50	52	44	52	50	44	48	40	52	54	52	40	50	48	50	54	50	40	40	52
-5.75725	3.03355	56	50	52	48	46	42	46	56	34	38	48	52	48	54	52	54	44	50	50	50	40	46	54	48	46	50	42	54	50	48	42	42	40	48	52	46	50	42	36	42	38	50	48	48	42	52	50	46
-5.75725	3.23342	44	54	48	36	52	50	44	46	50	52	40	46	56	44	34	48	56	48	46	52	44	44	38	40	54	46	34	54	60	50	44	46	46	38	50	52	48	42	48	52	52	48	36	48	54	48	36	44
-5.75725	3.4333	44	52	54	50	42	46	50	52	50	56	50	36	56	52	48	40	38	54	52	46	48	56	46	46	44	52	48	52	54	40	36	52	50	42	44	38	46	42	40	54	38	56	44	46	40	36	50	50
-5.75725	3.63317	44	48	52	52	46	42	48	46	48	50	44	38	56	46	56	38	40	46	46	50	48	48	40	52	40	52	42	56	50	50	50	50	50	38	46	42	50	44	46	48	50	56	48	46	54	50	46	44
-5.75725	3.83305	50	58	46	44	48	40	46	48	42	48	46	46	52	52	48	48	48	46	54	56	40	46	52	48	46	56	42	54	50	52	46	36	48	64	64	42	54	44	54	46	52	40	52	46	38	38	48	46
-5.75725	4.03292	48	52	54	52	48	50	46	46	36	46	50	52	44	46	50	52	50	48	46	52	50	46	40	44	40	48	44	40	46	54	44	54	38	50	48	56	44	48	50	48	54	44	42	42	42	50	44	50
-5.75725	4.23279	42	54	40	40	54	48	46	42	58	36	48	46	52	48	50	42	50	44	44	52	52	42	48	48	48	38	50	46	54	54	38	52	48	48	40	52	54	54	58	54	44	42	46	48	52	50	40	44
-5.75725	4.43267	56	48	38	42	52	52	50	46	40	42	52	56	56	48	44	48	48	50	46	50	52	52	46	46	40	42	50	44	56	40	56	48	54	48	48	54	34	46	54	44	48	38	46	56	42	48	48	48
-5.75725	4.63254	46	52	50	42	52	44	52	44	38	52	44	42	46	48	48	46	54	54	48	52	52	34	46	42	44	46	54	40	52	48	42	38	50	52	54	48	46	56	50	48	52	48	42	50	48	50	48	46
-5.75725	4.83242	58	52	50	48	42	50	52	44	56	48	52	50	44	52	48	46	46	52	42	40	48	42	48	40	52	50	56	42	54	46	46	50	52	48	44	38	44	44	54	40	50	42	40	48	56	38	56	46
-5.75725	5.03229	48	50	42	40	44	52	46	44	50	44	52	50	42	42	46	42	44	48	46	50	50	44	48	44	44	52	52	48	44	48	48	42	48	56	38	52	42	48	42	40	58	54	42	38	56	56	46	54
-5.75725	5.23216	48	50	50	48	52	48	44	52	56	48	52	48	52	46	52	38	52	56	62	46	42	54	46	46	54	46	50	54	48	42	42	52	42	40	46	54	46	46	46	56	44	48	52	54	44	36	54	42
-5.75725	5.43204	42	40	60	40	52	50	54	50	42	52	50	52	42	40	58	48	46	54	44	54	50	50	56	58	46	52	40	42	52	44	48	52	46	48	56	46	44	42	44	48	44	46	50	56	48	52	54	38
-5.75725	5.63191	48	44	54	52	50	52	40	54	40	48	48	44	36	38	36	46	42	50	50	46	54	46	56	48	44	52	52	42	52	44	52	58	54	44	48	58	48	40	52	52	42	54	44	52	48	40	54	58
-5.75725	5.83179	44	46	42	46	56	48	58	40	46	46	44	48	50	46	54	54	44	44	52	54	54	40	56	48	54	46	40	52	44	44	56	44	54	44	52	52	56	46	46	46	50	46	50	42	58	46	50	60
-5.75725	6.03166	46	50	50	42	54	46	46	44	48	50	46	42	48	46	42	48	48	48	44	48	54	44	56	42	44	50	54	50	46	46	46	44	50	50	62	46	54	50	54	44	48	44	46	52	48	34	48	48
-5.75725	6.23153	38	42	34	40	50	52	42	52	42	44	38	52	50	52	36	52	50	54	46	54	44	44	46	48	44	44	52	50	48	40	48	42	48	50	42	48	54	38	42	52	44	44	52	54	42	42	48	36
-5.75725	6.43141	44	36	52	54	48	38	46	40	46	46	46	64	42	46	52	42	48	46	40	42	46	42	38	40	52	38	42	46	56	56	44	52	52	48	48	54	42	44	54	50	46	42	50	48	48	52	46	54
-5.75725	6.63128	44	42	54	52	42	54	52	56	50	52	44	50	52	42	50	26	42	40	58	46	48	62	50	56	52	46	46	44	52	50	48	54	48	50	44	50	48	42	54	54	54	50	44	42	42	46	48	52
-5.75725	6.83116	56	32	52	34	46	52	54	36	48	50	46	38	54	48	60	46	56	52	44	48	42	44	46	44	48	48	44	44	44	52	48	44	38	50	48	58	40	46	52	48	52	46	56	46	40	48	50	48
-5.75725	7.03103	54	50	46	46	56	54	42	40	50	52	40	44	52	42	44	46	32	58	46	52	44	50	54	42	52	50	54	42	46	50	42	50	50	42	46	44	44	50	48	54	42	40	52	46	46	48	46	42
-5.75725	7.23091	58	44	46	38	44	50	46	44	56	36	40	46	44	50	52	48	44	50	44	48	54	54	44	52	48	40	54	48	48	54	40	54	52	44	44	50	58	46	48	56	48	46	50	44	52	48	52	50
-5.75725	7.43078	42	54	44	44	48	44	52	46	46	44	50	40	60	46	50	56	46	40	52	56	50	42	52	48	52	44	48	54	54	48	48	54	48	42	52	48	46	52	46	38	42	46	50	48	50	42	50	54
-5.75725	7.63065	48	52	48	52	56	50	48	48	48	46	46	48	46	54	38	44	54	46	48	54	52	38	44	46	44	42	52	46	50	54	50	56	58	50	54	46	60	44	56	50	36	46	46	48	52	52	48	44
-5.75725	7.83053	46	46	46	54	48	50	46	44	44	46	38	50	42	44	46	44	44	40	52	44	58	42	48	42	42	46	48	50	50	44	40	50	56	40	48	42	54	60	52	44	54	42	44	46	48	54	36	48
-5.75725	8.0304	46	38	46	48	42	52	50	42	40	50	48	40	42	48	50	40	40	50	44	44	50	46	46	44	50	44	48	48	48	44	50	42	46	56	46	42	46	58	52	48	48	44	50	44	48	46	46	48
-5.75725	8.23028	42	54	48	46	48	44	46	46	52	56	44	44	52	52	50	48	62	50	48	56	54	42	48	40	48	44	58	34	50	50	36	54	46	44	40	50	44	34	54	40	46	52	44	48	50	52	46	46
-5.75725	8.43015	38	48	48	40	46	46	38	52	54	52	22	58	56	58	48	46	40	44	56	46	42	48	46	44	56	48	50	46	44	54	46	50	48	42	48	46	56	56	54	50	48	44	44	50	52	44	52	42
-5.75725	8.63002	48	54	42	46	44	44	48	52	48	38	56	46	46	48	38	48	46	38	44	36	46	52	58	52	50	54	40	46	44	48	42	42	52	36	44	52	48	38	46	50	48	52	36	50	40	48	52	46
-5.75725	8.8299	46	48	44	42	48	46	44	48	44	46	64	52	42	44	52	44	46	50	48	46	50	48	34	54	48	42	54	40	40	42	48	48	46	42	44	52	40	44	52	54	38	46	34	46	48	48	54	52
-5.75725	9.02977	48	50	42	42	48	54	44	58	52	58	50	44	42	50	52	46	48	44	42	52	50	40	56	34	54	48	56	54	38	52	30	50	54	52	42	46	50	48	44	38	52	56	52	42	50	42	40	56
-5.75725	9.22965	54	50	42	34	52	52	46	40	48	46	46	44	34	38	50	52	50	50	50	48	46	52	46	48	50	50	44	54	50	40	42	48	42	48	52	46	52	48	54	46	46	52	48	52	42	44	40	54
-5.75725	9.42952	50	50	56	48	44	46	46	44	50	48	54	44	58	48	50	44	42	48	46	46	50	50	44	38	54	42	54	52	50	48	48	52	58	50	46	56	46	60	50	58	48	44	48	50	46	42	52	40
-5.75725	9.62939	44	48	46	48	48	54	52	48	32	54	48	56	42	46	44	38	44	46	28	46	46	48	46	38	44	44	44	48	48	54	42	48	44	48	48	42	50	52	42	46	46	42	50	46	52	48	50	48
-5.75725	9.82927	46	46	40	52	46	46	46	48	42	44	48	54	54	46	52	56	44	50	50	58	54	54	48	46	42	42	46	56	44	46	48	40	48	38	46	48	54	46	48	46	48	48	52	52	52	40	38	50
-5.75725	10.0291	34	40	54	44	56	52	40	44	52	40	46	48	48	48	46	46	50	52	44	34	56	48	42	50	52	46	48	40	56	50	34	44	56	46	46	54	52	52	48	54	56	44	52	48	52	48	56	50
-5.75725	10.229	48	38	52	44	48	48	54	44	40	46	54	40	52	42	36	38	50	40	42	42	50	46	48	56	48	46	58	50	48	42	50	54	40	46	48	56	46	44	58	44	44	48	54	50	48	50	42	54
-5.75725	10.4289	48	44	52	56	48	46	44	44	50	46	52	48	44	44	46	50	38	48	46	56	50	40	48	60	40	52	50	52	40	38	46	48	44	42	46	48	50	50	44	38	38	40	44	52	48	44	38	50
-5.75725	10.6288	52	52	42	42	44	50	36	54	44	40	42	52	44	40	48	50	46	40	52	52	46	54	46	52	52	44	60	50	48	34	46	50	48	48	42	42	48	50	42	54	44	50	42	44	52	42	42	40
-5.75725	10.8286	42	48	42	50	54	52	50	48	52	38	40	44	44	56	50	48	44	42	48	50	46	50	48	60	46	56	54	40	52	54	44	44	50	54	48	42	48	46	44	42	42	50	40	50	46	58	48	42
-5.75725	11.0285	52	46	40	56	52	54	42	52	46	32	42	52	56	48	52	50	58	42	42	48	46	44	36	48	40	40	58	54	48	46	50	52	56	52	46	40	52	46	38	42	50	54	50	42	44	38	42	52
-5.75725	11.2284	50	50	48	50	48	46	56	42	40	50	46	54	48	48	44	52	26	36	44	46	50	44	48	52	42	42	50	44	52	50	38	46	48	50	44	44	42	56	46	44	54	52	36	44	48	58	38	48
-5.75725	11.4283	52	58	44	52	30	72	46	46	50	44	46	36	46	50	46	54	54	42	50	42	48	40	56	48	52	50	50	50	46	42	42	58	48	60	48	46	46	50	52	52	48	48	52	42	42	46	58	46
-5.75725	11.6281	46	50	28	44	46	46	46	56	54	46	52	44	52	54	48	40	42	48	60	44	44	44	52	52	46	46	46	52	42	60	34	46	50	36	50	42	38	54	52	44	44	46	50	42	48	56	64	48
-5.75725	11.828	50	52	46	44	50	52	40	40	46	50	52	46	58	46	44	56	44	46	52	58	36	46	52	50	42	48	46	48	42	50	46	52	38	50	40	54	46	54	44	54	44	46	48	50	34	46	54	50
-5.75725	12.0279	58	58	46	46	42	50	52	52	46	56	60	40	40	44	40	48	40	54	44	46	52	50	46	38	36	46	50	44	46	34	48	42	38	36	42	54	40	46	46	46	48	48	44	46	42	54	56	40
-5.75725	12.2278	52	58	46	46	50	48	46	52	42	48	44	48	56	52	54	34	46	50	44	48	60	36	48	50	48	54	40	44	44	50	52	42	42	48	40	52	40	54	44	52	46	48	48	42	56	52	42	48
-5.75725	12.4276	40	44	48	62	52	50	42	46	54	54	30	50	36	42	44	44	54	50	46	52	50	54	40	50	42	46	50	46	52	42	48	42	42	44	46	50	44	52	44	50	40	32	50	40	46	42	48	42
-5.75725	12.6275	48	64	52	50	46	42	50	54	54	48	48	40	58	48	60	48	62	40	46	50	38	56	50	48	48	48	58	48	44	40	46	46	44	48	38	46	50	52	54	42	54	44	56	52	54	44	50	46
-5.75725	12.8274	60	48	48	58	52	44	52	54	58	40	54	46	44	52	44	34	44	58	38	42	48	50	52	52	42	46	48	54	48	44	48	44	46	48	48	44	44	48	44	46	38	50	46	56	46	52	50	56
-5.75725	13.0273	56	44	48	46	48	52	48	46	52	40	56	48	52	50	54	52	48	48	50	44	52	56	44	46	48	50	52	46	56	50	50	52	46	42	44	42	40	52	44	36	50	50	50	46	46	38	50	44
-5.75725	13.2271	50	52	46	38	48	42	50	48	56	42	46	52	54	50	58	44	48	52	50	52	54	48	42	46	52	44	54	44	46	38	52	48	56	42	54	58	44	56	60	42	64	50	48	54	48	54	50	48
-5.75725	13.427	52	54	60	58	44	56	48	44	50	54	56	42	46	52	50	48	54	48	58	42	50	56	30	46	52	48	48	46	38	44	52	52	50	44	60	44	44	52	56	44	56	50	54	60	26	52	44	48
-5.75725	13.6269	40	46	52	50	46	56	54	44	46	42	50	48	42	54	44	46	50	46	42	50	42	48	44	46	52	46	48	48	48	52	50	44	50	52	52	44	40	50	44	46	60	54	40	48	46	48	42	46
-5.75725	13.8267	38	52	52	52	52	54	48	38	62	50	50	50	44	50	46	50	44	40	48	54	50	40	38	44	46	44	42	48	44	46	46	46	42	34	50	48	42	48	50	40	48	46	48	50	46	48	42	46
-5.75725	14.0266	48	56	44	52	54	52	42	50	46	56	42	52	40	42	54	48	46	42	46	48	56	48	50	56	44	42	48	44	44	50	46	52	44	48	46	54	50	50	50	56	44	42	52	52	44	48	46	48
-5.75725	14.2265	52	34	48	52	48	62	46	52	44	46	48	50	38	40	50	44	50	46	48	64	52	60	50	44	42	46	46	58	44	46	42	48	38	46	52	40	48	50	48	44	52	42	42	52	56	48	50	48
-5.75725	14.4264	52	42	44	48	52	48	52	44	42	46	44	46	50	48	58	40	46	44	56	42	54	42	40	44	52	56	46	56	48	46	44	40	48	50	52	50	46	58	56	62	46	54	44	38	42	42	58	54
-5.75725	14.6262	46	50	46	42	46	40	48	52	40	44	46	58	38	42	54	40	50	58	52	52	38	36	52	48	44	56	52	46	44	40	44	44	42	58	48	40	42	44	54	44	36	44	48	58	42	50	50	52
-5.55812	-4.16192	54	46	48	50	58	50	42	54	50	38	44	56	42	50	50	50	42	42	46	50	52	54	32	52	44	52	50	48	54	44	48	44	42	50	48	50	50	48	34	60	48	46	46	40	50	46	46	54
-5.55812	-3.96204	48	30	40	50	48	56	52	48	46	62	44	52	50	38	42	48	38	54	46	40	52	58	38	46	42	54	36	42	44	52	42	60	46	50	60	46	48	48	50	46	42	48	42	52	46	54	46	52
-5.55812	-3.76217	48	60	42	50	42	42	48	56	60	40	50	52	56	48	42	52	44	44	46	44	42	44	38	44	48	54	32	54	54	46	42	48	50	58	52	42	46	48	54	46	44	64	58	54	54	32	46	46
-5.55812	-3.56229	46	46	52	48	50	46	52	50	52	48	38	44	54	38	42	48	50	48	48	50	48	24	50	48	38	46	50	42	48	50	52	42	42	56	52	52	50	48	56	50	52	50	46	58	42	50	50	26
-5.55812	-3.36242	50	48	58	42	34	42	36	50	48	46	52	54	54	44	42	50	56	46	48	48	52	40	44	44	50	36	44	50	42	44	40	48	46	44	48	52	52	48	50	46	50	40	52	50	40	60	48	42
-5.55812	-3.16255	40	54	42	40	36	50	48	54	40	48	48	40	54	48	58	48	44	46	48	50	42	48	34	58	42	60	50	50	44	46	44	50	46	32	58	52	50	40	46	50	52	44	52	54	40	48	46	48
-5.55812	-2.96267	50	46	54	50	46	46	46	46	44	46	52	40	52	52	46	42	52	48	50	50	44	48	50	52	50	44	54	52	38	46	38	38	48	36	52	46	46	44	52	60	52	44	38	50	46	52	48	48
-5.55812	-2.7628	46	44	46	60	44	36	48	46	48	38	48	48	44	44	58	48	46	48	44	50	48	50	38	50	42	38	48	44	54	46	44	34	44	50	54	46	50	46	44	42	48	40	54	52	42	50	52	54
-5.55812	-2.56292	44	42	54	50	40	44	56	44	46	48	50	54	52	36	48	52	42	46	44	48	50	54	44	48	38	52	58	54	46	48	42	50	44	36	56	48	48	56	46	48	42	50	50	48	40	52	44	56
-5.55812	-2.36305	36	38	40	50	50	42	44	50	46	44	48	38	40	36	58	44	38	52	38	46	52	56	48	54	48	48	54	50	56	52	52	42	40	50	44	52	36	46	52	52	42	42	42	48	40	44	48	40
-5.55812	-2.16318	52	42	48	44	42	38	54	38	58	50	48	44	42	44	40	38	48	50	50	60	40	54	46	50	46	50	44	48	40	42	48	46	42	48	42	52	42	52	58	50	48	42	54	44	46	42	54	54
-5.55812	-1.9633	56	54	38	48	54	56	36	58	46	46	54	52	40	48	50	42	50	34	36	58	52	58	46	38	46	46	50	52	62	52	40	48	56	30	48	54	48	50	42	46	36	42	48	50	50	42	42	60
-5.55812	-1.76343	28	58	46	32	48	46	50	48	48	50	52	42	52	42	48	48	42	44	46	54	42	44	42	40	56	40	44	42	54	44	42	52	54	48	52	52	60	42	40	46	52	50	54	60	46	52	44	48
-5.55812	-1.56355	60	60	42	62	40	46	50	48	46	44	54	52	56	44	46	56	54	56	44	46	44	48	50	44	58	46	44	52	40	38	60	48	48	44	52	50	48	46	52	46	48	56	54	58	46	52	50	48
-5.55812	-1.36368	56	38	52	34	54	40	50	52	50	52	38	52	54	44	44	58	52	50	54	58	46	48	38	48	48	54	52	44	54	58	40	54	50	44	60	46	58	44	48	58	48	46	52	56	46	52	50	44
-5.55812	-1.16381	48	44	48	44	44	44	46	44	46	52	40	58	46	42	42	54	50	32	38	52	40	46	42	52	40	44	48	50	52	44	42	50	46	46	54	48	42	46	52	36	38	54	50	46	38	44	44	42
-5.55812	-0.963931	46	46	48	50	44	50	48	44	56	46	54	38	50	52	52	54	46	38	40	50	40	50	54	52	42	40	56	52	30	44	52	34	42	50	48	46	50	50	38	46	46	54	52	56	50	52	50	44
-5.55812	-0.764057	48	48	48	56	46	56	60	46	54	44	54	52	54	46	42	52	36	54	52	42	48	42	54	58	52	48	50	40	32	56	46	44	50	48	46	34	52	44	50	46	52	36	64	42	44	48	38	48
-5.55812	-0.564183	50	52	56	46	50	44	42	48	54	48	54	48	44	48	50	40	46	42	56	48	44	48	48	38	52	58	54	50	50	40	48	50	50	50	18	50	48	60	38	54	42	56	40	48	40	52	40	50
-5.55812	-0.364309	42	48	48	48	44	44	48	40	44	42	52	46	56	48	46	50	44	52	46	50	44	56	34	44	48	44	50	42	52	50	46	50	52	50	48	50	50	52	52	48	50	60	44	52	54	46	50	54
-5.55812	-0.164435	52	50	42	46	50	52	40	46	50	50	40	58	44	56	46	48	56	44	50	50	52	46	58	46	48	54	52	52	34	44	46	48	50	54	46	42	52	48	56	46	44	52	48	44	46	48	46	44
-5.55812	0.0354391	56	44	48	60	54	44	56	52	50	42	44	58	42	36	46	42	46	44	40	54	48	46	36	40	44	44	36	40	50	44	38	48	52	50	50	48	56	44	46	38	56	50	46	48	52	44	36	46
-5.55812	0.235313	50	56	44	44	46	44	40	56	50	56	40	48	52	52	44	52	52	46	40	52	40	48	42	50	46	48	58	46	44	42	48	40	52	46	52	44	50	50	46	48	54	48	46	52	62	34	42	48
-5.55812	0.435187	58	48	50	42	50	40	44	54	36	46	42	54	38	50	50	42	52	52	48	48	40	50	48	50	42	46	56	56	50	48	54	50	48	48	50	50	46	54	42	58	54	56	42	42	50	44	52	50
-5.55812	0.635061	44	44	44	46	58	40	40	50	46	38	44	48	40	40	44	56	32	50	44	48	50	34	48	40	54	44	58	42	52	44	44	44	46	46	48	40	46	44	58	44	36	38	40	42	42	40	46	52
-5.55812	0.834935	48	54	48	46	38	40	52	44	44	46	44	54	52	42	50	64	34	46	38	44	46	48	46	48	34	50	50	44	54	48	52	46	42	36	50	42	54	48	48	52	46	58	48	56	54	58	48	54
-5.55812	1.03481	56	50	46	52	38	58	50	40	38	52	40	54	46	44	50	52	42	56	52	52	48	48	38	42	46	52	56	46	48	44	50	60	50	44	50	54	36	44	52	48	40	48	48	50	46	50	50	52
-5.55812	1.23468	48	58	40	46	52	56	52	52	42	48	46	48	46	54	44	46	50	46	44	54	52	50	54	46	42	46	42	40	46	42	32	42	46	58	44	44	50	50	46	42	44	50	46	56	52	48	48	48
-5.55812	1.43456	54	42	48	40	40	44	44	34	60	52	48	36	52	46	50	50	52	50	48	42	48	60	42	44	44	52	50	56	52	50	44	46	42	44	52	54	52	48	38	50	40	46	44	50	38	52	42	44
-5.55812	1.63443	56	32	38	46	44	46	46	54	48	50	34	46	50	52	54	46	52	56	52	52	46	34	56	46	48	54	40	50	48	44	54	42	38	52	52	50	54	38	36	50	44	52	54	54	48	60	44	42
-5.55812	1.83431	42	48	52	48	48	52	44	48	44	54	46	50	48	48	48	38	44	48	50	50	44	46	46	60	44	52	44	58	46	50	58	50	44	34	52	46	50	48	42	52	42	40	44	54	50	44	52	54
-5.55812	2.03418	54	50	48	42	46	38	48	44	54	56	34	48	40	48	48	50	56	60	46	42	32	48	56	50	42	50	50	50	48	44	36	42	48	50	32	52	44	44	44	44	44	52	52	52	42	52	46	52
-5.55812	2.23405	44	42	52	52	44	56	50	44	44	56	50	48	44	44	44	46	48	54	38	44	50	46	50	48	40	54	46	52	48	40	50	44	48	48	42	54	34	40	48	46	40	46	50	48	50	44	32	54
-5.55812	2.43393	48	36	50	50	46	38	46	60	42	48	50	46	42	58	46	50	40	42	50	52	50	56	48	56	36	56	54	54	44	48	44	40	42	50	54	46	46	52	40	40	52	48	40	56	42	38	48	48
-5.55812	2.6338	38	42	44	42	42	36	46	56	46	44	50	56	44	50	50	40	42	52	40	50	50	50	52	52	50	38	56	42	46	40	44	52	46	52	36	50	48	54	50	52	44	54	46	60	44	44	44	54
-5.55812	2.83368	46	42	48	38	54	40	60	46	58	50	50	44	48	32	34	34	50	54	56	42	50	50	50	42	48	46	52	50	52	44	54	46	38	60	44	44	46	56	50	42	42	52	46	54	48	50	48	42
-5.55812	3.03355	50	40	48	50	48	46	38	52	62	44	44	50	48	44	48	58	48	52	52	40	50	50	46	48	36	54	42	48	50	56	44	42	44	54	42	44	46	42	40	48	54	38	42	46	52	50	48	50
-5.55812	3.23342	50	52	54	52	52	48	52	54	58	64	52	52	52	48	50	48	56	50	50	50	50	52	46	46	38	48	52	44	44	50	48	52	58	50	50	60	44	52	58	38	52	42	46	46	48	46	48	52
-5.55812	3.4333	48	56	54	48	40	44	52	56	34	52	46	44	42	38	50	48	42	40	52	52	40	50	42	46	48	46	44	44	46	46	46	48	42	52	34	52	44	42	52	52	48	50	48	50	54	46	44	54
-5.55812	3.63317	50	56	40	58	40	42	48	44	52	42	44	54	52	46	54	40	46	42	44	48	48	52	52	50	50	42	42	56	54	38	46	42	48	52	48	34	56	52	30	58	42	64	46	42	48	52	52	54
-5.55812	3.83305	52	48	50	48	40	40	56	48	48	44	54	50	62	44	56	58	52	50	44	54	36	46	46	42	50	22	36	44	46	58	48	56	44	42	40	54	44	54	40	48	50	52	50	48	46	44	42	52
-5.55812	4.03292	52	48	42	44	44	50	52	34	44	48	54	40	46	38	42	46	56	44	52	38	50	56	46	54	46	56	54	44	52	46	48	46	56	52	44	58	46	52	44	36	58	46	48	44	44	52	54	58
-5.55812	4.23279	52	52	54	46	50	48	48	56	46	50	50	52	44	46	50	54	54	52	52	48	50	42	50	42	44	56	44	50	48	50	44	48	54	46	54	48	54	50	46	48	52	48	46	54	50	44	46	42
-5.55812	4.43267	48	48	30	42	46	40	56	56	48	38	48	44	46	46	46	46	52	46	50	42	52	46	48	48	56	50	48	54	36	48	54	50	48	40	60	54	50	40	46	38	48	46	52	40	62	48	40	50
-5.55812	4.63254	48	54	44	44	50	52	46	40	52	44	52	48	46	44	46	44	42	50	48	54	36	36	48	46	44	42	48	56	40	48	40	48	58	52	44	42	50	58	52	48	48	48	48	48	42	44	48	48
-5.55812	4.83242	54	54	38	40	50	52	50	48	48	52	48	40	40	44	48	40	54	48	44	36	44	48	52	54	48	44	52	50	44	48	50	44	46	50	46	58	44	50	48	54	56	48	60	42	54	46	52	52
-5.55812	5.03229	46	56	56	50	50	50	56	36	42	44	54	48	46	48	44	52	38	50	48	52	42	54	48	54	34	54	48	48	46	40	50	48	50	48	48	50	54	46	52	50	48	50	56	54	46	50	36	48
-5.55812	5.23216	36	46	46	46	38	42	58	44	56	46	48	50	38	52	54	54	40	42	48	46	60	54	44	56	54	46	44	46	50	54	44	40	52	52	48	46	42	44	36	46	52	54	48	36	36	58	44	46
-5.55812	5.43204	44	50	36	40	46	52	50	44	48	46	50	54	44	50	50	56	40	56	34	44	44	42	48	42	46	58	54	44	50	38	42	40	46	54	48	50	44	52	38	40	48	52	42	46	44	58	52	50
-5.55812	5.63191	48	46	50	48	56	42	50	42	52	52	34	44	40	36	48	42	50	42	54	52	42	54	52	46	56	40	52	38	36	48	48	50	40	46	58	40	60	44	56	52	36	48	48	48	44	42	50	54
-5.55812	5.83179	48	50	50	46	54	52	44	48	52	44	42	52	44	40	42	50	50	38	52	54	46	56	50	44	48	48	34	44	46	50	46	40	50	50	62	36	52	40	50	40	48	30	52	40	52	46	44	40
-5.55812	6.03166	52	42	46	54	46	54	42	52	50	44	46	44	46	42	38	54	44	46	46	48	46	48	48	46	48	36	48	34	48	50	50	42	54	52	48	50	42	50	54	46	44	54	48	46	44	52	44	46
-5.55812	6.23153	58	50	48	44	44	56	38	50	36	54	46	48	42	44	46	44	60	56	38	52	46	52	48	46	50	46	48	46	52	50	46	48	48	50	50	60	58	50	36	36	52	44	38	54	48	52	52	52
-5.55812	6.43141	54	36	56	48	50	52	50	52	60	48	40	52	48	42	52	50	46	56	48	52	46	48	48	46	50	50	50	46	44	40	58	34	54	50	38	50	56	44	48	38	48	40	48	58	42	42	54	42
-5.55812	6.63128	56	54	38	44	44	60	46	42	56	48	40	42	42	26	38	40	42	50	54	56	44	42	46	40	36	46	54	48	42	52	48	44	38	48	48	46	42	50	54	52	40	52	58	50	50	56	50	48
-5.55812	6.83116	50	44	52	50	36	50	36	42	50	44	52	50	52	42	48	36	46	40	42	54	56	38	44	44	40	48	48	54	52	50	46	42	42	50	46	48	42	48	50	46	46	54	48	48	50	42	42	50
-5.55812	7.03103	52	46	38	40	52	46	52	40	46	54	48	44	46	42	44	46	56	46	40	52	46	46	52	46	46	50	50	38	50	42	44	50	46	46	50	42	52	46	54	44	50	34	54	42	44	40	44	56
-5.55812	7.23091	48	52	42	42	46	46	56	54	54	44	54	36	46	48	50	54	48	48	44	58	34	52	48	48	54	46	56	52	34	54	48	38	44	50	52	62	42	42	58	44	58	44	50	44	54	54	50	40
-5.55812	7.43078	46	48	46	50	50	42	40	50	42	44	38	60	40	40	42	52	48	44	48	46	38	50	40	52	56	48	44	48	48	50	50	44	48	54	48	58	48	50	36	52	56	50	42	42	46	48	48	46
-5.55812	7.63065	50	42	48	62	46	52	50	50	48	50	56	54	54	36	44	62	48	34	48	50	54	52	56	44	58	38	48	50	46	48	44	42	40	36	52	52	48	36	46	50	42	48	46	50	40	46	48	46
-5.55812	7.83053	44	48	44	52	32	50	54	48	44	46	56	50	50	46	50	50	46	38	54	46	58	54	42	50	50	46	36	44	46	44	58	48	54	54	48	46	54	42	46	38	44	48	58	48	34	46	46	52
-5.55812	8.0304	50	54	48	54	46	48	44	46	44	52	54	52	46	40	52	56	38	54	50	60	34	46	54	48	50	44	40	54	48	48	46	46	48	58	48	48	46	40	44	50	46	52	34	50	46	52	38	48
-5.55812	8.23028	56	60	42	48	50	48	48	44	36	48	44	48	38	54	52	54	50	60	54	46	56	40	50	44	48	44	44	50	42	48	44	44	52	48	38	46	46	44	56	44	50	36	52	48	50	50	50	50
-5.55812	8.43015	50	62	48	56	42	46	54	44	54	56	52	52	42	40	46	42	44	54	48	46	50	50	44	40	48	48	36	56	46	56	52	48	44	44	52	40	58	46	50	44	46	40	56	50	44	56	50	40
-5.55812	8.63002	46	48	54	48	38	42	50	56	42	50	44	42	48	46	38	36	44	48	52	40	50	54	50	46	48	44	34	50	38	60	38	44	42	50	54	48	44	40	50	42	46	42	58	52	50	40	44	48
-5.55812	8.8299	50	46	38	40	58	54	46	38	44	50	48	52	50	52	54	42	48	46	44	52	50	52	42	56	50	48	40	40	34	48	38	44	38	42	44	50	52	54	46	54	44	52	46	44	52	56	52	50
-5.55812	9.02977	44	42	46	40	44	30	52	48	42	58	48	56	52	44	52	44	48	48	52	44	52	50	54	46	62	40	44	40	52	48	48	44	46	40	52	54	48	56	36	48	46	48	46	48	46	48	40	46
-5.55812	9.22965	46	50	54	46	54	48	44	40	42	48	56	54	44	56	48	44	48	48	50	46	58	52	52	52	48	40	46	44	48	60	46	52	40	46	60	40	38	44	54	46	44	46	46	48	42	46	44	50
-5.55812	9.42952	56	52	36	54	44	38	50	46	38	48	46	44	54	52	50	38	50	52	46	44	44	50	38	46	52	46	44	46	48	52	50	42	48	50	56	42	54	48	40	58	56	52	44	48	44	56	48	48
-5.55812	9.62939	54	50	48	44	48	52	46	50	46	46	48	48	48	48	54	44	48	36	50	50	50	48	42	50	38	42	46	36	50	44	46	44	44	50	40	42	64	42	38	48	46	50	42	30	58	42	42	40
-5.55812	9.82927	54	50	50	50	52	56	54	50	50	48	50	50	50	48	60	44	56	46	46	54	50	48	56	46	46	54	50	48	62	54	48	48	48	52	42	50	52	46	48	40	52	44	50	44	50	58	40	48
-5.55812	10.0291	42	50	48	48	42	48	48	46	46	58	50	44	44	48	52	54	56	40	50	44	54	44	56	48	60	44	44	44	52	58	50	44	52	46	32	42	44	54	52	52	46	56	44	42	52	46	58	52
-5.55812	10.229	46	50	38	52	32	50	42	50	48	50	44	48	50	44	44	38	48	52	50	56	48	34	48	42	54	48	44	48	50	42	48	48	46	50	48	56	44	44	50	50	46	52	52	48	50	50	38	46
-5.55812	10.4289	48	48	44	48	52	46	38	52	52	50	44	44	40	52	54	52	52	54	56	50	36	50	50	50	42	48	42	46	58	52	56	50	60	52	42	48	36	46	48	58	42	44	52	44	48	54	44	50
-5.55812	10.6288	38	54	50	50	46	48	46	52	46	38	48	48	46	52	42	52	50	36	42	42	50	36	52	42	52	48	48	48	48	50	46	50	44	44	44	44	40	60	40	56	38	54	52	50	56	48	40	54
-5.55812	10.8286	58	42	60	38	54	48	42	52	46	58	46	48	42	46	50	44	40	44	44	52	44	50	46	38	52	52	52	44	46	40	48	48	44	52	50	46	50	58	54	46	48	52	60	46	46	46	46	46
-5.55812	11.0285	52	46	48	52	52	54	48	50	40	46	48	50	44	44	54	50	38	52	38	44	38	58	44	48	28	52	54	40	38	48	56	48	56	50	50	48	36	50	50	50	44	56	44	46	42	52	54	38
-5.55812	11.2284	54	50	50	46	48	50	46	52	58	48	34	42	52	44	50	52	48	48	48	40	50	50	50	46	48	42	58	42	50	44	44	50	44	46	46	38	52	48	38	44	48	48	52	54	58	54	44	44
-5.55812	11.4283	52	46	44	44	44	46	40	48	50	44	54	52	56	52	46	44	52	46	58	46	42	42	54	38	42	52	58	46	52	44	52	46	34	58	44	48	48	42	42	44	54	46	48	40	42	52	52	48
-5.55812	11.6281	58	54	50	38	40	44	52	48	38	52	48	42	50	42	48	46	52	46	50	46	58	48	36	48	36	52	50	50	56	46	50	40	44	42	44	54	28	52	42	34	48	56	54	58	48	46	38	50
-5.55812	11.828	48	42	48	40	66	46	58	54	48	50	50	46	52	40	54	46	56	50	46	40	56	46	40	50	54	54	44	44	48	34	46	50	48	48	40	54	46	50	36	54	44	50	50	42	46	54	50	42
-5.55812	12.0279	52	46	36	40	48	58	50	50	50	52	46	50	56	40	42	54	48	52	50	52	54	48	48	52	50	50	52	54	44	40	44	52	62	48	48	46	50	46	44	50	48	52	46	48	54	38	44	42
-5.55812	12.2278	42	48	54	42	34	50	38	52	40	46	52	42	50	34	44	48	36	44	44	50	44	56	54	46	46	38	50	50	46	48	44	50	42	48	50	58	42	48	40	46	52	54	48	54	44	42	44	46
-5.55812	12.4276	48	52	48	46	48	42	50	52	48	52	50	44	48	60	52	52	50	44	48	48	44	44	48	34	44	42	50	40	40	40	50	44	48	52	34	56	52	44	44	42	46	48	40	48	54	48	42	42
-5.55812	12.6275	58	42	48	50	44	48	52	54	44	46	54	42	52	50	54	48	48	52	46	46	50	54	50	46	48	38	48	48	48	58	44	44	48	58	54	52	48	54	38	60	46	40	42	42	36	48	46	58
-5.55812	12.8274	52	50	50	46	42	46	54	44	50	56	44	44	60	46	58	44	54	54	54	40	44	50	50	42	56	46	56	46	42	48	44	38	50	52	54	44	40	40	52	46	58	46	50	46	48	28	48	52
-5.55812	13.0273	54	52	46	40	54	36	46	50	50	48	48	52	46	48	36	52	50	42	52	54	44	42	52	44	48	54	38	52	42	38	52	48	44	44	52	48	54	42	42	50	50	40	56	46	56	40	52	40
-5.55812	13.2271	38	44	56	32	48	50	42	44	56	46	60	56	38	60	48	42	40	40	52	44	56	48	50	44	50	44	48	46	42	52	48	50	44	44	48	48	44	46	42	48	52	44	46	46	54	42	50	40
-5.55812	13.427	46	52	38	56	56	52	34	52	48	46	50	42	46	40	48	46	40	54	40	52	58	40	46	52	60	52	44	40	46	52	56	44	48	42	50	44	48	34	40	46	56	50	50	46	52	56	54	48
-5.55812	13.6269	54	46	52	54	38	52	44	40	44	42	48	50	46	38	44	54	58	48	54	50	54	50	50	50	52	46	46	50	44	48	50	52	46	56	44	48	44	46	50	44	42	46	60	46	50	52	52	50
-5.55812	13.8267	36	38	44	50	54	46	52	50	48	52	54	56	48	50	48	52	42	44	52	52	42	52	48	48	60	52	54	50	48	48	52	44	52	42	44	26	44	38	60	44	44	46	54	50	42	44	40	42
-5.55812	14.0266	48	52	50	44	46	54	42	48	54	50	56	50	44	46	48	56	42	48	46	44	42	46	46	56	54	64	50	42	58	48	52	56	46	42	42	54	46	50	40	46	48	44	44	60	50	48	50	48
-5.55812	14.2265	44	52	50	50	48	42	42	48	42	54	40	44	52	46	46	44	46	54	52	54	52	40	38	48	50	44	44	44	40	38	40	44	44	46	44	38	48	40	52	48	50	44	44	52	62	52	44	38
-5.55812	14.4264	36	42	52	50	46	46	54	48	50	50	50	48	44	52	44	52	46	48	56	40	54	46	58	46	40	52	56	48	52	52	48	50	42	52	44	56	50	46	52	40	46	44	52	48	48	40	52	40
-5.55812	14.6262	46	60	50	42	56	48	48	44	44	48	46	52	46	50	44	46	56	56	46	48	52	42	50	48	46	40	52	40	52	46	52	50	48	54	46	52	44	50	42	44	52	58	52	44	54	50	56	36
-5.35899	-4.16192	42	56	44	44	50	44	46	46	54	56	52	46	36	40	54	50	52	50	46	58	44	52	46	44	54	50	48	52	44	62	38	44	52	46	56	44	42	48	50	38	50	52	46	52	52	48	56	44
-5.35899	-3.96204	44	52	40	54	52	62	42	42	56	54	42	48	52	38	50	46	44	44	42	40	52	44	50	46	52	44	52	40	44	56	48	44	46	48	44	42	44	38	54	42	52	40	58	48	56	60	38	50
-5.35899	-3.76217	50	54	50	48	48	62	40	50	44	44	36	52	42	52	54	44	54	50	34	50	48	56	38	50	52	48	44	60	36	40	46	38	54	46	44	54	42	48	54	62	56	56	48	48	52	48	40	50
-5.35899	-3.56229	56	38	40	50	52	50	40	50	48	52	36	50	52	46	56	48	50	44	56	46	50	50	46	40	44	50	46	42	60	50	58	38	42	46	52	40	46	48	46	40	52	52	50	48	56	48	44	48
-5.35899	-3.36242	48	50	38	44	46	50	48	46	52	50	44	54	40	54	44	56	38	42	42	46	44	54	50	48	54	54	44	54	48	64	54	46	52	40	42	54	46	48	32	42	44	50	42	42	48	52	46	52
-5.35899	-3.16255	46	48	48	46	50	44	46	46	52	46	44	48	34	48	56	46	54	40	48	48	46	40	54	50	46	46	42	50	52	46	54	40	48	40	40	54	26	38	40	48	60	36	52	46	46	42	42	52
-5.35899	-2.96267	40	46	52	48	48	42	52	52	42	46	48	56	48	48	44	54	48	40	44	48	54	54	50	44	54	48	52	40	44	52	40	50	32	48	38	50	36	48	48	42	46	48	48	50	54	44	42	50
-5.35899	-2.7628	52	48	44	62	48	54	50	58	56	40	50	44	42	44	50	50	42	62	46	54	44	42	52	54	50	48	48	46	48	44	40	52	32	48	54	40	42	56	48	50	44	54	44	54	50	56	50	48
-5.35899	-2.56292	42	48	46	38	44	52	44	50	50	46	54	32	42	42	44	38	52	52	48	54	42	50	42	54	42	46	42	42	46	50	50	54	52	56	34	46	50	48	42	46	44	60	38	46	58	44	46	44
-5.35899	-2.36305	48	48	46	58	56	40	38	46	38	44	50	52	48	46	48	46	48	44	54	46	42	44	50	52	46	52	48	36	48	54	34	38	48	52	54	36	50	56	44	48	40	60	48	44	42	60	56	52
-5.35899	-2.16318	50	38	38	44	52	48	52	42	50	40	52	52	46	42	42	42	46	50	50	52	60	40	48	50	42	40	60	44	44	40	48	46	54	56	46	46	46	50	40	52	48	44	56	50	48	44	48	48
-5.35899	-1.9633	48	44	50	50	46	50	46	46	56	40	52	40	40	44	48	46	42	50	44	48	46	50	60	42	46	48	48	48	46	52	44	46	46	42	54	44	38	52	42	38	50	46	40	66	36	42	38	54
-5.35899	-1.76343	48	48	50	48	58	46	48	50	48	46	50	50	56	44	52	46	58	42	56	48	50	48	46	40	50	48	44	50	54	38	52	48	46	44	56	42	56	48	50	48	42	48	46	28	56	46	46	54
-5.35899	-1.56355	36	42	46	54	50	44	44	56	50	56	54	34	48	44	42	44	48	44	62	48	34	48	56	42	52	50	42	40	38	44	50	46	56	52	50	34	38	52	58	48	44	40	48	60	50	52	40	34
-5.35899	-1.36368	46	38	58	40	50	56	46	54	48	54	44	50	48	50	46	44	54	40	38	52	52	60	46	40	60	40	46	48	46	52	48	48	42	42	54	46	38	42	50	44	48	50	56	48	48	48	56	46
-5.35899	-1.16381	40	52	52	50	36	54	48	46	48	48	62	46	50	42	44	54	48	46	48	38	50	50	50	50	44	46	54	58	40	40	50	54	56	50	50	44	54	40	56	48	52	48	46	52	44	48	44	46
-5.35899	-0.963931	46	42	54	48	50	42	50	42	40	58	54	54	46	46	46	50	42	54	54	52	40	42	56	52	44	54	54	48	44	54	48	60	48	46	46	48	56	48	52	50	44	48	56	50	50	56	42	46
-5.35899	-0.764057	42	42	38	48	36	44	54	42	54	40	52	40	46	42	58	50	44	48	34	40	50	40	54	52	54	60	54	44	48	46	48	52	40	50	52	52	48	58	50	50	38	52	56	52	46	54	42	50
-5.35899	-0.564183	48	50	56	44	50	46	36	54	50	44	40	50	48	44	50	54	52	46	54	46	44	42	54	56	40	50	34	58	46	48	54	46	48	42	56	50	52	38	54	52	56	44	44	46	50	50	44	64
-5.35899	-0.364309	34	48	56	56	40	52	56	48	42	38	46	44	44	46	54	56	42	50	48	36	44	50	52	48	44	48	46	48	46	40	50	52	48	50	50	44	46	56	54	44	46	54	46	46	44	40	50	48
-5.35899	-0.164435	60	50	54	44	48	40	44	46	44	40	60	44	44	58	46	54	48	40	54	48	50	50	40	48	40	30	56	40	44	42	50	48	46	46	40	56	40	50	44	54	38	48	46	54	42	40	44	58
-5.35899	0.0354391	46	40	42	50	48	48	50	44	56	44	46	52	54	38	42	52	58	34	50	52	46	46	52	50	56	48	48	56	54	38	42	48	48	40	38	42	48	48	44	48	56	48	46	50	56	56	62	38
-5.35899	0.235313	38	50	56	52	50	50	50	60	48	36	50	42	42	38	36	54	48	48	48	50	48	36	36	44	40	50	46	52	40	48	42	52	46	56	46	54	48	54	36	46	42	56	44	56	42	42	54	56
-5.35899	0.435187	40	46	46	50	48	52	54	44	54	52	46	42	38	48	42	34	44	42	42	48	50	50	40	48	50	44	44	40	52	48	38	46	52	56	40	54	44	58	54	62	48	40	58	48	48	42	48	42
-5.35899	0.635061	48	62	46	50	52	44	58	50	44	38	48	52	48	54	42	48	42	56	48	50	50	52	44	40	44	44	54	42	46	44	40	48	48	48	50	62	50	44	42	48	48	50	44	54	56	46	46	48
-5.35899	0.834935	50	48	56	50	58	46	50	42	52	52	44	46	62	44	46	42	42	56	44	46	50	50	36	42	42	56	48	60	44	50	48	52	50	52	38	52	48	48	46	38	48	42	48	48	54	54	54	50
-5.35899	1.03481	46	48	38	52	46	56	46	46	48	52	50	52	44	46	40	60	50	50	50	46	58	52	54	52	42	50	42	42	42	56	46	50	44	54	42	56	44	56	46	44	44	52	48	42	46	46	50	36
-5.35899	1.23468	48	34	46	50	46	48	52	46	42	46	50	46	48	46	48	50	54	48	42	46	36	50	58	54	46	44	48	44	42	52	54	50	52	42	56	48	46	58	48	46	46	52	46	52	44	50	46	44
-5.35899	1.43456	52	50	44	54	62	38	44	46	54	42	40	60	46	42	42	44	48	46	42	40	44	48	42	46	46	60	42	54	52	44	50	50	48	48	42	56	54	52	40	44	44	50	46	48	40	54	48	54
-5.35899	1.63443	48	58	30	44	44	50	36	50	56	54	40	48	44	46	46	44	48	50	44	42	44	50	36	48	50	50	48	46	54	52	52	46	46	42	50	46	62	46	52	36	46	48	56	46	48	48	52	54
-5.35899	1.83431	48	48	48	54	44	36	48	50	62	48	46	44	42	50	52	56	48	52	52	46	52	50	46	56	46	38	52	42	42	50	46	48	48	38	44	42	50	40	36	40	48	44	52	48	54	48	52	52
-5.35899	2.03418	50	52	50	52	40	46	56	46	46	48	48	44	50	52	46	40	46	44	48	46	36	48	44	46	50	44	50	38	44	48	48	52	44	46	50	52	46	56	52	44	52	46	50	50	42	44	46	42
-5.35899	2.23405	46	46	46	54	44	40	46	46	44	54	46	28	52	42	46	54	48	46	48	46	40	48	48	54	50	48	54	46	52	54	52	44	42	54	40	50	46	50	56	46	46	50	52	38	50	48	54	54
-5.35899	2.43393	48	50	38	44	52	38	54	40	56	48	52	50	52	38	48	52	44	48	52	44	48	42	36	34	48	40	54	58	48	50	46	56	40	42	46	54	50	42	48	42	44	38	42	44	48	52	38	50
-5.35899	2.6338	44	54	36	46	50	50	44	48	46	42	42	54	50	50	44	48	40	48	44	44	52	48	40	38	40	46	44	48	50	38	40	44	50	48	48	48	48	50	40	48	48	44	46	54	46	50	52	40
-5.35899	2.83368	42	40	54	46	46	46	46	50	52	50	42	58	42	36	44	52	50	44	42	46	44	44	42	48	44	56	52	56	54	42	48	50	36	48	56	40	44	42	46	48	62	34	50	50	44	40	44	50
-5.35899	3.03355	44	46	58	50	46	50	42	52	44	40	52	44	46	54	44	46	52	52	52	50	40	54	48	42	50	40	52	44	64	42	52	44	52	60	46	54	50	48	44	48	46	50	54	48	46	42	42	48
-5.35899	3.23342	42	46	44	48	54	50	38	48	54	46	40	42	56	56	38	46	50	48	48	36	42	46	44	44	52	40	50	44	46	52	60	46	52	52	40	50	56	52	40	54	52	52	46	50	50	54	44	38
-5.35899	3.4333	40	52	52	52	36	44	54	46	42	44	48	44	40	40	60	46	42	50	44	44	54	50	52	44	60	42	48	54	44	48	48	44	52	52	50	44	40	46	38	40	50	50	46	52	42	52	50	52
-5.35899	3.63317	42	54	50	54	48	52	48	50	48	40	52	40	34	50	58	36	52	42	46	54	42	48	48	36	44	46	58	46	46	42	46	50	46	50	46	54	34	32	48	50	46	50	50	48	44	46	38	34
-5.35899	3.83305	56	52	50	46	46	50	40	46	50	50	40	54	48	46	46	50	54	64	50	46	50	48	42	52	44	46	46	52	52	46	50	50	38	52	40	44	50	44	44	52	40	54	42	46	44	48	48	44
-5.35899	4.03292	52	52	50	38	48	52	52	44	44	40	54	50	48	56	58	52	34	44	52	36	48	52	50	46	52	56	44	54	50	42	40	42	50	48	38	42	50	44	58	48	42	50	44	42	46	38	48	46
-5.35899	4.23279	44	42	54	56	42	44	54	48	50	42	50	46	40	48	48	54	32	54	46	42	50	34	44	54	46	50	50	52	48	44	52	48	50	52	48	48	48	50	44	48	46	48	48	44	40	44	50	50
-5.35899	4.43267	48	48	56	40	58	42	52	54	48	50	56	48	40	40	38	42	52	42	46	44	58	44	44	52	36	44	50	46	40	48	50	56	32	40	48	48	44	58	44	46	48	44	50	42	50	52	48	40
-5.35899	4.63254	46	48	50	54	56	48	56	42	46	44	50	46	50	42	46	52	56	54	40	50	56	46	56	48	40	46	50	50	50	56	52	52	22	52	54	42	46	40	56	42	48	42	38	38	50	42	50	48
-5.35899	4.83242	38	46	50	42	42	46	56	54	42	38	48	48	42	38	50	52	52	48	44	54	50	40	52	40	52	46	38	52	52	52	42	48	58	44	48	44	58	48	44	50	54	50	40	52	50	50	46	56
-5.35899	5.03229	44	56	54	50	56	54	42	38	38	36	50	42	50	38	50	40	50	46	40	54	44	46	44	44	46	46	42	48	46	56	58	56	48	52	58	42	46	48	44	52	44	50	34	36	46	44	50	52
-5.35899	5.23216	48	54	44	44	50	46	52	50	48	44	42	54	48	48	58	34	52	52	50	48	46	46	52	48	50	46	46	54	52	52	48	42	54	54	52	34	48	40	52	40	38	50	52	50	50	44	50	42
-5.35899	5.43204	56	42	46	48	44	56	44	52	38	54	48	46	48	40	40	50	42	46	48	52	50	40	50	50	56	48	42	48	48	38	44	54	50	50	56	52	30	44	44	44	50	48	48	50	54	44	44	54
-5.35899	5.63191	44	54	54	50	44	44	46	52	46	48	44	58	44	50	48	54	48	46	38	52	40	40	58	46	52	44	48	52	48	46	60	46	46	38	54	48	50	50	50	54	50	56	40	40	54	50	42	44
-5.35899	5.83179	42	52	42	46	52	44	50	36	54	50	48	44	52	52	46	50	54	40	50	42	56	54	54	50	50	48	48	52	58	34	54	38	50	46	46	52	54	50	52	52	48	60	60	50	46	36	40	50
-5.35899	6.03166	44	56	56	50	50	46	50	38	42	54	46	50	48	54	52	56	56	62	40	52	46	46	52	44	46	42	54	50	50	40	38	38	40	42	58	52	42	46	46	56	48	38	50	44	52	48	50	42
-5.35899	6.23153	52	44	52	46	48	48	54	50	40	52	52	40	38	56	42	62	48	42	52	52	42	42	44	56	48	52	44	46	46	56	46	50	50	50	48	40	52	34	46	48	50	42	50	48	40	48	44	46
-5.35899	6.43141	46	46	46	48	54	48	48	44	44	42	46	46	38	52	50	48	42	42	54	46	40	42	50	50	56	38	50	48	32	44	52	50	54	52	52	48	48	48	46	50	46	48	44	46	40	46	46	38
-5.35899	6.63128	50	46	44	46	48	52	44	44	56	48	48	58	48	46	54	40	48	50	42	40	48	48	46	40	54	48	44	36	42	44	44	46	54	46	46	50	52	50	44	46	44	44	54	42	48	48	50	44
-5.35899	6.83116	48	52	52	54	44	58	34	40	44	56	38	52	48	48	52	48	48	46	48	50	46	48	52	58	38	40	52	54	48	48	48	48	38	48	38	52	44	50	58	40	44	42	52	56	46	52	50	52
-5.35899	7.03103	48	52	48	52	54	46	46	46	46	48	36	56	50	46	60	42	46	54	56	48	54	48	36	42	36	44	54	42	42	60	48	42	50	44	36	50	46	44	42	44	48	50	50	52	46	46	48	52
-5.35899	7.23091	44	56	52	44	52	40	44	52	46	50	50	46	50	52	54	44	48	46	48	48	48	54	46	58	50	38	46	44	54	36	48	44	56	42	46	56	48	46	44	32	46	60	48	46	44	54	46	50
-5.35899	7.43078	48	48	50	48	48	50	40	34	62	48	46	30	58	44	50	46	52	44	48	38	52	46	52	52	52	50	46	48	38	48	48	50	46	48	48	46	50	46	46	42	54	50	42	46	46	56	50	54
-5.35899	7.63065	54	42	44	52	48	46	38	48	44	42	40	48	48	44	52	46	48	28	52	54	48	50	48	50	48	44	44	56	54	52	46	48	46	52	52	56	42	42	48	48	46	44	48	42	48	52	40	42
-5.35899	7.83053	60	44	54	48	48	48	52	42	38	40	42	44	58	48	44	50	58	42	48	44	52	32	50	42	46	46	42	46	54	42	34	34	48	40	48	44	48	30	54	46	56	46	68	40	46	46	42	48
-5.35899	8.0304	44	56	44	52	52	42	52	48	42	38	48	48	50	56	56	46	34	50	46	40	48	50	52	46	40	46	50	50	40	40	48	60	46	48	46	48	50	50	54	40	46	46	50	46	40	54	40	62
-5.35899	8.23028	34	58	54	46	48	50	38	50	52	48	44	42	52	50	50	44	46	50	52	48	48	52	44	44	44	54	52	48	52	50	46	46	42	54	48	46	46	50	46	48	50	52	52	52	42	48	40	56
-5.35899	8.43015	44	44	40	38	48	56	48	46	60	52	52	46	42	60	48	46	46	42	54	54	40	60	54	50	44	52	46	48	42	52	54	46	44	48	44	52	46	52	52	44	40	46	46	46	50	42	46	46
-5.35899	8.63002	50	46	50	44	44	52	52	44	44	34	48	44	46	48	50	48	36	48	56	52	36	44	46	52	34	48	54	48	48	46	46	46	48	44	62	58	52	48	46	50	48	50	46	54	50	50	44	44
-5.35899	8.8299	46	52	44	54	52	46	54	50	46	38	46	44	44	42	62	58	48	46	40	44	42	54	48	46	48	52	52	56	52	52	50	42	48	40	42	44	54	36	60	42	50	44	48	54	48	46	38	64
-5.35899	9.02977	52	52	48	42	52	48	58	42	44	40	52	48	42	44	50	40	58	50	48	42	46	56	50	50	52	54	48	56	40	44	44	40	46	42	46	48	52	36	60	46	54	50	46	44	46	54	48	48
-5.35899	9.22965	48	48	44	44	54	46	42	52	54	44	54	50	46	50	50	52	52	52	54	50	46	44	38	50	50	46	54	62	42	38	46	56	46	44	44	48	52	42	64	46	52	50	42	46	46	54	46	42
-5.35899	9.42952	50	42	48	44	46	46	44	44	50	50	42	48	56	40	48	46	58	46	48	44	48	36	42	58	56	48	40	44	50	40	46	54	48	46	32	46	42	54	54	54	46	48	44	46	54	44	48	44
-5.35899	9.62939	46	50	54	50	52	58	50	46	50	54	30	62	46	44	50	52	56	54	42	50	50	42	48	48	46	56	56	50	56	44	50	46	54	50	44	48	50	44	46	44	24	54	54	50	52	52	48	48
-5.35899	9.82927	58	46	56	40	50	50	52	48	38	46	38	44	48	56	42	48	46	42	56	58	42	46	46	52	54	42	50	46	40	56	50	52	46	52	44	48	46	44	52	50	54	46	38	44	44	48	52	48
-5.35899	10.0291	40	38	50	44	42	46	44	52	42	46	52	40	48	48	48	30	42	34	44	44	50	44	46	52	50	40	48	48	52	50	52	40	42	52	50	52	50	50	52	44	54	42	46	56	52	46	48	48
-5.35899	10.229	50	48	42	46	54	38	52	52	56	48	46	50	46	48	58	36	54	46	44	38	46	48	60	52	44	44	44	50	42	34	52	44	56	44	54	44	42	52	40	40	44	48	56	44	40	54	52	44
-5.35899	10.4289	48	40	46	56	50	50	46	48	44	54	46	44	54	46	48	52	32	50	50	48	42	54	36	52	44	42	46	46	50	50	50	46	44	56	46	46	44	50	50	44	52	40	46	48	50	50	44	38
-5.35899	10.6288	42	46	44	52	46	46	50	46	50	50	42	56	44	40	46	44	50	42	48	54	42	42	48	40	58	40	46	44	54	52	52	52	54	46	56	46	48	46	50	46	52	32	40	40	46	48	42	56
-5.35899	10.8286	48	44	52	42	46	52	48	42	48	48	54	52	42	56	52	42	50	50	46	52	50	46	48	40	50	46	56	52	50	40	48	48	38	46	52	50	52	52	44	50	54	42	44	44	44	38	50	50
-5.35899	11.0285	54	50	42	48	36	52	50	46	44	50	42	40	44	44	38	50	48	52	46	46	56	46	50	46	48	46	46	42	42	50	38	60	50	48	46	48	50	48	52	50	42	40	54	44	54	58	48	52
-5.35899	11.2284	48	48	50	52	42	50	48	48	40	54	44	46	52	50	42	52	52	34	44	60	40	46	44	44	52	46	52	40	58	38	50	34	46	52	46	50	48	54	42	46	42	42	50	54	54	54	46	46
-5.35899	11.4283	48	44	48	56	44	50	44	54	56	46	52	50	54	38	48	48	40	50	48	46	50	52	44	50	40	38	52	54	48	52	46	42	62	40	48	56	44	46	46	56	50	40	50	44	46	34	54	48
-5.35899	11.6281	40	54	48	48	50	40	56	44	52	48	42	46	50	44	58	46	50	38	48	56	52	44	46	44	58	46	48	42	52	38	40	52	48	48	56	46	46	50	50	50	46	48	50	38	56	46	50	44
-5.35899	11.828	44	46	48	46	46	36	48	46	42	44	52	46	46	48	52	38	44	40	46	44	48	40	54	50	42	62	44	52	46	54	54	38	52	44	48	56	52	50	46	46	42	50	52	58	38	46	56	36
-5.35899	12.0279	42	54	50	36	40	56	44	46	34	54	48	50	36	58	54	50	54	50	54	44	46	46	52	56	46	36	56	54	48	44	48	58	48	52	48	40	50	44	44	54	46	42	56	48	52	48	46	54
-5.35899	12.2278	48	48	54	46	46	46	46	38	40	56	60	52	46	46	42	52	54	42	44	42	30	50	50	46	40	46	44	56	50	56	46	40	44	52	48	52	38	44	46	52	50	56	54	48	48	44	50	38
-5.35899	12.4276	44	54	44	46	48	40	48	54	26	40	54	50	48	58	40	50	56	54	42	58	46	48	46	54	50	48	50	52	42	48	38	50	58	44	52	48	48	46	56	50	46	42	48	48	50	60	56	44
-5.35899	12.6275	50	54	48	42	42	42	46	56	52	42	58	50	52	46	56	42	48	40	52	54	44	50	42	50	46	46	44	42	54	50	52	48	50	46	54	42	48	44	46	52	52	30	36	46	40	54	50	46
-5.35899	12.8274	40	54	42	46	34	44	48	50	46	48	52	46	50	52	44	44	40	46	38	46	46	58	52	52	50	48	44	46	46	50	50	52	54	44	44	44	56	40	36	52	44	52	38	62	38	54	44	48
-5.35899	13.0273	48	44	46	44	38	46	56	44	52	50	52	40	50	54	40	46	38	40	50	46	46	46	54	52	44	56	54	44	60	46	50	46	46	42	48	42	38	44	56	40	52	50	48	42	46	52	42	46
-5.35899	13.2271	56	50	42	50	52	44	48	46	54	50	64	54	52	46	48	28	52	46	56	52	52	46	44	52	54	46	52	52	48	46	56	38	46	52	42	50	50	52	44	50	50	40	48	56	48	58	60	44
-5.35899	13.427	42	48	44	54	48	52	46	50	48	42	48	48	48	54	52	48	58	36	52	44	38	52	54	46	40	50	46	48	48	44	44	46	52	54	44	50	40	54	46	52	44	56	52	66	40	48	54	42
-5.35899	13.6269	52	44	38	44	48	38	52	38	46	50	44	38	52	42	46	50	42	46	42	44	44	44	52	44	46	44	44	50	50	52	48	48	50	56	48	38	52	48	52	50	46	56	48	50	48	50	46	54
-5.35899	13.8267	50	42	42	28	56	48	42	54	32	52	46	54	46	58	44	54	46	42	38	56	54	54	42	52	52	42	48	42	50	52	46	44	52	54	60	46	50	54	50	44	38	54	44	52	54	40	56	42
-5.35899	14.0266	50	44	52	50	46	50	48	52	52	42	50	38	58	48	50	46	48	42	48	50	56	26	46	46	36	40	56	40	52	54	48	46	58	48	48	40	48	52	44	48	46	52	44	58	42	52	50	40
-5.35899	14.2265	48	44	54	40	42	48	46	48	44	52	58	44	48	42	46	36	52	52	50	50	52	52	54	46	44	44	46	50	46	52	50	48	38	48	48	58	48	48	52	32	48	54	52	50	38	40	56	44
-5.35899	14.4264	54	40	40	48	50	42	44	44	54	48	42	52	40	46	50	56	46	44	42	50	54	48	50	46	62	36	40	48	54	50	52	48	50	50	48	56	54	56	52	52	52	42	44	36	48	40	54	48
-5.35899	14.6262	46	46	56	48	42	60	48	42	56	46	44	54	44	40	50	36	48	44	50	46	48	40	40	48	42	50	52	40	48	32	50	46	58	54	54	46	50	54	40	42	46	44	50	48	44	44	46	48
-5.15986	-4.16192	36	36	44	42	64	44	40	44	42	48	52	38	52	54	60	38	50	48	48	46	62	46	50	46	50	52	52	46	42	54	50	48	54	48	52	46	54	54	56	40	58	42	42	44	46	42	50	50
-5.15986	-3.96204	50	44	56	44	42	48	60	44	36	46	50	34	60	58	48	42	54	48	44	40	46	46	52	44	50	50	52	46	52	50	44	36	46	46	54	54	56	60	58	48	42	42	52	52	30	48	40	50
-5.15986	-3.76217	50	52	48	42	46	48	48	50	44	44	52	44	44	50	50	46	62	40	54	48	38	56	50	40	40	54	54	42	46	48	58	48	44	46	56	50	50	46	46	48	52	50	52	44	46	46	42	48
-5.15986	-3.56229	50	52	48	50	44	52	46	48	44	46	52	36	60	40	52	58	56	38	46	44	42	42	46	56	50	42	52	40	48	54	40	50	54	50	40	54	48	36	54	52	48	46	42	46	44	46	54	52
-5.15986	-3.36242	54	46	46	44	44	54	46	46	46	54	56	38	50	46	38	34	44	38	52	42	56	50	54	42	38	46	50	40	46	38	48	46	52	48	48	48	58	34	36	46	46	48	46	50	44	52	40	42
-5.15986	-3.16255	40	50	40	46	54	48	48	48	38	44	48	50	50	48	44	50	42	48	40	56	48	48	48	50	46	50	44	46	34	52	50	46	46	40	58	34	56	40	60	44	38	34	46	52	44	58	50	48
-5.15986	-2.96267	46	46	52	42	50	40	50	50	40	54	48	46	44	52	52	60	50	42	48	42	42	44	50	44	54	56	46	50	50	36	42	54	54	44	52	50	46	44	54	54	48	44	54	44	58	46	42	58
-5.15986	-2.7628	46	44	48	50	48	48	52	56	46	44	50	42	50	44	50	58	60	46	48	52	42	54	44	48	50	46	48	44	48	58	48	50	46	42	44	44	48	44	46	50	52	54	48	54	48	50	42	46
-5.15986	-2.56292	48	48	48	54	46	52	52	48	48	50	44	48	44	46	48	62	44	44	44	50	46	46	48	50	52	50	52	50	42	50	44	52	50	46	50	48	48	42	46	54	48	56	58	54	54	40	56	56
-5.15986	-2.36305	54	44	52	54	46	56	46	54	44	52	44	40	44	54	50	36	50	50	54	40	42	48	58	48	46	62	52	40	52	54	48	46	44	52	52	52	52	44	48	42	40	42	44	46	48	30	46	36
-5.15986	-2.16318	50	48	46	48	46	54	46	52	48	42	42	44	46	44	56	44	44	54	38	50	50	54	42	50	52	50	52	40	44	52	54	52	40	50	44	50	48	42	52	40	50	42	42	56	52	52	44	30
-5.15986	-1.9633	42	50	48	44	48	46	50	40	52	48	46	44	46	60	46	36	50	54	46	50	56	46	54	48	48	48	44	44	50	56	48	48	46	50	50	50	42	54	56	50	42	56	50	50	44	52	52	40
-5.15986	-1.76343	36	56	42	48	44	56	52	50	42	52	58	50	56	42	52	52	44	44	52	52	42	44	42	44	42	50	46	56	60	42	54	52	44	50	48	48	44	56	44	54	46	46	44	52	34	56	46	56
-5.15986	-1.56355	34	50	44	52	42	48	48	52	46	56	50	48	50	48	36	56	42	44	54	36	52	46	44	48	52	52	56	46	46	44	46	50	48	52	58	42	48	46	56	50	52	46	48	46	44	38	50	36
-5.15986	-1.36368	54	48	44	50	42	46	34	48	42	52	48	44	56	54	42	42	54	46	46	44	48	52	48	40	44	54	42	50	46	50	42	48	44	44	42	54	48	48	50	54	50	46	36	56	54	42	52	36
-5.15986	-1.16381	42	50	42	48	56	48	44	44	52	48	50	44	40	50	48	56	46	38	48	60	50	60	46	50	52	44	62	48	50	46	48	52	50	52	46	40	46	58	48	50	56	44	50	40	48	52	48	52
-5.15986	-0.963931	48	54	48	48	50	42	48	58	48	40	48	52	48	50	56	42	50	52	56	42	50	44	42	48	50	40	46	50	54	50	54	40	50	48	50	38	42	42	46	44	42	44	54	44	44	60	54	48
-5.15986	-0.764057	50	36	56	44	54	58	50	44	40	52	56	46	38	48	50	54	46	48	58	52	46	56	42	56	38	48	54	52	50	46	48	44	48	44	56	54	50	56	52	50	48	54	52	52	52	54	44	46
-5.15986	-0.564183	46	50	48	50	44	60	48	44	44	50	52	50	60	48	50	44	50	38	38	50	56	36	36	46	48	46	42	40	48	46	42	40	46	42	44	54	44	50	44	52	42	46	52	38	38	48	50	42
-5.15986	-0.364309	56	46	40	46	48	52	48	40	52	50	50	48	50	52	48	48	46	58	54	50	46	56	52	44	44	42	54	48	46	48	56	52	52	46	48	46	50	56	48	50	46	42	56	52	44	46	44	52
-5.15986	-0.164435	42	42	52	44	42	50	56	44	48	54	40	52	56	40	50	56	52	34	42	54	50	60	52	48	44	44	52	48	46	44	42	56	50	50	50	48	52	48	50	50	42	46	58	42	46	42	46	54
-5.15986	0.0354391	56	46	50	50	52	50	38	56	52	40	54	58	48	36	52	50	54	50	52	58	44	40	44	52	50	56	40	54	42	38	46	50	22	50	48	52	48	48	42	52	46	50	48	50	36	46	48	50
-5.15986	0.235313	44	50	48	40	44	56	42	48	56	26	50	38	48	42	48	50	50	38	46	60	42	54	62	42	34	40	46	46	52	52	60	48	46	42	36	48	56	46	44	54	48	38	48	58	56	46	38	46
-5.15986	0.435187	60	44	48	44	50	36	48	52	44	48	58	58	50	54	52	54	40	40	52	54	44	48	42	54	50	42	56	44	50	58	54	48	52	50	46	50	44	48	44	50	54	42	50	36	52	50	46	46
-5.15986	0.635061	44	44	34	52	48	48	48	50	54	44	52	42	48	54	48	46	42	50	46	34	46	46	46	50	52	44	42	50	46	44	46	50	52	46	46	52	60	52	48	38	46	54	52	50	40	54	52	50
-5.15986	0.834935	54	60	44	56	48	54	42	42	46	56	34	42	50	46	48	46	50	52	48	62	38	44	42	50	48	42	42	52	56	48	44	56	52	56	54	46	36	54	54	44	48	52	54	44	46	44	48	54
-5.15986	1.03481	44	46	54	38	50	44	52	46	48	52	44	46	48	48	48	38	52	48	50	38	40	50	40	50	42	46	46	56	46	56	48	46	42	48	52	48	48	48	44	50	48	46	42	46	52	48	48	58
-5.15986	1.23468	50	52	50	50	44	46	50	40	52	44	50	50	52	32	52	48	52	38	58	42	46	48	40	58	50	42	48	40	54	42	38	54	50	50	48	44	52	42	46	48	50	48	44	54	44	50	46	48
-5.15986	1.43456	44	52	46	54	52	50	42	58	44	44	50	46	42	50	50	48	48	50	52	50	54	48	44	48	36	40	42	54	52	56	38	50	50	42	44	54	54	48	56	38	44	50	46	54	38	50	54	48
-5.15986	1.63443	48	48	50	50	54	42	54	42	42	48	46	52	44	46	50	52	54	48	52	62	36	40	44	44	40	40	42	50	46	52	46	44	50	40	44	42	50	56	46	44	44	44	46	54	54	52	46	56
-5.15986	1.83431	58	56	44	44	42	54	50	40	46	58	38	44	54	44	46	52	54	36	46	52	48	50	48	56	38	56	50	44	52	38	52	50	54	52	50	34	48	52	50	44	42	46	46	48	44	46	50	42
-5.15986	2.03418	52	64	44	46	48	44	52	40	46	58	40	52	50	50	38	48	20	42	46	44	48	58	44	40	54	48	44	46	40	48	48	42	42	56	50	52	52	42	52	62	42	46	54	42	46	50	50	46
-5.15986	2.23405	52	58	48	44	48	54	36	56	46	48	58	52	54	50	50	54	48	48	50	42	40	46	42	54	50	54	46	50	50	44	52	54	46	52	46	40	42	54	40	48	52	56	52	56	42	48	50	52
-5.15986	2.43393	40	54	32	46	46	40	46	42	48	48	46	42	42	48	46	52	46	42	58	52	52	50	48	52	48	44	50	52	44	54	50	38	34	44	44	38	46	52	52	52	44	44	40	48	52	40	48	46
-5.15986	2.6338	54	54	42	54	48	50	44	44	50	42	52	50	44	56	52	48	42	50	42	44	38	42	56	52	52	48	38	46	44	50	44	46	42	38	44	52	52	48	44	48	50	50	48	56	50	40	54	46
-5.15986	2.83368	56	38	54	36	40	56	44	46	48	54	44	44	48	50	44	48	50	48	56	44	60	44	54	46	52	50	52	48	42	52	46	38	58	54	44	46	48	42	56	48	40	48	56	50	54	46	46	48
-5.15986	3.03355	52	56	54	44	56	38	58	50	50	50	36	28	62	40	50	40	48	48	52	44	54	42	50	64	54	56	48	46	38	50	48	42	48	50	54	42	48	46	54	42	50	50	48	44	62	50	34	44
-5.15986	3.23342	46	54	50	42	44	52	46	52	54	54	44	52	50	46	48	54	66	36	50	48	50	60	50	46	50	44	48	42	46	54	40	48	46	44	50	44	56	46	48	50	40	58	54	56	44	56	40	46
-5.15986	3.4333	48	50	50	44	44	46	42	40	42	50	40	38	44	46	48	48	42	44	46	40	48	50	50	40	50	36	50	38	52	50	50	50	52	32	44	54	44	48	46	48	46	48	44	60	48	42	48	52
-5.15986	3.63317	42	44	44	54	46	50	46	44	50	50	60	34	42	54	46	46	42	48	52	48	44	54	48	48	52	46	46	46	38	52	44	54	48	54	46	44	52	52	44	34	52	42	42	46	44	52	50	54
-5.15986	3.83305	50	38	44	36	50	40	50	50	44	38	46	42	42	44	44	52	36	46	54	54	48	52	42	48	50	34	48	52	44	50	48	50	36	48	48	58	62	58	48	56	52	48	44	38	42	44	42	54
-5.15986	4.03292	52	58	52	54	44	54	46	46	52	56	46	48	44	48	54	52	36	42	54	42	44	48	48	34	40	46	48	52	34	56	50	54	50	54	48	52	50	38	52	42	32	48	46	42	36	42	30	56
-5.15986	4.23279	48	44	56	54	42	42	68	46	52	44	46	46	54	40	28	58	46	44	40	40	50	54	60	38	54	48	58	48	48	50	46	54	38	48	54	48	52	54	46	46	54	56	44	44	50	46	42	52
-5.15986	4.43267	40	50	46	42	46	56	46	44	42	52	52	48	50	48	56	44	52	54	44	40	56	36	48	48	50	44	46	40	46	54	48	60	52	38	52	46	46	38	44	46	42	36	50	50	50	46	44	44
-5.15986	4.63254	48	44	48	58	42	46	48	38	50	50	42	46	48	46	42	44	56	52	44	50	54	56	56	46	54	46	44	40	50	48	62	46	62	38	44	46	38	48	50	52	46	42	52	50	46	60	54	40
-5.15986	4.83242	52	38	46	46	48	48	54	44	58	42	28	54	58	48	44	50	36	42	42	48	56	42	60	42	34	48	46	50	46	50	46	36	42	48	54	46	48	46	52	56	48	42	50	50	48	48	56	48
-5.15986	5.03229	40	42	38	54	58	56	46	52	36	58	40	50	48	56	50	52	48	48	42	56	42	56	60	48	60	50	30	50	48	48	40	48	40	56	50	48	44	54	52	48	50	46	48	40	46	60	28	50
-5.15986	5.23216	34	54	54	58	44	46	42	40	46	50	44	38	40	46	52	46	46	40	54	46	44	44	50	52	42	46	46	52	44	48	50	46	36	48	46	50	48	40	56	52	48	50	40	54	46	44	44	54
-5.15986	5.43204	60	50	48	44	52	50	54	54	46	52	42	54	46	50	40	56	54	50	42	50	52	46	40	42	40	50	48	54	48	42	44	56	32	58	48	46	36	48	50	48	56	52	48	44	44	54	46	46
-5.15986	5.63191	48	46	44	40	50	56	58	50	44	48	54	50	40	58	40	54	48	52	42	56	46	50	52	46	52	44	50	52	46	50	46	64	34	42	50	54	44	48	56	54	40	46	54	38	50	50	46	58
-5.15986	5.83179	44	46	52	46	46	38	48	44	48	48	42	46	42	46	50	44	40	54	60	48	40	44	62	46	44	54	54	42	48	50	56	52	52	42	48	56	30	42	52	44	48	46	42	44	48	50	38	46
-5.15986	6.03166	50	50	54	52	50	50	52	46	46	50	50	44	54	50	46	50	48	52	38	52	40	52	48	44	56	50	46	48	48	52	38	50	54	46	46	54	46	58	50	52	52	40	34	42	44	50	48	42
-5.15986	6.23153	46	42	42	38	34	54	54	50	50	52	46	48	32	44	46	50	44	48	50	54	46	56	46	54	52	48	50	58	44	50	46	44	46	52	48	46	52	38	54	46	50	50	50	48	38	40	50	50
-5.15986	6.43141	54	48	46	50	48	50	42	56	40	38	50	40	52	36	48	48	48	52	50	50	48	52	50	38	38	52	38	50	48	56	38	56	50	52	58	46	46	38	50	50	44	52	52	38	30	38	56	48
-5.15986	6.63128	50	52	52	50	52	48	40	60	52	38	42	42	42	50	46	52	44	48	44	52	46	50	56	46	44	52	48	50	50	46	46	46	56	50	42	56	48	48	44	42	44	36	48	34	56	42	52	44
-5.15986	6.83116	56	40	42	44	54	48	48	38	52	58	40	34	44	38	50	44	52	50	48	54	48	42	54	36	58	38	48	48	42	56	44	50	44	54	46	44	58	46	48	46	56	42	48	56	40	52	46	44
-5.15986	7.03103	44	50	50	38	50	48	46	48	52	48	44	42	60	48	52	52	50	44	58	50	56	54	58	54	48	50	46	46	46	44	42	42	50	52	44	38	50	46	50	50	18	40	54	44	48	44	50	56
-5.15986	7.23091	54	44	50	44	48	54	44	38	50	44	54	56	60	44	46	56	52	50	48	46	42	50	50	48	38	48	46	48	46	44	50	46	44	44	46	44	44	48	42	48	50	28	52	50	50	44	42	40
-5.15986	7.43078	52	60	46	48	46	42	46	48	44	46	44	44	52	56	50	50	44	48	48	50	44	56	46	52	48	52	44	50	48	48	46	42	56	46	46	44	44	48	46	56	52	42	48	46	46	50	54	44
-5.15986	7.63065	52	48	46	48	46	50	40	44	54	48	38	52	40	46	56	44	48	40	50	50	50	34	40	48	56	44	48	36	52	48	46	28	54	50	42	50	48	44	54	44	46	44	48	54	52	42	42	44
-5.15986	7.83053	46	46	38	54	42	52	46	52	42	40	38	42	42	50	52	52	42	44	46	44	52	44	52	60	34	48	50	48	50	36	46	46	54	44	56	58	52	48	58	52	46	46	48	48	48	50	44	60
-5.15986	8.0304	48	58	52	56	50	52	42	48	40	56	50	50	42	48	44	40	42	36	58	38	50	52	52	50	56	40	44	48	46	50	52	30	46	50	56	46	48	46	48	48	50	58	34	48	40	48	46	44
-5.15986	8.23028	42	38	52	54	52	48	46	38	48	46	40	54	48	46	52	46	44	48	48	38	44	52	46	54	50	44	50	34	54	54	52	52	50	56	50	52	48	46	52	42	50	50	46	44	46	42	50	44
-5.15986	8.43015	46	48	52	46	40	46	54	56	52	44	40	40	56	42	38	52	48	48	34	48	46	46	60	46	42	50	38	60	56	38	54	42	40	36	44	54	46	46	40	56	46	44	44	44	46	52	44	38
-5.15986	8.63002	48	50	50	40	54	54	46	48	44	40	46	46	52	40	50	48	52	28	46	54	50	48	48	48	38	60	50	46	48	54	46	56	56	46	44	48	48	40	56	46	46	44	56	52	50	46	44	38
-5.15986	8.8299	46	44	62	48	42	44	50	48	44	52	56	44	46	50	44	44	50	52	56	50	46	40	44	52	42	52	56	46	46	44	44	46	50	50	44	52	54	52	48	54	48	56	44	46	52	52	42	46
-5.15986	9.02977	54	56	48	46	46	54	48	52	44	26	44	42	42	30	44	40	44	52	42	44	52	50	40	52	48	50	46	46	46	46	48	30	44	52	46	44	36	60	44	50	44	50	46	44	46	52	40	46
-5.15986	9.22965	48	58	40	52	50	50	40	50	42	48	40	34	58	46	50	50	54	52	50	52	48	40	46	42	52	50	46	50	48	52	50	46	48	48	42	48	56	48	46	48	46	44	46	50	46	52	38	48
-5.15986	9.42952	48	44	52	34	50	50	48	46	46	54	50	54	40	54	54	48	50	50	46	46	48	42	54	44	50	46	54	54	46	48	54	44	46	54	58	50	44	46	48	50	46	50	46	56	40	52	38	44
-5.15986	9.62939	48	42	38	44	60	48	44	42	44	38	46	52	46	50	50	42	44	54	46	44	46	56	58	40	56	34	50	44	42	60	46	52	54	56	56	48	52	48	46	34	54	50	46	48	48	44	48	44
-5.15986	9.82927	60	50	54	50	42	70	48	38	48	48	38	48	38	58	46	44	44	50	50	34	50	54	42	44	50	52	50	50	48	44	54	46	46	50	34	52	40	54	46	40	58	60	56	48	50	52	52	40
-5.15986	10.0291	44	62	48	44	48	50	44	52	52	54	44	44	52	46	50	48	50	54	52	54	44	44	44	56	44	50	50	46	40	52	46	54	44	40	40	46	42	46	40	50	40	48	44	58	50	40	50	38
-5.15986	10.229	44	50	38	44	56	40	50	50	50	46	48	44	42	50	40	52	50	46	50	46	50	52	48	52	48	50	46	52	48	50	42	42	50	36	42	46	52	50	50	54	44	50	40	56	52	46	52	48
-5.15986	10.4289	48	50	52	52	40	40	54	52	50	42	46	52	54	50	48	58	42	52	50	54	48	42	54	40	48	28	46	52	52	44	50	48	52	40	46	52	40	50	42	46	48	50	58	40	48	50	46	48
-5.15986	10.6288	46	40	40	38	44	46	42	50	48	48	60	50	50	38	38	36	58	54	40	54	50	46	48	46	44	46	58	40	46	36	48	46	60	34	52	52	44	42	50	56	48	40	42	48	46	46	56	50
-5.15986	10.8286	46	48	42	52	52	54	50	46	40	46	44	58	46	40	40	42	56	52	54	44	52	54	50	54	42	46	48	52	50	52	38	44	52	44	42	46	50	46	50	40	46	48	50	46	52	58	50	36
-5.15986	11.0285	42	42	50	44	60	46	48	48	44	54	42	46	44	38	56	58	38	44	42	54	48	52	48	54	46	50	44	48	50	46	50	62	50	44	48	54	54	46	36	56	48	46	52	50	50	44	42	52
-5.15986	11.2284	52	46	48	58	40	38	46	52	50	44	48	58	50	42	48	40	54	52	56	52	54	50	48	48	56	44	44	50	52	58	54	48	40	44	44	50	52	50	56	56	46	42	44	40	44	40	54	58
-5.15986	11.4283	50	48	46	44	38	44	46	44	40	46	46	50	58	44	60	56	40	46	58	44	44	48	46	58	46	40	52	48	54	38	44	46	44	42	56	48	46	46	56	50	48	44	52	48	50	50	40	44
-5.15986	11.6281	46	52	54	44	46	50	40	48	34	46	46	48	50	44	48	40	48	52	50	56	46	48	46	48	54	46	52	42	42	44	48	42	56	44	46	42	48	50	48	42	50	50	44	54	52	48	50	52
-5.15986	11.828	48	48	38	66	42	54	44	58	50	50	44	46	36	42	46	48	46	56	50	56	50	46	50	46	54	50	54	40	46	42	42	50	50	36	54	54	46	54	44	42	44	44	36	50	44	52	46	46
-5.15986	12.0279	50	54	52	44	46	48	52	54	44	42	42	54	46	50	44	58	50	56	54	42	46	54	50	50	46	36	34	46	54	48	32	48	50	38	50	50	48	44	54	44	44	42	46	52	42	42	56	44
-5.15986	12.2278	60	54	54	52	50	42	42	36	42	44	52	50	32	46	44	48	42	46	38	52	48	46	40	44	52	50	44	44	42	42	56	48	48	48	46	36	34	48	54	54	44	50	46	54	44	52	54	48
-5.15986	12.4276	48	48	54	58	54	58	40	48	50	38	40	48	52	54	50	48	52	50	54	54	52	46	42	44	48	54	48	46	48	44	36	36	52	44	50	54	48	42	44	44	54	36	40	48	46	46	46	48
-5.15986	12.6275	42	54	56	52	46	58	54	40	52	46	52	50	52	48	52	42	54	52	48	54	50	60	42	36	50	48	44	38	50	52	54	50	52	60	46	50	46	46	56	38	56	48	46	50	54	52	38	42
-5.15986	12.8274	42	48	42	52	44	54	46	48	44	50	44	48	38	38	44	54	46	54	54	56	46	48	56	48	48	48	44	44	52	48	48	48	42	50	42	44	48	38	54	42	52	50	46	44	52	44	40	50
-5.15986	13.0273	46	52	50	42	50	38	48	44	50	44	58	52	52	54	44	40	54	58	36	46	46	52	46	58	44	48	46	46	48	48	54	46	48	52	48	32	46	50	46	38	44	52	48	42	50	50	50	50
-5.15986	13.2271	52	44	40	52	48	46	40	52	40	38	48	56	46	52	44	48	40	46	42	42	52	36	48	54	50	48	52	46	52	44	52	50	44	36	44	48	54	40	48	48	66	46	42	44	50	48	42	52
-5.15986	13.427	50	36	50	50	50	48	50	50	50	42	56	54	62	50	46	54	50	46	44	36	54	46	40	52	46	36	56	52	48	54	54	52	52	42	58	52	40	48	46	54	44	42	40	48	52	48	46	44
-5.15986	13.6269	58	46	44	64	52	50	40	40	52	46	42	42	54	46	44	60	44	58	38	52	46	54	50	42	48	56	48	46	54	44	48	54	48	38	52	44	44	44	48	44	52	50	54	48	56	58	48	44
-5.15986	13.8267	46	46	50	46	54	58	46	54	54	40	48	44	52	46	46	50	34	44	54	48	52	50	52	52	48	42	52	48	38	48	50	52	52	54	42	48	54	42	42	48	46	50	44	48	44	48	40	50
-5.15986	14.0266	46	46	42	46	48	52	46	48	54	42	50	46	58	40	44	46	40	50	40	48	46	48	48	48	42	58	50	46	46	40	52	48	40	38	52	56	44	50	52	50	44	44	50	42	56	46	48	44
-5.15986	14.2265	48	46	44	38	52	40	46	54	56	54	48	44	38	48	44	52	48	50	48	46	42	46	42	50	44	48	38	46	54	46	52	50	50	46	46	42	48	36	42	44	50	46	54	42	44	48	42	52
-5.15986	14.4264	48	52	44	44	56	48	42	44	44	48	42	48	56	44	34	50	40	40	48	48	40	50	54	56	52	44	52	48	48	48	40	44	44	48	48	54	44	52	44	44	42	48	44	52	42	44	50	48
-5.15986	14.6262	48	50	44	50	54	52	44	50	46	44	30	54	48	46	48	54	52	56	36	44	48	44	58	44	40	54	50	46	44	46	50	48	36	52	50	56	48	52	48	44	50	56	50	44	50	46	48	56
-4.96072	-4.16192	58	48	48	48	52	46	46	46	50	52	36	38	46	44	44	42	42	44	46	52	48	54	42	50	48	42	52	54	56	44	52	48	52	50	48	50	46	50	54	48	46	64	40	38	42	50	44	52
-4.96072	-3.96204	46	48	50	52	44	54	42	48	52	52	40	44	44	44	46	46	50	40	52	60	50	52	54	54	46	42	48	48	48	50	50	44	54	46	44	50	48	50	64	48	46	46	44	52	44	44	58	44
-4.96072	-3.76217	58	48	48	42	54	44	46	52	52	52	48	44	60	42	48	48	46	52	46	48	48	30	50	48	42	46	40	52	52	36	46	56	52	48	48	36	54	36	58	48	46	48	50	46	44	42	38	42
-4.96072	-3.56229	38	54	34	42	56	56	58	44	48	48	42	46	54	60	46	50	42	46	44	42	50	48	42	50	44	62	46	46	48	42	48	46	56	48	36	54	58	50	40	56	50	44	48	52	42	38	52	42
-4.96072	-3.36242	44	50	46	34	62	46	44	48	48	56	50	56	46	42	46	58	56	46	54	40	56	42	46	60	50	52	40	60	42	44	44	44	46	48	52	50	52	48	42	48	56	60	50	46	46	50	34	44
-4.96072	-3.16255	48	40	52	52	48	44	48	54	44	44	46	48	40	56	52	44	48	38	50	58	42	34	54	50	36	40	40	42	42	46	50	34	50	42	50	54	44	44	50	50	50	48	58	46	56	46	48	44
-4.96072	-2.96267	42	48	48	50	46	52	50	48	40	48	48	40	52	46	54	48	56	54	40	50	48	42	50	54	52	54	50	40	46	36	54	50	48	40	50	40	52	42	52	44	40	48	48	62	42	44	50	50
-4.96072	-2.7628	42	50	46	52	38	46	42	46	52	44	52	50	38	36	56	52	50	38	38	52	54	48	34	46	42	46	54	44	38	48	56	56	46	44	50	42	52	42	44	56	50	38	50	48	52	48	40	62
-4.96072	-2.56292	36	50	36	48	46	50	54	50	46	48	42	48	44	48	50	56	44	48	52	50	46	48	44	60	50	44	40	52	48	52	52	52	42	52	44	48	52	42	46	46	46	42	48	50	50	48	52	52
-4.96072	-2.36305	46	46	48	46	48	44	42	48	40	46	46	44	52	50	46	48	44	54	54	48	54	42	58	50	52	52	44	50	36	48	44	46	38	56	48	42	58	60	46	46	38	46	42	46	50	48	48	44
-4.96072	-2.16318	44	46	42	38	50	40	46	46	44	56	48	52	50	36	38	48	56	52	50	48	54	50	50	40	48	48	54	42	52	40	48	44	54	56	38	40	42	44	46	44	58	40	48	46	56	48	50	50
-4.96072	-1.9633	46	44	50	46	46	36	44	40	44	50	48	46	40	56	52	42	42	44	38	46	46	36	38	42	48	44	42	52	50	42	38	48	52	48	54	52	50	38	54	50	44	44	46	46	44	54	48	54
-4.96072	-1.76343	46	42	52	48	36	54	48	58	48	50	64	46	58	44	50	52	44	50	48	38	46	50	62	60	38	42	44	48	50	46	48	54	48	42	56	46	48	48	52	38	46	50	50	50	46	56	52	58
-4.96072	-1.56355	52	48	42	50	48	40	46	46	42	48	50	30	42	28	46	44	46	44	50	36	48	42	48	44	48	46	44	54	46	48	40	52	52	60	50	58	50	48	40	46	40	46	48	40	44	56	50	48
-4.96072	-1.36368	44	46	50	44	48	40	52	48	42	44	54	52	56	52	52	44	40	50	44	48	40	58	42	46	50	50	40	48	46	44	56	40	46	52	48	40	46	48	56	42	38	48	52	42	48	38	50	42
-4.96072	-1.16381	46	50	50	42	42	52	48	54	36	52	48	56	36	44	36	42	38	46	58	46	46	48	44	44	50	54	44	58	52	46	48	54	58	42	44	50	44	42	46	42	44	50	38	44	48	48	28	50
-4.96072	-0.963931	58	46	48	48	50	48	60	44	56	48	44	46	50	50	46	44	48	50	48	42	44	42	52	40	48	50	40	48	44	44	46	40	52	54	46	44	48	52	50	56	44	46	48	42	42	46	60	38
-4.96072	-0.764057	56	52	48	50	50	38	50	50	42	52	42	46	46	52	32	48	52	52	56	58	54	54	44	42	52	42	48	44	38	46	50	52	46	40	50	42	44	56	50	42	46	46	48	48	46	50	40	44
-4.96072	-0.564183	56	38	54	48	60	46	52	48	40	50	50	54	56	32	52	46	44	48	44	42	46	50	42	36	52	48	42	50	58	44	50	62	56	46	40	38	48	42	52	46	50	50	34	52	60	46	50	52
-4.96072	-0.364309	46	44	52	48	32	52	56	42	48	48	46	52	42	54	48	38	38	44	46	46	48	34	52	52	40	42	32	48	50	44	52	54	38	50	54	50	40	54	42	44	58	42	50	42	42	46	38	48
-4.96072	-0.164435	52	52	46	54	56	46	42	50	42	42	58	42	54	50	52	48	44	46	46	50	40	40	56	44	46	44	50	52	42	40	46	50	44	54	46	50	50	44	44	56	58	44	48	48	42	52	42	44
-4.96072	0.0354391	42	52	46	58	46	50	58	48	50	56	46	34	48	54	56	36	50	48	54	46	48	52	44	32	48	52	60	50	42	54	42	50	56	40	48	50	42	54	54	48	50	52	54	48	54	46	50	52
-4.96072	0.235313	40	54	40	54	52	48	52	46	48	44	36	60	50	54	44	48	42	44	44	48	52	46	50	40	36	52	50	54	44	38	52	42	42	50	46	48	44	38	42	46	48	46	40	48	52	36	46	48
-4.96072	0.435187	48	48	44	48	50	54	48	42	52	46	50	48	62	52	52	44	48	48	50	46	48	52	42	42	52	52	48	30	52	40	62	46	56	26	50	46	44	58	44	46	48	50	54	46	46	44	46	40
-4.96072	0.635061	48	58	52	44	48	44	50	44	40	54	42	52	42	56	46	42	42	50	42	44	34	42	46	44	42	40	38	50	42	32	42	46	52	44	46	40	46	46	46	52	50	50	38	44	42	50	38	54
-4.96072	0.834935	38	48	54	44	46	42	46	56	56	46	46	48	56	50	56	50	50	38	50	38	48	48	40	52	46	60	52	44	56	36	50	50	50	44	46	46	44	46	44	46	56	52	48	58	48	52	40	40
-4.96072	1.03481	46	48	48	54	54	48	54	50	50	50	50	52	58	54	22	50	44	56	58	58	52	38	48	60	52	54	52	42	40	42	50	50	42	48	40	50	48	56	54	50	50	50	54	42	46	54	36	46
-4.96072	1.23468	38	40	46	48	48	50	50	46	32	48	40	40	44	56	52	40	50	50	50	46	50	48	44	50	54	44	50	48	60	42	40	54	44	38	40	48	48	42	52	48	50	48	52	50	54	54	56	46
-4.96072	1.43456	46	44	48	42	52	48	52	52	50	48	46	50	56	44	44	48	60	34	50	44	46	50	52	48	54	50	40	54	52	40	42	48	42	56	42	40	42	44	32	46	48	50	52	42	46	44	42	48
-4.96072	1.63443	50	46	40	48	42	44	38	46	52	48	50	62	40	46	44	52	60	46	38	42	56	50	28	48	48	56	28	36	38	44	40	46	40	50	46	48	40	32	32	62	38	50	58	48	50	52	42	44
-4.96072	1.83431	46	50	40	46	54	46	28	48	52	48	48	52	40	46	52	52	32	52	38	44	56	48	40	56	58	38	40	50	54	52	46	48	28	52	46	52	48	46	56	46	50	44	46	60	56	50	40	56
-4.96072	2.03418	56	56	50	48	54	46	42	46	36	46	48	50	40	42	40	36	54	38	46	54	58	30	46	46	46	54	42	50	42	42	52	50	54	48	44	48	50	44	42	58	58	48	46	44	56	38	38	50
-4.96072	2.23405	48	60	44	48	46	50	42	48	32	70	56	46	52	56	52	52	44	40	48	48	42	44	50	46	46	50	58	40	46	56	52	42	50	48	48	60	52	50	38	44	50	50	42	54	52	44	46	56
-4.96072	2.43393	50	48	48	44	48	52	48	34	50	42	54	40	48	52	48	58	46	38	54	50	48	44	50	44	46	50	38	52	34	42	42	50	38	46	52	44	50	54	50	34	42	56	46	38	44	44	48	46
-4.96072	2.6338	44	44	44	56	48	48	48	44	56	48	54	54	50	44	56	36	46	38	48	46	46	54	50	44	58	50	46	58	48	48	44	46	58	40	46	46	40	42	42	44	52	52	44	44	52	44	48	44
-4.96072	2.83368	60	52	52	48	38	46	50	32	64	50	46	38	46	50	46	62	28	46	48	54	60	50	46	54	44	46	42	42	50	42	52	50	52	48	54	54	48	40	46	44	44	52	42	50	48	46	50	52
-4.96072	3.03355	52	44	48	58	58	50	44	52	46	48	48	42	42	48	54	60	44	52	54	44	40	46	52	52	42	44	56	58	46	50	54	44	48	34	56	44	50	42	56	52	42	38	48	46	48	52	46	46
-4.96072	3.23342	40	42	38	46	40	40	56	44	42	52	38	44	54	52	52	50	50	42	54	48	56	42	50	54	54	58	54	50	50	42	40	56	56	44	42	48	38	50	46	50	54	46	48	44	38	32	42	40
-4.96072	3.4333	46	46	60	52	42	44	52	52	48	52	46	38	52	52	48	54	36	40	50	52	54	42	42	36	46	56	56	44	48	40	44	50	44	56	50	44	48	42	44	52	44	42	48	44	64	38	46	40
-4.96072	3.63317	40	44	56	52	48	56	58	48	44	32	56	48	46	46	46	58	50	52	46	48	44	50	44	54	44	40	50	58	48	46	44	42	54	48	36	56	50	48	36	52	48	50	52	52	46	52	42	52
-4.96072	3.83305	50	52	48	48	54	50	44	50	50	46	48	52	46	46	42	50	44	52	42	60	46	46	46	50	46	46	52	48	50	44	48	48	48	48	42	46	48	50	44	46	56	38	46	48	38	54	54	46
-4.96072	4.03292	50	48	36	52	48	42	50	52	54	46	48	46	56	48	42	38	44	44	42	50	48	44	50	50	34	36	46	38	58	46	42	54	54	38	46	46	48	46	48	54	60	46	36	54	48	38	50	48
-4.96072	4.23279	46	50	46	56	46	46	48	48	48	48	46	52	48	48	52	50	50	50	44	46	54	50	48	50	46	48	50	48	46	40	44	44	52	62	50	52	46	50	46	44	42	52	48	54	50	54	50	46
-4.96072	4.43267	44	46	48	42	56	42	52	60	40	50	56	44	50	56	52	64	48	52	56	52	50	32	54	42	50	48	52	44	40	48	40	50	52	34	48	52	54	50	52	54	50	40	48	44	52	46	54	50
-4.96072	4.63254	34	54	46	50	60	46	44	54	56	46	46	54	52	48	52	42	56	40	48	46	52	44	46	40	54	50	44	34	48	56	54	50	48	52	54	56	54	46	50	50	52	46	48	50	46	44	50	52
-4.96072	4.83242	44	56	56	46	62	52	52	38	56	54	50	44	44	50	50	48	56	46	52	38	46	50	38	42	42	54	50	52	56	44	46	52	56	54	50	42	42	48	44	46	42	40	50	46	50	48	42	44
-4.96072	5.03229	44	52	44	48	48	40	52	48	48	52	44	50	52	46	50	44	48	40	60	48	62	48	46	46	54	42	46	48	34	52	46	40	56	42	46	48	46	44	48	36	56	54	50	60	40	52	42	40
-4.96072	5.23216	52	52	52	58	44	46	52	42	50	50	42	54	44	46	50	46	40	36	46	52	54	54	42	54	48	48	38	56	54	32	58	46	48	50	42	46	44	52	50	42	54	50	50	48	50	44	52	38
-4.96072	5.43204	52	46	46	52	48	52	42	52	48	44	46	52	48	48	46	42	44	50	54	44	58	42	50	56	52	46	50	50	48	48	62	32	46	40	46	52	42	40	44	52	42	56	50	46	46	48	44	48
-4.96072	5.63191	50	56	32	50	48	52	46	54	56	46	50	44	56	54	48	52	46	50	46	36	46	50	54	40	42	46	50	52	50	52	48	42	40	36	50	48	46	44	48	36	46	52	48	44	48	58	48	48
-4.96072	5.83179	30	44	48	44	52	48	46	48	40	48	50	38	52	44	50	52	52	56	44	46	56	50	56	44	54	50	42	46	54	36	48	52	44	46	52	48	42	60	42	56	46	54	36	60	50	44	42	44
-4.96072	6.03166	42	46	54	44	50	56	54	44	40	46	42	48	44	62	40	46	58	50	44	42	58	42	46	40	50	42	54	46	54	42	52	46	40	56	48	40	48	52	52	38	28	50	46	44	52	50	50	44
-4.96072	6.23153	44	28	54	48	44	54	44	50	46	40	48	38	52	48	52	50	52	36	48	48	56	44	38	54	52	46	54	56	44	52	50	40	40	48	54	50	44	46	48	50	52	56	54	46	46	46	42	48
-4.96072	6.43141	46	46	52	48	50	50	48	52	46	50	46	46	54	56	48	46	54	52	36	46	42	54	58	46	50	42	50	46	44	46	46	42	54	56	40	48	44	56	46	50	48	52	48	48	52	50	46	52
-4.96072	6.63128	46	42	54	46	44	54	54	50	50	44	40	38	52	46	46	46	52	44	56	50	52	46	54	46	48	54	46	48	44	50	48	48	40	46	58	40	40	44	48	48	42	48	46	50	44	32	52	44
-4.96072	6.83116	46	48	48	52	56	48	46	48	50	54	40	48	56	30	44	46	44	38	46	32	46	44	44	44	52	54	46	54	58	36	50	50	38	46	42	52	48	40	48	42	48	54	48	58	52	52	52	46
-4.96072	7.03103	46	46	52	50	54	50	42	46	54	54	42	40	54	50	36	52	58	44	46	42	54	48	46	46	54	46	52	44	46	52	46	42	52	50	50	44	52	46	44	42	44	52	48	42	52	46	38	54
-4.96072	7.23091	48	52	40	34	46	48	38	48	50	46	48	40	52	54	46	44	48	58	48	56	40	50	56	44	44	60	46	42	42	50	48	54	54	40	42	40	50	52	48	54	38	54	50	42	46	54	54	46
-4.96072	7.43078	36	48	52	42	50	54	44	46	50	54	52	54	48	46	42	44	40	44	54	46	46	44	48	46	50	48	40	48	42	48	58	46	54	36	50	58	52	52	46	36	50	48	44	40	50	46	28	54
-4.96072	7.63065	50	50	52	54	34	52	44	40	38	44	46	44	46	48	58	52	58	46	40	42	50	56	52	44	46	50	44	52	56	42	50	42	54	44	56	44	54	44	60	44	40	44	52	28	50	48	46	50
-4.96072	7.83053	52	48	60	42	50	50	46	48	56	44	48	54	52	54	62	52	36	52	58	42	40	52	58	38	46	40	58	46	50	46	48	38	42	50	52	46	40	46	52	44	46	52	52	44	54	54	42	44
-4.96072	8.0304	50	58	50	40	48	44	50	34	36	50	48	46	48	30	44	52	50	50	54	48	58	50	52	48	50	58	36	52	46	50	46	52	44	40	44	60	42	50	50	44	42	46	50	38	44	50	52	48
-4.96072	8.23028	48	50	46	52	54	40	46	48	46	46	42	44	46	56	48	38	60	40	44	50	52	50	48	40	60	48	46	44	48	48	44	50	46	36	52	50	54	52	48	40	54	50	54	46	54	48	54	50
-4.96072	8.43015	44	56	48	50	46	56	48	46	48	48	52	46	44	52	50	48	56	56	50	46	56	46	52	44	44	50	50	40	52	50	46	54	46	46	44	48	42	48	46	44	50	56	54	44	48	42	52	50
-4.96072	8.63002	42	38	48	52	42	50	54	46	50	48	54	54	52	40	44	52	48	48	50	32	48	48	50	46	44	48	48	28	66	36	50	50	54	30	50	44	56	46	44	20	62	46	44	44	60	48	42	54
-4.96072	8.8299	48	50	44	58	50	60	44	44	44	48	42	52	48	44	44	48	50	48	48	54	54	36	42	38	46	50	44	50	46	48	46	42	44	52	42	44	44	46	40	40	46	48	46	42	38	60	46	44
-4.96072	9.02977	44	54	48	48	62	48	44	46	40	50	44	48	48	52	56	52	42	52	44	58	50	32	50	50	48	42	42	44	52	38	54	40	40	52	46	54	46	48	44	46	44	56	56	46	44	44	48	56
-4.96072	9.22965	50	46	48	60	52	40	48	48	58	54	46	46	50	48	56	48	46	56	52	42	56	48	42	42	44	40	28	48	40	48	56	46	54	42	54	36	56	48	54	50	42	48	52	52	48	42	60	56
-4.96072	9.42952	50	44	48	38	48	50	50	56	44	44	48	48	46	30	48	50	52	46	52	50	44	52	48	54	44	40	44	48	50	54	40	40	50	50	50	52	52	50	44	46	56	44	48	60	46	52	52	54
-4.96072	9.62939	48	50	48	38	46	50	56	48	50	52	40	48	50	50	42	46	42	40	40	54	50	46	46	46	46	60	52	40	50	48	46	50	50	50	50	58	58	46	46	50	50	46	48	46	56	48	44	50
-4.96072	9.82927	46	54	48	46	48	46	48	46	50	40	52	46	52	56	42	46	48	44	48	48	46	46	44	42	44	40	44	42	48	54	52	48	46	48	54	36	56	46	50	40	42	58	48	46	48	46	50	42
-4.96072	10.0291	48	42	44	64	44	56	48	48	48	44	50	42	48	48	42	44	50	48	40	60	46	52	44	46	40	36	48	54	46	56	48	54	48	46	44	52	50	32	42	44	48	54	42	46	52	48	46	48
-4.96072	10.229	52	48	52	42	56	48	50	50	46	46	54	48	52	54	52	52	42	44	32	50	52	56	48	44	38	54	50	42	48	50	48	36	48	52	40	42	48	52	52	50	48	44	46	52	48	52	44	48
-4.96072	10.4289	56	46	46	42	46	50	52	62	48	42	48	46	52	42	46	50	48	44	62	56	52	52	50	48	48	50	48	56	52	46	48	34	48	54	52	48	54	44	48	50	62	24	50	30	34	52	46	50
-4.96072	10.6288	42	46	42	54	48	40	50	46	56	44	42	64	48	50	52	48	52	44	40	48	52	42	58	48	54	44	40	50	38	58	44	46	52	52	38	54	46	52	46	42	52	50	54	52	50	48	48	54
-4.96072	10.8286	44	48	52	54	46	48	54	54	56	40	44	46	50	34	50	48	36	48	48	42	50	44	44	52	48	50	48	42	50	42	52	50	42	42	48	44	48	50	54	48	48	44	48	48	36	52	54	40
-4.96072	11.0285	56	58	56	50	50	40	44	44	48	52	50	54	46	50	50	44	48	42	48	46	48	50	52	50	50	44	58	48	50	50	52	46	50	44	38	46	50	48	48	56	46	44	54	44	46	52	50	50
-4.96072	11.2284	42	46	42	52	38	44	42	58	46	54	44	58	48	44	54	42	52	36	50	56	50	46	38	50	40	46	60	26	42	52	52	38	46	46	42	48	54	46	48	46	54	50	48	50	48	42	54	52
-4.96072	11.4283	46	54	46	52	44	58	42	50	44	50	44	50	42	36	48	40	46	48	38	48	46	42	40	50	46	56	44	54	52	58	54	46	46	48	50	44	52	52	40	48	48	54	40	50	42	58	42	42
-4.96072	11.6281	50	36	52	50	50	50	38	44	52	50	42	48	54	46	44	44	44	52	44	52	52	44	52	40	46	50	44	54	54	52	50	46	56	42	52	42	50	48	42	46	58	40	48	52	46	46	50	42
-4.96072	11.828	44	44	52	52	44	50	40	44	42	48	52	52	42	44	44	58	42	48	50	48	46	44	52	54	54	48	44	52	44	50	48	40	52	58	50	36	44	50	48	48	44	60	40	36	52	48	46	46
-4.96072	12.0279	44	44	54	36	56	48	46	50	52	46	50	46	50	42	42	46	48	46	42	48	50	48	50	50	54	56	50	48	54	44	58	40	48	56	46	48	48	54	44	44	46	40	48	52	56	56	44	52
-4.96072	12.2278	48	48	36	54	50	42	48	50	54	48	46	44	46	42	40	50	44	54	54	48	56	50	44	46	52	46	36	44	64	40	38	54	50	48	38	42	54	50	38	50	48	52	44	46	50	50	52	60
-4.96072	12.4276	58	38	42	42	34	44	44	42	52	42	44	54	54	48	48	46	42	48	52	36	54	52	50	56	50	42	40	50	52	44	54	52	50	48	44	48	48	46	46	38	50	44	50	36	48	50	50	48
-4.96072	12.6275	52	44	46	46	48	48	52	44	40	48	42	46	50	48	52	48	48	58	42	54	50	42	46	50	46	54	52	46	54	54	58	44	52	52	52	48	50	44	50	46	44	52	52	48	56	50	50	48
-4.96072	12.8274	40	48	46	50	50	42	52	42	44	56	50	48	40	48	44	44	46	42	50	60	42	46	40	62	48	44	50	48	48	48	52	60	44	48	50	42	50	36	36	52	44	56	54	54	42	54	46	50
-4.96072	13.0273	52	46	56	58	48	52	46	36	44	48	48	52	42	56	50	46	48	52	54	44	48	44	44	44	52	52	44	50	44	50	34	44	48	48	52	48	50	42	42	46	44	48	50	52	40	46	52	48
-4.96072	13.2271	48	50	54	50	52	50	54	52	58	42	44	46	44	52	46	50	42	50	44	48	26	50	50	44	50	48	50	56	50	50	44	58	38	42	46	52	48	46	50	42	44	34	46	42	44	32	46	54
-4.96072	13.427	52	42	46	50	38	38	48	42	44	50	46	44	40	50	48	56	50	56	52	42	50	58	50	46	44	46	62	38	44	60	48	48	48	44	46	50	48	44	48	50	48	44	60	52	44	48	52	46
-4.96072	13.6269	34	52	44	42	54	46	56	46	48	48	40	50	44	44	56	52	42	46	42	42	48	48	52	52	50	48	50	46	44	42	44	58	58	44	38	54	46	54	40	46	52	42	48	52	42	42	48	42
-4.96072	13.8267	50	48	46	50	38	44	54	50	50	52	42	50	54	48	38	50	58	58	44	40	40	50	44	46	54	56	50	48	52	60	36	46	54	50	54	46	50	56	34	48	48	48	44	48	44	48	44	48
-4.96072	14.0266	42	30	42	48	44	50	52	50	44	42	52	54	40	42	54	40	46	42	60	46	54	50	54	46	44	50	44	44	50	46	52	46	46	42	58	48	42	50	48	44	50	42	42	52	42	52	54	38
-4.96072	14.2265	52	52	40	52	38	62	40	40	48	38	44	46	54	56	58	48	48	52	52	48	54	46	50	42	52	50	44	42	50	48	50	40	44	58	44	44	50	52	50	46	50	54	46	40	44	48	40	52
-4.96072	14.4264	54	56	52	56	42	46	54	46	46	50	46	52	52	52	38	54	42	46	48	50	44	46	46	52	50	56	54	60	44	54	50	52	50	54	46	48	44	56	52	50	46	52	40	38	50	40	58	42
-4.96072	14.6262	48	58	38	54	38	46	44	46	52	42	44	48	48	42	58	44	52	42	48	48	46	44	44	54	44	48	38	48	52	46	44	44	54	52	46	44	50	50	56	48	44	36	44	42	54	48	40	44
-4.76159	-4.16192	50	46	50	52	46	46	56	52	54	56	46	50	48	46	48	44	60	44	54	38	48	52	50	44	40	48	46	42	46	54	42	54	62	50	40	46	46	52	54	40	46	50	50	48	44	42	36	54
-4.76159	-3.96204	46	42	40	48	46	50	44	44	56	50	44	50	50	58	46	40	42	44	52	48	56	36	40	40	54	44	56	38	52	48	50	44	46	52	60	42	42	44	44	44	48	50	42	48	48	46	28	42
-4.76159	-3.76217	44	48	46	50	46	50	42	56	52	54	52	46	54	48	48	44	50	50	48	46	46	48	30	48	42	58	46	50	50	40	54	38	40	56	48	40	50	52	54	46	44	48	48	48	52	36	48	42
-4.76159	-3.56229	50	52	44	46	48	42	46	52	46	56	40	42	44	60	50	52	38	50	52	56	46	50	60	50	40	54	46	48	56	50	48	44	44	58	54	36	48	54	42	46	52	48	40	48	44	52	46	46
-4.76159	-3.36242	50	48	48	44	48	46	42	46	52	48	54	50	48	42	56	42	46	54	42	50	42	44	46	42	48	48	48	42	42	42	46	46	40	52	38	42	54	44	42	40	56	54	52	58	56	52	54	50
-4.76159	-3.16255	54	50	56	52	40	54	48	58	42	54	54	48	44	38	52	38	38	40	52	44	44	50	52	50	44	56	56	44	40	44	50	60	54	54	44	50	52	58	44	56	52	46	38	50	42	50	54	42
-4.76159	-2.96267	50	52	52	48	44	46	50	48	48	58	50	44	42	52	54	52	48	48	48	52	44	50	40	60	54	50	40	50	46	58	44	46	44	42	34	54	50	54	44	50	42	50	34	46	44	52	48	28
-4.76159	-2.7628	48	32	54	46	56	46	52	46	44	42	58	52	48	50	54	44	40	58	40	52	50	54	46	42	52	54	50	54	40	52	56	44	58	52	38	38	48	48	56	48	46	48	42	54	44	48	54	54
-4.76159	-2.56292	42	50	46	48	52	54	52	52	52	46	44	64	48	44	52	46	50	44	44	50	44	54	54	48	50	48	42	52	44	42	44	42	52	42	48	50	42	48	56	46	56	54	42	22	62	40	46	58
-4.76159	-2.36305	40	44	52	52	52	48	44	48	50	48	42	46	58	40	48	46	48	48	40	46	44	42	50	44	44	40	40	46	52	46	44	60	54	44	42	50	52	46	30	50	44	46	48	44	50	52	58	42
-4.76159	-2.16318	44	52	48	48	46	36	48	50	38	42	46	48	52	44	48	42	46	34	50	52	48	54	38	52	52	42	44	42	46	50	46	56	44	44	50	50	46	50	40	54	56	48	50	42	46	46	46	50
-4.76159	-1.9633	50	48	50	44	46	50	52	46	48	38	52	40	56	50	62	44	50	52	58	56	48	42	56	48	50	42	58	52	40	56	46	52	36	46	42	48	50	44	44	50	40	50	50	46	54	42	48	48
-4.76159	-1.76343	46	48	46	46	46	52	46	54	50	38	52	52	46	42	48	48	44	40	50	50	52	54	56	48	42	50	58	50	54	42	54	46	48	48	42	64	46	44	54	44	54	42	42	50	50	52	40	54
-4.76159	-1.56355	58	42	44	44	44	38	44	48	50	52	50	52	54	64	42	42	44	50	54	54	46	46	50	50	44	36	44	50	48	52	48	40	48	48	42	42	46	46	48	46	52	56	50	52	44	42	50	52
-4.76159	-1.36368	48	52	50	46	44	56	46	46	44	44	56	50	48	50	46	50	52	52	52	56	42	42	46	48	52	52	38	46	50	46	50	44	58	54	42	48	42	44	42	46	52	32	46	52	38	42	58	42
-4.76159	-1.16381	50	46	48	48	46	54	52	36	48	52	50	46	54	54	36	50	48	50	58	42	52	52	56	54	36	48	44	46	38	42	50	44	48	36	52	40	54	56	50	42	40	46	46	44	58	44	46	50
-4.76159	-0.963931	42	58	52	44	46	42	54	44	48	46	58	40	46	44	52	54	58	52	46	44	50	48	48	48	46	42	42	50	46	52	44	52	56	48	50	30	42	50	54	42	48	46	44	48	44	46	50	42
-4.76159	-0.764057	50	48	54	48	50	46	50	50	46	46	54	46	50	38	50	44	44	46	46	56	40	48	42	44	44	38	56	46	44	50	32	44	50	40	50	54	58	40	44	52	48	40	48	46	50	44	46	54
-4.76159	-0.564183	48	52	56	46	44	48	44	54	62	50	32	50	54	38	42	40	64	56	48	40	46	42	48	44	50	46	38	40	46	50	40	46	58	50	52	54	42	44	44	52	44	50	42	48	44	54	40	44
-4.76159	-0.364309	54	50	46	52	44	52	50	48	62	40	50	44	58	46	48	26	52	44	40	42	38	48	38	48	58	40	52	44	50	48	42	38	52	42	50	40	48	50	42	50	40	42	52	50	44	50	48	58
-4.76159	-0.164435	50	38	60	48	58	62	44	50	54	60	50	50	50	44	52	52	48	48	52	54	42	48	60	48	40	54	58	52	40	50	56	46	56	50	44	40	48	52	46	50	52	46	50	42	42	48	58	52
-4.76159	0.0354391	48	46	52	42	50	44	56	48	50	44	50	46	48	40	52	44	44	46	48	46	56	46	50	48	44	50	44	46	50	42	54	56	56	36	44	48	56	46	46	50	40	40	46	36	56	48	42	44
-4.76159	0.235313	50	54	42	40	42	48	50	44	44	48	52	42	54	50	50	30	42	52	52	40	36	48	44	46	44	36	52	42	48	58	50	46	40	56	50	56	44	50	52	42	42	46	46	48	52	50	44	48
-4.76159	0.435187	48	44	42	54	46	52	38	58	42	50	50	52	48	52	56	58	48	54	50	46	46	44	52	42	44	38	48	48	54	54	50	54	38	44	50	46	58	60	46	50	52	50	48	30	48	52	44	54
-4.76159	0.635061	54	54	44	48	54	54	46	48	60	52	36	50	60	46	46	44	52	48	54	42	50	46	48	44	48	56	48	46	48	42	50	50	44	46	62	40	46	44	40	50	50	52	52	42	46	50	48	56
-4.76159	0.834935	48	58	44	50	52	52	42	48	48	52	40	42	52	58	40	40	48	50	52	48	46	54	42	42	42	42	50	42	40	46	48	54	40	50	44	42	50	42	36	42	38	46	48	40	54	50	52	46
-4.76159	1.03481	50	46	48	48	44	52	46	42	50	52	46	42	52	60	36	50	36	52	54	42	50	52	54	44	56	48	48	56	52	48	48	46	44	56	48	52	52	52	44	52	44	50	46	52	50	50	38	50
-4.76159	1.23468	56	52	50	50	44	42	52	48	38	42	52	56	40	50	48	52	44	46	42	48	52	42	40	50	50	52	50	56	52	38	56	52	40	42	40	52	44	50	44	44	42	50	40	50	52	50	52	44
-4.76159	1.43456	46	36	50	44	52	52	52	50	42	48	54	40	44	34	66	42	46	50	46	52	48	52	50	50	40	62	50	42	46	46	52	54	46	56	46	48	40	52	48	48	44	52	56	36	46	48	56	38
-4.76159	1.63443	46	48	46	36	40	44	48	44	56	44	50	50	38	38	48	42	52	48	56	46	48	42	48	50	48	50	52	46	40	44	52	54	46	42	48	44	56	36	50	48	46	38	42	50	46	44	48	52
-4.76159	1.83431	48	40	42	46	52	50	50	48	48	40	46	54	42	48	54	40	46	32	44	54	50	36	52	52	46	42	58	38	44	42	44	40	44	56	50	48	48	46	46	54	44	46	56	60	50	52	38	50
-4.76159	2.03418	50	46	48	48	48	42	32	50	48	40	52	54	52	50	48	46	48	44	48	52	52	44	46	50	50	46	40	42	52	50	48	52	48	38	50	44	42	40	52	52	50	44	40	44	36	48	44	48
-4.76159	2.23405	52	48	50	44	54	48	66	30	48	48	50	54	50	36	44	48	48	52	48	36	54	48	46	46	46	42	40	46	62	48	44	50	52	46	50	46	50	50	48	48	48	36	52	58	36	50	44	44
-4.76159	2.43393	44	50	42	40	42	48	48	46	48	42	54	54	50	50	52	50	50	54	48	46	36	50	54	48	52	40	44	46	48	52	56	38	42	50	52	46	32	48	40	46	48	52	50	50	50	38	52	52
-4.76159	2.6338	38	46	50	50	54	44	54	42	46	42	38	40	46	42	44	52	44	46	44	52	44	50	46	48	56	50	52	44	52	44	44	52	48	54	52	42	48	54	44	48	52	48	44	50	56	46	40	50
-4.76159	2.83368	48	50	48	50	48	48	54	50	54	54	48	42	48	46	48	46	48	38	58	54	58	52	52	44	44	48	48	48	52	48	48	40	44	50	42	46	48	46	42	40	56	52	50	46	52	42	52	44
-4.76159	3.03355	40	52	54	50	46	42	48	48	58	46	54	48	50	56	58	44	54	50	52	56	44	46	52	40	34	50	42	50	54	50	52	50	42	46	42	46	48	50	52	48	50	36	54	48	52	48	52	46
-4.76159	3.23342	50	56	40	50	50	48	58	56	48	40	44	44	46	50	52	40	56	44	54	54	44	50	48	38	46	50	50	50	50	42	42	42	46	46	52	60	50	36	58	44	50	50	46	50	58	42	50	54
-4.76159	3.4333	54	48	40	50	44	50	48	40	44	50	38	46	54	48	46	38	44	52	52	48	44	50	46	38	46	48	40	46	34	48	46	44	44	42	50	40	52	48	48	44	50	46	54	42	46	54	54	52
-4.76159	3.63317	46	60	50	56	38	50	46	42	52	46	50	46	60	56	48	46	58	52	48	50	56	46	46	36	48	56	42	46	40	52	42	52	48	42	48	42	46	62	48	42	44	40	58	50	46	50	44	50
-4.76159	3.83305	52	50	50	46	52	50	58	56	52	56	48	40	44	54	42	46	56	46	54	34	48	44	56	58	42	58	42	58	46	44	48	36	46	50	52	46	46	50	46	42	52	48	44	56	48	54	46	52
-4.76159	4.03292	54	28	40	50	52	44	46	46	46	44	46	38	40	44	40	58	50	58	40	50	44	40	48	38	38	58	50	48	42	44	48	56	44	48	52	42	52	50	44	54	42	58	52	48	50	48	40	54
-4.76159	4.23279	46	56	48	48	40	52	52	56	38	50	42	52	56	54	54	42	50	48	50	46	54	48	58	52	40	52	44	46	46	54	52	52	52	48	52	54	40	56	52	56	38	34	46	46	56	50	40	50
-4.76159	4.43267	42	52	48	50	48	44	44	46	52	40	48	56	42	52	50	48	42	46	54	44	60	60	42	60	48	52	44	40	48	48	48	48	54	50	52	48	46	54	56	44	50	50	50	42	40	46	50	38
-4.76159	4.63254	50	44	42	46	52	50	40	42	44	44	44	56	50	48	42	58	54	46	42	46	48	52	44	42	46	54	42	44	52	50	54	50	52	48	42	40	40	46	50	44	48	50	40	42	40	44	36	50
-4.76159	4.83242	46	46	46	52	54	42	46	48	52	50	50	50	44	48	54	46	50	44	42	48	52	52	46	52	48	50	54	50	44	46	50	42	42	44	52	48	34	50	54	48	50	44	42	54	50	48	44	52
-4.76159	5.03229	46	36	50	46	42	44	50	50	46	48	46	46	50	50	54	46	46	50	54	42	50	50	44	46	54	42	42	52	52	42	50	50	38	52	52	46	50	38	42	44	44	52	38	40	44	40	50	54
-4.76159	5.23216	46	48	34	58	32	54	52	50	48	50	58	42	50	52	48	52	54	44	46	56	52	52	48	52	52	46	40	58	54	44	48	46	48	48	46	58	48	42	54	42	52	40	52	54	44	50	56	48
-4.76159	5.43204	54	42	38	48	38	40	44	40	50	42	48	42	56	54	46	46	38	56	44	48	50	36	54	44	50	48	46	46	40	46	54	36	52	48	46	52	44	54	48	32	46	42	48	54	50	42	42	52
-4.76159	5.63191	44	54	54	46	52	38	44	48	52	40	58	50	46	54	44	48	46	36	50	52	46	54	52	46	44	42	48	44	54	48	42	50	50	42	56	44	42	52	48	26	54	48	38	56	48	42	46	32
-4.76159	5.83179	46	50	46	46	46	52	56	40	58	50	46	50	50	48	46	50	58	50	52	46	38	40	34	48	46	48	52	48	46	50	50	48	52	54	46	48	48	50	58	44	46	34	52	42	46	44	62	44
-4.76159	6.03166	48	56	54	52	58	48	46	38	50	50	44	50	46	50	46	44	42	46	48	48	56	44	44	48	56	56	46	54	46	42	58	46	44	48	52	50	54	56	50	56	52	50	52	46	52	52	50	50
-4.76159	6.23153	48	56	46	44	48	50	54	52	46	46	50	56	52	48	50	50	44	40	46	48	42	54	42	62	60	30	52	48	44	46	48	42	52	50	52	50	46	60	56	48	46	54	50	54	48	42	60	48
-4.76159	6.43141	48	44	42	48	44	44	50	42	54	42	48	46	48	46	50	50	52	46	44	52	46	46	42	50	42	44	42	46	50	44	54	44	54	46	46	52	46	44	40	52	50	54	48	50	48	40	44	64
-4.76159	6.63128	48	46	46	54	52	50	48	52	44	56	50	44	44	50	46	40	46	48	46	42	56	54	40	44	30	52	48	42	50	42	42	42	48	54	52	48	52	44	52	44	42	50	48	54	48	42	42	50
-4.76159	6.83116	48	42	46	42	48	60	46	56	40	50	44	46	50	46	44	48	54	42	54	40	42	52	44	58	44	44	50	34	50	48	40	50	46	44	52	52	46	46	54	48	48	44	54	46	44	44	44	48
-4.76159	7.03103	58	58	48	44	54	50	54	50	52	50	40	48	50	48	48	44	48	50	48	46	50	50	44	48	50	58	42	44	36	48	54	42	56	44	54	58	50	54	44	52	44	44	52	56	54	46	60	44
-4.76159	7.23091	54	48	50	46	54	46	50	42	44	34	54	42	50	46	42	48	38	54	36	54	44	46	44	52	54	48	56	48	38	54	54	48	32	52	46	42	46	60	42	48	52	52	44	48	50	54	40	50
-4.76159	7.43078	50	42	42	44	42	48	50	52	54	42	36	44	52	50	44	46	60	50	48	50	52	42	54	38	52	48	34	46	50	50	42	48	40	48	50	34	60	46	54	50	48	40	46	50	48	38	52	44
-4.76159	7.63065	44	40	46	50	46	44	48	44	40	44	50	44	50	48	44	50	42	52	48	48	50	52	58	44	48	50	32	46	42	48	50	48	40	50	48	56	48	52	38	56	42	52	52	44	48	46	40	48
-4.76159	7.83053	58	48	40	38	48	48	54	60	48	60	42	34	42	50	50	50	42	48	44	46	44	56	48	48	36	44	42	52	44	36	40	48	52	48	50	32	54	50	56	42	58	48	50	52	44	54	52	42
-4.76159	8.0304	52	54	58	48	52	48	50	44	44	42	50	46	50	46	58	54	50	50	50	46	52	42	44	48	50	50	48	28	50	44	44	46	58	44	40	50	48	40	50	42	40	44	54	38	50	52	42	50
-4.76159	8.23028	52	46	46	44	52	44	40	54	52	44	44	46	56	44	46	52	48	50	48	54	42	48	48	54	46	40	46	50	46	42	46	46	52	48	38	50	44	38	46	48	44	48	42	50	52	42	46	54
-4.76159	8.43015	44	46	54	44	52	42	50	48	44	52	54	52	42	50	48	48	40	44	56	54	46	54	40	48	44	54	54	50	38	42	44	48	42	42	52	30	50	46	54	46	48	44	50	40	38	44	58	38
-4.76159	8.63002	58	48	48	50	54	56	40	46	52	48	64	46	50	42	44	52	50	46	44	50	46	48	36	52	50	50	44	44	56	58	44	52	50	54	38	44	52	34	46	42	50	52	50	48	52	44	50	44
-4.76159	8.8299	50	46	46	52	44	54	44	34	50	34	42	54	48	46	46	54	50	48	50	42	54	34	40	56	48	46	52	42	50	44	40	46	54	56	48	56	60	52	34	44	54	60	50	58	50	52	44	42
-4.76159	9.02977	54	42	42	54	46	54	44	50	56	58	48	46	40	38	46	44	48	44	42	46	46	50	46	58	54	44	44	48	52	44	48	50	48	56	52	44	46	54	54	42	46	40	44	38	44	50	48	52
-4.76159	9.22965	48	52	60	54	34	36	46	34	60	44	44	48	46	52	46	44	60	48	42	46	46	52	54	48	44	42	42	44	56	50	34	52	46	46	50	44	52	46	48	46	48	50	38	60	48	44	46	46
-4.76159	9.42952	44	48	48	52	50	56	48	48	46	54	48	54	52	54	52	42	54	52	48	30	48	36	48	36	48	46	52	48	66	54	46	36	50	48	54	54	52	58	52	42	44	38	50	54	50	44	50	46
-4.76159	9.62939	44	50	46	52	40	50	46	50	50	48	46	48	48	48	54	48	54	34	52	52	50	56	36	46	46	44	52	48	52	50	44	40	50	48	58	46	50	46	52	52	48	52	56	40	56	48	52	28
-4.76159	9.82927	50	42	44	46	44	38	50	52	52	40	54	54	58	48	48	48	46	52	52	44	54	48	40	46	38	44	44	52	44	48	46	52	38	42	52	42	42	42	44	46	50	46	52	54	46	42	48	54
-4.76159	10.0291	48	50	46	38	46	52	44	50	50	50	58	46	60	38	50	52	46	42	56	52	50	48	46	46	48	54	40	50	50	46	48	40	48	52	52	44	52	42	48	48	54	50	46	48	44	40	48	44
-4.76159	10.229	52	44	42	46	48	44	56	56	48	56	46	40	56	46	48	40	50	48	46	38	48	48	40	40	32	66	50	48	58	48	44	42	54	52	44	44	40	48	48	52	46	44	54	48	40	36	48	50
-4.76159	10.4289	46	42	56	46	46	50	56	58	46	52	44	52	42	56	54	42	34	30	58	56	44	48	46	44	42	48	52	48	52	58	56	50	44	48	42	50	50	48	50	36	46	46	48	52	48	50	46	54
-4.76159	10.6288	48	54	50	52	44	50	48	46	48	46	58	46	52	46	48	44	42	52	52	50	46	30	44	44	52	46	46	46	48	46	54	52	48	46	52	46	44	44	56	48	40	46	44	46	54	38	54	46
-4.76159	10.8286	46	46	40	46	38	50	52	50	44	44	42	48	50	48	42	54	48	34	56	32	50	44	46	44	40	52	36	48	48	50	58	52	52	42	56	38	44	48	44	54	44	52	50	46	46	48	54	56
-4.76159	11.0285	48	50	50	40	50	48	42	46	40	46	46	42	50	44	46	30	50	48	42	52	44	50	38	56	44	50	38	50	48	48	48	48	48	50	50	44	38	44	46	52	34	52	42	48	44	46	44	54
-4.76159	11.2284	36	54	44	46	44	40	50	56	38	42	52	50	44	40	56	44	42	46	52	48	48	48	40	54	44	34	42	48	38	50	48	48	46	50	50	54	52	46	56	58	46	50	42	46	54	40	30	50
-4.76159	11.4283	48	54	50	50	54	48	38	54	42	38	50	40	52	46	44	52	48	46	46	38	48	50	46	36	52	44	50	58	44	54	48	52	44	44	50	44	46	48	52	48	46	42	54	46	52	48	44	44
-4.76159	11.6281	48	52	58	60	50	50	48	48	56	44	42	42	44	38	50	50	50	48	50	46	48	50	50	40	42	56	46	54	46	48	48	44	46	48	44	50	50	52	48	46	54	32	48	56	46	50	52	44
-4.76159	11.828	46	42	48	50	46	50	46	50	50	42	46	54	56	44	42	42	46	46	50	42	46	50	50	44	34	48	54	52	46	56	46	42	52	42	42	44	50	44	42	48	52	40	46	50	38	52	52	42
-4.76159	12.0279	44	52	44	56	46	44	44	52	38	52	44	40	50	50	44	40	42	42	54	52	44	48	50	64	46	46	56	52	44	52	36	58	52	44	50	42	44	54	42	54	50	50	62	54	44	48	48	48
-4.76159	12.2278	42	48	40	44	46	46	46	52	46	34	44	56	46	60	38	56	40	48	56	50	42	50	46	40	50	48	36	40	56	34	50	46	44	50	46	54	48	48	38	52	46	54	50	52	56	48	30	52
-4.76159	12.4276	46	52	38	32	40	48	52	48	48	50	52	50	40	36	42	42	58	48	54	44	38	52	48	50	38	58	46	50	52	50	48	48	44	50	46	48	50	58	46	36	40	52	52	58	44	58	46	54
-4.76159	12.6275	38	40	44	42	52	52	44	48	50	36	52	48	52	36	48	34	36	40	54	44	52	54	50	52	54	42	54	52	44	50	48	42	46	42	40	46	46	44	46	42	44	48	42	44	42	50	48	38
-4.76159	12.8274	42	44	48	56	54	44	46	54	44	48	42	48	52	46	60	52	54	44	58	50	42	46	46	52	40	52	44	44	46	42	52	40	54	40	52	46	48	40	48	44	44	46	46	46	48	36	50	56
-4.76159	13.0273	48	44	54	48	44	38	42	46	48	36	38	42	52	40	52	46	34	46	50	48	46	52	50	54	46	48	52	48	48	56	42	52	44	48	56	56	62	46	38	44	46	50	46	48	44	46	44	50
-4.76159	13.2271	44	50	54	48	46	50	50	54	48	42	52	48	38	52	48	50	44	46	50	46	44	56	50	48	50	52	60	54	48	38	42	50	50	48	44	48	46	48	48	52	58	42	48	52	48	44	54	54
-4.76159	13.427	50	56	56	46	46	52	38	48	54	50	52	52	46	54	58	42	38	46	54	40	42	52	38	56	46	36	48	46	40	50	48	54	48	48	50	48	58	52	44	48	44	52	42	58	42	48	46	50
-4.76159	13.6269	44	56	40	48	40	56	48	42	44	42	46	46	56	54	42	54	50	36	50	52	54	54	36	48	58	38	46	46	52	50	42	44	46	40	54	44	42	56	42	44	44	38	50	42	46	64	40	38
-4.76159	13.8267	42	46	40	54	50	38	52	46	42	42	54	44	56	34	52	52	44	54	50	54	40	54	40	56	38	46	48	54	42	46	54	52	48	52	50	54	44	50	40	50	52	38	46	52	56	50	42	46
-4.76159	14.0266	46	50	36	48	40	44	48	36	42	32	52	48	44	54	48	56	50	38	42	52	54	38	56	48	44	52	44	50	42	52	44	46	54	56	54	40	46	50	44	40	46	50	46	42	52	54	44	50
-4.76159	14.2265	48	50	48	48	42	46	36	50	34	48	60	58	44	44	44	54	48	60	56	48	46	50	50	50	46	46	50	50	44	50	48	44	40	50	44	50	44	54	44	48	36	44	58	46	38	46	56	56
-4.76159	14.4264	54	56	50	44	48	46	42	50	44	54	48	48	48	38	48	48	46	48	48	44	50	52	34	46	44	56	50	50	42	40	42	50	54	52	44	46	48	48	44	50	42	56	50	46	44	40	44	48
-4.76159	14.6262	46	50	46	50	50	48	42	48	40	50	40	56	40	58	44	48	52	42	54	50	52	52	50	50	46	46	46	50	44	42	42	54	46	48	50	36	46	46	56	44	52	50	46	52	48	44	48	56
-4.56246	-4.16192	42	54	48	52	50	46	46	54	50	46	52	46	52	46	44	50	50	44	50	46	44	50	48	38	46	42	56	48	52	40	52	42	38	58	52	44	46	48	32	46	42	42	42	54	48	52	50	58
-4.56246	-3.96204	56	46	58	44	50	48	44	36	48	58	52	36	46	48	48	48	56	44	54	52	52	54	56	44	48	48	46	44	44	52	42	40	52	40	44	48	44	56	46	40	44	46	54	46	48	46	46	48
-4.56246	-3.76217	52	34	54	40	50	46	46	52	50	50	64	46	42	44	36	40	48	46	50	54	52	52	34	50	48	50	48	52	52	54	40	54	52	46	52	44	50	46	42	54	48	44	30	48	48	44	36	54
-4.56246	-3.56229	56	50	50	50	54	44	48	50	48	42	40	58	46	50	44	54	50	56	44	44	44	40	40	46	44	56	44	50	50	38	46	44	48	38	56	46	52	44	54	50	56	44	36	56	56	50	38	48
-4.56246	-3.36242	46	50	46	46	52	46	52	56	58	42	48	50	44	50	42	42	52	52	46	54	48	52	50	48	46	66	24	50	46	44	40	52	50	54	52	44	46	50	42	50	52	48	50	42	56	46	58	46
-4.56246	-3.16255	42	46	50	48	50	50	52	50	42	44	52	44	50	54	40	52	42	52	44	46	54	46	54	50	52	54	44	56	50	52	44	40	50	56	54	40	56	46	42	44	44	46	42	56	56	54	54	52
-4.56246	-2.96267	50	52	52	34	46	42	50	52	48	52	36	56	48	52	54	44	48	46	46	48	44	48	54	50	50	42	44	44	58	52	40	48	46	54	38	46	54	38	52	52	50	40	44	48	46	50	48	58
-4.56246	-2.7628	54	38	52	52	54	44	38	56	46	52	44	42	48	42	52	46	42	44	44	50	48	54	52	46	50	48	54	46	46	54	48	52	54	48	50	56	38	54	50	42	40	46	54	44	54	48	36	42
-4.56246	-2.56292	52	38	54	46	46	48	54	46	60	44	44	42	48	52	50	44	42	40	46	46	58	46	44	42	46	52	48	42	50	44	56	36	60	32	56	48	40	42	44	40	48	48	48	48	48	46	56	50
-4.56246	-2.36305	42	46	44	54	44	44	54	50	54	42	44	48	44	50	42	54	54	36	42	28	58	36	44	56	44	48	56	48	44	50	48	42	60	44	40	52	48	42	40	48	52	48	44	44	48	52	46	48
-4.56246	-2.16318	42	46	56	36	44	52	44	38	50	46	44	40	44	54	58	36	40	48	46	46	60	38	58	44	50	48	50	40	42	50	54	46	50	48	50	48	46	50	52	52	42	54	46	44	44	42	54	46
-4.56246	-1.9633	46	50	50	56	42	48	44	40	46	42	44	50	38	46	42	56	42	44	46	56	42	42	46	44	50	48	56	48	46	44	52	58	44	42	44	44	46	50	54	40	36	46	46	54	54	42	56	54
-4.56246	-1.76343	54	52	42	48	48	44	48	42	38	48	50	56	50	52	40	50	36	36	62	50	52	44	52	42	58	50	62	52	52	50	58	42	50	46	48	42	48	46	48	54	54	46	54	38	42	40	54	46
-4.56246	-1.56355	54	44	40	46	54	48	48	44	50	46	42	44	52	48	50	48	46	42	50	46	40	52	50	36	50	50	42	48	46	44	46	42	56	50	42	50	48	46	50	44	54	46	58	44	42	46	48	54
-4.56246	-1.36368	48	54	48	40	50	48	36	46	44	42	54	50	46	48	50	46	54	48	46	42	48	48	52	54	40	52	50	46	44	50	44	46	46	50	48	44	52	38	44	54	48	54	46	38	40	56	54	46
-4.56246	-1.16381	48	56	50	46	46	52	54	56	50	46	48	56	40	52	50	50	52	50	50	54	50	48	44	50	48	52	50	50	36	40	52	44	50	54	50	54	48	40	46	52	50	48	38	46	42	48	38	54
-4.56246	-0.963931	46	56	36	52	42	48	48	44	48	50	52	40	50	50	50	50	44	48	46	48	46	46	48	46	50	54	40	54	34	48	50	62	46	46	46	44	46	48	52	44	54	46	58	50	46	42	48	40
-4.56246	-0.764057	42	54	46	52	38	50	50	50	44	50	48	46	46	48	54	36	52	52	42	46	50	54	48	44	50	42	52	38	54	56	48	42	44	48	56	42	50	52	52	46	44	54	44	56	50	42	54	46
-4.56246	-0.564183	54	48	50	46	50	46	40	44	44	52	48	52	58	48	44	54	52	50	48	52	50	42	44	50	52	52	42	58	48	52	46	48	48	54	48	44	56	44	38	54	54	52	46	44	54	50	42	56
-4.56246	-0.364309	52	56	48	44	34	50	52	44	56	44	56	50	42	42	44	58	48	48	58	48	42	38	48	48	46	40	50	62	52	42	40	50	56	52	50	52	52	46	44	42	42	50	38	48	40	58	48	46
-4.56246	-0.164435	52	52	58	40	54	40	52	44	48	36	46	50	54	52	48	44	42	40	48	50	34	52	36	48	44	48	48	50	52	40	40	44	50	50	48	42	42	52	56	52	44	48	52	36	48	52	38	42
-4.56246	0.0354391	44	50	56	52	46	40	48	42	44	46	52	48	56	52	50	56	60	46	52	36	42	42	54	46	40	48	40	38	42	44	56	40	40	42	52	48	50	44	42	36	46	34	48	40	44	46	48	46
-4.56246	0.235313	52	48	38	48	46	32	44	52	40	50	46	50	48	42	52	50	50	46	46	48	32	48	38	54	44	54	38	50	44	54	42	58	56	48	42	44	38	44	54	40	50	36	38	44	52	46	46	48
-4.56246	0.435187	46	48	52	58	30	32	52	50	42	44	50	48	48	26	46	56	44	46	52	48	50	54	44	48	42	48	40	42	44	40	48	56	52	48	42	44	44	46	40	54	56	44	50	50	48	52	48	56
-4.56246	0.635061	44	52	56	46	48	44	56	42	52	54	46	52	42	46	48	46	38	42	52	38	40	54	50	52	48	52	52	46	50	42	46	50	34	48	52	50	52	46	48	46	36	44	38	50	46	44	48	46
-4.56246	0.834935	50	48	44	48	52	42	46	46	52	42	50	50	44	42	54	48	52	40	50	54	48	46	40	42	44	54	62	44	54	54	38	50	42	42	52	48	44	40	50	46	44	44	40	50	40	40	40	50
-4.56246	1.03481	42	50	50	46	40	46	42	50	52	56	48	34	44	44	44	44	48	50	50	42	54	44	48	50	48	40	40	56	40	42	46	50	48	52	56	34	48	52	50	56	52	54	44	44	42	50	38	48
-4.56246	1.23468	44	46	46	42	46	52	42	50	34	54	48	46	62	52	46	58	42	46	48	50	48	44	40	46	46	44	52	62	46	40	46	52	46	44	38	50	48	38	46	50	36	36	44	42	46	60	54	52
-4.56246	1.43456	50	44	50	48	44	44	40	54	50	52	42	50	50	46	40	42	42	56	58	42	46	48	44	58	54	54	40	58	54	54	54	54	52	40	52	52	52	40	46	50	52	44	40	48	44	46	46	52
-4.56246	1.63443	32	44	50	48	46	52	40	52	50	50	42	52	52	44	50	50	50	52	52	50	40	38	46	48	36	46	50	42	62	56	46	40	42	46	40	44	50	48	54	46	50	56	58	50	44	52	48	50
-4.56246	1.83431	52	50	46	38	44	50	46	48	52	42	40	46	56	50	44	56	52	44	48	50	46	54	48	38	50	56	44	54	48	48	52	38	48	56	44	46	46	50	54	48	40	38	44	54	44	48	44	52
-4.56246	2.03418	46	54	50	36	48	34	56	52	48	42	42	50	44	46	52	50	52	54	44	46	48	48	50	50	48	52	52	40	38	40	54	46	54	48	40	50	40	42	54	38	44	50	50	50	40	46	46	46
-4.56246	2.23405	54	50	56	46	54	50	46	46	60	46	46	56	44	48	50	48	46	50	50	48	44	56	48	54	42	50	40	46	46	60	46	52	48	48	44	48	42	42	48	50	52	48	46	56	46	44	50	48
-4.56246	2.43393	56	50	52	44	46	52	48	48	54	52	50	44	46	58	56	52	48	42	52	50	42	46	34	48	52	56	52	52	44	50	56	50	50	52	56	50	64	46	52	42	54	52	48	52	42	46	42	34
-4.56246	2.6338	42	50	48	40	46	46	54	50	48	44	38	50	60	48	42	56	46	50	38	46	44	34	44	48	42	52	44	46	44	50	50	50	50	46	58	50	52	50	52	46	42	40	42	44	50	44	50	50
-4.56246	2.83368	48	64	48	42	44	50	62	56	42	46	60	58	54	36	42	48	50	54	38	54	50	52	56	48	46	52	44	54	44	48	48	52	38	42	48	44	42	46	40	50	40	52	42	50	48	46	44	52
-4.56246	3.03355	48	42	48	48	50	50	42	48	52	50	50	46	52	50	54	40	50	44	52	44	54	52	50	40	40	50	46	44	44	46	50	50	58	48	52	52	40	48	42	50	46	52	56	42	38	42	44	52
-4.56246	3.23342	44	54	60	48	48	46	52	50	42	40	48	46	52	44	56	50	56	52	50	50	44	46	40	52	44	40	58	50	48	56	54	48	52	52	50	56	50	50	54	42	40	54	54	38	46	42	46	38
-4.56246	3.4333	48	42	52	52	44	48	40	44	58	48	50	52	54	48	42	44	44	44	52	56	46	46	44	48	52	42	32	46	50	50	48	46	42	46	46	50	56	56	54	54	46	48	50	48	48	48	44	50
-4.56246	3.63317	50	54	52	46	52	40	42	48	38	50	44	52	40	50	46	42	56	54	48	52	50	48	46	46	40	42	46	48	52	50	44	42	56	54	50	46	50	50	50	44	52	50	56	56	50	48	52	40
-4.56246	3.83305	44	66	42	52	52	34	50	56	54	44	44	50	44	44	44	50	54	48	46	48	50	48	40	46	52	52	48	58	54	44	42	42	52	52	44	48	54	42	42	42	50	48	46	46	40	40	46	50
-4.56246	4.03292	50	38	42	48	44	34	50	44	48	46	46	48	52	56	52	44	52	44	42	48	42	46	48	50	46	44	56	40	52	48	46	50	44	42	44	42	56	42	48	48	48	42	48	54	46	52	42	50
-4.56246	4.23279	48	50	44	50	50	54	40	52	40	54	42	60	46	44	48	50	48	50	42	60	52	54	48	52	56	54	50	50	50	48	52	48	54	56	44	46	42	50	50	52	42	50	46	42	54	50	36	52
-4.56246	4.43267	50	54	50	48	48	52	54	38	46	34	56	46	48	54	44	46	58	52	44	52	34	48	52	40	48	48	50	48	44	44	56	52	36	40	54	38	46	60	50	32	48	52	40	46	50	54	48	44
-4.56246	4.63254	54	46	48	44	42	44	42	48	56	46	46	44	52	38	46	36	42	56	50	50	50	46	48	42	50	36	60	44	50	58	56	54	44	42	48	54	48	44	52	50	52	50	52	50	52	48	48	44
-4.56246	4.83242	44	44	44	56	48	34	54	42	50	46	48	46	56	48	54	44	36	44	58	42	44	44	46	42	46	40	40	58	40	46	46	52	44	42	50	48	48	46	52	50	46	40	52	50	36	40	46	48
-4.56246	5.03229	48	50	44	52	44	48	48	46	50	48	40	52	52	58	54	56	52	44	42	50	48	48	44	42	44	40	48	56	46	38	50	48	48	54	40	42	36	62	46	30	44	52	52	52	52	44	44	54
-4.56246	5.23216	46	46	54	48	54	52	42	34	44	42	50	54	52	48	42	48	48	56	52	42	46	46	48	46	46	44	52	38	50	52	46	44	38	44	56	44	50	50	46	48	46	44	46	44	40	52	50	36
-4.56246	5.43204	58	54	40	54	42	44	46	42	52	60	52	48	48	50	50	42	50	50	40	50	42	48	56	52	54	46	44	50	42	38	50	50	42	50	52	48	46	44	50	58	46	44	40	48	50	44	38	58
-4.56246	5.63191	48	50	42	38	52	50	42	46	48	42	54	56	50	40	58	46	52	50	56	54	40	46	54	44	52	42	50	46	50	46	48	46	38	50	50	50	42	40	48	46	46	52	38	50	48	60	44	54
-4.56246	5.83179	40	52	44	54	56	50	44	54	42	58	44	50	46	52	44	46	52	42	48	56	42	52	58	46	48	46	48	48	42	56	56	56	54	36	50	54	38	48	54	44	50	44	44	42	48	54	48	42
-4.56246	6.03166	46	46	50	48	52	48	50	56	48	48	48	46	60	46	52	46	46	40	48	48	50	48	44	48	52	46	50	42	54	42	48	48	50	52	36	56	44	32	46	40	56	48	50	48	42	50	56	40
-4.56246	6.23153	56	50	46	44	52	56	32	52	54	54	34	42	54	42	42	48	50	54	50	50	52	40	42	46	42	42	48	48	46	50	48	42	52	52	48	44	52	54	38	50	52	62	52	38	44	56	42	48
-4.56246	6.43141	54	40	44	56	50	50	40	52	50	46	44	40	56	52	44	50	50	50	52	46	44	50	42	38	46	46	48	54	52	42	48	48	54	48	42	52	46	52	54	46	34	52	44	42	50	24	36	46
-4.56246	6.63128	54	52	36	56	44	44	50	52	48	48	50	50	44	42	46	52	46	48	48	50	50	44	48	52	54	46	44	44	46	54	44	38	56	52	42	54	56	36	52	40	40	52	46	52	42	46	54	52
-4.56246	6.83116	40	48	50	44	56	48	50	50	44	50	46	50	42	50	48	46	48	44	50	60	50	44	50	50	44	42	44	64	34	50	38	50	52	48	44	52	52	52	34	48	52	54	52	44	50	54	46	50
-4.56246	7.03103	50	52	56	46	44	58	58	44	48	48	50	38	48	42	46	46	44	50	34	58	54	46	46	38	54	48	38	40	54	46	46	48	54	44	46	44	52	58	44	48	42	46	52	40	48	46	54	52
-4.56246	7.23091	58	54	54	44	56	58	36	50	52	60	36	42	48	40	58	48	52	48	54	50	48	34	30	58	42	44	52	48	44	58	42	50	46	46	46	48	44	44	34	52	66	46	50	56	44	66	50	44
-4.56246	7.43078	52	50	56	44	40	48	44	42	52	50	42	50	46	46	46	54	50	54	52	42	54	42	56	52	46	48	48	46	56	40	40	48	50	44	46	48	56	54	50	52	38	48	44	56	54	50	42	52
-4.56246	7.63065	48	40	56	48	46	54	42	46	46	44	52	46	46	38	52	48	38	46	58	44	44	56	54	44	52	44	56	48	38	48	56	44	38	60	48	50	42	42	40	56	48	44	52	44	62	50	40	42
-4.56246	7.83053	62	52	48	50	46	44	54	42	50	48	40	48	52	44	58	38	38	48	54	34	46	40	58	50	40	50	46	44	46	50	58	50	54	52	54	44	50	40	58	54	42	48	44	44	54	46	50	48
-4.56246	8.0304	46	48	38	48	44	56	44	44	52	52	52	52	48	46	50	38	50	42	44	46	54	44	40	48	44	44	54	44	48	48	52	46	48	58	52	44	48	54	48	42	46	54	50	34	40	44	48	40
-4.56246	8.23028	42	48	40	38	46	46	52	38	44	36	40	48	50	56	50	50	46	58	46	58	50	50	56	52	48	54	36	46	50	44	48	60	48	42	54	54	42	50	46	46	50	50	48	42	46	46	56	46
-4.56246	8.43015	46	40	56	44	40	54	52	54	44	52	40	50	34	60	50	40	48	48	44	50	48	38	48	52	44	44	44	50	40	48	52	46	42	42	44	52	52	38	48	44	40	50	44	50	42	46	46	48
-4.56246	8.63002	50	44	46	40	48	60	50	54	52	46	44	52	48	42	48	56	58	48	56	52	50	38	38	54	48	40	50	52	44	50	44	56	46	48	48	54	44	46	46	50	44	46	48	42	56	50	40	46
-4.56246	8.8299	54	44	52	52	50	48	50	50	42	50	36	46	50	46	54	50	48	52	32	44	50	54	38	46	58	50	42	52	50	48	48	44	54	40	54	46	42	56	48	50	42	52	42	48	46	48	46	52
-4.56246	9.02977	50	50	50	44	52	50	48	40	42	48	52	46	42	52	48	38	50	42	50	38	64	48	46	46	52	44	48	38	46	54	50	48	46	58	54	50	46	46	58	46	42	40	52	44	40	50	48	52
-4.56246	9.22965	48	48	50	56	42	32	52	50	42	50	52	46	50	48	46	46	48	46	50	38	42	50	48	50	52	46	52	54	48	48	50	44	48	50	54	52	48	50	54	46	50	44	52	56	48	48	52	44
-4.56246	9.42952	54	48	54	50	48	44	48	58	48	38	52	56	46	44	46	52	52	42	48	40	52	38	44	54	58	48	46	44	48	44	44	34	48	46	42	38	40	56	44	46	46	46	60	48	42	54	46	44
-4.56246	9.62939	58	58	48	60	44	58	38	26	56	44	46	50	42	40	50	60	18	46	40	42	44	48	44	46	52	44	50	44	48	44	50	50	52	46	54	58	48	48	48	50	46	46	52	48	46	46	38	44
-4.56246	9.82927	44	46	46	54	54	46	44	56	48	52	58	54	50	40	50	46	46	58	42	54	40	44	48	40	38	48	54	46	54	46	54	44	52	52	48	44	32	34	54	52	38	52	52	50	42	44	42	42
-4.56246	10.0291	54	36	36	54	50	50	52	40	38	52	44	52	42	50	58	44	52	52	48	44	46	56	40	50	58	48	32	50	50	48	44	54	38	44	54	48	46	42	50	46	38	48	52	42	50	44	50	44
-4.56246	10.229	46	50	24	60	52	38	56	34	46	50	54	50	42	56	42	52	44	38	54	46	44	40	58	44	42	52	46	44	48	48	52	54	50	38	40	56	44	42	42	52	50	44	46	44	46	44	40	50
-4.56246	10.4289	56	36	54	50	46	36	44	44	46	46	46	52	40	50	46	52	50	52	46	58	46	58	44	56	56	54	46	44	52	42	48	50	44	50	52	42	42	50	56	50	40	56	42	44	44	52	50	44
-4.56246	10.6288	48	44	36	46	42	40	48	36	50	50	50	62	50	48	52	46	52	38	58	50	32	54	52	44	40	44	50	38	42	58	52	50	58	48	46	42	52	52	42	44	54	46	48	42	50	52	42	52
-4.56246	10.8286	52	50	46	54	48	48	50	54	44	48	44	56	54	56	42	50	48	40	42	46	54	48	40	50	48	38	50	52	46	54	48	56	44	44	42	54	44	56	52	54	46	52	54	58	54	46	50	52
-4.56246	11.0285	50	56	38	50	46	40	46	44	48	50	38	54	46	54	44	48	46	52	32	38	48	58	40	54	40	42	48	52	52	50	38	48	50	44	48	42	54	44	50	50	54	44	34	46	56	52	52	46
-4.56246	11.2284	58	62	46	50	54	36	52	48	46	48	50	50	58	46	44	52	44	50	44	48	52	46	50	60	50	48	46	56	50	42	58	36	42	54	42	48	50	44	50	54	56	42	46	50	40	46	32	48
-4.56246	11.4283	56	48	40	44	54	40	44	56	52	48	42	46	56	38	64	48	50	44	52	46	30	48	52	38	52	52	54	38	56	40	48	44	58	48	46	50	48	46	44	50	42	42	48	50	54	44	54	46
-4.56246	11.6281	54	38	58	40	46	60	38	52	38	52	50	48	52	62	44	42	34	52	52	48	50	48	58	44	50	50	52	52	52	54	22	50	50	46	50	50	42	54	56	58	48	50	48	46	38	54	56	46
-4.56246	11.828	44	46	52	50	50	50	50	56	46	46	48	52	38	36	44	48	50	44	48	40	48	44	60	54	50	44	56	48	36	50	42	52	52	38	50	52	44	38	60	52	48	42	54	52	38	40	48	54
-4.56246	12.0279	44	46	58	42	48	50	38	48	42	46	52	50	36	50	50	40	48	52	56	54	50	46	38	42	42	50	42	48	42	44	56	56	50	44	60	46	44	54	50	54	42	48	36	44	50	48	46	54
-4.56246	12.2278	44	40	46	56	54	52	42	54	50	46	54	48	50	46	46	48	48	40	32	54	44	44	52	44	46	54	56	58	46	46	52	52	44	60	36	60	56	52	42	42	42	58	46	46	52	42	44	52
-4.56246	12.4276	48	42	48	50	42	34	44	38	42	40	44	52	44	58	46	50	52	48	48	46	48	52	46	38	48	44	54	50	46	52	38	44	48	52	48	50	54	48	40	42	50	54	50	50	48	40	42	60
-4.56246	12.6275	48	42	48	44	46	54	46	50	46	46	50	48	46	42	46	48	40	56	48	42	42	54	50	44	56	54	52	40	48	52	60	44	46	46	44	40	44	48	60	44	46	46	44	44	28	52	38	52
-4.56246	12.8274	46	52	46	50	44	46	54	54	58	46	48	44	52	50	54	40	50	54	38	50	48	46	46	48	58	48	40	50	46	58	50	46	44	48	48	54	38	52	46	60	52	44	40	50	48	56	40	56
-4.56246	13.0273	46	50	50	36	48	42	48	50	44	44	44	46	42	46	46	48	38	42	50	52	50	48	54	56	44	44	32	56	58	60	38	48	46	40	42	58	44	42	50	52	52	48	52	50	42	42	52	44
-4.56246	13.2271	52	52	52	48	40	40	54	40	52	46	54	50	46	46	44	46	60	46	46	46	52	52	38	40	46	42	32	50	54	46	48	50	44	50	52	56	40	50	46	48	60	42	46	44	52	48	42	50
-4.56246	13.427	54	58	34	46	52	50	44	56	50	46	48	54	52	50	46	44	50	44	48	38	48	50	50	46	36	58	48	44	44	50	52	52	54	58	44	46	50	38	48	46	44	52	42	48	50	46	52	46
-4.56246	13.6269	56	42	44	46	48	50	52	44	46	40	50	34	46	58	48	52	46	44	48	36	44	50	46	40	52	56	42	46	48	42	44	44	54	52	42	54	48	54	50	50	46	44	64	38	50	44	40	56
-4.56246	13.8267	50	50	46	46	54	38	30	48	48	50	48	62	44	52	50	46	46	40	44	44	46	44	46	52	46	52	50	60	54	50	42	42	52	56	52	54	44	44	54	46	50	44	50	54	50	52	32	50
-4.56246	14.0266	48	54	44	38	48	42	44	48	50	52	40	34	56	52	50	46	40	62	42	48	52	50	54	48	56	52	50	46	46	42	42	48	56	50	40	52	44	52	52	36	56	50	48	44	42	54	46	40
-4.56246	14.2265	46	44	46	48	44	44	46	42	52	40	42	46	44	48	46	46	48	46	44	44	54	50	46	52	48	40	42	44	40	44	40	48	38	42	48	52	48	44	56	52	48	46	44	52	46	42	36	44
-4.56246	14.4264	50	48	48	56	46	50	44	54	56	42	58	48	54	34	44	58	48	50	44	58	50	42	34	48	50	38	48	40	44	40	52	44	48	46	40	48	54	34	52	46	50	44	48	46	44	44	46	56
-4.56246	14.6262	46	56	48	50	46	56	46	48	48	54	48	40	48	58	58	50	44	48	40	56	50	40	50	48	40	52	46	48	50	44	50	42	42	54	48	50	52	46	58	50	48	48	56	48	46	48	44	46
-4.36333	-4.16192	48	40	48	40	48	50	44	54	48	42	42	40	40	48	52	44	50	46	44	38	34	40	44	38	50	50	56	50	50	50	54	50	50	50	56	56	44	50	42	50	38	48	48	44	58	44	54	50
-4.36333	-3.96204	58	42	36	46	52	50	50	48	46	58	46	40	54	52	44	52	46	48	46	50	56	32	50	52	50	50	54	50	54	42	40	42	50	58	44	44	58	58	48	60	46	50	44	40	56	48	44	50
-4.36333	-3.76217	38	46	50	34	54	62	46	46	58	58	52	38	52	44	44	46	52	48	44	56	54	52	44	40	52	44	52	48	42	56	42	52	48	50	48	44	44	50	52	42	52	56	44	50	50	44	44	34
-4.36333	-3.56229	54	52	48	40	48	52	42	54	42	38	44	52	44	50	44	44	54	46	48	46	58	50	50	42	42	58	46	40	46	50	40	62	48	44	40	54	48	52	50	44	50	56	28	46	48	50	50	38
-4.36333	-3.36242	48	48	42	44	40	38	48	46	48	46	46	60	46	52	46	52	44	48	50	42	48	48	44	42	54	52	34	50	50	48	50	48	46	48	40	48	52	48	54	40	48	48	48	42	48	46	50	44
-4.36333	-3.16255	50	54	48	52	44	54	42	48	46	50	52	54	54	46	38	46	56	38	58	52	46	40	46	52	52	38	46	44	48	50	44	52	52	42	50	48	48	44	48	48	50	50	54	44	46	50	54	44
-4.36333	-2.96267	50	54	52	38	54	42	54	50	48	46	54	50	50	46	48	54	54	52	54	56	48	50	28	58	44	44	52	52	54	42	48	42	52	54	44	52	44	58	48	48	52	38	50	54	50	46	50	46
-4.36333	-2.7628	50	50	50	48	52	50	40	56	42	48	48	40	46	40	48	50	56	38	28	56	46	40	56	44	56	36	48	48	52	40	58	46	44	46	36	50	44	46	56	54	40	46	46	48	48	28	48	40
-4.36333	-2.56292	60	42	40	46	58	48	56	52	42	48	44	48	48	42	48	52	40	46	46	44	56	46	50	38	44	46	42	56	48	52	52	42	34	54	44	48	54	42	48	38	40	50	46	42	52	50	40	52
-4.36333	-2.36305	48	56	46	52	48	58	44	50	52	34	48	58	58	50	48	46	46	40	56	56	24	48	44	48	50	44	42	56	44	34	50	40	44	56	54	46	60	42	44	50	48	50	36	50	48	50	48	50
-4.36333	-2.16318	52	48	46	50	44	34	56	54	48	48	50	54	58	40	38	46	52	42	44	50	52	42	54	48	50	42	52	58	56	42	52	48	54	44	44	58	42	54	50	42	48	52	50	44	52	46	46	46
-4.36333	-1.9633	58	48	50	44	50	48	50	46	54	44	52	50	50	48	44	50	48	46	46	46	44	46	38	56	46	42	52	50	54	48	52	54	48	42	44	48	44	38	50	48	40	36	44	50	46	58	50	48
-4.36333	-1.76343	46	48	58	42	46	46	40	42	40	52	36	42	48	46	48	52	58	40	42	48	56	48	52	48	52	48	52	38	44	58	46	48	48	48	48	46	46	54	34	46	54	46	48	48	52	40	56	50
-4.36333	-1.56355	56	48	52	48	50	46	42	38	46	50	38	48	56	38	46	52	44	46	48	52	50	52	38	46	44	46	52	46	48	50	50	56	46	36	38	46	56	52	44	54	48	46	50	46	48	46	50	50
-4.36333	-1.36368	40	52	50	46	50	44	48	48	38	44	44	48	48	56	46	52	44	56	56	52	38	46	50	44	52	46	48	52	42	48	50	50	52	54	48	52	58	42	46	50	44	46	44	44	52	50	44	48
-4.36333	-1.16381	38	52	52	46	50	50	54	34	40	44	62	40	44	40	50	42	48	52	50	46	46	48	42	52	38	54	52	52	44	46	62	42	50	30	50	48	52	48	46	52	52	36	38	36	50	50	50	46
-4.36333	-0.963931	50	52	50	54	44	56	44	50	46	42	42	38	46	52	56	46	50	42	50	46	54	50	48	40	52	50	50	58	52	38	48	60	54	50	32	56	42	44	34	52	38	52	46	54	46	52	44	32
-4.36333	-0.764057	50	58	36	54	38	42	46	54	42	56	50	46	40	52	54	50	54	54	46	42	52	38	52	46	44	52	50	48	44	48	52	44	50	50	40	44	44	42	50	48	46	50	50	54	42	56	46	30
-4.36333	-0.564183	50	56	50	38	38	46	58	44	50	50	50	46	46	50	42	56	58	48	50	48	48	44	50	38	54	48	52	44	44	40	44	44	46	52	54	52	32	56	42	42	50	48	48	54	44	42	48	46
-4.36333	-0.364309	50	62	50	60	36	46	46	48	50	48	40	28	54	52	44	40	46	46	52	44	46	46	58	44	46	44	52	46	48	48	44	44	40	48	42	50	48	28	44	48	46	40	40	58	52	50	50	40
-4.36333	-0.164435	60	42	54	48	46	34	48	50	50	40	44	50	46	50	54	50	48	44	46	50	48	42	46	50	52	50	52	44	56	40	46	56	46	48	48	48	46	38	46	50	58	52	46	36	52	46	52	38
-4.36333	0.0354391	38	58	52	40	38	48	46	46	52	52	52	50	50	44	54	50	48	54	42	50	44	36	46	46	46	46	46	50	58	42	48	52	48	46	54	44	50	52	54	50	42	52	52	46	40	52	54	54
-4.36333	0.235313	44	50	42	46	54	44	46	46	56	56	40	50	50	60	52	44	50	50	58	50	54	34	44	34	42	46	52	56	40	58	36	56	46	62	44	54	50	44	50	54	52	38	52	58	52	52	48	54
-4.36333	0.435187	44	46	42	40	50	52	40	44	48	48	46	46	38	52	46	40	54	44	42	46	48	48	40	58	42	44	46	44	48	42	60	44	46	52	54	52	46	58	48	50	44	54	42	48	48	46	50	40
-4.36333	0.635061	50	58	44	52	40	46	50	48	46	50	46	34	46	50	48	52	48	48	50	50	40	58	44	44	46	50	44	42	48	46	52	36	46	54	44	54	64	52	48	38	58	32	46	52	42	44	48	54
-4.36333	0.834935	46	46	48	44	48	48	48	44	48	48	48	50	46	48	52	58	48	40	46	50	50	46	50	44	50	40	52	48	44	46	50	50	42	46	50	44	42	46	50	50	52	54	50	42	46	32	50	54
-4.36333	1.03481	52	40	40	50	52	44	50	46	56	46	56	34	50	48	30	52	52	48	46	50	50	48	42	54	56	48	54	50	44	52	50	46	32	58	50	50	54	42	50	46	38	54	34	46	54	54	44	48
-4.36333	1.23468	50	46	50	50	56	42	24	40	54	52	46	50	42	50	58	38	46	46	44	54	50	46	40	52	48	44	54	50	52	48	50	40	44	46	58	50	44	50	50	52	44	54	46	40	62	38	48	50
-4.36333	1.43456	50	48	52	48	42	42	50	44	52	50	42	50	52	46	42	52	46	44	44	52	50	52	44	46	38	48	48	46	44	56	42	44	50	46	42	58	44	58	46	44	40	62	48	44	34	60	44	48
-4.36333	1.63443	50	46	50	52	50	42	50	50	56	44	28	46	50	52	42	50	48	44	44	50	52	52	46	52	40	54	54	34	50	40	54	44	54	56	52	54	54	40	44	48	52	50	52	54	40	46	46	54
-4.36333	1.83431	38	40	48	58	58	48	50	44	50	36	50	48	52	42	50	36	40	52	58	50	52	42	38	48	50	44	52	50	42	50	36	52	42	40	44	48	54	50	48	34	46	56	44	50	50	42	44	44
-4.36333	2.03418	56	40	44	52	48	44	42	56	62	44	44	48	58	46	46	46	52	48	44	40	58	56	46	50	48	54	42	44	50	50	40	44	54	58	46	48	44	46	50	52	54	42	40	50	50	50	50	58
-4.36333	2.23405	46	46	42	48	48	36	56	38	44	42	54	54	32	44	56	48	52	28	46	62	44	38	46	52	50	54	46	54	44	40	50	60	58	46	50	46	56	52	44	34	54	52	54	44	52	40	58	46
-4.36333	2.43393	48	48	46	48	44	38	50	58	52	52	48	58	50	60	52	46	52	40	54	54	50	42	44	46	44	44	44	48	50	46	52	48	46	56	48	46	52	48	44	52	44	46	48	46	46	48	50	42
-4.36333	2.6338	44	40	42	54	52	48	54	38	36	48	52	60	52	42	54	46	36	46	48	48	46	56	44	42	38	46	46	50	46	54	52	46	56	40	56	54	50	50	44	44	48	40	52	46	38	50	48	54
-4.36333	2.83368	52	44	48	44	38	50	56	40	46	44	40	48	40	58	50	40	56	42	40	50	48	52	38	56	48	46	52	50	52	44	42	52	54	52	52	52	56	46	48	44	46	46	50	40	48	48	46	46
-4.36333	3.03355	38	48	56	52	46	42	48	48	46	36	46	56	52	50	42	54	54	44	52	50	46	36	50	52	46	36	50	46	42	40	44	54	44	40	44	42	46	42	48	52	54	50	44	50	44	40	54	50
-4.36333	3.23342	38	44	54	56	60	40	48	52	48	38	48	46	54	44	46	52	50	48	50	42	58	52	48	42	48	46	48	40	58	48	46	52	50	40	40	48	44	46	42	64	54	50	42	42	48	52	44	42
-4.36333	3.4333	44	52	42	44	46	40	38	44	58	44	48	36	50	48	46	40	52	62	50	52	46	44	38	52	44	46	40	54	52	56	40	52	54	50	46	44	52	50	40	50	56	40	52	46	56	50	48	46
-4.36333	3.63317	46	40	50	44	54	38	46	52	54	44	54	50	36	48	44	46	50	48	40	54	52	52	48	34	50	48	44	54	50	50	48	38	52	42	42	50	54	44	54	56	48	52	50	48	52	50	32	52
-4.36333	3.83305	52	46	50	46	44	52	50	52	32	32	48	36	54	44	46	40	50	46	38	60	40	50	44	44	52	46	52	54	50	40	54	48	46	52	58	44	42	42	46	48	42	48	46	46	50	46	44	48
-4.36333	4.03292	46	50	54	46	50	52	40	48	48	46	50	48	48	46	48	52	46	38	44	48	46	44	40	46	54	56	50	56	46	38	42	48	50	34	42	54	40	44	42	48	60	50	44	48	50	50	48	44
-4.36333	4.23279	48	54	44	46	52	38	52	44	36	60	50	52	52	44	56	46	54	40	48	54	44	48	48	44	46	50	44	40	52	40	50	46	44	46	50	44	48	48	54	56	50	38	48	52	58	44	48	44
-4.36333	4.43267	48	52	42	44	42	46	44	48	48	46	42	34	46	46	46	52	42	48	46	44	44	52	46	48	46	58	56	40	48	44	46	54	56	50	48	48	60	44	54	56	34	54	58	40	52	38	54	50
-4.36333	4.63254	46	44	36	46	44	44	46	50	52	50	42	48	40	42	50	54	46	52	44	42	50	48	54	36	44	62	40	46	60	46	50	54	46	48	48	56	40	50	40	52	38	46	50	48	30	54	50	38
-4.36333	4.83242	48	38	48	46	56	46	52	54	56	36	56	54	56	40	50	50	58	28	52	46	46	50	44	52	48	48	40	46	52	50	48	54	58	38	54	56	50	46	48	32	62	46	48	44	48	42	40	50
-4.36333	5.03229	48	40	46	32	42	44	50	44	48	54	52	46	52	48	50	62	50	32	50	28	56	44	50	52	56	40	48	56	42	44	42	52	52	42	56	56	60	46	44	46	34	46	46	54	54	46	46	46
-4.36333	5.23216	44	44	54	46	52	40	60	30	48	40	42	44	46	58	44	44	56	52	48	50	46	46	52	48	42	46	52	44	52	54	44	46	54	36	50	56	46	48	48	42	44	48	58	48	50	42	52	44
-4.36333	5.43204	56	46	36	48	54	50	44	42	50	46	40	52	38	50	46	50	42	58	54	52	52	42	48	42	48	50	48	44	48	56	46	40	50	56	50	42	54	48	60	48	40	48	52	56	50	50	56	52
-4.36333	5.63191	52	50	46	42	44	58	48	30	36	56	40	52	38	44	48	44	50	44	48	54	40	50	48	50	50	54	46	44	44	42	46	52	46	46	54	52	46	46	46	42	56	38	36	50	48	52	44	56
-4.36333	5.83179	60	58	44	50	52	52	44	54	46	48	58	58	48	50	62	54	44	56	46	44	52	38	54	50	54	42	50	46	44	48	50	44	50	44	48	44	34	46	54	50	46	48	50	46	44	50	38	50
-4.36333	6.03166	52	50	46	46	52	52	34	58	46	48	46	54	42	50	50	50	52	46	56	50	52	52	40	52	48	48	46	44	56	54	40	52	54	52	34	44	36	54	34	42	54	52	48	42	46	48	50	42
-4.36333	6.23153	50	56	48	46	56	50	44	46	54	56	50	50	40	46	36	50	56	38	52	60	48	38	46	36	42	56	42	48	44	46	46	48	46	46	50	40	50	52	46	48	54	50	50	54	44	52	46	56
-4.36333	6.43141	56	38	54	52	46	46	42	50	44	46	44	38	52	48	34	52	48	50	46	44	44	48	48	46	36	56	46	44	52	44	44	52	48	50	42	50	40	44	44	40	48	52	48	52	54	46	50	52
-4.36333	6.63128	44	48	48	48	50	44	46	36	48	42	52	54	46	42	58	50	38	42	42	42	50	40	44	56	50	48	46	56	52	40	60	48	44	40	54	52	36	44	52	44	50	52	54	52	36	46	44	52
-4.36333	6.83116	42	52	54	44	44	46	52	50	60	50	42	40	50	50	46	52	50	50	44	54	46	56	56	42	44	52	50	46	54	54	54	46	44	46	54	48	50	48	50	46	48	34	44	42	36	52	50	38
-4.36333	7.03103	46	54	40	34	48	50	38	44	52	58	54	38	60	56	44	48	54	46	46	52	50	52	54	38	52	48	40	50	50	50	50	48	50	46	54	38	54	48	54	48	38	50	52	44	48	50	46	38
-4.36333	7.23091	44	46	44	48	50	54	50	48	50	46	52	44	40	48	48	46	46	50	58	50	40	44	48	56	46	36	42	48	48	54	50	46	52	52	42	52	46	44	52	50	44	48	42	48	54	54	46	48
-4.36333	7.43078	56	50	44	40	42	46	44	54	54	48	46	44	52	44	44	44	44	52	52	50	50	46	46	52	48	44	48	48	52	46	50	42	48	46	50	46	48	46	44	40	50	48	44	38	46	42	50	50
-4.36333	7.63065	50	40	54	52	42	42	52	56	48	40	42	54	44	46	52	54	34	46	42	46	60	42	48	52	46	38	52	56	44	42	50	58	40	38	50	56	46	42	48	50	48	42	48	52	48	52	44	46
-4.36333	7.83053	54	52	60	54	44	42	44	48	46	46	52	36	42	46	54	50	54	54	50	56	52	50	48	50	38	32	48	48	56	48	48	46	48	50	48	50	58	48	54	56	42	50	52	46	40	44	46	46
-4.36333	8.0304	52	44	44	50	42	50	48	58	30	48	48	50	42	50	54	42	38	50	54	52	48	44	50	48	42	48	56	54	50	44	48	48	52	52	54	48	36	48	58	54	42	48	46	48	50	40	60	52
-4.36333	8.23028	50	52	46	52	46	40	46	54	42	44	48	50	50	50	44	42	46	46	42	42	46	44	54	38	44	58	46	52	48	44	48	50	54	46	46	42	46	36	44	48	52	54	48	42	54	52	48	38
-4.36333	8.43015	52	48	56	58	48	42	42	62	54	50	50	50	52	54	40	52	38	46	48	46	54	50	52	46	52	52	44	48	48	56	40	46	44	44	54	46	46	54	48	52	50	56	50	34	48	48	48	50
-4.36333	8.63002	48	38	46	60	56	46	52	44	50	50	40	54	50	24	44	50	42	34	56	46	46	44	52	60	54	52	52	42	48	50	54	44	50	46	50	48	52	46	38	52	42	44	50	46	42	48	42	42
-4.36333	8.8299	50	54	44	40	44	42	44	50	40	50	50	44	46	54	54	50	46	46	40	46	48	44	42	44	50	50	46	44	46	56	44	50	44	50	46	50	44	52	54	40	46	48	52	56	44	52	40	52
-4.36333	9.02977	40	66	42	44	48	44	42	48	50	50	52	48	44	56	30	60	52	48	44	50	38	46	58	32	38	44	50	48	52	46	52	46	54	50	44	50	50	46	46	58	44	42	48	44	56	40	48	46
-4.36333	9.22965	50	54	42	50	38	46	46	44	58	50	52	48	46	52	54	52	58	56	48	40	58	48	48	38	48	42	48	50	44	50	48	42	50	46	40	50	46	56	42	42	44	56	60	50	54	48	50	44
-4.36333	9.42952	52	48	44	44	44	56	44	56	50	44	22	46	48	58	42	50	42	48	54	54	52	56	34	46	44	44	52	46	36	50	46	44	54	38	50	58	48	56	46	42	48	48	54	38	48	52	50	40
-4.36333	9.62939	44	54	46	48	54	68	44	46	56	44	48	48	44	44	56	48	50	52	58	42	52	42	52	42	50	42	42	52	56	44	52	54	42	40	50	48	50	42	54	46	56	46	40	54	52	46	52	50
-4.36333	9.82927	46	48	40	50	58	40	36	50	58	42	40	50	52	46	44	50	44	52	34	46	48	56	40	50	50	46	52	44	42	50	50	46	42	50	44	56	42	46	38	48	46	52	48	46	42	54	44	52
-4.36333	10.0291	42	50	60	46	46	44	54	48	52	42	46	44	42	52	50	40	46	48	48	48	54	52	50	44	50	48	50	52	46	56	50	44	40	50	46	42	50	50	48	50	54	44	46	52	48	44	46	42
-4.36333	10.229	48	48	42	40	42	46	48	48	50	54	48	48	52	50	48	50	52	42	48	42	58	52	54	54	52	46	58	52	54	48	56	44	52	50	50	50	44	42	40	46	48	44	38	54	50	48	58	44
-4.36333	10.4289	42	48	50	52	36	52	24	54	34	42	48	44	52	44	48	40	48	40	38	56	44	48	40	52	30	38	56	46	50	48	52	42	50	42	36	58	42	46	44	52	42	52	52	48	50	50	52	52
-4.36333	10.6288	38	36	48	48	52	54	36	48	42	50	42	42	46	54	50	38	50	50	58	48	44	38	52	58	58	54	44	50	52	54	42	50	58	54	46	46	40	38	52	42	52	48	44	56	44	48	50	42
-4.36333	10.8286	44	54	50	56	48	46	52	56	42	50	46	52	46	40	56	56	46	46	46	48	48	48	48	42	52	44	52	36	48	52	46	52	42	36	52	40	54	46	40	54	44	44	34	40	54	48	44	48
-4.36333	11.0285	58	52	50	50	48	52	38	48	52	46	42	48	52	36	50	50	34	40	56	36	48	48	54	46	60	46	42	48	54	60	42	42	52	52	44	54	42	46	42	50	38	44	44	50	52	48	50	54
-4.36333	11.2284	50	46	42	56	44	54	48	52	46	56	50	48	50	52	48	50	60	58	50	54	44	56	48	46	52	50	52	50	52	46	50	52	52	56	68	40	46	48	46	52	42	48	54	42	38	50	46	56
-4.36333	11.4283	28	52	54	44	54	44	46	48	48	48	52	44	42	48	42	46	56	50	52	48	50	52	48	56	40	46	40	46	48	52	46	44	50	58	48	44	48	46	48	52	46	52	42	42	52	54	46	48
-4.36333	11.6281	50	46	44	36	50	40	52	46	54	40	44	52	54	46	48	44	50	50	42	48	46	50	44	44	38	46	44	40	50	50	46	46	48	46	44	50	50	48	50	46	52	48	54	46	46	54	46	52
-4.36333	11.828	42	42	38	44	46	46	44	48	46	50	42	54	42	50	38	44	52	36	54	50	50	52	44	42	58	56	50	50	50	50	50	46	44	46	46	48	46	50	52	50	54	46	50	38	50	46	46	48
-4.36333	12.0279	46	46	50	44	50	46	56	46	52	46	56	46	48	38	42	42	46	46	50	42	46	44	46	48	46	46	40	48	50	48	50	54	48	44	42	52	48	48	50	36	40	48	48	46	48	42	46	54
-4.36333	12.2278	44	46	44	50	48	62	48	50	54	50	48	58	48	52	44	40	50	52	46	52	60	40	52	44	52	32	52	54	46	44	58	48	50	54	44	52	60	48	42	38	44	46	46	34	50	50	46	44
-4.36333	12.4276	46	48	56	48	42	44	50	46	52	38	54	44	50	54	52	46	46	50	52	48	44	54	46	56	38	32	40	48	46	52	42	50	52	46	56	50	52	52	46	44	52	46	42	58	42	44	48	54
-4.36333	12.6275	46	52	50	44	48	32	56	46	48	36	44	48	44	50	48	56	48	58	42	52	58	26	46	54	44	44	42	42	42	46	46	50	42	38	44	60	56	50	46	48	42	54	54	44	48	48	58	46
-4.36333	12.8274	42	38	36	46	50	42	52	52	42	44	36	46	56	46	56	52	54	38	44	50	50	50	44	44	58	44	48	46	40	54	48	44	44	50	42	52	46	38	36	48	42	48	44	40	44	52	50	44
-4.36333	13.0273	52	42	42	52	46	42	38	44	46	52	50	44	38	44	44	46	62	36	50	52	58	48	46	48	54	44	46	50	52	48	52	44	44	46	50	50	60	48	48	42	52	40	48	38	42	50	48	36
-4.36333	13.2271	48	46	48	44	56	48	44	40	48	48	46	52	46	50	48	44	54	46	56	56	48	42	38	48	48	60	54	50	56	36	46	46	40	54	42	34	56	44	38	46	56	50	44	58	54	48	48	50
-4.36333	13.427	52	48	46	52	52	40	52	46	46	44	30	54	46	56	48	46	44	60	42	48	54	50	50	42	56	48	46	50	52	50	46	44	42	52	50	38	38	52	54	42	50	48	38	50	48	56	40	50
-4.36333	13.6269	46	54	60	54	32	46	46	48	46	34	50	44	36	50	54	46	50	46	46	50	50	48	44	46	56	52	48	40	44	42	54	42	46	42	48	50	48	46	56	54	50	44	54	52	48	40	44	54
-4.36333	13.8267	52	54	40	54	48	48	42	44	44	44	56	48	44	50	48	50	48	54	42	46	46	52	42	54	36	42	44	54	52	56	52	54	52	48	60	50	42	54	46	42	50	44	44	40	50	42	46	36
-4.36333	14.0266	40	42	54	44	54	48	48	50	42	50	44	40	56	44	40	52	46	44	52	52	54	46	48	44	50	50	44	52	46	40	52	48	54	40	52	40	48	42	40	52	46	32	52	42	52	50	48	50
-4.36333	14.2265	52	48	48	38	44	44	46	38	42	48	48	46	44	40	38	46	50	34	50	50	46	50	44	48	44	34	48	46	46	48	46	48	54	38	54	48	50	42	50	52	36	44	52	56	46	38	46	48
-4.36333	14.4264	42	60	50	56	48	44	46	38	54	50	42	56	50	34	50	44	44	48	50	56	48	42	46	48	50	42	46	50	48	34	50	54	54	48	46	48	48	50	48	48	46	50	46	44	50	52	44	54
-4.36333	14.6262	58	50	50	50	54	48	42	52	44	46	46	52	54	52	46	48	42	48	62	50	50	32	50	46	38	34	48	50	68	58	50	48	56	42	50	46	50	42	44	52	42	42	46	48	58	44	58	48
-4.1642	-4.16192	56	48	46	50	52	48	52	50	52	54	52	46	52	48	40	38	40	48	44	56	50	42	44	48	50	50	38	46	48	56	42	44	54	50	42	46	48	50	40	50	48	44	48	48	42	48	42	46
-4.1642	-3.96204	56	50	46	44	54	54	44	36	54	44	44	46	48	48	42	48	44	52	44	48	48	52	46	44	50	42	58	48	48	44	50	42	54	26	46	48	46	36	48	46	44	52	42	46	48	50	48	50
-4.1642	-3.76217	46	48	50	52	52	44	48	46	46	54	46	50	48	58	48	46	32	34	48	48	42	46	42	60	46	40	58	50	40	48	50	56	34	54	46	52	40	56	46	38	48	48	48	64	50	52	46	50
-4.1642	-3.56229	50	48	44	50	24	40	50	52	44	52	50	58	40	56	42	60	44	48	52	52	44	44	54	32	54	40	50	50	50	38	52	56	44	40	50	38	62	50	52	40	40	54	54	42	54	48	52	52
-4.1642	-3.36242	44	52	46	44	42	40	50	46	42	56	46	56	52	52	56	46	44	54	46	46	48	48	38	52	48	56	48	26	48	52	42	60	40	48	42	50	52	48	56	46	50	52	46	40	50	52	50	46
-4.1642	-3.16255	40	44	56	50	60	44	40	50	52	50	44	46	46	48	56	60	58	38	42	46	58	52	44	48	52	34	38	56	48	42	46	48	52	34	48	54	56	48	42	44	40	42	40	60	44	50	52	48
-4.1642	-2.96267	50	44	58	42	56	52	48	38	50	44	50	54	58	50	40	56	40	48	60	54	48	52	38	54	54	48	56	54	46	44	46	42	50	54	48	44	46	56	50	50	42	54	48	52	58	42	44	42
-4.1642	-2.7628	48	48	42	46	50	50	44	44	56	44	48	44	46	46	40	58	50	48	42	54	46	50	48	48	50	46	50	44	50	56	38	52	44	48	42	56	52	52	42	46	50	50	46	42	44	50	42	50
-4.1642	-2.56292	36	42	46	36	56	48	48	50	46	44	32	48	42	54	52	52	44	46	42	48	48	40	44	40	46	46	52	42	50	50	42	46	36	60	50	48	50	40	44	40	46	42	50	38	50	52	52	48
-4.1642	-2.36305	42	54	56	46	60	34	50	50	50	46	56	38	46	52	46	50	44	46	56	48	36	44	44	52	38	48	40	46	44	46	50	58	42	46	38	42	48	44	46	50	36	48	48	44	48	48	52	54
-4.1642	-2.16318	56	54	48	52	32	40	44	52	52	48	42	42	54	46	46	44	50	52	38	44	40	54	42	56	38	48	44	54	44	42	48	50	44	46	48	42	36	48	50	44	42	48	52	48	40	44	40	50
-4.1642	-1.9633	50	52	52	40	52	46	48	48	54	48	50	58	56	54	48	52	56	34	44	48	52	50	34	50	44	44	42	48	48	40	38	58	42	30	46	44	34	52	48	44	44	52	42	54	42	48	40	44
-4.1642	-1.76343	46	46	50	52	46	46	36	46	44	48	42	56	50	52	40	42	42	56	60	52	48	50	40	50	44	56	48	60	40	58	50	56	38	46	48	46	44	50	54	48	58	46	54	52	50	46	48	38
-4.1642	-1.56355	54	50	50	48	50	56	50	52	42	52	44	52	50	48	40	54	54	46	48	50	64	48	44	46	60	56	48	44	56	50	54	38	48	50	50	44	44	46	48	48	46	56	44	46	62	54	40	48
-4.1642	-1.36368	52	46	42	44	50	40	52	46	56	36	46	46	46	50	50	48	48	52	42	46	38	52	50	40	46	50	48	54	52	54	40	56	44	54	44	54	46	48	46	42	52	44	48	56	44	38	42	44
-4.1642	-1.16381	56	48	38	40	50	50	32	40	46	52	52	46	52	44	52	44	48	52	46	48	48	54	44	50	56	54	44	46	56	40	50	46	52	54	38	50	48	42	52	54	50	42	50	50	44	50	48	44
-4.1642	-0.963931	44	50	40	52	50	48	54	52	50	54	52	44	50	34	46	44	42	46	50	46	52	62	50	50	40	44	48	50	46	48	50	44	42	46	48	48	46	58	46	50	44	44	46	54	40	44	56	44
-4.1642	-0.764057	56	40	52	50	40	48	48	56	50	46	46	58	46	48	44	50	52	50	44	46	42	48	40	52	52	52	48	52	48	40	54	54	50	48	44	48	36	56	42	42	48	52	34	44	52	48	42	56
-4.1642	-0.564183	38	60	36	52	48	36	40	42	52	46	46	58	38	54	48	44	50	56	48	50	54	50	50	54	52	46	50	40	44	50	50	46	46	46	42	52	48	42	42	38	54	52	52	52	38	40	48	54
-4.1642	-0.364309	48	60	48	50	48	44	44	48	48	48	56	42	46	52	46	44	46	48	42	52	38	52	50	40	36	38	56	44	38	40	36	48	46	48	58	42	42	40	44	50	48	42	48	42	44	50	46	42
-4.1642	-0.164435	42	48	52	48	50	52	40	40	38	54	60	32	44	38	48	34	48	48	54	58	38	34	56	26	50	30	46	44	40	60	42	40	52	48	54	46	52	34	50	46	50	52	38	52	58	52	56	50
-4.1642	0.0354391	42	44	34	46	40	46	44	50	42	56	48	46	46	52	42	46	50	36	52	52	44	50	54	50	46	50	36	42	50	38	48	48	48	54	44	58	48	46	50	48	40	50	62	48	56	48	40	36
-4.1642	0.235313	46	54	54	42	44	46	52	46	48	42	56	42	40	34	56	44	42	50	54	40	58	50	48	46	42	50	40	52	50	40	48	44	46	50	56	50	52	60	36	46	52	36	48	46	42	42	52	56
-4.1642	0.435187	46	44	46	46	48	44	48	52	48	40	46	46	56	44	30	46	52	42	42	40	46	48	34	52	56	48	56	50	50	52	46	48	54	46	40	50	40	50	36	50	50	52	38	50	48	36	52	50
-4.1642	0.635061	44	46	50	54	56	44	44	50	38	54	52	52	48	40	52	40	54	44	52	56	48	46	54	46	44	54	58	44	50	52	48	56	46	48	46	48	48	40	54	36	36	50	40	50	44	48	38	56
-4.1642	0.834935	54	44	48	48	42	52	46	42	44	48	44	40	50	46	50	42	52	50	46	50	62	34	42	44	44	44	50	56	42	50	46	48	50	46	52	60	46	44	48	44	52	44	56	52	54	44	44	48
-4.1642	1.03481	50	54	40	52	42	44	40	52	48	50	44	46	50	52	46	58	46	48	36	42	48	52	48	52	40	38	52	50	44	54	42	42	56	48	46	44	48	40	48	56	40	48	44	42	48	56	42	50
-4.1642	1.23468	40	52	58	36	42	54	46	46	44	48	42	56	54	48	32	48	46	56	48	46	48	52	40	38	46	50	50	52	38	46	48	36	46	56	52	50	50	52	58	60	42	48	44	44	46	46	48	42
-4.1642	1.43456	40	46	52	54	58	40	54	54	48	48	56	40	52	46	46	38	34	44	44	44	46	48	50	42	42	46	44	58	48	50	52	58	44	56	46	44	46	46	52	44	42	54	52	46	44	48	48	48
-4.1642	1.63443	56	52	54	48	40	44	56	50	52	36	48	48	48	50	46	48	50	50	30	52	52	50	54	52	46	54	44	40	48	38	56	36	44	52	46	50	50	56	54	56	54	40	44	48	54	30	54	42
-4.1642	1.83431	44	50	50	40	54	42	56	50	44	38	54	40	50	50	48	50	48	42	60	44	52	40	50	52	44	50	44	50	50	38	58	42	52	36	50	42	50	48	42	54	46	36	56	42	46	50	50	46
-4.1642	2.03418	38	54	38	48	56	44	44	44	52	52	46	46	50	56	50	38	44	36	48	46	48	42	56	48	54	46	50	46	52	46	48	48	46	46	48	46	44	54	58	38	56	38	48	48	56	50	48	38
-4.1642	2.23405	56	34	58	44	44	56	48	48	42	56	52	48	36	46	54	56	46	44	56	46	52	50	60	50	46	52	40	42	44	48	48	52	52	46	42	52	46	36	58	46	34	52	46	50	34	38	56	42
-4.1642	2.43393	56	52	46	52	50	48	54	42	42	50	42	42	54	40	42	48	46	44	48	52	40	48	50	48	56	46	44	48	38	56	54	42	56	54	34	48	38	44	50	48	44	52	42	42	46	48	52	48
-4.1642	2.6338	38	50	40	42	52	46	44	46	44	44	48	50	48	52	54	48	46	40	56	22	46	46	42	46	58	56	46	48	40	46	50	42	52	42	56	58	62	46	44	50	50	50	40	50	54	56	50	48
-4.1642	2.83368	46	58	44	48	40	50	48	46	40	46	52	56	52	42	50	36	48	50	38	56	44	50	40	42	56	56	58	46	60	60	42	50	44	52	42	46	54	60	44	40	54	58	42	48	60	46	36	46
-4.1642	3.03355	48	44	48	38	52	44	50	44	48	38	50	58	46	50	52	48	42	48	52	44	50	48	44	52	44	54	42	56	40	52	50	54	46	38	50	54	48	52	46	50	52	52	52	38	38	54	54	40
-4.1642	3.23342	54	48	36	44	58	42	50	48	52	32	42	52	42	42	50	46	54	46	52	46	42	56	42	48	46	48	44	44	44	46	62	48	48	50	50	46	64	48	46	50	48	54	50	38	50	48	46	50
-4.1642	3.4333	44	58	38	54	54	42	44	48	44	40	50	46	48	46	40	44	56	40	50	46	36	48	50	50	48	46	50	50	44	52	58	46	52	42	50	46	48	48	48	54	50	50	50	48	46	40	56	40
-4.1642	3.63317	44	52	38	54	50	46	50	48	44	60	52	48	52	48	58	48	42	42	48	48	52	44	42	48	48	44	44	58	46	50	56	44	52	44	48	42	44	56	50	48	52	38	46	44	52	42	40	40
-4.1642	3.83305	42	48	42	44	40	52	40	54	46	30	46	54	54	52	32	46	44	40	36	48	48	40	50	40	42	46	50	52	36	50	52	52	52	54	58	56	46	46	40	48	46	46	46	42	48	48	48	56
-4.1642	4.03292	44	52	60	48	52	58	52	46	46	48	52	34	50	40	48	48	48	42	40	60	38	38	50	56	36	42	52	42	46	46	50	48	46	44	44	44	48	56	50	40	38	52	50	44	40	42	46	44
-4.1642	4.23279	44	50	44	46	54	38	44	38	50	50	50	48	48	48	38	52	44	52	48	52	46	42	44	38	48	46	42	42	52	46	44	54	38	48	42	46	46	44	46	42	54	44	50	54	46	46	50	46
-4.1642	4.43267	50	46	54	48	44	38	58	50	48	56	54	54	54	62	44	50	46	48	44	46	46	46	56	52	48	50	54	50	48	50	48	54	46	44	54	48	50	38	56	32	50	46	50	48	50	34	48	44
-4.1642	4.63254	52	50	50	34	38	48	48	46	52	48	46	50	50	48	54	52	52	58	60	52	36	52	48	38	38	54	46	46	50	42	56	44	44	52	42	52	50	54	50	38	44	44	40	46	42	36	42	38
-4.1642	4.83242	50	58	46	48	42	50	56	48	50	48	48	38	50	58	50	40	50	56	52	48	48	46	42	48	48	56	42	40	48	44	50	46	42	52	48	46	52	38	40	36	48	48	48	44	44	40	50	48
-4.1642	5.03229	50	38	58	54	48	56	44	50	46	54	42	58	52	50	46	48	48	56	46	46	52	52	48	42	46	42	46	44	50	44	54	42	44	44	54	52	44	40	40	38	46	46	44	50	42	40	56	46
-4.1642	5.23216	52	50	44	46	40	38	50	42	44	56	46	40	36	48	40	46	48	50	46	58	56	52	50	54	50	50	46	48	46	44	54	58	40	42	50	42	42	50	46	50	52	40	54	48	50	58	62	46
-4.1642	5.43204	50	52	44	42	56	46	40	46	48	52	42	44	38	54	42	52	52	42	52	48	54	46	50	46	52	44	50	40	50	40	48	50	40	44	44	42	46	42	50	42	42	48	40	48	52	50	46	50
-4.1642	5.63191	50	56	48	40	52	48	48	48	48	50	46	48	52	44	48	50	46	46	46	50	40	48	38	48	50	38	44	44	48	48	36	50	44	42	40	46	48	44	44	52	44	52	58	50	38	56	46	38
-4.1642	5.83179	42	48	44	58	44	48	48	46	46	50	56	44	30	52	48	56	46	38	34	50	36	44	52	42	50	56	50	58	42	50	42	48	48	54	48	44	52	58	50	38	50	42	52	46	44	46	44	50
-4.1642	6.03166	38	56	46	46	50	46	48	40	52	48	42	44	36	42	54	34	44	52	50	50	48	46	48	42	52	60	52	42	48	40	48	46	48	48	46	46	44	58	38	44	46	56	52	36	46	40	48	48
-4.1642	6.23153	46	54	42	52	46	50	50	48	50	50	48	44	44	48	52	38	52	44	42	54	42	46	52	44	42	52	52	52	60	44	46	44	48	44	44	48	50	52	56	44	52	56	48	36	54	44	46	48
-4.1642	6.43141	44	36	44	50	50	58	42	52	42	58	40	48	54	40	50	50	48	50	44	42	48	54	56	46	42	54	48	44	48	44	52	50	48	54	56	42	46	54	54	46	46	46	48	46	54	52	40	36
-4.1642	6.63128	46	50	42	42	48	52	42	52	50	44	52	46	48	34	52	40	52	44	50	44	46	48	54	48	48	48	56	52	48	48	46	46	40	48	42	54	60	44	44	42	44	46	48	56	52	52	48	48
-4.1642	6.83116	46	46	48	48	52	48	52	46	54	40	48	54	46	54	50	48	54	48	60	48	48	50	44	54	54	52	48	48	52	50	50	46	52	50	42	42	46	54	46	52	52	40	50	42	50	52	50	50
-4.1642	7.03103	38	44	46	50	40	38	50	50	46	56	52	52	44	50	52	40	54	48	42	44	46	58	40	46	48	52	52	40	52	50	56	50	46	50	54	46	54	48	42	58	48	44	50	50	40	42	50	46
-4.1642	7.23091	48	44	50	50	46	48	46	44	46	54	52	38	36	64	40	54	34	42	44	48	44	52	48	50	48	42	44	52	50	56	50	52	48	50	54	48	50	44	48	50	52	44	56	46	46	58	54	54
-4.1642	7.43078	44	56	56	44	56	50	44	52	44	52	48	50	46	42	54	52	58	48	50	46	54	36	60	50	46	48	38	48	48	50	44	62	46	44	42	46	46	46	54	54	52	52	44	50	50	44	42	56
-4.1642	7.63065	46	50	46	40	48	46	42	50	42	52	46	44	48	44	42	42	44	46	36	46	50	54	42	40	36	40	50	42	44	46	56	48	48	44	52	52	42	52	46	44	48	50	42	54	48	42	50	32
-4.1642	7.83053	44	40	46	44	58	52	50	48	48	50	48	42	54	56	48	54	46	58	50	56	50	46	42	46	40	48	44	58	46	40	50	54	56	42	54	46	48	58	44	54	50	52	40	46	48	44	50	46
-4.1642	8.0304	46	46	42	44	48	50	40	50	42	46	54	46	48	46	40	50	50	58	46	48	38	40	46	40	30	50	50	50	50	54	50	40	36	54	44	42	48	44	50	46	40	54	62	42	44	42	50	44
-4.1642	8.23028	36	52	40	50	44	48	48	52	40	42	52	44	44	42	38	44	48	42	50	44	56	38	48	46	46	42	50	34	64	56	56	50	42	56	46	52	50	42	40	44	54	42	54	42	44	50	42	32
-4.1642	8.43015	44	44	50	40	50	52	50	54	48	30	48	46	48	32	46	48	54	56	56	48	46	42	44	50	48	50	52	60	48	50	54	48	48	44	60	46	24	54	48	42	40	58	54	48	34	46	44	50
-4.1642	8.63002	42	48	50	54	52	50	48	48	36	50	52	42	40	52	46	50	54	46	40	46	54	52	48	54	54	58	56	42	50	46	46	44	56	50	44	48	38	58	52	54	26	56	42	54	46	44	52	60
-4.1642	8.8299	42	44	50	56	56	46	34	58	56	52	50	40	58	46	54	44	52	40	56	50	48	56	42	56	52	50	50	48	54	44	42	50	50	46	44	40	54	46	52	50	46	46	52	52	34	48	50	50
-4.1642	9.02977	52	40	52	48	44	52	38	48	54	44	40	48	48	58	50	52	42	46	44	50	40	54	42	52	60	48	46	54	48	44	42	52	46	44	44	46	50	52	50	56	52	48	38	46	52	48	46	46
-4.1642	9.22965	48	48	48	46	52	54	52	52	44	50	50	54	56	38	56	48	54	50	46	36	44	46	46	52	46	54	52	42	54	46	46	46	48	44	46	44	40	32	50	40	46	42	48	46	44	48	50	44
-4.1642	9.42952	40	58	48	42	32	46	40	50	54	46	56	50	50	50	46	52	48	48	54	52	46	48	40	50	34	44	48	44	44	40	52	46	36	44	50	46	56	44	46	38	54	42	42	42	40	48	44	36
-4.1642	9.62939	46	52	52	44	48	46	44	48	36	50	54	44	40	56	54	46	48	28	44	48	46	44	60	44	38	52	44	54	44	56	46	50	52	46	50	38	42	42	54	54	52	44	56	48	46	42	48	32
-4.1642	9.82927	46	42	52	44	62	34	42	48	44	50	44	32	52	48	46	44	56	50	54	40	50	40	56	48	48	48	40	50	50	44	48	58	42	50	50	46	38	56	50	44	50	40	50	44	50	50	50	48
-4.1642	10.0291	44	52	46	46	48	40	64	32	40	42	54	42	50	46	48	50	44	48	52	42	46	50	44	44	50	54	52	44	46	44	40	50	54	46	48	48	52	30	44	40	52	42	56	58	44	52	44	48
-4.1642	10.229	52	48	48	48	52	48	48	56	46	42	44	38	48	48	42	52	48	42	58	38	50	60	38	36	50	42	46	44	52	52	52	48	44	40	40	46	46	56	32	54	56	44	42	48	56	48	48	48
-4.1642	10.4289	44	52	50	46	46	48	48	36	52	42	54	44	60	48	44	56	46	46	38	48	50	52	38	46	36	52	46	40	44	44	58	42	44	42	46	38	54	46	44	40	50	46	50	60	50	42	36	42
-4.1642	10.6288	60	38	54	50	48	42	54	38	36	60	50	52	48	48	44	48	40	48	36	36	42	54	38	38	44	48	54	48	48	48	46	44	50	54	54	36	54	38	50	56	48	58	44	40	56	42	38	48
-4.1642	10.8286	38	52	40	54	50	50	56	48	42	52	46	40	48	36	52	36	38	48	52	50	42	44	46	48	52	40	56	48	48	46	46	48	46	48	50	48	48	50	48	48	60	44	54	50	56	38	52	44
-4.1642	11.0285	56	54	48	46	50	50	54	36	46	46	42	50	48	42	38	58	44	38	44	42	52	48	50	54	48	48	42	50	58	44	48	52	44	42	42	52	54	56	46	44	46	54	52	58	54	30	54	52
-4.1642	11.2284	56	50	54	50	50	44	30	50	46	44	54	60	56	48	42	46	52	44	50	46	34	46	48	60	48	50	58	54	44	38	48	46	44	38	50	36	44	44	52	44	60	46	44	54	38	48	50	52
-4.1642	11.4283	44	50	46	52	44	50	50	42	52	42	46	48	46	50	46	42	48	54	48	50	50	52	50	46	46	38	36	62	48	50	42	50	48	40	52	48	44	46	52	54	46	40	52	44	56	44	44	56
-4.1642	11.6281	50	48	44	38	40	56	52	50	40	46	64	40	44	50	44	48	34	46	50	46	46	44	54	48	38	48	48	42	52	48	48	44	54	50	50	38	46	48	56	46	52	38	46	48	50	46	44	52
-4.1642	11.828	44	44	54	54	48	42	50	38	48	48	46	48	48	58	50	46	52	52	42	40	48	48	34	40	48	44	44	52	46	48	46	40	36	46	48	48	52	48	50	60	44	56	54	54	48	46	52	60
-4.1642	12.0279	46	38	44	42	50	50	40	48	52	42	48	56	50	52	52	46	48	56	48	54	54	46	42	44	42	46	44	48	50	52	46	38	50	52	54	50	58	40	48	54	44	56	42	44	38	48	52	52
-4.1642	12.2278	44	40	22	52	48	54	40	42	42	48	50	42	54	44	40	46	52	38	44	50	50	50	40	44	48	50	56	52	36	46	48	46	52	48	52	50	36	48	44	44	42	52	46	46	48	48	44	52
-4.1642	12.4276	48	52	42	38	50	58	48	46	46	60	50	36	42	52	38	42	40	54	54	46	50	54	40	40	54	48	46	42	52	44	50	48	46	42	50	44	46	52	50	48	46	62	38	46	40	48	58	52
-4.1642	12.6275	50	50	52	46	50	58	40	42	44	54	36	46	50	52	50	52	54	60	54	52	48	56	48	46	52	58	44	58	52	52	40	50	40	50	50	46	38	42	50	48	42	54	52	52	38	44	44	50
-4.1642	12.8274	46	40	42	48	50	38	48	52	44	42	42	54	52	56	50	56	34	50	42	44	46	44	40	48	54	50	54	42	54	46	48	42	44	50	50	48	50	54	54	46	48	48	40	42	56	50	40	44
-4.1642	13.0273	50	50	38	48	50	46	48	46	46	30	54	50	38	44	52	46	54	46	52	50	46	46	44	40	40	36	46	48	50	44	52	46	48	46	46	50	50	36	42	50	52	50	56	50	40	40	54	42
-4.1642	13.2271	40	50	52	54	48	54	58	38	44	46	54	54	42	54	38	50	56	46	54	52	52	36	48	48	50	46	50	50	50	42	44	56	48	48	40	58	50	42	54	52	48	50	52	42	52	36	36	40
-4.1642	13.427	58	48	48	54	48	44	42	46	42	54	50	56	48	54	38	46	54	36	46	50	44	46	50	44	52	52	38	54	50	54	42	44	50	52	50	48	46	56	42	50	56	46	42	48	54	44	42	48
-4.1642	13.6269	58	46	42	52	46	48	50	48	44	56	44	42	50	40	50	48	40	44	46	46	44	42	48	48	38	40	46	46	52	42	56	42	50	36	46	42	44	40	52	50	40	48	42	56	40	50	50	46
-4.1642	13.8267	48	52	46	50	46	50	42	42	50	44	50	40	50	50	48	50	48	38	44	56	42	54	44	40	56	48	44	58	46	44	44	50	52	50	52	50	44	40	52	48	52	44	54	50	44	48	48	44
-4.1642	14.0266	48	44	52	48	44	46	48	42	42	48	46	48	50	42	44	40	50	42	44	54	42	54	42	56	46	48	52	46	52	42	44	50	52	42	28	54	48	46	48	48	52	52	46	58	42	48	50	44
-4.1642	14.2265	48	52	40	52	48	42	46	50	42	50	36	50	48	46	52	38	32	54	48	48	46	48	40	44	46	44	42	44	48	38	52	52	48	44	46	42	46	46	58	44	50	48	52	46	44	50	38	44
-4.1642	14.4264	50	52	54	36	54	46	46	44	52	50	56	54	46	56	52	38	54	56	42	48	48	42	50	50	54	48	38	50	56	52	48	34	46	52	62	36	46	44	48	48	56	50	34	56	56	48	52	42
-4.1642	14.6262	58	44	44	52	60	48	46	48	50	34	46	34	50	40	50	44	42	38	46	40	50	40	48	44	66	48	54	42	44	48	50	50	48	50	44	54	50	48	48	38	42	48	52	48	48	46	50	50
-3.96507	-4.16192	48	54	44	50	44	50	48	54	54	50	60	42	52	50	44	40	54	50	44	50	44	54	46	50	56	44	48	42	50	40	42	54	46	50	44	54	46	52	36	58	52	54	50	54	52	50	40	48
-3.96507	-3.96204	44	56	42	50	46	46	42	42	46	50	42	52	46	56	50	44	58	48	52	42	50	44	56	42	50	44	56	58	40	50	40	50	40	44	50	48	60	44	50	54	50	42	46	40	50	48	38	46
-3.96507	-3.76217	44	50	50	40	46	52	52	48	46	52	50	40	54	44	44	36	54	44	50	44	46	52	50	48	48	42	46	48	52	56	50	46	48	52	54	42	40	48	58	38	34	38	48	46	60	52	52	44
-3.96507	-3.56229	44	62	40	46	50	54	60	40	50	42	54	48	44	52	52	48	50	46	56	38	44	48	50	52	40	40	58	52	46	46	50	42	42	38	54	52	46	54	38	56	54	40	44	50	50	54	56	54
-3.96507	-3.36242	46	48	38	50	52	40	38	52	46	56	42	50	44	60	40	42	44	50	44	52	44	56	46	54	44	44	44	34	50	42	50	50	48	50	44	48	48	54	40	54	56	46	44	56	52	46	40	52
-3.96507	-3.16255	40	42	46	48	50	40	48	42	46	50	44	50	48	40	48	44	50	46	56	46	54	52	54	52	52	52	46	54	50	46	44	48	36	52	40	40	50	44	50	44	50	42	48	50	50	44	26	52
-3.96507	-2.96267	42	56	56	50	48	50	42	50	52	38	46	50	52	48	52	48	46	50	44	50	50	44	44	44	46	50	48	46	46	46	40	46	52	48	42	46	52	48	52	48	50	48	52	56	48	46	48	46
-3.96507	-2.7628	52	52	38	52	46	30	54	50	48	44	46	48	54	48	56	46	52	46	52	56	48	56	40	52	54	52	60	60	44	42	52	46	48	44	52	54	42	50	44	54	42	42	44	52	52	44	46	46
-3.96507	-2.56292	52	52	56	42	54	50	54	44	48	48	48	52	48	48	48	38	46	52	48	58	50	50	50	42	40	50	42	56	46	44	46	44	44	50	44	52	44	56	44	40	46	50	62	36	50	62	44	50
-3.96507	-2.36305	44	50	56	54	48	46	54	36	52	36	36	44	52	52	42	48	54	56	46	48	50	46	50	56	48	50	50	46	42	46	36	54	52	52	36	62	52	38	42	48	44	42	52	54	46	48	52	52
-3.96507	-2.16318	52	48	52	52	38	46	42	52	48	38	52	48	50	52	46	42	46	54	40	42	32	46	48	52	48	48	46	46	38	44	48	54	54	54	56	46	44	48	44	52	44	44	46	54	44	50	48	56
-3.96507	-1.9633	58	42	42	44	46	30	46	54	48	48	54	52	48	44	50	46	42	46	42	52	52	46	50	50	50	42	44	50	52	42	50	42	52	38	42	52	50	38	48	56	50	52	48	42	54	44	44	54
-3.96507	-1.76343	42	46	34	30	46	54	44	48	44	42	46	50	38	46	46	40	52	42	46	44	42	50	52	50	38	46	50	44	44	48	58	46	56	38	54	46	54	42	46	50	50	36	46	48	42	50	40	38
-3.96507	-1.56355	56	42	52	48	52	34	54	44	50	44	50	40	46	46	38	54	38	40	54	50	42	40	50	34	48	40	50	46	54	48	52	52	46	50	56	44	40	46	50	54	28	44	52	46	42	46	50	52
-3.96507	-1.36368	54	48	52	44	42	54	48	36	50	48	40	52	46	40	60	48	54	36	56	46	48	42	50	42	36	50	44	54	52	56	38	50	46	38	46	40	44	68	40	46	48	44	46	46	40	38	40	50
-3.96507	-1.16381	50	44	48	50	46	48	52	50	54	42	54	40	42	32	52	50	48	44	46	56	46	56	44	48	46	54	50	42	50	52	38	44	46	42	40	52	44	32	54	50	44	48	48	50	52	48	40	42
-3.96507	-0.963931	48	42	46	54	46	44	48	54	42	52	46	52	48	54	56	40	40	48	46	44	46	48	42	52	50	52	46	54	48	50	52	48	54	32	54	48	56	48	52	54	44	52	48	52	46	38	44	50
-3.96507	-0.764057	48	50	54	46	42	44	50	52	44	50	44	44	38	48	50	46	50	48	44	34	46	44	44	52	38	34	44	56	42	46	44	64	46	52	50	48	42	48	40	46	50	52	42	40	46	38	44	48
-3.96507	-0.564183	58	40	60	52	50	56	42	40	44	48	42	52	48	52	48	42	38	58	50	42	40	36	48	56	40	48	42	52	46	50	46	54	48	44	36	50	40	50	46	44	36	44	44	34	44	50	50	58
-3.96507	-0.364309	60	50	54	44	42	52	30	44	42	46	40	46	38	36	48	50	52	48	50	38	48	46	50	48	52	46	48	48	46	40	46	56	50	54	44	44	46	52	50	54	54	48	44	52	46	58	50	38
-3.96507	-0.164435	46	52	54	52	34	48	42	40	36	42	48	48	38	46	46	46	52	46	56	48	48	42	54	52	44	44	40	46	48	40	54	40	46	46	44	54	50	48	44	50	46	46	52	54	44	56	36	40
-3.96507	0.0354391	54	54	48	46	42	50	46	44	46	44	50	48	52	44	56	52	46	48	60	44	56	46	52	48	46	42	50	44	42	42	56	42	52	42	50	46	50	50	50	56	50	46	50	52	52	44	44	40
-3.96507	0.235313	42	48	52	48	52	58	52	48	34	48	40	52	46	36	48	50	46	36	42	46	48	42	46	54	56	48	48	52	36	54	62	52	50	36	44	54	42	40	48	54	56	42	50	54	48	52	52	48
-3.96507	0.435187	44	54	46	34	50	48	56	42	50	50	52	56	52	46	56	46	50	36	46	46	50	32	62	48	52	46	34	44	48	40	40	42	54	44	48	42	44	48	44	44	50	46	50	58	58	38	48	46
-3.96507	0.635061	46	54	50	46	52	50	48	56	52	46	48	58	46	44	48	50	34	46	44	54	52	46	64	62	48	40	50	54	46	56	54	44	44	44	38	52	50	48	42	42	48	38	48	44	52	58	52	52
-3.96507	0.834935	56	50	46	42	36	50	48	50	50	42	58	44	40	54	42	48	54	44	38	46	44	42	34	50	48	48	56	50	42	48	52	46	46	48	54	54	42	54	40	46	50	52	50	48	46	34	48	42
-3.96507	1.03481	50	40	50	38	54	50	38	52	40	46	38	42	52	52	46	54	46	46	48	62	50	40	42	54	46	50	46	56	52	48	38	48	36	46	40	44	46	46	38	54	52	40	44	48	44	50	38	44
-3.96507	1.23468	60	52	42	46	48	58	44	52	58	52	58	42	54	48	46	44	52	52	46	54	46	52	50	56	50	50	50	50	46	58	56	42	46	44	48	44	50	50	40	58	48	42	54	44	50	52	42	48
-3.96507	1.43456	50	44	44	38	46	50	56	46	40	48	58	46	52	54	56	46	56	40	54	50	46	40	48	46	46	46	44	54	38	44	52	42	46	42	44	52	50	44	44	44	50	36	38	54	52	52	38	44
-3.96507	1.63443	44	46	48	50	42	40	58	50	44	50	50	44	44	42	44	40	40	44	42	50	42	46	48	50	50	52	54	52	42	50	50	58	38	48	42	56	44	46	48	44	42	52	44	44	54	50	48	60
-3.96507	1.83431	42	50	42	48	46	46	46	52	44	44	42	50	42	46	50	54	48	52	44	42	48	52	42	48	48	48	48	52	52	42	54	52	40	48	42	50	48	48	40	46	50	46	48	46	48	44	48	42
-3.96507	2.03418	46	38	48	60	48	50	52	42	40	50	48	46	50	42	46	50	48	42	52	52	44	48	40	58	38	52	52	52	60	48	46	48	52	46	40	58	52	44	48	54	54	46	46	44	54	40	34	42
-3.96507	2.23405	46	50	42	42	44	50	46	46	48	58	48	50	38	50	40	54	48	56	44	50	48	40	50	46	46	46	50	54	50	52	40	48	50	50	52	56	44	44	50	48	46	48	44	46	44	46	52	40
-3.96507	2.43393	52	48	46	40	50	44	52	64	32	44	54	56	56	42	40	52	44	46	42	58	50	48	38	54	48	46	48	44	48	48	42	56	48	36	52	44	58	50	52	52	48	52	56	44	44	48	48	44
-3.96507	2.6338	38	42	50	48	40	52	46	50	50	42	48	40	54	44	42	58	50	46	40	50	52	46	50	52	44	44	38	46	44	36	50	44	46	40	42	50	46	48	50	50	46	44	52	46	54	44	46	38
-3.96507	2.83368	56	28	50	40	50	50	52	46	42	56	50	46	46	38	46	54	40	40	46	50	46	46	38	40	46	52	50	50	40	50	56	48	50	52	48	44	56	34	48	42	52	46	54	44	44	54	52	42
-3.96507	3.03355	52	58	44	40	48	54	48	54	52	44	46	48	46	46	50	46	44	44	54	42	52	50	48	48	44	56	46	48	52	42	52	44	32	42	38	32	42	60	54	28	54	56	50	46	48	48	42	40
-3.96507	3.23342	48	48	40	48	48	52	48	54	48	56	44	48	52	52	48	44	50	40	46	44	50	56	62	48	52	44	46	48	44	58	42	46	50	46	54	44	40	54	48	52	44	42	60	52	52	42	46	40
-3.96507	3.4333	48	50	50	46	58	38	42	36	62	36	52	68	40	46	38	52	42	46	46	46	44	50	50	40	50	46	42	50	42	40	42	46	50	34	52	58	48	36	46	50	40	42	46	54	48	50	44	46
-3.96507	3.63317	46	42	52	56	48	48	46	48	46	50	42	44	42	52	56	46	44	48	52	46	50	48	54	44	54	42	46	50	46	28	52	44	52	48	54	40	52	44	42	50	40	56	40	52	40	52	52	48
-3.96507	3.83305	46	48	46	46	48	54	48	42	54	62	40	50	40	44	50	48	56	40	46	38	48	44	50	40	44	50	38	40	38	50	46	38	48	56	44	36	46	42	54	40	52	46	46	46	46	38	46	54
-3.96507	4.03292	48	54	38	52	48	46	48	54	56	40	48	44	50	50	44	52	52	56	50	38	52	46	58	56	44	52	48	42	44	48	42	40	38	52	42	52	40	42	46	50	44	52	52	56	38	50	42	44
-3.96507	4.23279	52	56	46	46	48	54	52	50	50	46	52	48	56	48	46	38	48	44	40	46	44	48	50	52	48	50	36	54	50	48	48	44	46	50	50	48	58	48	50	42	50	38	56	44	52	46	44	46
-3.96507	4.43267	48	42	48	50	48	54	58	36	48	52	52	46	44	44	44	42	44	34	56	40	44	58	50	34	44	54	50	50	44	52	44	46	54	58	48	36	58	56	48	48	50	36	36	46	40	46	38	50
-3.96507	4.63254	38	48	48	44	48	44	52	54	46	50	52	42	40	46	50	40	60	40	54	44	60	40	42	54	44	44	50	44	54	44	40	42	50	54	44	56	48	50	52	42	48	56	54	40	52	50	52	50
-3.96507	4.83242	38	36	44	42	44	46	54	48	42	54	50	50	40	44	46	46	42	54	42	50	48	52	44	52	36	50	50	46	50	48	44	60	42	50	52	52	48	44	54	48	46	50	50	42	44	50	56	32
-3.96507	5.03229	48	46	48	52	50	40	52	50	50	32	46	36	50	54	38	46	46	60	48	48	50	50	50	54	50	48	50	52	42	58	50	46	54	40	46	42	44	46	44	42	22	62	46	48	44	48	44	46
-3.96507	5.23216	44	50	46	46	50	44	52	54	46	46	44	54	44	36	52	50	46	44	46	52	42	40	54	38	46	44	54	48	56	36	42	42	50	48	50	54	50	50	50	46	34	42	42	38	48	44	58	42
-3.96507	5.43204	48	50	46	48	42	50	40	46	44	44	52	58	50	42	44	52	52	48	46	52	50	36	46	54	48	52	40	50	52	52	52	52	50	56	48	44	44	48	42	56	44	48	46	52	44	36	44	46
-3.96507	5.63191	50	44	48	52	50	50	46	50	50	50	54	46	54	56	52	44	32	60	48	46	42	44	52	40	44	56	46	48	46	46	52	44	44	50	52	48	42	48	50	56	44	50	52	54	46	60	54	54
-3.96507	5.83179	52	50	58	50	44	20	62	50	52	58	48	52	50	44	52	44	48	48	48	54	44	50	54	40	62	52	46	48	46	42	38	56	46	50	52	54	50	54	36	50	44	48	52	52	44	52	56	50
-3.96507	6.03166	58	50	46	52	42	44	42	46	46	52	42	52	52	56	46	54	58	50	48	60	54	50	48	54	50	46	46	50	52	54	48	54	54	48	46	56	56	44	58	46	44	62	46	46	58	48	38	64
-3.96507	6.23153	42	48	46	46	56	54	44	40	60	44	46	50	46	56	48	44	54	48	44	50	46	48	48	44	40	42	50	44	42	46	40	50	46	54	38	50	54	52	46	46	52	42	50	48	48	36	58	54
-3.96507	6.43141	40	52	44	54	50	50	56	30	52	52	58	50	48	48	48	44	44	50	56	50	36	54	44	46	52	48	48	46	56	42	56	44	50	52	40	66	46	42	56	46	48	58	54	48	44	48	52	56
-3.96507	6.63128	44	46	50	48	42	46	42	48	46	48	34	50	42	46	24	52	38	48	60	52	58	46	46	54	48	52	48	52	34	52	46	56	42	44	56	42	42	34	48	50	54	38	54	48	46	46	42	50
-3.96507	6.83116	50	54	40	52	58	14	48	56	52	44	46	44	42	48	48	42	50	52	46	64	38	54	52	50	52	46	38	52	40	46	44	50	52	44	48	52	42	52	52	34	44	42	52	46	52	48	46	46
-3.96507	7.03103	46	40	44	48	40	50	58	50	44	46	44	48	50	52	42	50	58	46	48	46	48	50	52	48	46	42	56	50	44	46	50	44	38	42	44	56	48	44	54	44	40	44	58	54	48	44	46	56
-3.96507	7.23091	50	42	44	50	44	46	48	48	52	42	56	46	42	56	48	54	44	42	48	44	56	40	38	44	50	56	40	48	52	56	42	54	44	46	46	50	50	40	48	52	38	46	52	54	54	42	48	44
-3.96507	7.43078	54	50	50	42	48	40	52	38	52	38	50	46	46	50	54	52	40	52	40	50	52	40	48	40	48	52	42	56	38	50	48	48	42	46	46	54	46	58	42	52	42	54	46	42	48	48	46	42
-3.96507	7.63065	48	50	32	44	48	44	46	50	38	44	44	52	60	46	44	44	42	52	50	50	54	46	48	46	44	52	54	42	52	40	46	42	42	40	40	44	56	46	48	44	38	48	52	48	46	38	50	52
-3.96507	7.83053	44	48	60	56	44	58	54	50	50	48	56	44	38	36	42	46	52	48	56	48	44	50	48	54	50	46	52	52	50	42	48	46	44	42	48	50	44	46	48	50	54	48	46	48	48	48	50	60
-3.96507	8.0304	48	50	44	54	48	50	54	40	58	42	50	44	46	46	48	50	32	52	48	52	50	54	46	52	48	52	50	44	44	46	42	38	42	46	58	42	50	48	38	56	44	42	42	56	40	44	54	56
-3.96507	8.23028	56	50	46	52	54	52	42	52	48	46	48	52	46	46	44	50	50	56	40	54	48	46	46	54	56	48	52	48	58	54	44	56	40	46	46	58	56	54	48	30	42	54	44	48	46	54	42	46
-3.96507	8.43015	46	48	42	40	42	42	52	42	46	46	50	46	46	60	54	52	56	46	48	48	48	52	50	54	52	52	40	42	50	58	50	54	44	40	46	48	42	44	54	52	46	48	50	56	60	58	44	50
-3.96507	8.63002	48	50	46	52	46	56	50	40	48	52	48	54	58	36	56	44	56	50	48	38	52	50	44	40	56	44	48	52	40	42	50	52	52	42	50	38	48	50	50	46	44	48	50	46	48	50	40	42
-3.96507	8.8299	54	50	48	40	48	56	46	48	52	50	34	52	50	44	44	48	52	56	46	54	50	48	38	56	44	50	48	58	54	52	54	44	44	48	48	36	44	42	44	46	46	50	42	50	50	46	54	42
-3.96507	9.02977	54	58	46	44	44	44	44	46	46	52	58	50	50	44	50	56	48	46	58	38	44	58	58	52	48	42	50	48	38	52	50	52	44	58	56	48	40	48	46	46	38	46	52	54	50	42	40	54
-3.96507	9.22965	46	58	50	38	56	44	58	50	42	34	46	52	38	46	40	38	40	52	42	52	52	50	48	48	32	44	44	48	42	34	46	52	48	52	42	46	48	42	44	50	44	44	40	50	54	40	44	46
-3.96507	9.42952	44	38	48	52	46	42	42	46	50	36	46	56	54	48	44	46	30	56	48	46	48	46	38	42	48	50	44	50	48	52	42	56	42	40	46	46	58	46	42	48	46	52	54	46	48	46	44	46
-3.96507	9.62939	40	52	42	44	42	50	52	50	50	54	50	48	46	46	44	50	48	48	48	52	38	56	48	48	50	48	44	48	52	50	44	48	48	50	56	50	44	48	44	44	46	50	44	50	46	50	46	40
-3.96507	9.82927	54	34	52	40	42	40	40	46	46	44	46	54	50	54	32	52	44	48	54	34	52	44	44	46	56	32	56	46	40	54	46	56	48	42	46	46	46	52	40	48	50	34	46	46	40	50	46	44
-3.96507	10.0291	48	50	34	38	42	58	50	40	52	48	44	40	54	44	50	42	52	44	36	44	54	52	36	52	38	56	38	46	50	50	46	36	52	48	54	40	50	46	40	42	52	54	40	50	46	52	60	40
-3.96507	10.229	46	48	42	52	40	54	50	50	50	50	60	50	46	50	50	50	46	48	52	46	46	46	44	44	54	42	42	42	48	38	52	46	48	46	42	42	54	46	46	40	28	44	42	44	48	44	48	38
-3.96507	10.4289	58	50	48	46	50	52	50	38	48	40	46	38	42	44	38	50	50	42	48	52	44	52	48	48	46	60	44	46	48	42	48	50	50	44	48	44	40	42	46	38	48	42	46	50	46	48	42	42
-3.96507	10.6288	48	40	52	40	44	50	46	48	40	44	54	40	34	46	46	50	44	48	46	54	48	52	46	50	42	52	42	36	46	50	50	40	48	50	50	36	46	46	52	46	46	50	50	50	46	36	50	48
-3.96507	10.8286	52	46	58	44	48	44	42	42	42	48	46	54	52	50	50	44	48	42	52	52	46	46	44	48	48	40	42	50	58	44	48	48	46	46	40	48	48	48	48	50	46	56	46	42	48	38	52	38
-3.96507	11.0285	46	50	44	48	56	56	54	36	44	50	48	44	56	46	36	52	46	48	44	48	40	50	50	52	54	38	44	40	34	46	48	50	52	42	50	50	38	56	46	54	38	44	48	42	46	48	52	54
-3.96507	11.2284	44	44	52	50	54	38	50	50	60	44	38	44	44	46	52	56	44	48	54	48	38	50	46	52	46	50	50	44	44	52	46	44	38	46	44	48	36	54	50	44	50	66	48	52	44	40	46	36
-3.96507	11.4283	42	50	46	46	52	46	52	50	50	40	46	60	40	46	46	36	46	50	44	50	48	54	40	50	44	56	46	42	46	48	50	48	54	52	54	52	52	54	48	54	46	44	50	50	40	46	48	46
-3.96507	11.6281	46	44	50	44	52	42	46	50	48	44	52	46	52	58	34	48	44	50	44	52	44	60	50	40	50	50	48	42	54	48	56	50	40	56	50	46	48	56	48	46	44	60	48	52	44	62	46	48
-3.96507	11.828	48	54	48	50	44	50	38	52	44	46	48	44	50	52	54	50	40	40	50	46	48	58	42	44	38	50	48	52	46	44	52	48	46	50	48	48	52	54	56	42	44	50	44	40	42	44	46	46
-3.96507	12.0279	44	38	42	48	50	44	44	46	46	48	48	40	44	46	50	52	56	60	32	40	48	48	48	40	56	40	48	46	52	46	58	48	54	52	44	48	56	46	40	54	40	46	34	52	46	44	50	48
-3.96507	12.2278	50	42	50	48	40	52	28	56	50	56	48	54	52	56	48	54	48	50	46	42	44	50	44	56	44	40	44	58	46	50	42	56	52	44	46	48	46	36	38	48	48	50	46	44	50	52	50	50
-3.96507	12.4276	52	52	50	52	48	48	48	50	40	48	50	52	48	54	48	46	50	50	50	52	44	50	42	54	46	48	36	52	48	46	46	58	42	46	50	48	46	46	36	38	56	48	36	42	56	48	50	50
-3.96507	12.6275	44	26	54	50	46	52	42	54	46	50	46	42	54	40	54	46	48	46	52	42	50	46	50	48	48	44	42	52	54	44	56	32	46	48	62	56	62	42	52	48	54	44	46	52	42	52	46	46
-3.96507	12.8274	44	58	54	50	48	52	56	42	44	46	58	44	44	46	52	44	46	46	52	48	46	52	50	44	50	56	44	50	48	44	60	60	44	48	48	52	28	48	54	48	56	52	46	48	48	42	50	38
-3.96507	13.0273	52	42	46	48	44	44	48	46	50	44	42	42	58	46	52	36	46	54	54	40	44	52	44	38	50	46	52	52	46	46	46	56	42	42	46	46	40	44	48	44	52	48	48	46	46	50	52	50
-3.96507	13.2271	52	38	44	52	50	52	52	44	48	40	48	56	38	54	52	54	52	52	44	38	48	46	44	40	46	40	58	46	54	44	44	56	44	54	48	50	52	46	46	54	46	40	34	54	46	38	46	52
-3.96507	13.427	46	44	48	48	44	46	50	50	46	46	56	46	46	52	52	42	50	52	46	46	42	46	46	34	48	46	42	52	50	42	44	48	40	42	54	42	30	48	56	52	52	48	54	52	54	40	54	52
-3.96507	13.6269	52	56	50	54	52	40	48	52	44	42	48	50	46	46	54	48	36	36	52	44	44	46	48	56	40	48	48	52	60	42	54	52	56	42	52	52	54	44	46	48	48	52	44	48	38	52	50	48
-3.96507	13.8267	46	32	44	52	46	48	48	38	46	46	50	40	48	52	66	40	46	50	54	42	48	50	42	40	52	52	46	46	62	50	50	46	36	48	52	40	52	36	48	56	42	60	48	52	50	44	50	54
-3.96507	14.0266	54	48	50	36	54	42	44	46	48	42	42	46	44	48	54	40	40	58	50	46	52	36	44	50	46	40	44	48	48	48	48	42	46	40	54	46	46	52	46	40	44	50	50	48	46	48	50	48
-3.96507	14.2265	58	50	38	38	46	48	52	46	50	46	54	42	46	42	46	48	48	56	42	46	44	48	44	34	52	58	46	48	46	48	48	44	42	40	48	48	42	58	44	54	44	52	44	38	50	54	42	52
-3.96507	14.4264	60	44	40	40	46	42	46	52	46	48	52	52	44	58	52	50	44	48	54	42	44	56	52	50	46	46	52	56	48	38	50	50	40	54	34	52	44	56	46	44	42	50	40	44	46	52	44	56
-3.96507	14.6262	42	54	40	48	44	52	48	44	50	52	50	44	40	56	56	42	50	54	42	44	48	48	42	36	52	54	52	52	46	52	38	38	50	46	52	48	50	50	40	38	50	50	46	50	58	46	46	44
-3.76594	-4.16192	48	50	48	54	34	50	46	46	46	38	46	48	40	52	44	44	54	48	54	44	52	52	44	44	50	44	40	50	46	46	50	56	44	40	50	48	48	46	50	52	34	46	52	44	42	48	40	52
-3.76594	-3.96204	52	50	40	48	50	48	60	42	44	50	46	42	48	44	56	48	44	46	46	48	48	34	42	54	54	46	52	54	52	46	48	38	44	40	52	48	40	54	40	52	48	40	50	44	56	48	48	48
-3.76594	-3.76217	52	44	56	40	48	44	52	46	46	54	46	54	52	44	42	52	54	52	48	52	48	52	50	52	54	42	48	52	58	48	46	50	50	42	46	44	52	36	50	48	48	50	54	42	46	54	44	60
-3.76594	-3.56229	46	50	44	46	54	46	54	50	40	40	48	44	30	54	44	46	48	48	52	44	46	38	50	54	52	46	44	50	62	62	40	54	40	54	46	52	38	48	48	56	48	52	42	48	50	46	46	48
-3.76594	-3.36242	52	50	40	58	50	56	46	58	54	44	44	48	46	50	54	54	40	42	54	56	46	50	44	46	44	50	42	60	50	54	38	58	44	52	38	54	46	48	42	42	48	46	44	44	48	46	42	42
-3.76594	-3.16255	40	42	52	52	48	52	44	56	50	48	52	54	46	42	36	56	48	46	46	52	48	54	44	48	42	40	44	54	44	50	42	52	48	48	54	42	48	54	42	52	54	48	52	48	48	52	48	46
-3.76594	-2.96267	48	54	52	50	42	52	48	50	42	48	42	50	46	58	46	50	48	50	44	56	36	34	36	50	48	60	50	40	48	52	56	54	44	42	46	46	46	50	48	52	46	48	42	52	46	54	52	48
-3.76594	-2.7628	48	46	48	50	40	54	50	44	32	38	52	44	36	62	58	42	52	42	46	32	50	52	56	46	46	52	46	52	44	44	36	52	46	44	50	52	50	44	36	38	54	60	44	54	48	54	36	40
-3.76594	-2.56292	46	52	54	54	56	50	56	50	42	48	58	54	46	50	42	46	52	40	38	46	56	50	38	56	42	46	46	60	38	50	50	46	44	44	48	52	50	46	50	50	50	54	46	34	50	50	48	48
-3.76594	-2.36305	52	52	44	52	46	48	44	44	58	46	46	46	56	42	46	46	50	46	46	50	50	46	34	48	54	48	40	50	56	48	40	34	52	46	52	58	38	52	34	42	46	50	46	38	54	50	50	46
-3.76594	-2.16318	46	50	46	44	48	54	46	46	46	42	46	46	50	54	42	48	48	52	52	46	56	54	50	48	46	46	54	54	54	48	50	44	48	50	50	52	58	38	52	50	40	50	50	42	50	48	46	50
-3.76594	-1.9633	62	54	56	40	42	46	42	48	40	42	44	42	56	46	38	46	46	60	46	52	68	50	42	38	42	50	50	48	50	40	48	46	54	42	38	58	46	48	54	52	52	48	54	42	44	48	48	42
-3.76594	-1.76343	40	48	44	40	56	50	40	38	48	40	46	60	46	46	50	48	50	50	46	50	52	50	48	44	58	42	54	56	46	50	40	40	54	52	44	38	50	52	40	58	40	52	46	54	50	48	48	50
-3.76594	-1.56355	52	56	46	54	52	54	46	50	54	56	46	52	48	46	48	50	56	54	46	46	54	40	40	42	42	36	40	50	48	44	48	44	42	34	40	52	40	50	40	44	56	60	42	56	46	52	48	42
-3.76594	-1.36368	38	56	52	54	50	44	44	44	42	50	42	54	48	50	48	50	50	48	48	46	52	48	44	52	42	54	50	48	56	46	40	54	54	48	44	54	56	48	56	36	54	48	52	48	44	46	48	40
-3.76594	-1.16381	42	46	42	52	40	48	46	52	50	50	50	40	26	56	48	50	50	48	44	52	42	46	48	48	38	46	40	50	52	54	52	46	40	42	54	50	40	52	54	48	40	44	48	56	50	46	48	34
-3.76594	-0.963931	48	54	42	58	46	44	52	48	46	48	44	50	48	52	54	44	54	46	50	40	50	58	50	48	48	38	46	52	54	48	44	50	52	50	44	38	50	54	50	48	48	48	42	40	42	40	44	56
-3.76594	-0.764057	40	54	46	48	46	50	44	46	38	48	54	54	42	44	52	48	46	40	48	56	50	48	28	50	46	44	42	48	54	50	42	50	42	52	48	56	46	46	46	40	50	50	46	40	52	48	44	48
-3.76594	-0.564183	44	54	48	42	48	50	50	48	46	44	40	48	46	42	50	26	46	44	44	48	44	40	48	40	46	54	48	60	38	52	52	46	42	46	54	42	56	52	42	46	50	52	56	42	50	52	40	48
-3.76594	-0.364309	46	42	50	50	44	54	44	50	52	42	48	42	48	50	46	46	50	44	40	52	42	44	52	48	50	52	54	40	48	44	54	46	58	34	46	40	50	50	42	44	46	46	40	48	34	46	42	40
-3.76594	-0.164435	56	58	52	48	44	56	52	42	50	50	44	46	42	42	44	44	50	50	46	40	36	52	50	54	46	44	42	44	44	44	40	38	50	56	28	44	46	54	34	46	52	52	46	48	48	50	46	34
-3.76594	0.0354391	40	50	52	50	50	50	50	54	46	50	52	46	40	52	50	56	54	42	50	48	44	46	46	48	48	48	44	50	42	48	46	52	46	38	50	48	50	40	50	40	48	42	54	40	54	38	48	46
-3.76594	0.235313	48	46	38	48	42	56	56	46	40	52	42	42	46	42	46	38	48	46	36	44	44	40	44	50	56	50	50	50	52	44	42	50	46	46	50	36	48	50	50	48	52	46	48	44	56	52	46	46
-3.76594	0.435187	50	48	46	44	56	38	52	52	50	44	48	48	46	50	34	38	48	50	54	52	42	56	50	44	56	46	52	52	52	44	46	50	44	38	52	44	54	56	44	50	52	54	48	52	42	48	54	52
-3.76594	0.635061	46	46	48	44	48	44	46	50	42	42	52	58	58	42	36	42	56	52	46	54	50	40	50	42	54	52	36	54	48	50	46	42	48	60	46	34	44	50	50	54	42	52	42	40	58	48	36	46
-3.76594	0.834935	48	62	32	56	48	54	52	40	40	48	44	42	52	50	50	44	52	48	42	40	48	44	30	48	50	52	54	42	42	50	50	48	48	42	50	46	50	54	46	56	44	56	46	40	44	44	44	56
-3.76594	1.03481	48	42	50	58	44	40	54	48	50	46	48	46	46	52	52	46	50	48	46	48	42	48	46	60	44	48	44	56	52	40	54	46	54	50	36	54	44	48	48	40	46	58	48	52	40	44	48	50
-3.76594	1.23468	44	44	42	50	50	44	40	38	48	58	46	58	50	46	44	36	52	50	50	38	50	58	40	50	50	46	42	48	54	48	50	54	44	54	52	44	42	54	44	48	60	42	52	44	54	50	50	48
-3.76594	1.43456	50	54	46	50	46	56	38	52	50	48	52	42	56	48	56	54	44	52	52	44	54	30	58	44	48	58	36	48	50	48	42	48	48	50	52	40	42	56	50	52	50	36	50	48	42	46	46	34
-3.76594	1.63443	54	38	60	44	46	46	44	52	46	40	50	56	42	46	36	36	60	48	50	38	56	46	54	48	38	54	52	56	40	44	44	52	58	46	42	60	52	42	48	50	54	40	46	42	42	48	46	48
-3.76594	1.83431	52	54	50	36	48	54	50	50	50	46	56	48	42	44	60	44	48	52	54	44	54	48	50	44	46	56	56	44	46	60	38	52	50	62	62	46	34	54	52	38	44	44	56	44	52	44	40	54
-3.76594	2.03418	52	52	52	42	52	44	48	46	42	46	50	44	50	44	48	46	48	40	44	38	50	56	40	50	52	54	50	48	44	52	52	50	46	36	42	52	58	54	52	60	48	50	52	50	46	44	48	50
-3.76594	2.23405	40	54	56	52	54	50	52	46	48	40	50	52	44	44	46	68	42	40	52	42	50	46	50	50	32	58	50	46	56	36	50	58	58	46	50	54	42	50	52	30	44	44	52	56	40	58	46	46
-3.76594	2.43393	44	50	44	40	44	44	50	42	44	42	50	52	50	46	46	50	40	46	38	58	52	38	48	44	40	52	44	56	56	42	50	46	56	40	52	56	44	40	44	56	42	42	58	46	48	52	56	30
-3.76594	2.6338	52	46	42	54	38	54	48	46	46	40	56	44	46	54	48	52	42	50	48	44	48	48	46	50	46	46	50	52	44	54	50	48	42	50	48	52	48	56	40	40	50	50	46	40	44	46	50	56
-3.76594	2.83368	40	50	52	40	48	52	48	46	48	44	54	32	46	50	44	54	40	48	50	42	44	52	46	38	54	54	56	48	48	46	52	38	42	44	56	36	54	48	64	36	44	52	48	44	54	46	60	44
-3.76594	3.03355	40	48	52	50	40	44	32	44	50	46	50	42	42	56	54	44	48	50	42	52	52	46	44	46	52	48	54	46	40	44	52	42	54	44	44	44	44	54	48	52	56	58	48	40	56	46	48	44
-3.76594	3.23342	50	46	52	50	48	50	44	44	40	46	44	40	52	50	46	48	54	48	42	44	40	40	52	52	46	50	46	52	38	58	42	54	50	54	46	54	36	44	50	46	42	42	52	52	50	50	52	52
-3.76594	3.4333	46	56	40	52	46	58	44	48	48	46	42	40	42	38	46	40	50	58	50	48	40	50	42	54	46	40	48	48	54	42	44	42	48	44	54	52	56	54	50	46	42	40	46	46	40	42	42	56
-3.76594	3.63317	42	58	42	48	32	42	44	46	54	52	54	52	52	52	46	48	52	42	54	32	42	48	44	38	42	48	40	42	52	54	48	44	52	42	54	54	52	50	48	46	44	42	48	50	54	34	56	50
-3.76594	3.83305	50	48	40	46	42	54	48	52	42	46	58	50	42	42	52	38	52	50	40	44	46	50	48	54	48	50	46	46	52	42	56	48	58	40	42	42	52	50	50	44	54	50	54	48	48	52	44	50
-3.76594	4.03292	52	50	42	48	46	46	48	36	52	54	44	54	48	52	56	42	46	48	38	50	48	44	42	50	56	58	46	54	52	48	28	48	32	56	48	42	54	52	26	46	50	56	48	38	48	44	58	42
-3.76594	4.23279	54	46	54	52	52	54	46	50	44	42	52	50	36	44	54	48	50	46	50	54	52	52	52	54	42	46	46	50	32	42	46	50	44	40	42	46	52	46	46	62	54	50	42	48	58	46	52	54
-3.76594	4.43267	48	48	44	50	54	48	46	56	46	56	42	40	54	48	46	38	36	54	42	58	36	44	50	48	46	46	48	44	48	48	48	48	48	50	44	48	52	42	44	50	50	54	46	52	46	42	48	46
-3.76594	4.63254	58	52	46	48	52	36	44	52	44	58	44	46	46	48	50	42	44	44	42	44	48	48	48	46	46	54	36	48	52	46	48	54	52	44	46	52	52	38	40	52	48	48	40	54	52	48	48	42
-3.76594	4.83242	48	52	50	50	52	50	56	50	52	50	46	42	50	48	52	40	52	60	52	44	52	46	48	58	42	46	58	50	44	50	42	44	46	46	52	50	46	46	52	42	52	54	44	48	44	46	52	44
-3.76594	5.03229	52	52	46	50	52	52	54	46	42	48	46	54	50	46	46	44	46	46	52	52	46	44	48	48	58	48	46	56	34	52	58	54	46	50	50	46	42	48	50	46	40	52	60	50	46	48	42	48
-3.76594	5.23216	52	42	44	50	60	46	38	54	46	46	48	40	48	48	54	40	44	60	56	56	52	52	56	38	50	54	52	44	48	50	44	48	50	44	42	50	50	42	52	40	54	56	38	44	50	48	52	46
-3.76594	5.43204	52	48	50	44	30	44	38	36	46	46	50	48	58	50	52	48	42	50	52	42	52	64	50	54	48	46	46	46	46	48	58	46	50	54	46	46	50	46	52	46	48	46	50	40	50	44	46	44
-3.76594	5.63191	50	56	50	48	44	40	50	40	46	50	40	44	40	42	50	42	58	56	42	50	44	46	50	44	50	50	50	42	40	44	46	38	40	42	46	52	48	50	56	50	44	54	48	46	46	42	50	56
-3.76594	5.83179	44	40	48	48	54	48	46	46	44	50	48	44	48	48	44	48	54	50	44	46	34	50	46	52	44	50	50	52	48	50	60	46	40	58	50	46	44	54	52	50	50	46	48	60	52	50	44	38
-3.76594	6.03166	46	48	42	52	42	46	60	52	52	48	52	44	44	40	58	40	42	52	50	42	48	42	48	44	46	52	56	52	46	54	56	46	56	44	42	60	48	42	50	32	50	44	48	42	48	42	52	48
-3.76594	6.23153	44	54	48	48	48	50	52	40	48	56	42	42	42	42	48	46	52	54	50	56	44	48	54	44	44	44	54	48	60	46	54	44	38	42	52	42	46	42	58	46	44	50	50	52	50	38	52	46
-3.76594	6.43141	54	52	40	48	50	58	42	46	54	56	42	30	52	50	48	46	44	48	40	50	46	60	54	34	40	46	46	52	46	50	50	52	50	56	46	46	40	42	52	52	50	46	54	42	42	56	58	50
-3.76594	6.63128	52	58	50	44	48	58	42	58	46	52	52	52	48	44	48	48	46	48	58	28	46	52	46	46	42	52	46	42	44	40	54	38	52	44	46	42	40	50	54	42	46	58	42	56	62	40	52	46
-3.76594	6.83116	48	44	42	46	56	44	48	54	52	46	46	50	36	50	50	52	46	42	46	56	34	50	42	50	54	54	42	36	46	58	42	58	46	52	38	50	48	50	50	50	58	34	50	52	50	52	32	44
-3.76594	7.03103	52	44	50	40	46	52	50	54	56	54	46	38	44	48	58	48	46	52	44	52	48	42	60	52	48	46	52	46	50	38	60	46	44	48	48	44	50	44	48	50	48	46	48	46	48	32	48	52
-3.76594	7.23091	44	52	44	54	56	50	46	44	52	46	48	44	52	50	44	46	48	50	38	44	54	40	48	54	52	46	38	50	52	50	44	46	42	50	36	54	48	42	44	54	50	48	44	52	36	46	40	44
-3.76594	7.43078	52	42	46	52	44	52	44	52	46	46	40	46	40	44	48	54	40	46	48	50	54	46	56	44	52	44	44	54	56	48	42	54	48	46	60	36	64	38	50	34	58	48	48	50	50	50	52	54
-3.76594	7.63065	46	58	44	44	42	48	48	50	48	50	42	46	44	48	50	44	38	46	50	44	48	54	40	26	48	52	50	50	48	40	44	44	52	50	52	54	52	42	52	46	44	44	44	52	44	52	50	44
-3.76594	7.83053	56	56	52	48	48	44	34	46	44	56	48	42	46	34	44	56	44	48	36	34	42	44	50	38	48	48	48	38	46	54	54	46	44	44	52	54	34	46	50	42	44	52	48	46	50	38	50	52
-3.76594	8.0304	40	54	30	52	52	50	48	42	56	46	48	52	50	46	42	44	52	44	56	46	48	50	48	44	48	48	40	42	50	58	46	40	46	44	46	52	58	48	46	38	32	54	46	48	46	44	52	42
-3.76594	8.23028	58	44	52	54	46	48	44	44	52	46	48	44	46	46	48	54	50	50	50	48	52	46	50	46	42	56	46	52	54	52	52	38	42	32	48	54	44	50	50	46	50	42	40	50	56	46	46	42
-3.76594	8.43015	46	50	48	54	54	50	46	38	48	40	50	44	48	50	48	46	50	40	42	44	38	46	48	48	42	52	52	50	48	52	52	46	44	48	56	52	38	42	48	48	46	50	42	52	50	46	46	56
-3.76594	8.63002	44	36	50	44	36	46	58	44	42	40	46	38	48	50	40	44	50	54	52	58	52	56	54	52	48	52	58	44	50	40	46	56	48	44	40	46	44	48	54	46	42	44	48	50	46	36	44	52
-3.76594	8.8299	56	50	46	44	50	44	44	50	54	44	38	58	46	38	50	44	46	50	48	48	44	56	42	46	50	52	38	46	52	40	56	48	46	44	52	40	46	56	50	50	28	48	36	46	46	40	52	50
-3.76594	9.02977	54	50	48	54	52	56	54	46	44	48	50	40	44	50	64	46	42	50	44	44	46	58	48	50	48	44	54	40	40	54	54	42	48	52	48	44	52	40	60	44	50	42	50	44	44	54	44	54
-3.76594	9.22965	50	48	46	48	52	48	54	48	40	48	50	40	50	50	44	52	46	50	52	40	58	58	46	48	46	44	54	66	42	54	46	52	38	60	44	50	42	50	50	50	46	54	42	52	46	50	48	50
-3.76594	9.42952	50	58	50	52	46	48	44	46	52	44	48	52	56	50	44	44	50	54	54	50	44	54	46	38	48	46	42	44	50	56	42	52	36	54	50	44	48	54	40	52	38	48	50	40	38	50	46	50
-3.76594	9.62939	54	52	52	50	52	54	42	38	48	56	32	44	48	46	50	46	48	54	44	54	48	46	48	40	48	52	58	44	48	52	36	46	46	48	38	46	48	42	36	48	52	46	48	50	46	52	52	40
-3.76594	9.82927	54	52	56	48	48	38	42	52	54	34	42	58	48	42	38	44	42	46	44	44	58	42	42	56	48	52	46	44	50	44	40	44	46	50	48	52	52	40	42	44	48	44	54	52	44	50	48	42
-3.76594	10.0291	50	48	48	54	50	42	52	52	48	44	56	46	44	52	46	38	46	48	38	52	40	42	54	52	42	48	56	52	42	50	48	44	46	46	42	50	56	54	40	50	40	56	52	52	54	34	44	54
-3.76594	10.229	38	58	44	48	36	44	48	42	48	48	52	52	42	52	44	48	36	52	46	54	38	46	40	48	48	52	62	42	46	46	56	56	56	50	56	52	38	40	50	48	48	52	48	50	38	52	54	42
-3.76594	10.4289	56	48	52	58	48	56	58	46	46	50	58	56	46	54	48	36	52	52	36	52	46	52	48	40	42	44	46	38	64	44	42	50	48	54	42	42	48	44	44	44	44	46	38	44	44	50	38	56
-3.76594	10.6288	42	40	50	46	48	48	42	46	46	48	40	46	52	58	36	54	54	46	42	40	52	44	54	52	44	44	38	60	46	40	54	56	42	56	58	40	48	44	42	54	54	52	42	46	46	44	48	52
-3.76594	10.8286	38	48	48	48	36	38	44	44	50	44	58	46	46	46	46	46	58	42	48	52	50	44	48	48	40	42	48	48	50	48	52	52	52	42	52	56	48	30	38	56	50	50	58	46	48	34	46	44
-3.76594	11.0285	50	52	50	46	42	36	54	56	40	50	42	42	48	54	48	50	54	56	50	54	46	46	32	46	46	50	48	54	52	50	46	44	52	50	48	52	52	48	52	50	40	48	40	50	44	56	46	56
-3.76594	11.2284	60	46	38	50	52	54	50	50	50	40	50	46	46	52	46	44	44	50	48	50	36	58	48	40	52	46	48	50	50	48	42	38	48	48	48	50	44	48	44	48	56	42	46	54	56	54	38	42
-3.76594	11.4283	50	46	54	40	44	46	46	42	54	50	52	32	46	54	44	42	46	48	40	48	34	50	40	42	50	52	52	46	38	48	46	50	42	54	36	46	48	54	50	48	46	48	50	46	44	56	52	46
-3.76594	11.6281	42	44	50	56	40	50	46	32	52	50	42	48	48	42	52	48	44	50	48	42	48	50	48	40	50	58	52	48	56	38	46	40	50	48	46	38	52	52	48	44	52	46	42	48	44	52	50	48
-3.76594	11.828	58	46	50	40	42	42	46	50	54	46	42	54	50	52	42	46	44	48	38	58	54	46	46	32	48	56	52	52	58	52	50	56	56	50	44	46	46	52	44	44	56	46	36	48	50	48	46	52
-3.76594	12.0279	38	56	42	52	34	56	50	56	48	44	42	42	44	50	54	56	48	54	34	54	48	50	50	38	56	60	44	44	60	50	46	46	50	44	46	48	48	36	40	48	54	50	58	52	54	42	50	54
-3.76594	12.2278	50	44	42	38	46	44	36	40	58	42	54	44	46	38	50	56	42	44	42	48	46	46	56	46	38	52	48	46	46	42	42	50	50	48	46	44	48	48	46	54	56	50	40	48	58	42	42	38
-3.76594	12.4276	46	50	52	42	54	50	46	40	54	50	48	50	52	52	34	38	48	46	50	48	48	42	48	42	52	42	56	36	50	54	40	60	50	50	52	52	52	40	40	46	48	48	36	36	48	54	44	50
-3.76594	12.6275	50	40	58	44	38	50	40	50	46	50	44	56	42	54	52	44	48	50	54	42	48	38	60	48	42	48	42	48	48	60	56	64	50	56	46	36	50	46	52	44	44	44	52	46	54	50	46	38
-3.76594	12.8274	50	54	48	50	48	48	60	52	38	36	46	48	58	36	44	50	48	46	46	52	48	54	44	50	48	42	54	44	46	50	52	44	56	42	44	46	50	50	48	52	42	44	44	46	58	50	46	46
-3.76594	13.0273	56	46	40	48	54	44	46	50	46	52	46	50	32	48	48	52	40	44	46	50	54	54	54	50	40	42	54	50	50	62	56	42	44	46	44	42	42	48	48	46	44	52	52	48	44	56	48	50
-3.76594	13.2271	48	52	40	46	48	46	52	38	46	48	48	44	38	56	50	42	44	42	44	46	34	50	46	38	46	44	48	48	44	56	40	44	42	50	50	44	40	50	44	46	56	48	46	46	38	56	52	28
-3.76594	13.427	44	42	52	48	40	50	52	44	54	44	48	38	56	54	36	50	46	34	44	46	32	48	52	46	52	56	50	46	42	54	52	50	42	40	48	46	44	48	46	52	52	42	54	38	46	46	48	44
-3.76594	13.6269	52	54	46	50	48	56	56	46	56	38	44	52	46	48	48	42	40	48	48	36	50	50	42	36	44	42	42	38	44	44	54	54	46	58	42	42	54	40	54	60	54	54	48	40	56	48	50	50
-3.76594	13.8267	52	52	50	48	50	58	44	46	48	46	46	46	50	60	44	38	62	42	58	48	54	44	50	60	52	46	50	54	54	46	44	50	44	56	42	40	58	40	54	44	52	52	40	46	48	54	34	48
-3.76594	14.0266	44	44	52	50	34	48	44	48	42	44	48	48	54	54	50	54	44	52	56	42	42	56	40	50	44	42	46	44	50	46	54	48	46	56	40	48	46	52	50	48	48	54	48	50	44	48	50	50
-3.76594	14.2265	48	40	48	50	50	48	54	40	42	52	54	52	48	50	44	58	40	44	52	48	52	40	48	54	50	52	50	46	48	38	54	54	48	44	44	52	52	44	50	44	48	42	56	46	42	48	44	48
-3.76594	14.4264	48	46	60	50	40	42	44	46	54	42	34	52	50	54	56	46	44	50	42	54	46	48	44	48	54	48	54	50	48	48	50	38	54	40	48	44	48	48	50	44	48	48	54	44	48	44	48	50
-3.76594	14.6262	34	46	50	48	50	44	60	46	54	48	54	46	50	46	32	44	48	48	48	50	50	48	54	50	46	44	50	44	46	38	48	50	50	40	54	54	26	52	50	54	58	38	46	42	42	46	54	50
-3.56681	-4.16192	56	48	44	46	42	48	42	42	42	54	54	40	50	52	46	42	50	52	44	42	50	48	36	50	46	38	40	44	44	52	48	44	46	40	38	52	54	44	48	40	46	50	44	40	44	32	40	46
-3.56681	-3.96204	50	44	42	44	52	50	46	42	58	40	56	50	54	46	52	34	50	42	56	44	44	42	50	54	54	50	58	50	40	46	46	30	50	38	48	52	46	48	54	38	52	48	50	38	48	48	48	44
-3.56681	-3.76217	52	48	50	58	48	40	44	54	44	56	44	54	46	46	48	48	48	54	52	52	48	38	52	52	44	46	50	54	48	50	42	50	44	48	48	52	42	32	42	58	56	48	48	40	46	54	36	48
-3.56681	-3.56229	46	48	46	36	56	50	44	40	50	58	34	50	52	46	60	42	50	46	48	40	46	48	54	40	46	42	50	36	54	52	56	42	46	54	54	32	50	32	40	42	48	42	52	44	46	56	50	52
-3.56681	-3.36242	46	46	56	40	46	54	52	42	36	52	54	36	42	56	54	42	54	52	40	38	50	48	48	52	48	50	52	46	42	38	50	50	48	48	52	50	46	48	38	60	48	44	42	54	44	48	56	48
-3.56681	-3.16255	48	56	52	46	46	38	42	40	50	50	42	52	40	50	46	56	40	60	40	46	40	50	50	46	50	38	52	50	48	38	40	42	46	56	48	44	40	54	52	46	54	44	48	46	52	34	46	48
-3.56681	-2.96267	50	46	46	56	48	32	44	50	44	48	48	56	46	42	40	60	58	40	42	44	50	52	46	52	64	44	50	50	42	52	52	46	54	46	48	38	52	46	52	44	50	46	50	46	30	42	52	44
-3.56681	-2.7628	62	56	50	52	50	44	54	50	48	56	50	38	40	44	52	58	52	46	52	52	52	38	42	46	60	48	48	62	40	46	44	46	54	46	32	48	42	52	48	48	52	52	50	48	50	46	52	36
-3.56681	-2.56292	54	46	54	44	54	50	48	54	40	46	40	52	46	54	56	46	44	58	58	60	44	48	44	56	48	44	50	48	36	46	42	44	44	48	52	46	50	64	38	40	48	54	44	46	50	54	46	56
-3.56681	-2.36305	44	48	52	44	46	52	40	50	44	46	62	56	44	50	46	50	42	52	30	66	40	44	48	42	44	46	36	54	42	40	42	42	46	52	40	54	44	44	44	54	40	42	46	56	48	50	54	54
-3.56681	-2.16318	50	46	60	40	52	46	46	42	42	58	52	54	50	52	36	48	44	52	38	44	44	52	44	40	40	42	36	50	46	36	50	48	40	58	56	42	42	56	54	38	42	54	60	44	48	56	54	44
-3.56681	-1.9633	44	54	50	56	44	52	50	54	42	50	46	54	36	54	46	52	42	46	52	46	54	52	48	54	58	52	44	48	40	48	44	60	46	48	52	54	48	48	36	56	48	46	54	48	50	40	50	50
-3.56681	-1.76343	52	50	36	54	40	50	52	52	28	54	50	42	40	46	48	40	36	38	50	44	52	44	50	52	50	52	36	46	52	48	44	46	38	46	46	42	52	42	36	52	46	64	44	46	50	54	40	48
-3.56681	-1.56355	48	54	48	46	50	36	50	50	52	46	48	50	46	46	46	58	40	48	38	56	48	52	44	54	44	46	40	46	36	44	48	48	44	52	18	42	46	44	44	52	48	50	46	54	46	42	42	52
-3.56681	-1.36368	42	52	38	50	46	46	52	40	54	48	36	44	56	46	58	44	54	46	52	48	48	40	58	42	56	56	48	56	48	56	50	50	48	56	56	46	56	44	38	54	34	46	52	48	44	48	48	48
-3.56681	-1.16381	36	48	52	56	44	48	46	44	48	52	50	50	44	42	48	46	58	36	46	48	44	48	50	44	44	38	46	54	40	46	48	36	42	54	54	46	48	34	50	52	46	48	52	40	46	44	50	40
-3.56681	-0.963931	50	50	54	52	48	44	46	52	44	36	54	56	52	46	50	50	48	54	52	44	46	42	48	44	44	48	50	48	50	46	54	46	44	50	50	48	48	42	42	50	44	50	50	56	42	50	44	50
-3.56681	-0.764057	44	50	42	44	44	54	38	46	48	54	48	44	54	50	40	44	46	50	52	54	52	54	44	50	44	42	46	42	44	48	46	42	50	46	48	48	52	36	42	44	56	52	50	40	48	44	44	46
-3.56681	-0.564183	40	44	60	46	40	44	46	52	50	58	52	44	54	54	58	52	46	52	50	42	40	46	48	46	60	52	50	38	50	38	50	42	50	50	54	44	40	50	54	54	50	40	48	56	50	44	56	44
-3.56681	-0.364309	50	46	44	46	52	48	44	52	48	52	48	46	60	40	40	42	56	50	62	48	58	54	56	50	36	54	48	44	42	48	56	46	50	46	34	52	48	54	52	48	50	36	42	42	48	50	56	44
-3.56681	-0.164435	44	52	44	48	46	44	46	62	58	54	48	40	52	42	52	46	42	38	48	44	48	44	50	38	42	50	42	44	42	48	42	36	58	46	44	50	48	56	58	54	46	36	54	48	48	50	32	54
-3.56681	0.0354391	50	48	44	50	44	44	56	44	52	50	46	54	50	42	42	54	40	48	54	54	42	56	44	52	48	44	54	44	50	48	52	52	40	36	46	48	50	42	56	52	54	48	50	48	52	44	44	36
-3.56681	0.235313	44	44	48	48	48	48	52	52	44	48	46	46	44	44	44	42	48	42	48	44	42	52	44	44	44	48	36	36	52	42	46	36	50	46	40	52	44	40	42	52	56	40	46	46	42	48	44	40
-3.56681	0.435187	50	44	40	50	42	44	48	56	42	46	54	46	44	42	46	46	46	50	46	52	48	46	48	46	48	56	54	46	50	50	46	48	52	48	44	52	46	60	54	44	42	40	44	56	48	50	58	52
-3.56681	0.635061	50	50	54	50	38	46	50	50	52	42	44	46	50	54	40	56	48	40	52	44	46	38	56	42	38	56	40	50	56	34	50	48	46	54	44	50	56	36	52	48	42	54	56	54	22	50	48	58
-3.56681	0.834935	40	58	48	54	50	52	50	46	44	50	46	52	54	50	42	48	54	40	52	52	40	46	48	52	42	50	48	50	44	40	50	50	46	50	44	40	44	42	48	44	44	52	40	52	44	42	46	52
-3.56681	1.03481	50	44	50	50	50	50	50	42	54	44	56	42	42	38	50	60	32	48	48	52	54	44	54	44	52	50	48	42	46	42	42	42	48	50	52	50	30	40	58	44	48	54	44	38	44	50	46	54
-3.56681	1.23468	42	46	40	52	46	40	50	52	44	50	46	40	52	48	52	50	42	44	56	48	54	38	56	44	48	46	50	42	48	42	44	40	54	52	42	44	40	54	48	44	50	46	50	48	54	42	42	50
-3.56681	1.43456	48	42	56	52	50	48	50	50	52	60	50	52	50	50	48	44	58	50	50	50	50	42	38	50	46	54	44	50	44	50	40	48	48	44	48	48	54	50	50	44	48	46	50	48	52	48	50	30
-3.56681	1.63443	50	50	44	60	56	36	56	38	38	44	52	52	44	44	58	48	42	36	44	54	44	56	54	46	52	52	52	40	46	50	50	44	60	38	50	46	44	48	44	52	50	50	50	40	42	46	44	44
-3.56681	1.83431	50	54	44	50	40	52	54	52	46	52	52	54	52	50	64	44	46	42	60	52	46	40	52	48	42	56	18	54	58	40	46	46	44	54	38	58	52	50	44	46	50	38	52	46	50	48	46	56
-3.56681	2.03418	44	58	38	50	58	54	50	48	44	60	34	50	44	50	42	48	58	44	50	58	54	48	48	54	52	46	44	36	46	44	42	50	42	46	54	48	54	40	44	42	42	42	36	56	34	42	44	42
-3.56681	2.23405	44	42	60	42	30	52	54	60	48	48	44	40	54	48	54	46	46	46	48	50	42	50	42	42	50	44	44	40	60	34	44	48	52	58	48	58	54	50	54	52	58	42	54	48	46	44	44	38
-3.56681	2.43393	48	50	50	52	48	50	52	48	42	48	50	40	54	52	48	40	40	50	58	46	44	58	40	50	50	46	52	56	32	50	44	52	56	50	46	46	50	50	44	48	44	48	50	50	52	56	56	52
-3.56681	2.6338	60	40	44	56	44	48	48	46	44	54	40	60	54	48	46	52	52	48	46	62	42	50	48	54	44	46	46	48	46	44	50	52	50	46	48	60	40	50	52	48	58	42	44	46	36	46	42	44
-3.56681	2.83368	44	64	42	40	44	50	44	40	42	50	44	42	50	56	50	50	42	50	48	48	54	44	36	44	48	40	46	36	48	58	50	50	50	48	56	44	54	50	52	46	44	50	42	50	48	44	50	52
-3.56681	3.03355	46	48	46	48	52	50	52	52	44	56	40	44	46	46	48	46	34	36	44	44	46	50	50	54	42	54	50	54	44	44	46	52	48	42	52	48	52	48	50	40	56	46	40	46	46	42	52	30
-3.56681	3.23342	52	50	54	52	38	56	50	48	40	50	46	42	52	44	46	48	36	46	46	46	52	48	60	42	52	38	52	52	52	60	46	48	54	48	52	48	50	40	50	54	52	50	46	54	46	46	48	50
-3.56681	3.4333	52	48	52	46	54	38	58	48	44	58	50	36	46	54	40	54	46	54	54	44	56	48	52	42	50	40	42	52	58	50	52	44	52	50	38	44	42	48	48	56	52	58	50	46	50	50	48	46
-3.56681	3.63317	44	46	48	50	52	48	48	50	44	40	48	52	48	50	46	44	54	42	44	50	50	46	58	58	48	50	54	46	58	40	50	40	46	48	44	50	56	44	54	48	54	46	48	42	40	42	44	56
-3.56681	3.83305	56	42	56	44	60	48	50	42	48	48	50	54	50	44	52	54	48	46	46	50	56	48	44	38	50	54	42	42	44	54	48	48	54	52	44	34	42	58	42	52	52	48	52	42	58	50	60	54
-3.56681	4.03292	42	54	46	42	52	46	58	42	64	38	50	54	44	48	56	48	48	52	38	48	42	42	40	50	52	52	50	52	42	50	46	54	36	52	52	46	40	42	46	42	46	54	52	50	46	42	48	46
-3.56681	4.23279	52	50	52	44	36	54	44	42	48	58	46	56	54	52	32	54	50	42	48	44	42	52	44	50	52	40	54	46	52	48	48	52	42	36	46	48	58	42	42	56	48	52	52	54	42	42	46	48
-3.56681	4.43267	50	52	38	48	40	54	44	46	48	48	46	44	40	52	44	54	48	44	46	52	38	48	40	46	46	48	56	46	42	48	44	50	52	48	46	56	46	54	46	42	50	46	52	42	58	42	50	46
-3.56681	4.63254	36	52	48	46	44	48	52	46	56	50	54	62	48	54	44	54	56	50	46	48	44	44	46	44	50	48	46	54	56	48	36	40	54	50	46	46	48	44	42	50	52	50	50	42	46	50	60	46
-3.56681	4.83242	40	60	50	48	46	46	58	42	56	44	52	36	42	48	46	48	48	56	46	58	44	48	46	46	38	54	46	44	60	46	46	56	46	44	54	50	42	42	44	48	46	52	52	46	48	42	50	52
-3.56681	5.03229	56	56	52	40	52	44	60	46	44	46	48	46	48	48	42	42	54	46	44	44	48	54	44	50	44	52	50	50	48	56	54	50	42	52	58	48	38	46	48	50	54	48	52	56	44	48	48	52
-3.56681	5.23216	56	52	52	38	54	40	42	48	46	54	46	42	46	46	56	42	46	48	42	36	50	50	58	44	44	50	50	46	46	42	58	46	52	46	44	54	54	52	50	46	48	54	48	44	52	50	44	34
-3.56681	5.43204	52	46	46	30	44	56	50	50	40	54	46	48	46	44	48	50	50	54	54	58	48	42	46	44	50	50	52	50	44	50	56	42	44	54	56	40	48	54	50	46	48	46	44	50	58	54	52	44
-3.56681	5.63191	42	46	52	44	44	46	44	54	52	42	48	48	50	50	48	44	44	58	38	52	50	42	50	48	48	48	44	46	58	52	50	50	50	52	46	48	44	48	40	46	40	58	62	42	44	54	52	40
-3.56681	5.83179	40	50	42	46	46	46	46	52	50	50	42	44	48	44	48	48	48	40	46	52	44	48	40	48	48	50	32	52	48	50	42	52	54	50	46	48	48	48	58	42	44	46	48	42	54	48	40	50
-3.56681	6.03166	48	44	52	42	44	42	46	50	32	46	50	42	46	50	46	62	36	46	54	50	56	44	40	46	46	44	50	48	54	48	52	52	52	46	48	44	46	54	50	52	52	46	48	52	60	50	46	48
-3.56681	6.23153	34	50	44	54	52	44	46	58	42	46	48	44	48	48	56	44	44	44	46	50	48	48	52	46	44	56	40	56	40	48	56	48	42	46	56	40	38	54	30	54	46	46	52	38	44	46	40	48
-3.56681	6.43141	54	50	44	56	48	52	54	48	34	36	50	56	40	48	50	52	40	50	58	44	54	52	48	44	48	54	46	50	48	50	56	42	52	56	44	52	48	48	38	50	52	38	44	44	44	46	48	54
-3.56681	6.63128	46	44	54	54	52	34	52	50	42	42	52	44	62	52	46	50	44	56	46	46	52	50	40	50	54	50	48	44	40	56	46	40	46	42	44	50	44	48	52	66	60	48	48	50	44	46	44	48
-3.56681	6.83116	58	50	46	48	50	52	52	58	44	42	50	40	44	44	50	50	40	52	50	52	46	52	34	50	48	44	48	46	38	44	42	48	48	52	52	50	46	50	48	40	44	58	44	50	50	56	44	46
-3.56681	7.03103	48	36	42	54	46	52	42	52	50	44	52	50	52	52	54	50	54	52	50	52	46	46	50	44	52	48	48	44	56	44	40	52	56	44	42	50	46	56	50	40	44	42	62	44	50	44	44	58
-3.56681	7.23091	48	48	48	46	50	48	42	42	42	50	46	40	50	38	50	48	38	46	28	56	56	52	52	48	50	42	48	50	52	46	54	48	56	36	50	44	58	54	42	56	36	52	46	36	56	40	48	48
-3.56681	7.43078	50	48	44	44	60	60	48	46	40	46	34	54	46	38	52	58	50	48	56	42	44	56	44	30	40	40	54	44	50	56	42	42	42	54	52	50	32	62	50	52	42	56	44	48	50	48	58	50
-3.56681	7.63065	48	54	48	52	44	38	50	50	40	52	50	48	44	42	58	46	52	46	54	50	50	40	52	42	52	56	48	42	40	52	46	46	50	50	44	46	52	38	56	40	52	48	48	44	52	56	46	52
-3.56681	7.83053	48	54	42	42	46	36	48	46	54	42	58	52	44	50	42	56	50	48	40	44	50	42	50	48	56	48	48	40	44	46	50	50	46	48	50	48	34	56	50	50	54	52	42	42	42	30	46	52
-3.56681	8.0304	50	60	52	54	50	48	50	46	38	50	48	46	46	50	40	54	46	52	42	50	50	54	56	46	46	52	54	52	48	54	44	46	46	54	46	42	54	54	52	50	34	48	58	60	38	50	44	44
-3.56681	8.23028	48	40	50	48	46	48	58	50	40	58	44	44	44	54	52	50	48	50	48	42	44	48	50	42	48	44	44	54	42	46	60	44	52	48	44	42	50	60	48	44	44	52	48	48	52	50	52	48
-3.56681	8.43015	52	56	34	54	50	52	32	44	48	60	42	44	54	52	46	50	44	48	50	48	38	50	36	52	40	58	56	50	56	48	48	48	50	54	40	44	40	54	50	56	50	50	46	46	54	50	50	50
-3.56681	8.63002	44	58	48	44	34	46	44	44	48	48	48	50	58	52	44	52	54	54	50	52	62	56	40	48	56	52	46	44	50	46	44	48	46	50	54	46	42	50	52	50	54	56	46	46	44	42	48	54
-3.56681	8.8299	46	42	42	54	70	44	48	44	48	50	44	50	40	42	48	40	52	40	36	46	58	40	32	52	44	50	48	48	48	46	48	46	54	44	48	46	48	52	54	44	44	44	46	46	54	54	42	48
-3.56681	9.02977	36	44	50	46	56	46	50	54	42	50	52	46	48	44	50	44	38	42	46	46	40	48	54	50	50	44	44	44	34	54	50	48	52	50	62	54	42	44	44	36	52	44	46	46	58	48	44	44
-3.56681	9.22965	42	48	40	52	50	46	42	50	54	52	48	42	50	46	44	54	50	50	48	44	44	50	44	48	46	54	46	44	54	44	40	42	38	54	48	44	54	42	50	50	42	44	52	44	42	34	38	48
-3.56681	9.42952	42	52	38	48	56	36	52	38	48	48	34	46	46	50	46	44	46	46	46	48	46	54	44	50	52	48	42	42	56	48	50	52	50	44	50	48	48	48	46	44	44	46	42	38	50	46	44	50
-3.56681	9.62939	48	46	48	44	54	46	40	46	54	42	50	46	36	46	44	54	42	44	44	42	56	46	46	46	44	48	42	48	54	48	48	52	46	44	36	48	42	58	48	50	48	48	54	42	44	40	42	48
-3.56681	9.82927	44	50	50	40	58	40	60	46	48	48	50	44	54	48	48	54	50	42	48	42	42	52	54	42	38	48	40	48	46	40	54	42	46	48	44	48	50	54	46	44	56	54	50	54	56	46	54	58
-3.56681	10.0291	44	50	36	48	46	54	52	44	58	56	46	50	46	62	50	40	48	40	48	54	38	48	46	46	40	58	46	52	54	52	54	48	48	44	54	46	42	40	50	42	42	52	32	50	44	52	54	50
-3.56681	10.229	44	50	42	42	52	44	54	44	52	52	46	58	48	44	54	50	50	44	46	42	48	44	46	48	42	56	44	52	50	44	54	26	46	48	56	42	46	40	46	42	54	52	56	48	42	42	48	52
-3.56681	10.4289	42	56	58	42	44	40	50	42	54	48	48	48	46	48	44	46	48	44	58	46	52	38	54	54	50	46	50	58	50	48	48	48	50	50	50	50	40	50	44	48	56	52	42	48	56	40	42	54
-3.56681	10.6288	46	56	48	40	46	52	48	44	48	46	42	54	44	52	50	48	58	44	54	52	56	50	36	42	42	58	52	44	44	48	50	50	54	60	44	44	50	42	44	50	36	56	46	48	50	44	52	52
-3.56681	10.8286	54	44	48	54	46	48	42	44	42	48	44	42	32	62	52	38	44	50	54	52	46	44	52	44	44	54	48	48	36	50	40	60	42	50	48	52	44	38	38	48	48	52	46	46	44	46	48	48
-3.56681	11.0285	56	56	58	54	44	54	54	46	56	56	50	48	42	40	44	52	48	58	42	44	58	52	38	46	36	54	40	56	44	56	48	48	40	48	40	64	42	46	46	48	52	64	44	50	54	54	46	48
-3.56681	11.2284	56	52	50	46	46	44	46	50	26	44	40	54	46	46	44	50	48	48	34	52	52	50	50	52	44	50	48	56	48	54	50	44	44	48	48	54	52	48	40	48	44	48	56	46	48	56	38	46
-3.56681	11.4283	50	46	50	58	42	54	58	44	52	42	54	44	52	46	52	44	46	40	52	50	52	42	42	52	58	50	48	52	56	48	44	48	50	48	46	48	48	44	56	56	50	54	48	52	54	44	50	54
-3.56681	11.6281	50	56	42	58	44	34	48	52	52	46	50	56	36	50	44	58	58	38	58	50	40	48	60	50	46	50	44	52	44	48	48	50	40	46	42	42	54	40	50	46	44	46	50	56	28	54	38	48
-3.56681	11.828	56	50	46	54	54	46	50	48	50	34	48	58	56	46	42	54	54	58	44	48	40	52	42	44	38	50	48	56	44	48	48	46	46	48	50	48	52	52	48	52	48	46	40	46	54	50	50	46
-3.56681	12.0279	50	60	56	42	48	52	50	42	40	58	44	52	48	44	54	46	52	52	50	30	58	42	50	42	56	48	52	32	46	48	40	46	58	26	40	44	58	44	56	46	48	54	48	46	44	50	48	42
-3.56681	12.2278	52	48	44	50	54	46	42	46	46	40	52	50	46	48	46	38	50	48	48	54	46	46	50	52	44	42	48	42	54	54	44	50	54	38	46	44	48	54	58	44	52	40	58	44	48	46	48	44
-3.56681	12.4276	50	44	54	38	42	46	52	48	48	46	50	48	54	46	46	56	46	46	54	42	58	46	50	56	46	48	46	52	38	50	44	52	40	48	42	44	44	48	56	52	50	44	54	50	44	46	52	54
-3.56681	12.6275	50	46	40	42	54	50	38	50	42	50	52	44	52	54	50	50	50	52	46	54	44	46	40	52	42	40	48	46	58	44	44	54	64	20	44	56	52	50	46	44	44	44	56	54	52	54	40	58
-3.56681	12.8274	40	56	42	44	48	38	44	48	46	48	50	48	48	40	54	48	60	48	48	52	54	46	38	36	46	50	48	52	48	46	42	40	42	44	44	48	52	50	52	58	40	42	44	50	60	48	50	46
-3.56681	13.0273	50	40	38	56	54	52	50	42	50	50	40	38	56	50	44	46	50	52	38	46	58	40	54	50	48	54	54	50	54	48	46	50	52	58	42	50	52	50	44	44	48	50	46	50	40	52	42	52
-3.56681	13.2271	50	44	50	50	54	40	50	44	50	48	46	38	42	58	40	54	50	44	58	46	44	56	40	50	50	46	40	42	50	50	42	50	48	40	50	48	36	44	44	54	42	50	54	48	48	54	46	58
-3.56681	13.427	48	48	46	40	60	46	44	48	52	42	44	44	52	44	46	48	42	48	50	44	46	54	48	38	52	56	56	46	48	54	40	46	38	44	46	46	48	50	54	40	38	48	50	38	48	46	44	50
-3.56681	13.6269	46	42	40	40	46	50	54	54	50	44	54	56	50	50	42	48	48	46	52	42	52	44	40	42	52	48	54	48	52	50	46	40	46	46	46	48	42	42	44	56	48	48	34	52	54	46	42	42
-3.56681	13.8267	42	50	54	54	52	40	44	56	52	52	42	48	46	36	42	48	44	48	46	48	34	34	50	48	42	52	32	46	52	38	44	50	48	54	46	38	42	48	54	60	36	54	44	48	48	56	44	46
-3.56681	14.0266	46	44	44	46	48	54	46	46	44	52	56	46	46	56	42	46	50	46	56	50	46	58	42	52	52	46	58	46	48	50	54	40	44	60	40	50	36	34	46	46	42	58	42	50	46	46	42	50
-3.56681	14.2265	48	36	46	56	46	46	56	38	44	46	40	52	46	46	46	46	42	50	42	50	58	44	52	46	50	54	46	40	56	44	46	46	46	48	54	54	40	48	48	40	44	38	54	56	46	48	42	44
-3.56681	14.4264	50	36	40	44	48	44	48	50	50	54	50	46	52	52	52	42	34	48	48	46	50	52	54	42	46	58	56	50	52	46	46	50	50	40	48	54	48	50	46	38	44	46	50	54	54	46	46	50
-3.56681	14.6262	54	40	42	46	38	60	50	48	50	56	50	56	46	50	40	44	38	48	40	48	42	42	54	42	42	50	46	46	46	48	38	44	48	38	46	44	46	42	46	42	42	50	40	46	42	48	52	56
-3.36768	-4.16192	42	48	46	46	46	40	46	46	40	58	42	44	60	44	52	42	44	40	40	38	40	48	46	66	44	42	46	38	52	54	54	48	50	46	50	52	54	48	42	40	42	48	44	50	54	44	44	52
-3.36768	-3.96204	54	32	52	58	48	56	46	44	44	44	46	54	46	58	50	46	44	58	44	50	48	50	38	48	48	50	48	44	44	52	42	50	38	40	44	54	38	42	58	46	44	54	34	50	36	50	40	54
-3.36768	-3.76217	52	44	56	42	54	48	56	30	50	48	46	44	52	56	48	52	34	50	42	48	44	42	40	44	36	64	48	50	62	50	44	42	52	36	48	56	34	48	46	46	44	46	48	50	36	52	46	48
-3.36768	-3.56229	58	42	50	54	56	58	44	56	50	38	54	46	58	52	50	54	40	38	52	60	50	50	48	44	52	58	56	52	52	50	50	48	50	54	18	58	40	48	48	56	54	48	50	42	46	44	38	50
-3.36768	-3.36242	40	54	48	46	46	46	52	58	46	50	48	60	52	48	48	40	50	52	50	42	52	48	38	46	46	50	44	54	42	52	48	46	52	50	34	40	50	46	42	48	50	46	52	38	48	56	44	44
-3.36768	-3.16255	44	48	44	46	54	46	46	42	42	44	56	42	40	36	46	50	48	44	46	44	50	50	50	42	44	56	52	46	54	50	42	52	56	50	50	52	40	46	44	44	56	44	50	48	52	50	46	40
-3.36768	-2.96267	52	64	38	60	56	46	40	42	44	48	48	52	46	46	44	52	56	50	36	48	46	48	50	42	50	48	46	32	48	56	46	40	48	44	50	50	40	42	46	40	52	52	42	54	44	54	46	48
-3.36768	-2.7628	50	46	50	48	50	46	48	62	42	48	48	46	56	38	56	48	48	44	58	44	52	44	42	46	52	42	58	42	48	46	56	42	56	48	44	48	52	46	42	50	58	42	46	52	54	40	50	48
-3.36768	-2.56292	44	46	48	52	48	42	38	46	50	38	54	46	52	44	54	54	54	42	52	50	38	52	48	54	44	42	34	46	44	36	44	54	50	38	42	54	42	36	46	44	46	40	48	58	54	44	50	50
-3.36768	-2.36305	44	44	54	48	52	44	52	40	46	42	46	40	44	50	50	50	48	38	48	52	34	50	50	42	48	44	46	44	46	42	50	46	40	40	44	48	36	48	46	50	38	50	46	52	46	50	46	52
-3.36768	-2.16318	46	46	48	50	42	54	50	46	52	42	38	42	40	60	56	40	40	46	48	34	48	44	50	48	48	38	58	52	42	52	56	58	46	46	50	44	44	46	54	54	52	46	50	50	48	50	52	60
-3.36768	-1.9633	48	62	54	50	44	46	54	56	52	40	40	38	46	46	54	44	48	46	42	52	46	46	42	46	46	44	54	32	50	42	50	48	42	58	54	48	50	52	48	48	52	44	46	50	52	48	48	54
-3.36768	-1.76343	50	44	48	50	32	48	46	56	48	48	44	46	50	44	46	48	50	40	52	52	54	44	34	54	46	46	58	46	50	42	46	52	54	42	50	52	52	50	46	56	48	50	44	42	56	46	44	50
-3.36768	-1.56355	40	50	60	50	46	58	48	38	44	38	56	48	38	46	38	48	46	50	38	46	50	46	34	50	50	50	56	34	44	46	50	56	52	58	54	60	44	42	42	52	44	40	52	52	38	40	56	46
-3.36768	-1.36368	50	52	44	60	46	52	46	52	54	54	54	54	50	56	34	52	50	46	48	58	36	52	52	50	52	56	42	46	38	38	48	48	50	44	46	56	54	56	54	44	46	48	52	50	50	50	42	42
-3.36768	-1.16381	58	46	50	44	44	46	52	48	48	50	44	54	42	52	42	50	50	46	48	56	46	52	38	48	52	50	48	42	46	56	54	54	56	50	46	52	50	58	48	46	48	40	48	50	42	54	50	46
-3.36768	-0.963931	44	46	44	46	38	36	52	46	42	48	42	44	50	50	48	42	54	48	46	50	42	36	54	46	52	52	52	48	48	44	54	32	36	44	52	40	52	44	48	42	52	46	52	52	40	54	48	48
-3.36768	-0.764057	48	52	50	46	60	48	42	40	46	46	44	48	36	48	52	48	48	60	40	50	52	50	46	50	48	56	44	44	48	58	48	44	52	42	48	50	34	58	60	54	52	54	54	54	58	58	44	50
-3.36768	-0.564183	54	42	50	44	54	44	50	48	50	50	48	42	56	44	46	50	56	46	48	44	52	48	52	58	48	46	40	50	50	44	42	52	48	52	44	44	54	36	40	48	60	44	58	50	56	48	40	46
-3.36768	-0.364309	50	52	54	32	48	52	44	38	42	58	46	36	46	40	52	54	46	44	46	50	54	56	52	40	48	46	56	50	48	52	46	50	44	48	48	50	44	54	48	50	48	50	52	40	44	52	48	54
-3.36768	-0.164435	46	50	54	46	42	50	42	50	36	46	52	48	44	50	50	46	50	50	52	46	46	52	56	48	50	50	54	48	44	52	42	40	54	48	48	36	48	38	34	48	52	58	46	50	40	50	52	48
-3.36768	0.0354391	42	48	46	48	44	52	44	40	40	56	52	52	54	46	50	52	42	48	42	50	46	48	50	40	44	50	48	48	52	50	40	42	50	50	40	44	50	48	46	52	40	56	46	46	50	42	42	54
-3.36768	0.235313	52	54	50	42	46	44	52	62	48	52	48	52	56	50	44	50	42	48	44	56	56	48	48	38	36	54	44	42	48	56	48	46	48	52	44	40	50	52	62	44	46	42	42	52	40	54	44	48
-3.36768	0.435187	50	50	44	50	48	46	48	38	40	44	48	56	56	52	50	54	40	52	44	40	34	42	60	42	54	40	50	48	58	54	60	44	50	42	48	52	52	50	50	52	54	54	54	42	46	40	48	56
-3.36768	0.635061	40	52	52	48	50	42	46	46	52	42	52	36	48	48	44	52	42	46	48	40	56	44	48	46	54	44	50	48	30	50	48	52	44	44	52	46	50	42	42	50	46	46	36	50	46	48	44	42
-3.36768	0.834935	46	46	52	48	46	32	56	42	54	44	38	50	52	52	46	56	58	44	50	42	40	38	48	54	50	44	52	50	40	46	44	54	54	42	48	48	54	46	44	60	48	38	46	54	42	46	44	44
-3.36768	1.03481	56	40	46	46	48	46	48	46	42	52	42	40	52	40	42	48	44	48	26	46	50	36	50	50	50	48	42	42	44	50	52	40	56	42	48	48	54	52	34	58	44	56	48	50	50	52	56	52
-3.36768	1.23468	52	44	50	50	48	48	44	54	54	42	46	44	36	52	56	44	48	44	42	48	48	46	54	54	42	46	54	44	48	50	54	46	56	52	50	48	40	44	48	58	42	48	52	48	44	46	44	52
-3.36768	1.43456	50	34	48	48	56	50	52	54	50	54	52	54	48	48	48	54	54	50	44	42	46	48	52	58	40	38	42	44	40	58	38	42	50	46	56	54	42	48	56	48	52	54	52	54	48	50	46	50
-3.36768	1.63443	38	46	52	52	52	60	48	52	50	46	52	44	44	54	46	48	48	58	44	52	44	44	44	48	46	48	46	50	36	42	44	50	52	48	54	50	50	50	38	56	42	46	36	52	54	54	38	42
-3.36768	1.83431	46	54	50	38	42	52	56	40	48	48	52	42	40	56	48	42	38	46	48	44	42	46	46	36	48	50	44	50	40	42	50	40	48	42	36	62	52	52	52	48	48	46	50	40	40	54	46	44
-3.36768	2.03418	54	38	46	50	28	52	46	54	54	48	50	48	50	44	52	44	50	54	46	42	46	44	44	56	52	54	48	58	52	50	40	48	50	54	52	44	44	50	44	48	44	48	46	46	50	54	46	48
-3.36768	2.23405	52	50	50	50	52	42	44	54	36	48	56	58	54	38	48	46	54	44	46	40	52	36	46	54	44	34	48	56	54	46	54	52	52	44	40	44	52	46	54	48	48	44	46	42	54	48	52	42
-3.36768	2.43393	44	52	54	42	36	58	52	44	34	54	44	52	44	46	48	42	48	50	52	34	46	48	50	46	46	36	50	48	48	48	46	54	44	46	50	52	44	50	46	50	46	46	52	44	50	48	54	50
-3.36768	2.6338	44	58	52	48	54	48	52	46	44	44	42	38	32	46	58	48	48	40	46	36	44	52	52	48	44	44	50	50	56	48	46	46	44	42	48	44	46	42	44	46	54	58	40	50	38	50	42	44
-3.36768	2.83368	48	46	52	52	46	48	42	44	48	48	42	48	36	50	42	54	50	46	44	44	46	40	50	54	38	50	54	50	52	50	48	52	48	54	52	44	52	50	46	46	44	38	50	52	44	48	48	54
-3.36768	3.03355	48	44	48	50	40	46	48	52	38	44	50	50	48	46	52	56	52	50	48	48	38	34	48	50	38	44	42	56	34	42	52	44	54	40	42	60	44	40	44	42	46	50	54	46	46	46	42	50
-3.36768	3.23342	42	52	42	46	42	52	46	44	48	46	48	52	44	40	48	48	40	54	46	52	50	54	40	54	40	50	50	40	56	40	48	58	44	48	40	48	46	46	48	46	46	50	42	48	36	46	54	48
-3.36768	3.4333	48	44	46	52	44	38	34	46	56	42	52	50	46	42	48	54	52	44	48	44	46	52	38	40	48	38	48	48	50	52	48	52	48	52	30	48	44	50	42	60	52	56	38	48	30	52	40	44
-3.36768	3.63317	48	48	46	52	48	54	60	40	44	48	58	46	46	46	52	58	44	50	48	46	46	44	58	52	44	48	40	50	40	46	62	52	56	50	44	46	50	48	50	44	46	46	48	42	46	52	60	48
-3.36768	3.83305	54	46	52	56	40	50	22	72	54	48	38	56	44	50	56	44	44	46	48	48	46	36	48	54	48	44	46	56	46	54	52	40	52	50	42	44	52	42	46	42	36	50	50	48	48	38	40	46
-3.36768	4.03292	44	46	54	50	40	48	56	48	42	58	48	48	44	58	54	46	46	50	50	54	38	44	54	48	44	46	48	54	44	52	50	46	50	44	54	46	44	42	54	48	50	56	50	58	40	42	48	50
-3.36768	4.23279	42	60	58	46	48	36	48	46	50	52	44	42	50	48	38	48	42	38	44	50	52	48	50	48	38	40	46	56	48	42	54	46	44	44	48	42	44	42	56	48	50	48	46	52	54	38	42	46
-3.36768	4.43267	46	40	46	44	48	30	52	38	48	40	52	48	44	40	46	44	48	40	56	48	40	44	52	42	48	52	48	40	48	44	46	58	46	44	50	42	52	44	46	52	46	48	50	52	46	44	60	50
-3.36768	4.63254	52	56	46	52	48	48	44	50	52	44	50	48	48	48	46	48	44	50	48	40	52	44	40	44	54	46	36	58	44	40	48	58	58	42	50	50	50	46	48	40	52	38	38	50	48	42	44	50
-3.36768	4.83242	54	46	44	48	48	50	44	42	46	34	48	46	50	38	48	38	48	58	56	54	46	52	54	66	50	48	54	52	46	54	50	44	42	48	54	50	48	40	54	44	52	42	44	50	46	50	40	44
-3.36768	5.03229	56	46	50	42	48	46	54	48	42	46	56	52	48	46	56	50	46	46	48	48	46	50	60	42	48	48	48	48	44	54	44	54	44	48	46	50	50	52	50	58	42	46	46	36	56	46	42	46
-3.36768	5.23216	50	58	42	44	48	44	38	50	42	52	42	52	48	50	46	46	50	44	50	48	46	56	44	54	52	48	44	42	48	54	50	50	52	52	38	54	48	56	50	42	30	50	44	54	40	44	44	44
-3.36768	5.43204	46	48	50	46	48	40	48	46	54	44	48	50	52	48	48	44	46	56	38	50	54	48	48	44	52	48	44	48	38	40	56	48	42	46	48	48	40	52	44	52	52	44	44	52	52	42	54	42
-3.36768	5.63191	46	54	42	44	42	42	44	42	52	48	54	50	48	54	42	42	56	50	46	52	48	50	48	46	46	52	44	46	40	42	50	44	50	48	40	48	46	42	50	42	46	46	56	52	52	30	58	54
-3.36768	5.83179	42	56	38	56	52	50	46	52	44	48	48	46	52	48	54	54	40	48	60	52	50	40	52	50	60	52	52	48	52	46	42	46	38	44	52	50	48	42	42	48	48	42	54	50	48	40	52	46
-3.36768	6.03166	44	56	54	48	44	48	52	42	36	46	54	32	58	42	50	50	54	38	46	50	46	46	46	46	54	52	56	50	52	46	52	40	56	52	46	48	50	42	56	46	54	48	46	46	44	48	48	50
-3.36768	6.23153	46	50	52	50	44	50	48	48	46	40	36	50	38	40	60	56	36	54	54	40	52	50	48	50	44	44	50	46	38	42	40	46	42	34	48	50	54	36	50	46	54	36	54	48	44	54	46	52
-3.36768	6.43141	48	40	50	60	54	34	48	58	50	46	40	40	46	44	44	48	56	36	44	42	40	46	48	44	40	38	54	38	46	50	42	52	48	44	44	56	28	46	48	56	38	52	52	46	40	48	44	50
-3.36768	6.63128	44	38	54	48	54	48	48	50	46	36	42	58	52	52	40	48	42	48	46	54	42	50	50	44	46	42	38	48	50	50	48	38	42	54	44	52	50	46	42	44	56	46	46	46	42	44	48	60
-3.36768	6.83116	48	52	34	46	46	44	54	44	46	52	50	54	42	54	58	44	36	46	42	42	48	54	48	42	48	40	38	46	56	46	40	48	56	54	46	48	44	54	48	48	52	48	44	46	48	46	48	46
-3.36768	7.03103	46	46	50	46	50	50	56	52	54	56	42	50	42	42	48	36	42	54	42	48	50	44	50	44	56	38	50	48	52	50	42	44	52	38	44	50	50	54	34	44	60	44	56	34	50	48	50	56
-3.36768	7.23091	42	56	46	48	56	36	50	42	44	56	56	46	52	60	48	50	52	50	40	56	48	50	50	52	50	50	50	48	46	54	40	56	34	44	40	44	44	54	38	58	46	46	44	52	54	46	48	54
-3.36768	7.43078	48	34	50	54	48	40	52	54	52	44	56	58	44	54	54	48	46	42	50	50	50	50	46	56	50	54	44	50	48	46	54	46	58	54	44	50	48	46	56	52	60	50	54	54	48	44	48	60
-3.36768	7.63065	44	48	50	50	46	50	38	50	50	48	56	42	50	46	48	48	48	44	52	44	56	48	40	54	36	48	52	44	48	44	58	46	56	46	46	50	56	48	46	56	50	50	46	48	44	46	46	46
-3.36768	7.83053	46	52	48	40	46	52	40	48	44	56	46	56	52	50	40	46	46	52	44	48	46	46	34	40	48	50	42	52	46	52	48	46	50	46	52	38	50	38	52	38	56	46	56	42	40	48	48	34
-3.36768	8.0304	46	48	50	42	56	42	44	48	48	48	46	46	44	50	56	48	48	58	46	50	44	46	46	50	42	56	46	46	64	36	52	46	50	52	58	50	48	48	50	50	52	42	40	62	52	42	38	50
-3.36768	8.23028	48	42	44	48	48	40	48	52	32	56	40	44	50	42	46	42	54	48	58	46	50	50	42	44	44	46	32	56	38	42	48	48	46	52	34	54	58	44	46	56	44	48	48	52	48	44	46	58
-3.36768	8.43015	56	38	38	40	54	50	46	50	48	42	48	48	52	48	42	44	48	40	44	44	54	50	48	40	46	46	42	52	46	40	50	52	52	48	40	46	52	40	46	50	44	52	42	62	44	40	46	40
-3.36768	8.63002	52	62	40	54	42	44	48	48	50	40	46	42	48	40	50	46	50	52	54	40	46	42	44	50	44	50	54	46	54	58	46	40	46	52	50	46	44	52	40	48	46	46	46	42	48	46	36	46
-3.36768	8.8299	50	52	52	48	54	42	50	44	48	48	52	52	42	44	46	42	56	46	48	50	50	46	46	48	50	48	42	46	48	50	48	50	48	46	56	50	50	42	50	42	46	54	54	52	54	46	48	44
-3.36768	9.02977	60	44	44	54	54	48	46	50	42	52	34	48	44	54	40	50	50	46	46	54	44	36	40	46	52	44	40	48	52	50	42	48	38	48	42	56	54	46	40	48	52	44	46	48	46	44	50	56
-3.36768	9.22965	44	48	50	46	44	44	42	48	46	44	52	50	58	44	60	46	46	48	48	52	50	60	54	50	50	50	42	52	52	46	50	48	46	50	54	46	42	50	46	54	44	38	44	44	54	50	40	50
-3.36768	9.42952	54	42	54	42	50	50	48	52	52	44	48	50	50	42	42	56	50	42	52	52	44	48	46	54	50	52	46	60	54	46	40	42	56	42	48	50	58	40	48	38	38	50	46	46	46	42	48	50
-3.36768	9.62939	52	50	48	40	46	58	44	42	48	62	50	54	44	50	50	40	56	56	56	48	46	52	42	50	56	54	42	46	52	56	38	40	50	42	52	44	50	44	50	42	48	48	50	48	42	56	40	40
-3.36768	9.82927	52	44	44	46	46	50	46	50	38	56	44	44	50	52	44	48	58	38	44	50	52	44	50	36	52	48	48	42	50	42	54	50	56	42	56	42	52	48	46	36	38	56	44	44	46	36	44	40
-3.36768	10.0291	52	44	46	58	58	54	40	56	48	48	44	48	56	44	48	38	48	44	50	46	54	44	46	46	50	26	36	40	54	46	50	50	54	44	40	42	46	42	44	48	44	48	30	44	50	42	38	46
-3.36768	10.229	52	40	54	48	54	48	46	50	52	54	54	44	40	38	48	38	60	62	42	50	52	48	48	36	52	46	46	40	38	48	52	40	28	44	48	50	46	48	38	52	52	50	52	42	56	56	44	44
-3.36768	10.4289	52	40	52	42	56	42	54	52	48	38	46	42	42	54	46	52	36	52	46	54	52	60	50	54	48	42	42	46	48	44	44	46	44	52	54	58	42	40	48	52	50	46	46	46	44	48	42	44
-3.36768	10.6288	42	38	56	44	54	54	54	48	42	50	46	48	58	48	54	42	52	52	46	48	52	46	46	46	42	50	46	40	42	46	44	46	46	52	46	46	46	44	44	46	60	46	58	48	48	42	42	46
-3.36768	10.8286	46	44	44	54	52	46	50	50	50	56	52	50	48	42	46	48	46	58	56	38	52	50	46	46	42	48	38	42	48	46	48	48	44	48	48	52	46	50	56	48	48	48	48	50	46	38	52	46
-3.36768	11.0285	42	54	44	46	56	46	38	46	44	52	50	48	44	54	46	48	48	56	20	56	44	56	50	44	54	42	54	58	46	48	34	56	44	56	40	44	38	48	48	56	44	56	46	42	50	50	38	36
-3.36768	11.2284	56	44	50	54	54	46	50	42	48	50	52	42	56	46	46	50	36	42	56	56	42	46	54	50	32	56	58	40	52	36	48	44	44	54	38	46	44	48	52	44	48	46	48	38	48	52	62	40
-3.36768	11.4283	52	42	54	40	52	42	38	50	60	42	42	50	54	50	42	50	46	52	42	54	54	38	38	54	42	52	52	60	44	54	52	44	44	34	42	52	56	46	46	50	54	42	48	50	48	34	40	52
-3.36768	11.6281	52	54	38	48	44	54	44	46	48	54	40	56	50	46	44	52	48	44	58	44	38	58	44	46	50	46	44	52	36	40	50	36	50	44	44	52	50	50	40	54	54	40	46	44	56	54	42	48
-3.36768	11.828	36	50	46	58	50	48	46	46	58	46	54	48	46	46	62	46	48	48	40	50	50	46	42	52	38	48	52	48	38	50	58	48	52	60	44	42	46	42	58	48	50	48	48	46	62	46	44	44
-3.36768	12.0279	40	42	46	44	48	38	36	50	40	42	54	40	40	46	48	48	50	46	42	52	40	46	46	60	48	38	44	48	48	42	44	46	52	48	42	56	46	50	46	58	56	54	50	50	46	42	42	44
-3.36768	12.2278	46	42	52	48	48	40	44	50	52	44	58	42	48	38	40	52	40	50	44	38	54	46	36	24	40	56	50	56	48	46	48	38	44	52	50	48	52	44	56	54	60	46	42	52	48	44	52	48
-3.36768	12.4276	46	50	56	46	58	54	44	36	46	50	46	56	46	48	48	56	52	50	56	56	48	48	44	50	56	48	44	46	48	56	46	48	44	46	42	52	54	48	52	38	44	52	48	40	52	42	54	52
-3.36768	12.6275	48	50	38	48	54	56	48	52	42	54	48	44	54	44	52	50	42	50	50	40	48	54	52	42	50	52	46	50	50	52	56	52	40	52	46	42	48	48	46	42	50	62	46	40	50	56	46	50
-3.36768	12.8274	42	38	38	44	50	46	44	44	40	38	40	48	56	48	46	52	44	50	40	48	50	40	50	50	54	52	40	54	52	54	48	48	46	44	50	46	52	54	50	46	50	42	48	56	48	48	50	52
-3.36768	13.0273	50	36	54	56	42	46	44	46	46	34	44	52	52	54	40	46	50	46	42	36	48	42	52	38	48	38	50	50	58	40	56	46	54	50	40	50	54	48	48	44	56	52	40	48	46	52	52	52
-3.36768	13.2271	52	50	56	46	42	60	54	46	44	46	44	56	38	52	48	42	38	52	40	48	56	42	44	52	50	46	52	50	38	40	52	58	50	56	46	50	42	38	46	42	44	56	48	58	44	40	40	54
-3.36768	13.427	56	50	52	50	36	58	48	42	56	46	48	54	34	50	48	36	46	42	38	44	48	48	52	48	50	50	50	58	40	44	44	46	48	44	42	52	56	34	40	42	46	52	54	50	50	46	46	50
-3.36768	13.6269	48	54	48	48	50	50	46	48	54	44	52	48	50	48	42	50	54	54	48	40	58	46	40	44	44	54	52	44	50	48	52	46	50	46	42	38	52	54	46	40	54	58	46	40	52	42	50	40
-3.36768	13.8267	46	48	44	36	40	56	44	38	48	46	40	44	44	44	46	48	52	42	48	42	48	48	50	44	50	50	48	48	40	48	50	48	48	48	50	42	50	44	48	48	46	44	60	52	52	54	52	42
-3.36768	14.0266	52	40	46	50	46	50	50	42	58	50	44	44	50	48	52	52	36	44	38	48	58	46	44	46	52	52	36	38	52	50	42	52	44	44	52	48	36	46	50	52	44	50	50	50	46	50	46	36
-3.36768	14.2265	60	60	46	52	50	46	50	54	56	48	48	42	50	44	54	58	44	60	50	50	56	48	52	56	50	46	42	44	44	40	46	50	46	56	46	42	48	46	46	48	48	48	52	58	48	50	48	38
-3.36768	14.4264	48	58	52	58	38	34	44	40	50	50	40	44	46	48	52	44	40	46	42	46	54	42	52	58	54	42	50	40	56	42	52	38	44	52	44	46	50	48	54	44	52	56	44	50	42	46	54	48
-3.36768	14.6262	46	48	44	52	48	44	48	46	38	34	40	52	52	48	48	48	56	40	48	50	46	48	40	54	50	44	48	46	46	48	40	40	44	46	46	46	48	48	42	46	50	38	50	50	48	50	52	38
-3.16855	-4.16192	50	52	46	44	48	42	46	48	36	50	48	58	48	52	50	50	34	46	42	56	44	48	50	46	44	44	40	54	46	50	54	44	42	48	50	44	44	46	50	50	30	46	50	48	36	54	52	48
-3.16855	-3.96204	52	60	50	46	48	50	48	56	50	50	54	52	58	44	50	50	44	42	54	32	56	54	50	48	44	60	40	38	46	42	42	42	52	52	54	56	50	44	48	50	54	50	48	56	48	46	42	44
-3.16855	-3.76217	48	44	60	58	44	58	40	58	48	44	38	46	46	44	60	44	52	46	56	46	46	46	48	48	58	48	58	46	46	44	52	48	52	56	58	36	42	46	44	38	48	48	48	44	48	42	46	58
-3.16855	-3.56229	42	46	44	56	52	48	38	52	40	54	48	46	50	46	50	50	46	48	50	46	50	38	50	46	50	54	50	54	50	36	44	52	44	44	60	46	44	50	42	48	50	54	48	44	42	46	42	48
-3.16855	-3.36242	54	46	42	48	46	56	38	34	54	42	44	42	60	50	44	52	44	54	48	58	54	56	42	42	42	48	52	46	56	48	38	58	54	54	46	54	50	44	52	42	52	50	56	52	46	50	58	48
-3.16855	-3.16255	46	52	52	54	50	46	50	42	46	42	48	48	50	50	42	48	56	50	46	50	50	42	48	42	48	46	46	44	48	48	48	44	44	46	48	50	48	46	44	48	50	48	40	46	48	56	50	42
-3.16855	-2.96267	50	56	50	40	48	48	52	46	44	44	44	42	56	46	56	38	50	44	40	48	52	56	54	52	46	48	40	52	48	46	46	42	46	48	46	50	42	54	52	44	50	40	56	50	42	50	46	60
-3.16855	-2.7628	50	52	50	48	52	50	36	54	46	40	54	44	44	54	46	38	50	52	58	56	48	36	48	52	46	48	52	50	38	40	46	52	50	46	52	52	50	46	46	48	50	46	52	50	50	30	58	52
-3.16855	-2.56292	54	46	38	38	52	40	46	48	38	48	46	40	42	46	44	46	48	50	52	40	50	36	40	58	34	54	50	48	38	38	48	48	56	50	50	48	44	54	38	50	58	50	48	52	40	46	48	46
-3.16855	-2.36305	48	48	48	30	48	56	40	44	52	42	58	44	48	58	40	46	48	46	58	50	50	40	36	48	48	48	58	42	54	44	48	26	58	48	50	54	52	56	48	52	46	48	36	42	42	44	52	46
-3.16855	-2.16318	50	40	48	44	40	38	44	50	38	40	52	48	56	46	48	52	40	54	52	40	44	44	38	60	38	46	44	48	46	46	38	46	56	60	56	44	54	44	44	44	42	50	44	60	42	48	42	50
-3.16855	-1.9633	46	44	56	52	48	52	48	50	46	52	38	46	50	54	50	50	42	52	46	42	48	48	48	44	42	44	56	42	50	50	50	52	48	48	50	38	52	58	58	42	48	50	46	40	42	44	50	44
-3.16855	-1.76343	54	50	44	32	54	38	32	48	52	46	50	46	46	46	48	50	40	52	58	48	50	46	50	46	40	42	48	52	46	48	40	50	50	46	50	54	50	46	50	40	46	54	40	44	46	54	42	58
-3.16855	-1.56355	52	54	58	48	48	54	34	46	52	54	40	50	48	54	46	52	40	46	54	50	44	52	46	42	56	48	58	54	44	50	46	48	56	46	46	42	46	54	44	52	42	50	34	48	54	48	46	50
-3.16855	-1.36368	56	52	52	50	38	50	42	32	56	48	48	44	42	48	52	46	42	40	54	48	48	46	42	48	50	44	50	44	60	40	48	44	42	42	50	56	50	50	50	50	52	48	50	50	54	56	56	48
-3.16855	-1.16381	48	46	54	48	50	38	54	40	46	42	60	50	52	48	48	50	50	50	58	56	52	40	58	44	46	44	50	62	56	50	48	44	52	46	46	48	42	38	48	50	44	56	44	46	38	48	48	52
-3.16855	-0.963931	40	58	56	46	44	46	46	42	48	40	52	48	40	44	44	48	42	46	48	54	52	44	52	56	52	50	42	48	46	46	48	50	48	46	54	50	46	34	38	42	50	42	54	48	38	42	44	44
-3.16855	-0.764057	44	64	62	40	38	56	42	46	50	44	56	56	48	50	50	38	46	56	52	34	50	52	48	48	50	54	42	44	46	48	50	44	56	54	54	46	54	40	50	50	50	34	58	36	54	46	52	50
-3.16855	-0.564183	38	46	54	54	42	54	44	40	44	48	46	50	50	52	42	48	52	42	40	46	58	42	54	52	50	56	46	46	58	44	42	56	50	38	54	42	50	42	54	42	54	40	42	56	24	46	50	50
-3.16855	-0.364309	52	50	46	44	52	46	38	52	42	46	50	50	46	40	48	56	42	52	46	48	54	54	48	46	52	40	52	50	54	54	46	40	50	54	56	48	50	52	46	50	50	46	50	46	60	46	46	48
-3.16855	-0.164435	56	44	44	56	32	48	54	54	46	52	50	44	38	56	52	48	42	46	36	44	44	46	42	36	48	40	58	48	46	44	52	48	36	44	38	56	46	48	40	50	48	50	56	40	48	50	46	42
-3.16855	0.0354391	44	46	56	48	46	44	56	56	44	56	46	42	56	44	56	40	48	46	40	50	54	44	38	44	54	52	46	44	46	38	42	56	54	46	52	56	40	46	44	58	52	56	50	56	48	56	50	46
-3.16855	0.235313	48	46	54	40	40	48	40	44	48	50	44	50	36	42	54	42	50	50	44	16	42	52	54	54	38	46	48	50	48	42	46	48	46	48	44	52	50	42	42	52	50	46	42	52	48	42	48	46
-3.16855	0.435187	42	40	54	54	54	50	46	48	40	38	44	44	58	54	38	50	52	34	44	44	60	48	40	46	50	50	50	46	50	50	48	46	50	54	48	46	48	38	36	44	46	40	44	50	46	44	58	44
-3.16855	0.635061	56	52	42	38	50	52	48	44	46	54	46	46	58	46	44	52	48	54	50	56	50	42	54	46	48	44	38	56	44	46	46	50	46	40	50	46	48	52	50	54	50	48	52	54	54	46	36	52
-3.16855	0.834935	58	46	48	48	48	50	46	56	34	50	52	52	48	48	40	52	40	54	48	42	36	56	44	46	42	48	42	54	40	48	44	48	42	54	52	36	44	42	60	52	42	46	46	44	48	60	48	44
[truncated: 3,489 more rows]
[truncated: 752 more columns]
