# Supplementary material for: Programmable nanowrinkle-induced room-temperature exciton localization in monolayer WSe2
Source: Nat Commun. 2024 Feb 20;15:1543. doi: 10.1038/s41467-024-45936-2 (PMC10879107; doi:10.1038/s41467-024-45936-2)
Supplement: Supplementary file 3 — Source data [file 41467_2024_45936_MOESM3_ESM.zip › Combined source data excel files/Figure 4.xlsx]

## Sheet: Panel (a) Topography
# Channel: Height
# Width: 2.002 µm
# Height: 2.002 µm
# Value units: m
1.2402e-08	1.2764e-08	1.2324e-08	1.2205e-08	1.1766e-08	1.1968e-08	1.217e-08	1.157e-08	1.0489e-08	1.0851e-08	1.1374e-08	1.0934e-08	1.1457e-08	1.23e-08	1.138e-08	1.1581e-08	1.2585e-08	1.2787e-08	1.2508e-08	1.2709e-08	1.3553e-08	1.3594e-08	1.2674e-08	1.1753e-08	1.1795e-08	1.0714e-08	9.9537e-09	9.3538e-09	1.0197e-08	1.2002e-08	1.2685e-08	1.2406e-08	1.3089e-08	1.313e-08	1.237e-08	1.3374e-08	1.4057e-08	1.3617e-08	1.2857e-08	1.3219e-08	1.2619e-08	1.218e-08	1.1259e-08	1.0018e-08	1.1182e-08	1.2506e-08	1.3831e-08	1.4513e-08	1.4074e-08	1.3314e-08
1.2365e-08	1.1444e-08	1.1807e-08	1.3131e-08	1.2852e-08	1.2092e-08	1.1812e-08	1.1694e-08	1.1575e-08	1.0494e-08	1.0696e-08	1.1058e-08	1.2863e-08	1.2744e-08	1.2305e-08	1.1545e-08	1.2228e-08	1.259e-08	1.2471e-08	1.3154e-08	1.3837e-08	1.3237e-08	1.1996e-08	1.1717e-08	1.1117e-08	9.5548e-09	8.6343e-09	9.1568e-09	1.1122e-08	1.3088e-08	1.3771e-08	1.3331e-08	1.2892e-08	1.2613e-08	1.2494e-08	1.2215e-08	1.2096e-08	1.1977e-08	1.2339e-08	1.2862e-08	1.3064e-08	1.2785e-08	1.1864e-08	1.0783e-08	1.1145e-08	1.279e-08	1.4435e-08	1.4637e-08	1.3556e-08	1.2956e-08
1.329e-08	1.2209e-08	1.3053e-08	1.4377e-08	1.3617e-08	1.2536e-08	1.1936e-08	1.1657e-08	1.1538e-08	1.0618e-08	9.8573e-09	1.054e-08	1.2185e-08	1.2868e-08	1.3391e-08	1.263e-08	1.2832e-08	1.2874e-08	1.2915e-08	1.2796e-08	1.2998e-08	1.2399e-08	1.1478e-08	1.1038e-08	1.0118e-08	9.1974e-09	9.0786e-09	9.6012e-09	1.1727e-08	1.3532e-08	1.3414e-08	1.2653e-08	1.1573e-08	1.1454e-08	1.2137e-08	1.1537e-08	1.1899e-08	1.2742e-08	1.3425e-08	1.3467e-08	1.3348e-08	1.2908e-08	1.1827e-08	1.0747e-08	1.0788e-08	1.1952e-08	1.3597e-08	1.3799e-08	1.2397e-08	1.2118e-08
1.2773e-08	1.2654e-08	1.3337e-08	1.3859e-08	1.2939e-08	1.298e-08	1.3663e-08	1.3224e-08	1.2784e-08	1.1543e-08	1.0462e-08	1.1145e-08	1.2148e-08	1.2831e-08	1.3194e-08	1.3075e-08	1.3116e-08	1.2356e-08	1.2077e-08	1.2439e-08	1.2481e-08	1.1881e-08	1.1281e-08	1.1964e-08	1.2326e-08	1.2047e-08	1.0806e-08	1.0527e-08	1.137e-08	1.1892e-08	1.2094e-08	1.1815e-08	1.1055e-08	1.1257e-08	1.1459e-08	1.166e-08	1.1061e-08	1.1743e-08	1.2907e-08	1.359e-08	1.299e-08	1.191e-08	1.1149e-08	1.087e-08	1.1553e-08	1.2396e-08	1.3079e-08	1.264e-08	1.1399e-08	1.0959e-08
1.2736e-08	1.2938e-08	1.346e-08	1.254e-08	1.2581e-08	1.3585e-08	1.3626e-08	1.3668e-08	1.419e-08	1.343e-08	1.1067e-08	1.0788e-08	1.2432e-08	1.2474e-08	1.2676e-08	1.2878e-08	1.2759e-08	1.2319e-08	1.3002e-08	1.3204e-08	1.2925e-08	1.2165e-08	1.3008e-08	1.4332e-08	1.4053e-08	1.3453e-08	1.2533e-08	1.2093e-08	1.1814e-08	1.1856e-08	1.2057e-08	1.274e-08	1.2622e-08	1.2503e-08	1.2865e-08	1.2105e-08	1.1184e-08	1.0905e-08	1.1267e-08	1.1629e-08	1.2954e-08	1.1873e-08	1.1433e-08	1.1475e-08	1.312e-08	1.4765e-08	1.4165e-08	1.2282e-08	1.1041e-08	1.1243e-08
1.2539e-08	1.242e-08	1.2141e-08	1.2182e-08	1.2064e-08	1.2586e-08	1.375e-08	1.315e-08	1.3352e-08	1.3073e-08	1.103e-08	1.1232e-08	1.3037e-08	1.2918e-08	1.1837e-08	1.22e-08	1.2241e-08	1.1802e-08	1.2966e-08	1.3649e-08	1.369e-08	1.3251e-08	1.3933e-08	1.5097e-08	1.4337e-08	1.3737e-08	1.2977e-08	1.3339e-08	1.2098e-08	1.1498e-08	1.2021e-08	1.3185e-08	1.3226e-08	1.4069e-08	1.3951e-08	1.287e-08	1.1308e-08	1.0387e-08	1.107e-08	1.1753e-08	1.2436e-08	1.1355e-08	1.1076e-08	1.1759e-08	1.3243e-08	1.4407e-08	1.3647e-08	1.2246e-08	1.0523e-08	1.1206e-08
1.0899e-08	1.2063e-08	1.3387e-08	1.3428e-08	1.2027e-08	1.1427e-08	1.1789e-08	1.151e-08	1.2514e-08	1.2716e-08	1.1154e-08	1.1356e-08	1.2199e-08	1.2561e-08	1.2121e-08	1.1522e-08	1.0922e-08	1.1124e-08	1.2127e-08	1.297e-08	1.3653e-08	1.3695e-08	1.3576e-08	1.4099e-08	1.3659e-08	1.2739e-08	1.2139e-08	1.202e-08	1.2863e-08	1.2263e-08	1.1824e-08	1.2026e-08	1.335e-08	1.4193e-08	1.4395e-08	1.3154e-08	1.1592e-08	1.1313e-08	1.2477e-08	1.2999e-08	1.3201e-08	1.2922e-08	1.2322e-08	1.2364e-08	1.2565e-08	1.3569e-08	1.345e-08	1.1888e-08	1.1288e-08	1.2132e-08
1.1664e-08	1.3309e-08	1.4633e-08	1.4033e-08	1.2311e-08	1.0589e-08	1.0149e-08	1.003e-08	1.1515e-08	1.2519e-08	1.1919e-08	1.196e-08	1.2964e-08	1.2845e-08	1.2726e-08	1.2768e-08	1.2809e-08	1.1568e-08	1.161e-08	1.2132e-08	1.2975e-08	1.3017e-08	1.3058e-08	1.326e-08	1.2821e-08	1.2542e-08	1.2262e-08	1.2144e-08	1.2185e-08	1.2708e-08	1.2428e-08	1.231e-08	1.3153e-08	1.4477e-08	1.4679e-08	1.3598e-08	1.1876e-08	1.2879e-08	1.3883e-08	1.4887e-08	1.5409e-08	1.4809e-08	1.2606e-08	1.2006e-08	1.2368e-08	1.3212e-08	1.2451e-08	1.2974e-08	1.2695e-08	1.2576e-08
1.2589e-08	1.4394e-08	1.4596e-08	1.3355e-08	1.1633e-08	1.1835e-08	1.1395e-08	1.1116e-08	1.1158e-08	1.136e-08	1.1882e-08	1.3527e-08	1.437e-08	1.4251e-08	1.4614e-08	1.4815e-08	1.3895e-08	1.2493e-08	1.1733e-08	1.2256e-08	1.2137e-08	1.1858e-08	1.3022e-08	1.2903e-08	1.2463e-08	1.2184e-08	1.2546e-08	1.2107e-08	1.1988e-08	1.235e-08	1.3354e-08	1.2273e-08	1.2635e-08	1.3799e-08	1.4642e-08	1.4524e-08	1.3282e-08	1.3324e-08	1.4808e-08	1.5171e-08	1.5533e-08	1.3971e-08	1.2249e-08	1.229e-08	1.2813e-08	1.3335e-08	1.2896e-08	1.3258e-08	1.3139e-08	1.2539e-08
1.3194e-08	1.4358e-08	1.3598e-08	1.2517e-08	1.2398e-08	1.2279e-08	1.1198e-08	1.1079e-08	1.0961e-08	1.1162e-08	1.2647e-08	1.3811e-08	1.4173e-08	1.3894e-08	1.3936e-08	1.4458e-08	1.3698e-08	1.2136e-08	1.1055e-08	1.1417e-08	1.178e-08	1.2142e-08	1.2825e-08	1.3187e-08	1.3068e-08	1.3751e-08	1.2991e-08	1.2872e-08	1.2272e-08	1.3276e-08	1.3478e-08	1.2878e-08	1.2278e-08	1.3281e-08	1.4926e-08	1.5289e-08	1.4208e-08	1.3768e-08	1.413e-08	1.4974e-08	1.4374e-08	1.2812e-08	1.2533e-08	1.2735e-08	1.3257e-08	1.2978e-08	1.334e-08	1.3382e-08	1.214e-08	1.2342e-08
1.2837e-08	1.2878e-08	1.2439e-08	1.1999e-08	1.3003e-08	1.2723e-08	1.1001e-08	1.0241e-08	1.0924e-08	1.0805e-08	1.1969e-08	1.2171e-08	1.2533e-08	1.2254e-08	1.2295e-08	1.2177e-08	1.1737e-08	1.0656e-08	1.1179e-08	1.1541e-08	1.0941e-08	1.1143e-08	1.2948e-08	1.3792e-08	1.3673e-08	1.3714e-08	1.3435e-08	1.3156e-08	1.1754e-08	1.1475e-08	1.2479e-08	1.236e-08	1.2402e-08	1.2924e-08	1.4248e-08	1.4611e-08	1.353e-08	1.309e-08	1.3132e-08	1.3173e-08	1.2573e-08	1.1974e-08	1.2977e-08	1.3179e-08	1.322e-08	1.3583e-08	1.3304e-08	1.2383e-08	1.2104e-08	1.3107e-08
1.1838e-08	1.1559e-08	1.144e-08	1.3085e-08	1.4249e-08	1.3809e-08	1.1766e-08	1.0846e-08	1.0727e-08	1.0287e-08	1.0329e-08	1.0691e-08	1.2176e-08	1.1897e-08	1.1136e-08	1.1018e-08	1.0899e-08	1.0299e-08	1.002e-08	1.0382e-08	1.0103e-08	1.1106e-08	1.195e-08	1.3755e-08	1.4117e-08	1.4479e-08	1.4841e-08	1.328e-08	1.1718e-08	1.0637e-08	1.1159e-08	1.2484e-08	1.2846e-08	1.2727e-08	1.3089e-08	1.3131e-08	1.2691e-08	1.2893e-08	1.3255e-08	1.2174e-08	1.0933e-08	1.1776e-08	1.262e-08	1.202e-08	1.1901e-08	1.2584e-08	1.2144e-08	1.1865e-08	1.319e-08	1.4834e-08
1.132e-08	1.04e-08	1.0762e-08	1.2888e-08	1.3571e-08	1.3291e-08	1.3333e-08	1.2894e-08	1.1332e-08	1.0411e-08	1.0773e-08	1.0654e-08	1.1337e-08	1.1379e-08	1.2062e-08	1.2424e-08	1.1984e-08	1.1224e-08	1.0464e-08	1.0345e-08	1.0708e-08	1.2192e-08	1.2715e-08	1.3398e-08	1.4401e-08	1.5244e-08	1.5767e-08	1.4846e-08	1.1841e-08	1.044e-08	1.1443e-08	1.2768e-08	1.2649e-08	1.3171e-08	1.2572e-08	1.2773e-08	1.3617e-08	1.4139e-08	1.4181e-08	1.2298e-08	1.0576e-08	1.1259e-08	1.1942e-08	1.1181e-08	1.1383e-08	1.0944e-08	1.0504e-08	1.1187e-08	1.2832e-08	1.3675e-08
1.0802e-08	1.0523e-08	1.0885e-08	1.1408e-08	1.2251e-08	1.2132e-08	1.2334e-08	1.3017e-08	1.2738e-08	1.1817e-08	1.1859e-08	1.174e-08	1.098e-08	1.0701e-08	1.1704e-08	1.2708e-08	1.2589e-08	1.1669e-08	1.171e-08	1.1591e-08	1.2274e-08	1.3438e-08	1.3319e-08	1.3842e-08	1.4364e-08	1.5368e-08	1.5089e-08	1.4168e-08	1.1965e-08	1.0243e-08	1.1888e-08	1.225e-08	1.3414e-08	1.2814e-08	1.2214e-08	1.2737e-08	1.3901e-08	1.3782e-08	1.3503e-08	1.1139e-08	1.07e-08	1.2505e-08	1.3027e-08	1.1626e-08	1.1347e-08	1.1388e-08	1.0468e-08	1.067e-08	1.0871e-08	1.1554e-08
1.1407e-08	1.1609e-08	1.133e-08	1.1532e-08	1.2375e-08	1.2737e-08	1.2298e-08	1.2339e-08	1.222e-08	1.2262e-08	1.2303e-08	1.1543e-08	1.1264e-08	1.1466e-08	1.1828e-08	1.2351e-08	1.2552e-08	1.2434e-08	1.2155e-08	1.1715e-08	1.2558e-08	1.26e-08	1.2962e-08	1.3966e-08	1.4167e-08	1.3728e-08	1.3609e-08	1.2528e-08	1.0806e-08	1.0206e-08	1.137e-08	1.2213e-08	1.2736e-08	1.2296e-08	1.1055e-08	1.1097e-08	1.194e-08	1.1981e-08	1.2023e-08	1.0461e-08	1.0823e-08	1.2468e-08	1.251e-08	1.1589e-08	1.1791e-08	1.2314e-08	1.1393e-08	1.1274e-08	1.0995e-08	1.0876e-08
1.1851e-08	1.1572e-08	1.1935e-08	1.2297e-08	1.2178e-08	1.2219e-08	1.2902e-08	1.3585e-08	1.2344e-08	1.1744e-08	1.1946e-08	1.0865e-08	1.1067e-08	1.159e-08	1.2433e-08	1.2635e-08	1.3157e-08	1.3038e-08	1.2439e-08	1.264e-08	1.2682e-08	1.2403e-08	1.2124e-08	1.3127e-08	1.3169e-08	1.2408e-08	1.1648e-08	1.1209e-08	1.1411e-08	1.033e-08	1.0852e-08	1.2016e-08	1.2859e-08	1.1618e-08	1.0217e-08	1.0579e-08	1.046e-08	1.0983e-08	1.0864e-08	9.4623e-09	1.0787e-08	1.179e-08	1.2473e-08	1.1552e-08	1.1754e-08	1.1796e-08	1.1356e-08	1.22e-08	1.2722e-08	1.1481e-08
1.1173e-08	1.1536e-08	1.2379e-08	1.2901e-08	1.2462e-08	1.1541e-08	1.2224e-08	1.2426e-08	1.1666e-08	1.1707e-08	1.1909e-08	1.2111e-08	1.2634e-08	1.3156e-08	1.3198e-08	1.356e-08	1.3602e-08	1.3162e-08	1.2402e-08	1.2123e-08	1.2485e-08	1.3168e-08	1.337e-08	1.309e-08	1.201e-08	1.2532e-08	1.3055e-08	1.1974e-08	1.1214e-08	9.4914e-09	1.0335e-08	1.1499e-08	1.2181e-08	1.094e-08	1.018e-08	1.0382e-08	1.0584e-08	1.0786e-08	1.0186e-08	1.0548e-08	1.059e-08	1.0952e-08	1.1154e-08	1.0874e-08	1.0756e-08	1.1599e-08	1.2763e-08	1.3125e-08	1.2685e-08	1.1925e-08
1.0976e-08	1.1659e-08	1.1701e-08	1.2063e-08	1.1944e-08	1.1986e-08	1.1065e-08	1.0145e-08	1.0988e-08	1.1831e-08	1.2674e-08	1.3357e-08	1.3719e-08	1.312e-08	1.3001e-08	1.2882e-08	1.2763e-08	1.2484e-08	1.1243e-08	1.1124e-08	1.2128e-08	1.3612e-08	1.4295e-08	1.3374e-08	1.3416e-08	1.458e-08	1.4301e-08	1.2098e-08	1.0536e-08	1.0256e-08	1.0458e-08	1.066e-08	1.0862e-08	1.1064e-08	1.1747e-08	1.1628e-08	1.199e-08	1.1711e-08	1.1272e-08	1.2275e-08	1.2317e-08	1.1556e-08	1.1438e-08	1.1158e-08	1.104e-08	1.2524e-08	1.3367e-08	1.373e-08	1.329e-08	1.1408e-08
1.0619e-08	1.1623e-08	1.1183e-08	1.1385e-08	1.1266e-08	1.1468e-08	1.167e-08	1.0429e-08	1.1272e-08	1.3398e-08	1.36e-08	1.3481e-08	1.4324e-08	1.3724e-08	1.2483e-08	1.1723e-08	1.1925e-08	1.2287e-08	1.2168e-08	1.1889e-08	1.1931e-08	1.2774e-08	1.2815e-08	1.3979e-08	1.5784e-08	1.5345e-08	1.3623e-08	1.2542e-08	1.1782e-08	1.1503e-08	1.1223e-08	1.0624e-08	1.1146e-08	1.247e-08	1.3474e-08	1.2874e-08	1.2114e-08	1.1033e-08	1.1395e-08	1.2399e-08	1.2761e-08	1.2642e-08	1.2363e-08	1.2084e-08	1.2125e-08	1.377e-08	1.4614e-08	1.3853e-08	1.2933e-08	1.1371e-08
1.0743e-08	1.0945e-08	1.1948e-08	1.231e-08	1.2031e-08	1.1752e-08	1.1633e-08	1.0873e-08	1.2678e-08	1.4323e-08	1.4365e-08	1.3765e-08	1.3967e-08	1.4169e-08	1.2126e-08	1.2167e-08	1.4133e-08	1.5297e-08	1.4537e-08	1.2494e-08	1.1734e-08	1.1454e-08	1.2137e-08	1.3942e-08	1.5427e-08	1.5148e-08	1.3586e-08	1.3307e-08	1.2867e-08	1.2268e-08	1.1828e-08	1.2511e-08	1.2873e-08	1.2434e-08	1.2475e-08	1.2036e-08	1.1275e-08	1.1317e-08	1.1198e-08	1.1079e-08	1.1602e-08	1.3407e-08	1.2326e-08	1.2368e-08	1.273e-08	1.4215e-08	1.4256e-08	1.3656e-08	1.2736e-08	1.1495e-08
1.0866e-08	1.2511e-08	1.3355e-08	1.3396e-08	1.2636e-08	1.1234e-08	1.0474e-08	1.1157e-08	1.3123e-08	1.4607e-08	1.3687e-08	1.2927e-08	1.2647e-08	1.2849e-08	1.1768e-08	1.3093e-08	1.5058e-08	1.5741e-08	1.5462e-08	1.3579e-08	1.1697e-08	1.0937e-08	1.2902e-08	1.3264e-08	1.3787e-08	1.3348e-08	1.2748e-08	1.3431e-08	1.3632e-08	1.3193e-08	1.4196e-08	1.4398e-08	1.4119e-08	1.2397e-08	1.1797e-08	1.1678e-08	1.1559e-08	1.1601e-08	1.1001e-08	1.0241e-08	1.0764e-08	1.1767e-08	1.229e-08	1.2973e-08	1.4136e-08	1.3697e-08	1.3257e-08	1.378e-08	1.4303e-08	1.2901e-08
1.2593e-08	1.3276e-08	1.3959e-08	1.368e-08	1.2279e-08	1.0556e-08	1.0117e-08	1.08e-08	1.2765e-08	1.3288e-08	1.2528e-08	1.2409e-08	1.1969e-08	1.137e-08	1.1251e-08	1.2735e-08	1.3899e-08	1.5865e-08	1.5906e-08	1.4505e-08	1.2141e-08	1.1381e-08	1.2705e-08	1.3228e-08	1.375e-08	1.2509e-08	1.1428e-08	1.2111e-08	1.3596e-08	1.4279e-08	1.4962e-08	1.5003e-08	1.3922e-08	1.1719e-08	1.0959e-08	1.1321e-08	1.1202e-08	1.1404e-08	1.0323e-08	1.0204e-08	1.1368e-08	1.2692e-08	1.3696e-08	1.47e-08	1.4901e-08	1.3821e-08	1.3541e-08	1.4545e-08	1.4907e-08	1.3826e-08
1.3038e-08	1.356e-08	1.3602e-08	1.3323e-08	1.1761e-08	1.068e-08	1.0882e-08	1.1565e-08	1.2408e-08	1.2449e-08	1.2972e-08	1.3655e-08	1.3215e-08	1.1974e-08	1.1535e-08	1.2057e-08	1.3221e-08	1.5507e-08	1.619e-08	1.4468e-08	1.2746e-08	1.1665e-08	1.2669e-08	1.3351e-08	1.4034e-08	1.2312e-08	1.0269e-08	1.0792e-08	1.2597e-08	1.4242e-08	1.4444e-08	1.3844e-08	1.2122e-08	1.1522e-08	1.1724e-08	1.2246e-08	1.1486e-08	1.0886e-08	1.0126e-08	1.0809e-08	1.2775e-08	1.3457e-08	1.3339e-08	1.4182e-08	1.4063e-08	1.3463e-08	1.3505e-08	1.3226e-08	1.3588e-08	1.2667e-08
1.2841e-08	1.3363e-08	1.3084e-08	1.2003e-08	1.0281e-08	1.1285e-08	1.1968e-08	1.3612e-08	1.3654e-08	1.3535e-08	1.4218e-08	1.5061e-08	1.5103e-08	1.3862e-08	1.2139e-08	1.186e-08	1.2864e-08	1.4509e-08	1.5031e-08	1.3309e-08	1.1747e-08	1.1789e-08	1.2792e-08	1.2673e-08	1.3036e-08	1.1474e-08	9.9119e-09	1.0274e-08	1.1438e-08	1.2923e-08	1.3124e-08	1.3326e-08	1.2566e-08	1.2928e-08	1.297e-08	1.2691e-08	1.1449e-08	1.0689e-08	1.0891e-08	1.0452e-08	1.2257e-08	1.1817e-08	1.2661e-08	1.2221e-08	1.2263e-08	1.2625e-08	1.2506e-08	1.1586e-08	1.1467e-08	1.1188e-08
1.3125e-08	1.3166e-08	1.2727e-08	1.0844e-08	1.0886e-08	1.1889e-08	1.2893e-08	1.2934e-08	1.3136e-08	1.3178e-08	1.4021e-08	1.4864e-08	1.5547e-08	1.4627e-08	1.2744e-08	1.1824e-08	1.3629e-08	1.4472e-08	1.3552e-08	1.2631e-08	1.1229e-08	1.2073e-08	1.1954e-08	1.2797e-08	1.2999e-08	1.1437e-08	1.0356e-08	1.136e-08	1.1562e-08	1.1603e-08	1.1805e-08	1.2167e-08	1.2048e-08	1.1769e-08	1.3093e-08	1.2333e-08	1.1252e-08	1.0813e-08	1.1015e-08	1.0575e-08	1.1419e-08	1.2101e-08	1.1822e-08	1.1543e-08	1.0783e-08	1.0343e-08	1.0385e-08	1.0907e-08	1.1109e-08	1.1953e-08
1.2607e-08	1.329e-08	1.2209e-08	1.0166e-08	9.8871e-09	1.1372e-08	1.1734e-08	1.1615e-08	1.2619e-08	1.2981e-08	1.2541e-08	1.3545e-08	1.4228e-08	1.4109e-08	1.1745e-08	1.1787e-08	1.3913e-08	1.4275e-08	1.2873e-08	1.2274e-08	1.1353e-08	1.2196e-08	1.2559e-08	1.2921e-08	1.2802e-08	1.1721e-08	1.1763e-08	1.3247e-08	1.377e-08	1.301e-08	1.241e-08	1.165e-08	1.1531e-08	1.1412e-08	1.1774e-08	1.1976e-08	1.1216e-08	1.0295e-08	1.0818e-08	1.118e-08	1.074e-08	1.1744e-08	1.1625e-08	1.0865e-08	1.0586e-08	9.6654e-09	9.8672e-09	1.1191e-08	1.2195e-08	1.2076e-08
1.241e-08	1.2291e-08	1.105e-08	9.9692e-09	1.0973e-08	1.1495e-08	1.2178e-08	1.1418e-08	1.2422e-08	1.2303e-08	1.2024e-08	1.2546e-08	1.2588e-08	1.1827e-08	1.0907e-08	1.1911e-08	1.4036e-08	1.4238e-08	1.3157e-08	1.2077e-08	1.1637e-08	1.248e-08	1.2362e-08	1.2724e-08	1.2765e-08	1.1203e-08	1.2688e-08	1.4173e-08	1.5016e-08	1.5218e-08	1.4457e-08	1.3216e-08	1.3578e-08	1.346e-08	1.1898e-08	1.1619e-08	1.1339e-08	1.1221e-08	1.1102e-08	1.1464e-08	1.1987e-08	1.1226e-08	1.0787e-08	1.1309e-08	1.0549e-08	9.6287e-09	1.0632e-08	1.2758e-08	1.3762e-08	1.3643e-08
1.2213e-08	1.0972e-08	1.0212e-08	1.0414e-08	1.1417e-08	1.1779e-08	1.1981e-08	1.1542e-08	1.1744e-08	1.2106e-08	1.327e-08	1.3632e-08	1.207e-08	1.0989e-08	1.1191e-08	1.3157e-08	1.4481e-08	1.4683e-08	1.3762e-08	1.1399e-08	1.128e-08	1.1963e-08	1.3447e-08	1.3489e-08	1.2408e-08	1.1006e-08	1.1689e-08	1.2853e-08	1.4338e-08	1.486e-08	1.4741e-08	1.4302e-08	1.4824e-08	1.4385e-08	1.2983e-08	1.1742e-08	1.1784e-08	1.1665e-08	1.1225e-08	1.1748e-08	1.195e-08	1.135e-08	9.9485e-09	9.8297e-09	1.0192e-08	1.1195e-08	1.1237e-08	1.3042e-08	1.4206e-08	1.3927e-08
1.1214e-08	1.0935e-08	1.1618e-08	1.1179e-08	1.1701e-08	1.1743e-08	1.1945e-08	1.1826e-08	1.1386e-08	1.1588e-08	1.3073e-08	1.3595e-08	1.2194e-08	1.1754e-08	1.1796e-08	1.3441e-08	1.4444e-08	1.4646e-08	1.3244e-08	1.1522e-08	1.0922e-08	1.1926e-08	1.2449e-08	1.249e-08	1.2051e-08	1.113e-08	1.1492e-08	1.2977e-08	1.366e-08	1.4663e-08	1.3903e-08	1.4105e-08	1.4948e-08	1.4188e-08	1.423e-08	1.2507e-08	1.1747e-08	1.1147e-08	1.0868e-08	1.0268e-08	1.0791e-08	1.0512e-08	9.5911e-09	9.793e-09	1.0476e-08	1.0838e-08	1.12e-08	1.2204e-08	1.3849e-08	1.4211e-08
1.1979e-08	1.2021e-08	1.2062e-08	1.2104e-08	1.2787e-08	1.2508e-08	1.1908e-08	1.1629e-08	1.1029e-08	1.2193e-08	1.2395e-08	1.3077e-08	1.2959e-08	1.3161e-08	1.3202e-08	1.3404e-08	1.3285e-08	1.3006e-08	1.1925e-08	1.0844e-08	1.0886e-08	1.1889e-08	1.1931e-08	1.1812e-08	1.1533e-08	1.1093e-08	1.3059e-08	1.3742e-08	1.4104e-08	1.3985e-08	1.3706e-08	1.4229e-08	1.4911e-08	1.4793e-08	1.4834e-08	1.3593e-08	1.2993e-08	1.2554e-08	1.2435e-08	1.2316e-08	1.2358e-08	1.1918e-08	1.0837e-08	1.0398e-08	1.0119e-08	1.1603e-08	1.1805e-08	1.1526e-08	1.269e-08	1.2892e-08
1.2103e-08	1.2305e-08	1.2667e-08	1.2388e-08	1.2429e-08	1.215e-08	1.1871e-08	1.1271e-08	1.2275e-08	1.3439e-08	1.2839e-08	1.3201e-08	1.3563e-08	1.3605e-08	1.3807e-08	1.2566e-08	1.2126e-08	1.1206e-08	1.0926e-08	1.0808e-08	1.1009e-08	1.2013e-08	1.1894e-08	1.0974e-08	1.1015e-08	1.2339e-08	1.4305e-08	1.3865e-08	1.3747e-08	1.2987e-08	1.2226e-08	1.2909e-08	1.3271e-08	1.3634e-08	1.3675e-08	1.3556e-08	1.2956e-08	1.3479e-08	1.3841e-08	1.3883e-08	1.3443e-08	1.3324e-08	1.2404e-08	1.1964e-08	1.1846e-08	1.2689e-08	1.2089e-08	1.1649e-08	1.1851e-08	1.2053e-08
1.1265e-08	1.2108e-08	1.2951e-08	1.2512e-08	1.1591e-08	1.2114e-08	1.1674e-08	1.1555e-08	1.3521e-08	1.3723e-08	1.3123e-08	1.2202e-08	1.3046e-08	1.3087e-08	1.361e-08	1.2048e-08	1.1288e-08	1.2291e-08	1.2172e-08	1.1092e-08	1.0973e-08	1.1656e-08	1.1216e-08	1.2701e-08	1.8033e-08	1.9518e-08	1.9079e-08	1.3668e-08	1.2267e-08	1.2789e-08	1.1067e-08	1.0788e-08	1.1631e-08	1.1352e-08	1.1073e-08	1.0794e-08	1.1637e-08	1.2961e-08	1.4125e-08	1.3525e-08	1.2926e-08	1.2326e-08	1.365e-08	1.4493e-08	1.3412e-08	1.185e-08	1.1571e-08	1.1292e-08	1.0853e-08	1.1054e-08
1.0266e-08	1.159e-08	1.2594e-08	1.2315e-08	1.2516e-08	1.336e-08	1.3081e-08	1.3282e-08	1.3965e-08	1.3526e-08	1.2445e-08	1.1685e-08	1.2047e-08	1.3211e-08	1.3252e-08	1.2332e-08	1.2373e-08	1.2575e-08	1.2456e-08	1.1376e-08	1.1417e-08	1.2421e-08	1.8876e-08	2.6774e-08	3.1305e-08	3.1347e-08	2.7861e-08	2.1809e-08	1.2872e-08	8.7443e-09	1.0389e-08	1.0431e-08	1.1114e-08	1.1636e-08	1.1678e-08	1.188e-08	1.1921e-08	1.1321e-08	1.1042e-08	1.0763e-08	1.0003e-08	1.0365e-08	1.2651e-08	1.2853e-08	1.2253e-08	1.1172e-08	1.1535e-08	1.1095e-08	1.0656e-08	1.0697e-08
9.7482e-09	1.0752e-08	1.1274e-08	1.1797e-08	1.248e-08	1.3804e-08	1.3044e-08	1.3887e-08	1.4089e-08	1.3489e-08	1.1767e-08	1.1327e-08	1.169e-08	1.3655e-08	1.4017e-08	1.3738e-08	1.3138e-08	1.318e-08	1.2259e-08	1.2301e-08	1.4106e-08	2.2004e-08	3.1827e-08	3.8763e-08	4.2172e-08	4.2213e-08	3.7925e-08	3.2836e-08	2.2455e-08	1.0952e-08	1.1315e-08	1.2158e-08	1.2039e-08	1.1439e-08	1.1481e-08	1.072e-08	1.0281e-08	1.0002e-08	9.0813e-09	8.8022e-09	9.9661e-09	1.0328e-08	1.037e-08	1.1534e-08	1.1415e-08	1.322e-08	1.3903e-08	1.2822e-08	1.2703e-08	1.1622e-08
1.1155e-08	1.1998e-08	1.2039e-08	1.2081e-08	1.1802e-08	1.2004e-08	1.2045e-08	1.2888e-08	1.309e-08	1.2971e-08	1.1089e-08	1.0489e-08	1.1974e-08	1.3619e-08	1.5103e-08	1.4824e-08	1.4064e-08	1.2823e-08	1.3505e-08	1.6112e-08	2.1285e-08	3.0305e-08	4.0769e-08	4.8347e-08	5.0954e-08	5.0674e-08	4.7669e-08	4.1618e-08	3.3322e-08	1.9093e-08	1.1438e-08	1.3885e-08	1.2644e-08	1.2044e-08	1.1284e-08	1.1005e-08	1.1046e-08	1.1889e-08	1.0969e-08	1.0369e-08	1.1853e-08	1.2055e-08	1.1776e-08	1.0856e-08	1.2821e-08	1.5108e-08	1.547e-08	1.487e-08	1.3148e-08	1.2067e-08
1.2401e-08	1.3404e-08	1.3766e-08	1.3167e-08	1.1444e-08	1.0364e-08	1.0565e-08	1.1248e-08	1.145e-08	1.1011e-08	1.025e-08	1.0613e-08	1.2097e-08	1.4384e-08	1.5708e-08	1.5268e-08	1.3706e-08	1.2305e-08	1.3148e-08	1.7839e-08	2.4776e-08	3.5079e-08	4.4581e-08	5.3441e-08	5.7651e-08	5.8174e-08	5.5489e-08	4.9598e-08	4.0982e-08	2.6753e-08	1.1562e-08	1.4329e-08	1.4691e-08	1.3611e-08	1.285e-08	1.1609e-08	1.117e-08	1.0891e-08	1.013e-08	1.1134e-08	1.31e-08	1.3782e-08	1.2862e-08	1.3064e-08	1.4067e-08	1.5071e-08	1.4952e-08	1.3711e-08	1.2309e-08	1.2351e-08
1.2043e-08	1.4009e-08	1.405e-08	1.313e-08	1.1568e-08	1.0006e-08	9.8874e-09	9.9289e-09	1.0451e-08	1.0653e-08	1.1176e-08	1.1859e-08	1.3183e-08	1.4988e-08	1.5511e-08	1.5392e-08	1.3349e-08	1.1948e-08	1.1668e-08	1.5398e-08	2.4258e-08	3.376e-08	4.5506e-08	5.4046e-08	5.9058e-08	6.0061e-08	5.898e-08	5.3891e-08	4.5114e-08	2.9282e-08	1.2968e-08	1.5415e-08	1.5617e-08	1.2933e-08	1.121e-08	1.061e-08	1.0492e-08	1.0212e-08	9.292e-09	1.1418e-08	1.3544e-08	1.4066e-08	1.3467e-08	1.3668e-08	1.3069e-08	1.2629e-08	1.219e-08	1.1429e-08	1.1631e-08	1.1673e-08
1.2808e-08	1.285e-08	1.4174e-08	1.3093e-08	1.1852e-08	1.0451e-08	1.0492e-08	1.0854e-08	1.1056e-08	1.206e-08	1.3224e-08	1.3746e-08	1.3146e-08	1.399e-08	1.355e-08	1.3592e-08	1.1709e-08	1.2392e-08	1.099e-08	1.3116e-08	2.1977e-08	3.4685e-08	4.579e-08	5.3367e-08	5.8059e-08	5.8581e-08	5.6057e-08	5.1609e-08	4.6199e-08	2.6198e-08	1.229e-08	1.3294e-08	1.3335e-08	1.1132e-08	1.0532e-08	1.2017e-08	1.2539e-08	1.1619e-08	1.0538e-08	1.2183e-08	1.3026e-08	1.2266e-08	1.2628e-08	1.1547e-08	1.1429e-08	1.0348e-08	1.1031e-08	1.2034e-08	1.2877e-08	1.356e-08
1.181e-08	1.3455e-08	1.3977e-08	1.3858e-08	1.1976e-08	1.1216e-08	1.27e-08	1.3223e-08	1.2944e-08	1.3626e-08	1.447e-08	1.387e-08	1.2308e-08	1.1708e-08	1.207e-08	1.2432e-08	1.1833e-08	1.2355e-08	1.2397e-08	1.1155e-08	1.7611e-08	3.1281e-08	4.3669e-08	5.0605e-08	5.3052e-08	5.3735e-08	5.1371e-08	4.8366e-08	3.6382e-08	1.8946e-08	1.2254e-08	1.2776e-08	1.1214e-08	1.1256e-08	1.1778e-08	1.2141e-08	1.2663e-08	1.2063e-08	1.0982e-08	1.2146e-08	1.1867e-08	1.1909e-08	1.1469e-08	1.0549e-08	1.043e-08	9.5093e-09	9.3905e-09	1.1196e-08	1.1718e-08	1.208e-08
1.1292e-08	1.1975e-08	1.362e-08	1.2539e-08	1.242e-08	1.2782e-08	1.4427e-08	1.4789e-08	1.419e-08	1.3429e-08	1.3631e-08	1.255e-08	1.179e-08	1.103e-08	1.1553e-08	1.2716e-08	1.1956e-08	1.296e-08	1.22e-08	1.16e-08	1.4046e-08	2.5151e-08	3.6257e-08	4.3674e-08	4.6281e-08	4.6322e-08	4.3157e-08	3.6464e-08	2.0151e-08	1.4099e-08	1.2538e-08	1.1938e-08	1.1819e-08	1.2341e-08	1.2543e-08	1.2906e-08	1.3588e-08	1.2508e-08	1.1106e-08	1.227e-08	1.2311e-08	1.1391e-08	1.0951e-08	1.0031e-08	9.1104e-09	8.9916e-09	8.8728e-09	9.235e-09	1.0239e-08	1.2364e-08
9.9725e-09	1.1136e-08	1.214e-08	1.2823e-08	1.3506e-08	1.4028e-08	1.407e-08	1.3951e-08	1.3191e-08	1.1789e-08	1.1831e-08	1.1552e-08	1.1112e-08	1.0833e-08	1.2478e-08	1.284e-08	1.2561e-08	1.2282e-08	1.1842e-08	1.1724e-08	1.2727e-08	1.7418e-08	2.7561e-08	3.3375e-08	3.4699e-08	3.442e-08	3.0453e-08	2.0073e-08	1.3861e-08	1.3582e-08	1.3944e-08	1.3825e-08	1.3706e-08	1.3267e-08	1.2186e-08	1.351e-08	1.3712e-08	1.199e-08	1.1871e-08	1.3516e-08	1.3558e-08	1.2156e-08	1.2358e-08	1.2239e-08	1.1639e-08	1.136e-08	1.0439e-08	9.6793e-09	1.0523e-08	1.2007e-08
1.0257e-08	1.3024e-08	1.4348e-08	1.471e-08	1.4912e-08	1.3511e-08	1.2269e-08	1.2471e-08	1.1711e-08	1.1592e-08	1.0992e-08	1.0874e-08	1.0755e-08	1.1117e-08	1.2922e-08	1.3766e-08	1.3647e-08	1.1764e-08	1.1004e-08	1.1526e-08	1.2851e-08	1.2572e-08	1.6782e-08	2.2115e-08	2.1515e-08	1.7227e-08	1.3581e-08	1.266e-08	1.3183e-08	1.4026e-08	1.5831e-08	1.5873e-08	1.4471e-08	1.3551e-08	1.2951e-08	1.3313e-08	1.2232e-08	1.1152e-08	1.2957e-08	1.38e-08	1.4162e-08	1.26e-08	1.2161e-08	1.2844e-08	1.4008e-08	1.437e-08	1.2327e-08	1.1086e-08	1.0486e-08	1.1489e-08
1.1182e-08	1.2987e-08	1.5113e-08	1.5956e-08	1.4555e-08	1.2512e-08	1.2072e-08	1.2114e-08	1.1354e-08	1.1556e-08	1.1276e-08	1.0997e-08	1.152e-08	1.2203e-08	1.3046e-08	1.3729e-08	1.361e-08	1.1727e-08	1.0486e-08	1.0848e-08	1.089e-08	1.1733e-08	1.434e-08	1.5023e-08	1.3622e-08	1.2861e-08	1.3224e-08	1.3425e-08	1.3307e-08	1.4631e-08	1.6757e-08	1.6317e-08	1.4114e-08	1.3033e-08	1.3075e-08	1.3277e-08	1.1234e-08	1.1275e-08	1.1798e-08	1.2962e-08	1.1881e-08	1.064e-08	1.0521e-08	1.2486e-08	1.3971e-08	1.4654e-08	1.3252e-08	1.169e-08	1.2213e-08	1.2254e-08
1.1306e-08	1.2309e-08	1.4275e-08	1.4477e-08	1.3396e-08	1.2315e-08	1.2998e-08	1.2238e-08	1.1798e-08	1.1519e-08	1.14e-08	1.1762e-08	1.1483e-08	1.2807e-08	1.317e-08	1.3852e-08	1.3092e-08	1.2813e-08	1.2855e-08	1.1934e-08	1.1334e-08	1.2338e-08	1.4624e-08	1.3223e-08	1.2783e-08	1.2504e-08	1.3347e-08	1.3709e-08	1.4072e-08	1.4594e-08	1.5758e-08	1.58e-08	1.4398e-08	1.2836e-08	1.1916e-08	1.1797e-08	1.1518e-08	1.188e-08	1.1921e-08	1.1001e-08	9.7597e-09	1.0443e-08	1.1927e-08	1.2289e-08	1.3293e-08	1.3174e-08	1.2735e-08	1.1814e-08	1.2657e-08	1.318e-08
1.0948e-08	1.2433e-08	1.3116e-08	1.2837e-08	1.2718e-08	1.2439e-08	1.1999e-08	1.2522e-08	1.3044e-08	1.2765e-08	1.2646e-08	1.2207e-08	1.2088e-08	1.3091e-08	1.3454e-08	1.3174e-08	1.3056e-08	1.4701e-08	1.4742e-08	1.286e-08	1.1137e-08	1.2462e-08	1.2984e-08	1.3186e-08	1.3388e-08	1.359e-08	1.3471e-08	1.3993e-08	1.4516e-08	1.5038e-08	1.3958e-08	1.3518e-08	1.2758e-08	1.2158e-08	1.2039e-08	1.2562e-08	1.2764e-08	1.2805e-08	1.2045e-08	1.0323e-08	1.0204e-08	1.1047e-08	1.2211e-08	1.1291e-08	1.1011e-08	1.1694e-08	1.2538e-08	1.2258e-08	1.214e-08	1.2822e-08
1.0591e-08	1.1274e-08	1.1476e-08	1.1677e-08	1.2681e-08	1.3524e-08	1.3085e-08	1.2164e-08	1.2687e-08	1.337e-08	1.3411e-08	1.233e-08	1.3174e-08	1.3215e-08	1.3096e-08	1.2176e-08	1.366e-08	1.5786e-08	1.4705e-08	1.2823e-08	1.2704e-08	1.3868e-08	1.4872e-08	1.4913e-08	1.4794e-08	1.4836e-08	1.3915e-08	1.3636e-08	1.4479e-08	1.42e-08	1.2799e-08	1.3161e-08	1.2721e-08	1.1961e-08	1.2163e-08	1.1884e-08	1.2567e-08	1.3089e-08	1.1207e-08	1.0928e-08	1.1129e-08	1.085e-08	1.1533e-08	1.2056e-08	1.1135e-08	1.1818e-08	1.2982e-08	1.2061e-08	1.1943e-08	1.2465e-08
1.0875e-08	1.0916e-08	1.1279e-08	1.132e-08	1.2805e-08	1.477e-08	1.417e-08	1.2929e-08	1.265e-08	1.3493e-08	1.4016e-08	1.3737e-08	1.3778e-08	1.3178e-08	1.1937e-08	1.1979e-08	1.3463e-08	1.4948e-08	1.4188e-08	1.2786e-08	1.3309e-08	1.4954e-08	1.5637e-08	1.4876e-08	1.4437e-08	1.3356e-08	1.2916e-08	1.2317e-08	1.2679e-08	1.2881e-08	1.3083e-08	1.3765e-08	1.3326e-08	1.2405e-08	1.1806e-08	1.1366e-08	1.237e-08	1.2892e-08	1.101e-08	1.0891e-08	1.1413e-08	1.1455e-08	1.1657e-08	1.25e-08	1.206e-08	1.2743e-08	1.2304e-08	1.2345e-08	1.2066e-08	1.2749e-08
1.2442e-08	1.104e-08	1.0921e-08	1.1444e-08	1.2287e-08	1.3451e-08	1.3332e-08	1.1931e-08	1.2293e-08	1.4098e-08	1.4781e-08	1.5143e-08	1.4383e-08	1.25e-08	1.158e-08	1.2744e-08	1.3747e-08	1.3468e-08	1.2548e-08	1.2268e-08	1.2791e-08	1.3153e-08	1.3515e-08	1.3397e-08	1.2476e-08	1.2197e-08	1.2559e-08	1.2601e-08	1.2321e-08	1.2042e-08	1.2725e-08	1.3568e-08	1.3289e-08	1.2048e-08	1.0486e-08	1.1169e-08	1.3135e-08	1.2375e-08	1.1294e-08	1.1335e-08	1.1056e-08	1.1258e-08	1.2422e-08	1.1982e-08	1.2826e-08	1.3508e-08	1.3069e-08	1.295e-08	1.2831e-08	1.3193e-08
1.1443e-08	1.0362e-08	1.0404e-08	1.1888e-08	1.2892e-08	1.3414e-08	1.3295e-08	1.1894e-08	1.1294e-08	1.2939e-08	1.4424e-08	1.5267e-08	1.4346e-08	1.2143e-08	1.1222e-08	1.2226e-08	1.2588e-08	1.263e-08	1.219e-08	1.3194e-08	1.3075e-08	1.2155e-08	1.3158e-08	1.3039e-08	1.1958e-08	1.184e-08	1.3164e-08	1.2724e-08	1.2285e-08	1.2807e-08	1.317e-08	1.289e-08	1.3413e-08	1.2332e-08	1.0931e-08	1.2415e-08	1.2617e-08	1.2338e-08	1.2379e-08	1.194e-08	1.1661e-08	1.1542e-08	1.2385e-08	1.1465e-08	1.1987e-08	1.3472e-08	1.4475e-08	1.4517e-08	1.4879e-08	1.4279e-08
1.1086e-08	1.0967e-08	1.1169e-08	1.2172e-08	1.3336e-08	1.2736e-08	1.2617e-08	1.2178e-08	1.0937e-08	1.178e-08	1.2783e-08	1.3627e-08	1.2546e-08	1.1465e-08	1.0705e-08	1.1067e-08	1.1429e-08	1.1631e-08	1.2955e-08	1.3799e-08	1.3038e-08	1.2759e-08	1.2961e-08	1.3003e-08	1.2403e-08	1.2124e-08	1.3127e-08	1.3008e-08	1.2569e-08	1.1969e-08	1.2331e-08	1.3335e-08	1.3216e-08	1.2616e-08	1.1535e-08	1.2539e-08	1.1939e-08	1.1499e-08	1.1541e-08	1.2064e-08	1.2105e-08	1.1505e-08	1.2188e-08	1.1107e-08	1.2592e-08	1.3916e-08	1.524e-08	1.5603e-08	1.4682e-08	1.296e-08
1.169e-08	1.1411e-08	1.1934e-08	1.2296e-08	1.2017e-08	1.1898e-08	1.226e-08	1.2141e-08	1.074e-08	1.0781e-08	1.1464e-08	1.1987e-08	1.1387e-08	1.1909e-08	1.1149e-08	1.0549e-08	1.1232e-08	1.2396e-08	1.4041e-08	1.4243e-08	1.3483e-08	1.3204e-08	1.1642e-08	1.1523e-08	1.2366e-08	1.337e-08	1.4373e-08	1.3132e-08	1.3174e-08	1.3215e-08	1.2455e-08	1.2176e-08	1.35e-08	1.2098e-08	1.1659e-08	1.138e-08	1.078e-08	1.1463e-08	1.1985e-08	1.1225e-08	1.0946e-08	1.1469e-08	1.1831e-08	1.1872e-08	1.48e-08	1.4841e-08	1.4883e-08	1.3321e-08	1.1439e-08	1.0358e-08
1.1974e-08	1.1695e-08	1.1737e-08	1.2099e-08	1.1659e-08	1.154e-08	1.2063e-08	1.1944e-08	1.1344e-08	1.0745e-08	1.0305e-08	1.0988e-08	1.151e-08	1.1873e-08	1.1112e-08	1.1314e-08	1.2158e-08	1.3802e-08	1.4004e-08	1.2923e-08	1.2163e-08	1.1724e-08	1.0803e-08	1.0684e-08	1.0566e-08	1.1569e-08	1.2573e-08	1.2294e-08	1.2335e-08	1.3018e-08	1.1777e-08	1.1658e-08	1.2181e-08	1.126e-08	1.05e-08	1.0221e-08	1.1224e-08	1.2228e-08	1.1307e-08	1.1669e-08	1.1551e-08	1.1111e-08	1.2115e-08	1.408e-08	1.4282e-08	1.3843e-08	1.3083e-08	1.1681e-08	9.9588e-09	1.1443e-08
1.2739e-08	1.246e-08	1.2502e-08	1.2062e-08	1.1783e-08	1.1824e-08	1.1225e-08	1.1426e-08	1.1468e-08	1.1029e-08	1.091e-08	1.1913e-08	1.2115e-08	1.1195e-08	1.0595e-08	1.1919e-08	1.3885e-08	1.5369e-08	1.4609e-08	1.1764e-08	1.0844e-08	1.0244e-08	1.0767e-08	1.0648e-08	1.085e-08	1.025e-08	1.0772e-08	1.1616e-08	1.2138e-08	1.3302e-08	1.3344e-08	1.3225e-08	1.3266e-08	1.2827e-08	1.0944e-08	1.0505e-08	1.1669e-08	1.2191e-08	1.1271e-08	1.2274e-08	1.2636e-08	1.2197e-08	1.3842e-08	1.4525e-08	1.3604e-08	1.4287e-08	1.3687e-08	1.0522e-08	1.0724e-08	1.317e-08
1.2542e-08	1.1622e-08	1.2144e-08	1.2346e-08	1.2227e-08	1.2429e-08	1.1509e-08	1.1069e-08	1.1431e-08	1.1313e-08	1.1835e-08	1.348e-08	1.3682e-08	1.1318e-08	1.0398e-08	1.1882e-08	1.4489e-08	1.5814e-08	1.4572e-08	1.1888e-08	1.0006e-08	1.133e-08	1.1692e-08	1.1252e-08	1.1775e-08	1.1496e-08	1.0575e-08	1.1258e-08	1.2422e-08	1.4227e-08	1.475e-08	1.399e-08	1.355e-08	1.295e-08	1.187e-08	1.159e-08	1.2434e-08	1.2956e-08	1.2196e-08	1.1917e-08	1.292e-08	1.3764e-08	1.3965e-08	1.3686e-08	1.3568e-08	1.4571e-08	1.2849e-08	9.8439e-09	1.0687e-08	1.3454e-08
1.2345e-08	1.2226e-08	1.2108e-08	1.263e-08	1.2511e-08	1.2553e-08	1.1953e-08	1.1834e-08	1.1715e-08	1.2398e-08	1.276e-08	1.3443e-08	1.3485e-08	1.2083e-08	1.0842e-08	1.1525e-08	1.4292e-08	1.4334e-08	1.2772e-08	1.137e-08	1.0931e-08	1.0972e-08	1.1655e-08	1.1857e-08	1.1738e-08	1.1139e-08	1.118e-08	1.1542e-08	1.1904e-08	1.3389e-08	1.3912e-08	1.4434e-08	1.3834e-08	1.2753e-08	1.2154e-08	1.2997e-08	1.4161e-08	1.3401e-08	1.2159e-08	1.2842e-08	1.3685e-08	1.3086e-08	1.2646e-08	1.3329e-08	1.5295e-08	1.5015e-08	1.169e-08	9.4865e-09	1.0971e-08	1.3097e-08
1.2309e-08	1.1709e-08	1.175e-08	1.1952e-08	1.2154e-08	1.2195e-08	1.2558e-08	1.308e-08	1.2961e-08	1.3324e-08	1.2563e-08	1.2124e-08	1.2326e-08	1.1245e-08	1.0164e-08	1.1168e-08	1.2973e-08	1.3335e-08	1.1613e-08	1.1334e-08	1.0413e-08	1.1256e-08	1.1939e-08	1.2302e-08	1.1702e-08	1.1262e-08	1.1464e-08	1.1666e-08	1.2028e-08	1.239e-08	1.3073e-08	1.4237e-08	1.3798e-08	1.2556e-08	1.1636e-08	1.2479e-08	1.2681e-08	1.3203e-08	1.3245e-08	1.2966e-08	1.2526e-08	1.1125e-08	1.277e-08	1.5858e-08	1.5418e-08	1.2574e-08	1.021e-08	1.0252e-08	1.1736e-08	1.2098e-08
1.2593e-08	1.1832e-08	1.2034e-08	1.1915e-08	1.1636e-08	1.2159e-08	1.2842e-08	1.2883e-08	1.2604e-08	1.2325e-08	1.1565e-08	1.1125e-08	1.1167e-08	1.1208e-08	1.0608e-08	1.1291e-08	1.2776e-08	1.2497e-08	1.1095e-08	1.0816e-08	1.0697e-08	1.122e-08	1.1582e-08	1.1944e-08	1.1665e-08	1.2348e-08	1.1908e-08	1.2271e-08	1.2953e-08	1.1712e-08	1.2235e-08	1.3399e-08	1.2799e-08	1.1718e-08	1.1279e-08	1.132e-08	1.3286e-08	1.4289e-08	1.385e-08	1.1967e-08	1.1047e-08	1.3012e-08	1.594e-08	1.5019e-08	1.2175e-08	1.1094e-08	1.0334e-08	1.1498e-08	1.202e-08	1.1741e-08
1.2877e-08	1.372e-08	1.4242e-08	1.3963e-08	1.3043e-08	1.2282e-08	1.2324e-08	1.3007e-08	1.2247e-08	1.1807e-08	1.0566e-08	1.0608e-08	1.0809e-08	1.021e-08	1.0411e-08	1.2056e-08	1.3541e-08	1.262e-08	1.0898e-08	1.094e-08	1.1462e-08	1.1343e-08	1.1064e-08	1.0945e-08	1.1628e-08	1.2792e-08	1.2834e-08	1.2234e-08	1.1955e-08	1.1996e-08	1.2038e-08	1.2079e-08	1.1479e-08	1.088e-08	1.2044e-08	1.3207e-08	1.4692e-08	1.3451e-08	1.1889e-08	1.1289e-08	1.3255e-08	1.6343e-08	1.5102e-08	1.354e-08	1.1978e-08	1.1699e-08	1.0938e-08	1.2423e-08	1.2304e-08	1.2346e-08
1.3e-08	1.4966e-08	1.5168e-08	1.4728e-08	1.3647e-08	1.2406e-08	1.2448e-08	1.265e-08	1.2691e-08	1.0808e-08	1.0048e-08	1.025e-08	9.971e-09	9.3711e-09	1.0375e-08	1.2661e-08	1.4306e-08	1.3546e-08	1.1343e-08	1.0743e-08	1.1426e-08	1.1627e-08	1.1669e-08	1.0909e-08	1.2233e-08	1.3076e-08	1.2957e-08	1.2678e-08	1.2559e-08	1.2761e-08	1.3123e-08	1.1401e-08	1.1122e-08	1.2126e-08	1.4252e-08	1.5095e-08	1.4655e-08	1.2612e-08	1.3456e-08	1.5101e-08	1.6265e-08	1.6306e-08	1.3141e-08	1.1419e-08	1.0819e-08	1.1341e-08	1.2024e-08	1.3348e-08	1.2909e-08	1.263e-08
1.2322e-08	1.3646e-08	1.4009e-08	1.3569e-08	1.2328e-08	1.2369e-08	1.2571e-08	1.2452e-08	1.1211e-08	1.0772e-08	1.1615e-08	1.1817e-08	1.1057e-08	1.0136e-08	1.0979e-08	1.2945e-08	1.3468e-08	1.3028e-08	1.1466e-08	1.0225e-08	1.0908e-08	1.2392e-08	1.2113e-08	1.1353e-08	1.2036e-08	1.32e-08	1.3722e-08	1.2802e-08	1.3004e-08	1.2885e-08	1.2926e-08	1.1685e-08	1.2047e-08	1.3692e-08	1.5017e-08	1.5539e-08	1.3496e-08	1.2576e-08	1.4541e-08	1.7309e-08	1.719e-08	1.3864e-08	1.102e-08	1.042e-08	1.0942e-08	1.2267e-08	1.327e-08	1.3151e-08	1.2872e-08	1.2914e-08
1.2767e-08	1.2327e-08	1.2689e-08	1.241e-08	1.1169e-08	1.0729e-08	1.0931e-08	1.0171e-08	1.0533e-08	1.2178e-08	1.3823e-08	1.3865e-08	1.2784e-08	1.2505e-08	1.2546e-08	1.1786e-08	1.1667e-08	1.1067e-08	1.0467e-08	1.099e-08	1.1673e-08	1.1875e-08	1.1435e-08	1.1637e-08	1.1839e-08	1.2522e-08	1.2884e-08	1.2605e-08	1.3448e-08	1.365e-08	1.2569e-08	1.2771e-08	1.3454e-08	1.4457e-08	1.5301e-08	1.4701e-08	1.1856e-08	1.2539e-08	1.5467e-08	1.7753e-08	1.4588e-08	1.1583e-08	1.0021e-08	1.1024e-08	1.1387e-08	1.1749e-08	1.2752e-08	1.2794e-08	1.1553e-08	1.1594e-08
1.2409e-08	1.2771e-08	1.1851e-08	1.3015e-08	1.0651e-08	1.1655e-08	1.0253e-08	9.974e-09	1.1138e-08	1.3104e-08	1.5871e-08	1.495e-08	1.3709e-08	1.1987e-08	1.2509e-08	1.1268e-08	1.0508e-08	1.0389e-08	1.1714e-08	1.3358e-08	1.324e-08	1.1357e-08	1.0437e-08	1.1119e-08	1.1161e-08	1.1523e-08	1.1885e-08	1.337e-08	1.4534e-08	1.4736e-08	1.4457e-08	1.4979e-08	1.5341e-08	1.5222e-08	1.4623e-08	1.2099e-08	1.1499e-08	1.4266e-08	1.7675e-08	1.4029e-08	1.1184e-08	9.4617e-09	9.1825e-09	1.0346e-08	1.0388e-08	1.0109e-08	9.99e-09	1.0994e-08	1.0875e-08	1.1077e-08
1.2212e-08	1.3697e-08	1.1333e-08	1.2497e-08	1.2218e-08	1.242e-08	1.0858e-08	1.0579e-08	1.1743e-08	1.3067e-08	1.5995e-08	1.3791e-08	1.4314e-08	1.0988e-08	1.2633e-08	1.1873e-08	1.1273e-08	1.1315e-08	1.1837e-08	1.3803e-08	1.2882e-08	1.1962e-08	9.7585e-09	1.1884e-08	1.2888e-08	1.2449e-08	1.1207e-08	1.3333e-08	1.3054e-08	1.3737e-08	1.4741e-08	1.6546e-08	1.6748e-08	1.4865e-08	1.2983e-08	1.1421e-08	1.4669e-08	1.6955e-08	1.4592e-08	1.0945e-08	1.0185e-08	8.463e-09	8.9855e-09	8.546e-09	8.9082e-09	7.9877e-09	8.9913e-09	1.1117e-08	1.1319e-08	1.2323e-08
1.2015e-08	1.1415e-08	1.2098e-08	1.214e-08	1.3464e-08	1.2864e-08	1.2104e-08	1.1985e-08	1.2508e-08	1.3191e-08	1.4034e-08	1.3274e-08	1.2193e-08	1.1433e-08	1.1474e-08	1.1836e-08	1.1878e-08	1.1759e-08	1.2121e-08	1.3285e-08	1.2525e-08	1.1444e-08	1.0524e-08	1.1527e-08	1.2531e-08	1.2251e-08	1.1331e-08	1.2014e-08	1.2536e-08	1.2578e-08	1.4704e-08	1.5387e-08	1.5749e-08	1.3546e-08	1.2144e-08	1.4911e-08	1.7198e-08	1.4513e-08	1.199e-08	1.2031e-08	1.2073e-08	1.0831e-08	9.1092e-09	8.5094e-09	7.5888e-09	7.7907e-09	9.2753e-09	1.1081e-08	1.2084e-08	1.1164e-08
1.1978e-08	1.186e-08	1.3024e-08	1.2905e-08	1.3748e-08	1.2988e-08	1.2548e-08	1.2269e-08	1.2952e-08	1.3956e-08	1.2875e-08	1.1954e-08	1.1354e-08	1.1396e-08	1.256e-08	1.2762e-08	1.2162e-08	1.1883e-08	1.2886e-08	1.3088e-08	1.2969e-08	1.253e-08	1.209e-08	1.2292e-08	1.2173e-08	1.1413e-08	1.1134e-08	1.1656e-08	1.25e-08	1.3343e-08	1.4667e-08	1.551e-08	1.3468e-08	1.1906e-08	1.4994e-08	1.6799e-08	1.4916e-08	1.4316e-08	1.3396e-08	1.3117e-08	1.1715e-08	1.1115e-08	1.0516e-08	9.5951e-09	8.9952e-09	9.5178e-09	1.0842e-08	1.1204e-08	1.1246e-08	1.1127e-08
1.1942e-08	1.2144e-08	1.2025e-08	1.3349e-08	1.3391e-08	1.2149e-08	1.187e-08	1.2232e-08	1.3076e-08	1.3438e-08	1.2838e-08	1.1597e-08	1.1478e-08	1.2321e-08	1.3164e-08	1.2885e-08	1.2285e-08	1.2167e-08	1.2369e-08	1.3372e-08	1.3734e-08	1.3936e-08	1.3497e-08	1.3859e-08	1.374e-08	1.2499e-08	1.1418e-08	1.2582e-08	1.3585e-08	1.3948e-08	1.4631e-08	1.4191e-08	1.1988e-08	1.4274e-08	1.8003e-08	1.5159e-08	1.504e-08	1.5402e-08	1.4161e-08	1.2439e-08	1.0556e-08	1.0598e-08	1.08e-08	1.1803e-08	1.1845e-08	1.2528e-08	1.1928e-08	1.1328e-08	1.0568e-08	1.0289e-08
1.2707e-08	1.2909e-08	1.2469e-08	1.2831e-08	1.2392e-08	1.099e-08	1.0551e-08	1.1394e-08	1.1596e-08	1.2439e-08	1.1519e-08	1.1881e-08	1.1602e-08	1.2445e-08	1.2807e-08	1.2688e-08	1.2088e-08	1.1649e-08	1.2332e-08	1.3816e-08	1.4179e-08	1.438e-08	1.4422e-08	1.4464e-08	1.4345e-08	1.2943e-08	1.1542e-08	1.2706e-08	1.3869e-08	1.4232e-08	1.4915e-08	1.3192e-08	1.3394e-08	1.7605e-08	1.6043e-08	1.4641e-08	1.5965e-08	1.5045e-08	1.2521e-08	1.0318e-08	9.5575e-09	9.9197e-09	1.2366e-08	1.3691e-08	1.277e-08	1.3132e-08	1.1891e-08	1.0329e-08	9.4086e-09	1.0733e-08
1.2189e-08	1.3353e-08	1.2914e-08	1.1993e-08	1.1554e-08	1.0473e-08	1.0835e-08	1.1197e-08	1.1239e-08	1.1601e-08	1.1161e-08	1.1844e-08	1.2687e-08	1.2729e-08	1.3251e-08	1.3614e-08	1.2212e-08	1.1612e-08	1.3578e-08	1.4581e-08	1.4623e-08	1.4504e-08	1.4225e-08	1.4267e-08	1.3827e-08	1.2906e-08	1.1986e-08	1.2188e-08	1.3031e-08	1.3714e-08	1.4397e-08	1.3637e-08	1.7206e-08	1.853e-08	1.4242e-08	1.4925e-08	1.4967e-08	1.2282e-08	1.0079e-08	9.4793e-09	9.3605e-09	1.0685e-08	1.233e-08	1.2852e-08	1.2573e-08	1.2615e-08	1.2015e-08	1.0774e-08	1.0655e-08	1.1338e-08
1.1671e-08	1.1713e-08	1.1434e-08	1.0513e-08	1.1196e-08	1.2039e-08	1.16e-08	1.1321e-08	1.2004e-08	1.2847e-08	1.2247e-08	1.1647e-08	1.217e-08	1.3173e-08	1.3535e-08	1.3096e-08	1.1855e-08	1.2538e-08	1.4984e-08	1.5988e-08	1.5388e-08	1.3666e-08	1.3868e-08	1.4069e-08	1.3951e-08	1.3992e-08	1.1629e-08	1.0868e-08	1.1712e-08	1.2395e-08	1.3238e-08	1.5684e-08	1.9253e-08	1.5447e-08	1.3404e-08	1.4407e-08	1.3327e-08	1.0322e-08	1.1165e-08	1.0886e-08	1.0446e-08	1.177e-08	1.2614e-08	1.2816e-08	1.3338e-08	1.2738e-08	1.3421e-08	1.2982e-08	1.2221e-08	1.1942e-08
1.0673e-08	9.9125e-09	9.954e-09	1.0477e-08	1.1961e-08	1.2965e-08	1.3167e-08	1.2406e-08	1.2127e-08	1.2489e-08	1.205e-08	1.145e-08	1.2454e-08	1.4099e-08	1.4942e-08	1.338e-08	1.1658e-08	1.2822e-08	1.4627e-08	1.547e-08	1.455e-08	1.3308e-08	1.4152e-08	1.4674e-08	1.4716e-08	1.3795e-08	1.1271e-08	1.0671e-08	1.1194e-08	1.2358e-08	1.5767e-08	1.9817e-08	1.7934e-08	1.2845e-08	1.3528e-08	1.3248e-08	1.0404e-08	1.0125e-08	1.1128e-08	1.2452e-08	1.2494e-08	1.2535e-08	1.2737e-08	1.1977e-08	1.1217e-08	1.1579e-08	1.2262e-08	1.2143e-08	1.1543e-08	1.1264e-08
9.9947e-09	1.0357e-08	1.12e-08	1.1242e-08	1.2726e-08	1.3569e-08	1.3611e-08	1.3813e-08	1.2732e-08	1.1972e-08	1.2494e-08	1.2696e-08	1.3219e-08	1.4864e-08	1.5066e-08	1.3985e-08	1.2102e-08	1.1983e-08	1.3628e-08	1.383e-08	1.2749e-08	1.263e-08	1.2993e-08	1.4156e-08	1.4519e-08	1.2636e-08	1.0754e-08	1.2238e-08	1.3402e-08	1.5688e-08	1.9257e-08	1.9299e-08	1.3247e-08	1.2006e-08	1.301e-08	1.1288e-08	9.405e-09	9.7672e-09	1.1573e-08	1.2095e-08	1.2297e-08	1.2499e-08	1.1418e-08	1.1139e-08	1.118e-08	1.1222e-08	1.1424e-08	1.1465e-08	1.1667e-08	1.1709e-08
9.958e-09	1.1443e-08	1.2927e-08	1.361e-08	1.3972e-08	1.4174e-08	1.3574e-08	1.3616e-08	1.2535e-08	1.1614e-08	1.1977e-08	1.2499e-08	1.238e-08	1.4025e-08	1.4708e-08	1.3307e-08	1.2226e-08	1.1947e-08	1.2469e-08	1.203e-08	1.175e-08	1.2273e-08	1.1994e-08	1.3318e-08	1.336e-08	1.1637e-08	1.1839e-08	1.4446e-08	1.5931e-08	1.9821e-08	2.0503e-08	1.3811e-08	1.0966e-08	1.1809e-08	1.153e-08	1.0289e-08	1.017e-08	1.0853e-08	1.2498e-08	1.2379e-08	1.2741e-08	1.3103e-08	1.1702e-08	1.2224e-08	1.1785e-08	1.1666e-08	1.2028e-08	1.1108e-08	1.1791e-08	1.1993e-08
1.0883e-08	1.1727e-08	1.3692e-08	1.4375e-08	1.4256e-08	1.4298e-08	1.4019e-08	1.3739e-08	1.314e-08	1.1738e-08	1.0818e-08	1.15e-08	1.2344e-08	1.3187e-08	1.3068e-08	1.2629e-08	1.1227e-08	1.191e-08	1.1631e-08	1.0871e-08	1.0752e-08	1.0954e-08	1.2118e-08	1.3602e-08	1.3804e-08	1.2563e-08	1.2765e-08	1.6173e-08	1.9742e-08	2.1708e-08	1.5175e-08	1.1208e-08	1.0128e-08	1.0971e-08	1.0531e-08	1.1375e-08	1.0935e-08	1.1137e-08	1.2301e-08	1.2182e-08	1.2865e-08	1.2425e-08	1.1505e-08	1.2508e-08	1.3191e-08	1.2912e-08	1.1992e-08	1.1071e-08	1.1113e-08	1.1315e-08
1.1328e-08	1.2171e-08	1.2854e-08	1.3537e-08	1.3739e-08	1.394e-08	1.4142e-08	1.4825e-08	1.4867e-08	1.2984e-08	1.1262e-08	1.1784e-08	1.3429e-08	1.3952e-08	1.2871e-08	1.147e-08	1.0709e-08	1.0911e-08	1.0472e-08	9.7115e-09	9.9134e-09	1.0917e-08	1.3364e-08	1.4848e-08	1.4569e-08	1.3007e-08	1.385e-08	1.8702e-08	2.195e-08	1.7342e-08	1.3375e-08	1.2294e-08	1.0572e-08	9.8118e-09	1.0655e-08	1.1979e-08	1.1219e-08	1.0619e-08	1.05e-08	1.1023e-08	1.1546e-08	1.1106e-08	1.0987e-08	1.2953e-08	1.3636e-08	1.2074e-08	1.1634e-08	1.1355e-08	1.1236e-08	1.1278e-08
1.1291e-08	1.1974e-08	1.2496e-08	1.2538e-08	1.29e-08	1.3102e-08	1.4426e-08	1.559e-08	1.5632e-08	1.3268e-08	1.1386e-08	1.287e-08	1.4996e-08	1.4877e-08	1.3636e-08	1.1593e-08	9.0693e-09	9.4315e-09	9.7937e-09	1.0637e-08	1.0999e-08	1.2163e-08	1.2686e-08	1.3689e-08	1.4051e-08	1.3131e-08	1.6539e-08	2.1071e-08	1.9509e-08	1.3297e-08	1.3499e-08	1.2899e-08	1.1658e-08	1.2501e-08	1.2382e-08	1.1141e-08	1.0381e-08	9.2999e-09	9.0207e-09	1.1147e-08	1.2311e-08	1.1711e-08	1.079e-08	1.2916e-08	1.3759e-08	1.1877e-08	1.1598e-08	1.2762e-08	1.2322e-08	1.2364e-08
1.1735e-08	1.1777e-08	1.2299e-08	1.2501e-08	1.2543e-08	1.3226e-08	1.4069e-08	1.4752e-08	1.4312e-08	1.275e-08	1.1349e-08	1.2352e-08	1.4318e-08	1.452e-08	1.3118e-08	1.0434e-08	9.3533e-09	1.0036e-08	1.1521e-08	1.2043e-08	1.2245e-08	1.2287e-08	1.1526e-08	1.2049e-08	1.2251e-08	1.5339e-08	2.0191e-08	1.9911e-08	1.37e-08	1.1657e-08	1.25e-08	1.19e-08	1.2262e-08	1.3106e-08	1.2185e-08	1.1104e-08	1.0504e-08	9.7442e-09	1.0267e-08	1.127e-08	1.2915e-08	1.2796e-08	1.1074e-08	1.2078e-08	1.2119e-08	1.168e-08	1.0759e-08	1.1282e-08	1.1804e-08	1.2167e-08
1.218e-08	1.2542e-08	1.2102e-08	1.2304e-08	1.2346e-08	1.3029e-08	1.4353e-08	1.4234e-08	1.3474e-08	1.2393e-08	1.1793e-08	1.2797e-08	1.3159e-08	1.272e-08	1.1318e-08	9.7561e-09	1.0118e-08	1.1924e-08	1.3248e-08	1.361e-08	1.2689e-08	1.1609e-08	1.1971e-08	1.2173e-08	1.3497e-08	1.915e-08	1.9994e-08	1.4103e-08	1.1739e-08	1.0818e-08	1.1501e-08	1.042e-08	1.0943e-08	1.2107e-08	1.2148e-08	1.2831e-08	1.2873e-08	1.067e-08	1.1513e-08	1.1234e-08	1.2077e-08	1.1958e-08	1.1358e-08	1.1239e-08	1.1602e-08	1.1483e-08	1.0723e-08	1.0443e-08	1.0325e-08	1.0687e-08
1.1822e-08	1.2345e-08	1.2547e-08	1.2268e-08	1.2309e-08	1.2511e-08	1.3515e-08	1.3556e-08	1.2636e-08	1.2356e-08	1.336e-08	1.3883e-08	1.2962e-08	1.1079e-08	1.048e-08	1.004e-08	1.1044e-08	1.2528e-08	1.3852e-08	1.4215e-08	1.2813e-08	1.2374e-08	1.3698e-08	1.3739e-08	1.7629e-08	2.1198e-08	1.6429e-08	1.1821e-08	1.0099e-08	1.014e-08	1.1144e-08	1.0223e-08	1.0425e-08	1.1589e-08	1.2432e-08	1.3757e-08	1.3157e-08	1.0633e-08	1.0835e-08	1.1518e-08	1.2521e-08	1.1921e-08	1.1001e-08	1.0241e-08	1.0443e-08	1.1446e-08	1.0365e-08	1.0407e-08	9.9673e-09	1.0329e-08
1.1946e-08	1.1988e-08	1.1548e-08	1.1269e-08	1.2112e-08	1.3116e-08	1.2676e-08	1.2237e-08	1.1797e-08	1.3442e-08	1.4766e-08	1.4327e-08	1.3246e-08	1.1363e-08	1.0443e-08	1.0164e-08	1.1167e-08	1.2812e-08	1.3816e-08	1.3697e-08	1.3418e-08	1.2978e-08	1.4784e-08	1.6429e-08	2.0318e-08	1.8596e-08	1.3507e-08	1.2746e-08	1.1826e-08	1.0745e-08	1.0466e-08	1.0187e-08	9.5869e-09	1.0911e-08	1.3197e-08	1.372e-08	1.2158e-08	1.1077e-08	1.1119e-08	1.084e-08	1.1683e-08	1.1404e-08	1.0483e-08	9.5626e-09	1.0085e-08	1.2051e-08	1.1611e-08	1.0691e-08	1.0572e-08	1.0934e-08
1.1749e-08	1.131e-08	1.1832e-08	1.2034e-08	1.1755e-08	1.2277e-08	1.2479e-08	1.236e-08	1.2562e-08	1.4688e-08	1.5531e-08	1.4932e-08	1.2889e-08	1.1166e-08	1.0887e-08	1.0929e-08	1.1451e-08	1.3577e-08	1.3939e-08	1.3179e-08	1.274e-08	1.3423e-08	1.5068e-08	1.8476e-08	1.9801e-08	1.439e-08	1.4913e-08	1.4313e-08	1.3072e-08	1.2312e-08	1.091e-08	1.0952e-08	9.8709e-09	1.1516e-08	1.4123e-08	1.3523e-08	1.2282e-08	1.1522e-08	1.2365e-08	1.1444e-08	1.0844e-08	1.1046e-08	1.0927e-08	9.3656e-09	1.0048e-08	1.1373e-08	1.1575e-08	1.0494e-08	9.8939e-09	1.0416e-08
1.1873e-08	1.1754e-08	1.2437e-08	1.2318e-08	1.1718e-08	1.2241e-08	1.2282e-08	1.1522e-08	1.2526e-08	1.5453e-08	1.5815e-08	1.4574e-08	1.2531e-08	1.1611e-08	1.0851e-08	1.1213e-08	1.2216e-08	1.322e-08	1.3582e-08	1.3303e-08	1.3024e-08	1.3226e-08	1.5672e-08	1.9562e-08	1.4473e-08	1.3712e-08	1.5037e-08	1.3956e-08	1.3356e-08	1.2115e-08	1.1194e-08	1.1717e-08	1.0796e-08	1.2281e-08	1.3926e-08	1.2845e-08	1.2566e-08	1.1806e-08	1.2328e-08	1.1568e-08	1.1128e-08	1.1491e-08	1.1372e-08	1.0131e-08	1.0333e-08	1.1657e-08	1.2019e-08	1.0938e-08	8.7348e-09	1.054e-08
1.2157e-08	1.2359e-08	1.224e-08	1.2121e-08	1.2002e-08	1.2525e-08	1.1764e-08	1.1004e-08	1.2649e-08	1.4615e-08	1.5137e-08	1.4377e-08	1.2815e-08	1.1895e-08	1.1455e-08	1.1497e-08	1.2821e-08	1.4466e-08	1.4507e-08	1.2625e-08	1.1865e-08	1.3189e-08	1.8041e-08	1.68e-08	1.187e-08	1.1271e-08	1.1793e-08	1.2797e-08	1.2678e-08	1.1918e-08	1.244e-08	1.184e-08	1.076e-08	1.3046e-08	1.3087e-08	1.2167e-08	1.2208e-08	1.1448e-08	1.1009e-08	1.089e-08	1.2054e-08	1.2576e-08	1.2939e-08	1.2659e-08	1.1258e-08	1.2261e-08	1.2624e-08	1.1382e-08	9.6602e-09	1.0824e-08
1.2601e-08	1.2803e-08	1.3165e-08	1.2405e-08	1.1324e-08	1.1045e-08	1.0285e-08	1.0326e-08	1.165e-08	1.3456e-08	1.3818e-08	1.3378e-08	1.326e-08	1.2339e-08	1.1258e-08	1.2101e-08	1.3426e-08	1.4429e-08	1.431e-08	1.2268e-08	1.1026e-08	1.5557e-08	1.7202e-08	1.2915e-08	1.2315e-08	1.4922e-08	1.4001e-08	1.0996e-08	1.1198e-08	1.2362e-08	1.2404e-08	1.2124e-08	1.1364e-08	1.4292e-08	1.3051e-08	1.1168e-08	1.0568e-08	9.9685e-09	1.0972e-08	1.1495e-08	1.1857e-08	1.1898e-08	1.194e-08	1.2783e-08	1.1702e-08	1.1583e-08	1.2266e-08	1.1987e-08	1.1067e-08	1.1268e-08
1.2885e-08	1.2766e-08	1.2647e-08	1.1567e-08	1.0005e-08	9.5652e-09	1.0088e-08	1.045e-08	1.1133e-08	1.1976e-08	1.2178e-08	1.27e-08	1.2742e-08	1.2944e-08	1.2023e-08	1.1584e-08	1.3549e-08	1.4232e-08	1.3312e-08	1.1429e-08	1.1471e-08	1.6483e-08	1.5883e-08	1.8009e-08	2.1097e-08	2.4025e-08	2.3906e-08	1.9618e-08	1.501e-08	1.1043e-08	1.2046e-08	1.1286e-08	1.1328e-08	1.3133e-08	1.2052e-08	1.0169e-08	8.9283e-09	8.6491e-09	1.0294e-08	1.1458e-08	1.198e-08	1.122e-08	1.1422e-08	1.1784e-08	1.1505e-08	1.2028e-08	1.3512e-08	1.3394e-08	1.1671e-08	1.043e-08
1.1886e-08	1.1767e-08	1.1007e-08	9.4454e-09	9.3266e-09	1.0651e-08	1.1013e-08	1.0894e-08	1.1417e-08	1.1779e-08	1.1821e-08	1.2183e-08	1.2064e-08	1.2747e-08	1.2949e-08	1.2349e-08	1.239e-08	1.2913e-08	1.1992e-08	1.0591e-08	1.1755e-08	1.5965e-08	2.0656e-08	2.7112e-08	3.1482e-08	3.4731e-08	3.4131e-08	3.0485e-08	2.5555e-08	1.8863e-08	1.2811e-08	1.2853e-08	1.2253e-08	1.2936e-08	1.3138e-08	9.4914e-09	8.8916e-09	9.0934e-09	9.616e-09	1.094e-08	1.034e-08	1.0703e-08	1.0584e-08	1.0946e-08	1.1629e-08	1.151e-08	1.3315e-08	1.3196e-08	1.1314e-08	1.0554e-08
1.0888e-08	1.2372e-08	1.1131e-08	9.5691e-09	1.0252e-08	1.1095e-08	1.258e-08	1.214e-08	1.2663e-08	1.2063e-08	1.2746e-08	1.1344e-08	1.2989e-08	1.255e-08	1.3233e-08	1.2633e-08	1.1552e-08	1.2876e-08	1.1314e-08	1.2318e-08	1.2039e-08	1.8815e-08	2.7835e-08	3.4771e-08	4.0425e-08	4.1909e-08	4.3073e-08	3.9748e-08	3.4338e-08	2.9409e-08	1.8547e-08	1.8107e-08	1.5583e-08	1.5465e-08	1.3582e-08	8.3324e-09	1.0458e-08	1.1783e-08	1.1984e-08	1.1224e-08	1.0304e-08	9.3832e-09	1.0226e-08	1.107e-08	1.0951e-08	1.0191e-08	1.1996e-08	1.1236e-08	1.0636e-08	1.0838e-08
1.1492e-08	1.0732e-08	9.9719e-09	1.1296e-08	1.23e-08	1.2021e-08	1.2383e-08	1.4028e-08	1.455e-08	1.3309e-08	1.2709e-08	1.1789e-08	1.2311e-08	1.2673e-08	1.2875e-08	1.2436e-08	1.2157e-08	1.316e-08	1.2721e-08	1.3243e-08	1.4888e-08	1.9419e-08	3.0524e-08	4.0347e-08	4.6481e-08	5.0371e-08	4.9931e-08	4.6285e-08	4.0875e-08	3.4503e-08	2.6046e-08	2.1598e-08	2.0357e-08	1.3825e-08	1.0339e-08	8.6164e-09	1.1223e-08	1.2387e-08	1.2749e-08	1.1508e-08	1.0588e-08	1.095e-08	1.1152e-08	1.1033e-08	1.0593e-08	1.0795e-08	1.1959e-08	1.0878e-08	1.0118e-08	1.1603e-08
1.2097e-08	1.0535e-08	1.0416e-08	1.2542e-08	1.3065e-08	1.2144e-08	1.2987e-08	1.3991e-08	1.4193e-08	1.3433e-08	1.2512e-08	1.1752e-08	1.2114e-08	1.2476e-08	1.2358e-08	1.2399e-08	1.2761e-08	1.4086e-08	1.4287e-08	1.4008e-08	1.9822e-08	2.8041e-08	3.6099e-08	4.3677e-08	5.0613e-08	5.4824e-08	5.4384e-08	5.0577e-08	4.3724e-08	3.4306e-08	2.7613e-08	2.2684e-08	1.4388e-08	1.0741e-08	8.3778e-09	9.7021e-09	1.1507e-08	1.2671e-08	1.3354e-08	1.2273e-08	1.0872e-08	1.0272e-08	1.0634e-08	1.0515e-08	1.0877e-08	1.0438e-08	1.08e-08	1.0521e-08	9.7608e-09	1.1406e-08
1.2541e-08	1.0498e-08	1.0219e-08	1.1383e-08	1.1745e-08	1.1146e-08	1.1187e-08	1.2191e-08	1.2553e-08	1.2274e-08	1.1834e-08	1.1555e-08	1.2078e-08	1.26e-08	1.2481e-08	1.2202e-08	1.2564e-08	1.3408e-08	1.4892e-08	1.6537e-08	2.1549e-08	2.9127e-08	3.7827e-08	4.5083e-08	5.1058e-08	5.5108e-08	5.547e-08	5.1342e-08	4.4169e-08	3.3147e-08	1.7635e-08	1.3347e-08	1.0663e-08	9.2617e-09	7.3791e-09	9.5051e-09	1.131e-08	1.2154e-08	1.2355e-08	1.1756e-08	1.0835e-08	1.0556e-08	1.0597e-08	9.5166e-09	1.036e-08	1.0401e-08	1.1405e-08	1.0965e-08	9.4035e-09	9.6053e-09
1.1703e-08	1.0141e-08	9.5412e-09	1.0705e-08	1.1067e-08	1.0628e-08	1.0669e-08	1.1994e-08	1.1714e-08	1.1756e-08	1.2118e-08	1.216e-08	1.2362e-08	1.1922e-08	1.2284e-08	1.2326e-08	1.2367e-08	1.289e-08	1.4695e-08	1.4416e-08	1.6863e-08	2.46e-08	3.3621e-08	4.2642e-08	4.9417e-08	5.2024e-08	5.1745e-08	4.7297e-08	3.9482e-08	2.9582e-08	1.3109e-08	7.3782e-09	7.4197e-09	6.8199e-09	7.0218e-09	9.6287e-09	9.9909e-09	1.0513e-08	1.1357e-08	1.0917e-08	1.0638e-08	1.084e-08	1.04e-08	9.3195e-09	1.0002e-08	1.1166e-08	1.2811e-08	1.1891e-08	1.0008e-08	1.0531e-08
1.2628e-08	1.0585e-08	9.9856e-09	1.0668e-08	1.1351e-08	1.2034e-08	1.1595e-08	1.2117e-08	1.1838e-08	1.2521e-08	1.2723e-08	1.1802e-08	1.1202e-08	1.1244e-08	1.1767e-08	1.1327e-08	1.1529e-08	1.2532e-08	1.4017e-08	1.3578e-08	1.2657e-08	1.6226e-08	2.6209e-08	3.6191e-08	4.3288e-08	4.7017e-08	4.77e-08	4.2931e-08	3.4475e-08	2.1849e-08	1.4195e-08	1.0869e-08	9.1468e-09	6.4625e-09	8.9092e-09	9.111e-09	8.9922e-09	1.2882e-08	1.1961e-08	1.0881e-08	9.96e-09	9.8412e-09	9.4017e-09	9.1225e-09	9.8054e-09	1.129e-08	1.2775e-08	1.2014e-08	9.9715e-09	1.0654e-08
1.3874e-08	1.2473e-08	1.1071e-08	1.2075e-08	1.3559e-08	1.328e-08	1.1718e-08	1.1119e-08	1.1801e-08	1.1843e-08	1.1564e-08	1.0643e-08	1.0524e-08	1.0887e-08	1.1409e-08	1.1611e-08	1.1492e-08	1.1694e-08	1.3018e-08	1.3862e-08	1.2139e-08	1.2341e-08	1.6552e-08	2.5733e-08	3.4112e-08	4.0407e-08	4.1731e-08	3.5359e-08	2.6742e-08	1.7644e-08	1.4318e-08	1.2917e-08	1.0714e-08	9.793e-09	1.1438e-08	1.18e-08	1.1361e-08	1.2845e-08	1.2726e-08	1.1646e-08	1.0404e-08	1.0286e-08	1.0167e-08	1.0208e-08	1.041e-08	1.1093e-08	1.1455e-08	1.0695e-08	1.0897e-08	1.1099e-08
1.4158e-08	1.2115e-08	1.1516e-08	1.3321e-08	1.4645e-08	1.3885e-08	1.2163e-08	1.1403e-08	1.1284e-08	1.1325e-08	1.1046e-08	1.0767e-08	1.1129e-08	1.1331e-08	1.1212e-08	1.1574e-08	1.1456e-08	1.1818e-08	1.2821e-08	1.2863e-08	1.1461e-08	1.022e-08	9.7806e-09	1.5915e-08	2.0767e-08	2.9467e-08	3.6403e-08	3.0191e-08	2.2376e-08	1.6325e-08	1.5083e-08	1.4163e-08	1.2441e-08	1.2001e-08	1.3646e-08	1.4169e-08	1.3729e-08	1.2969e-08	1.2529e-08	1.1769e-08	1.1971e-08	1.1532e-08	1.1413e-08	1.1935e-08	1.1496e-08	1.0736e-08	1.0296e-08	1.0979e-08	1.1502e-08	1.2024e-08
1.348e-08	1.1598e-08	1.1158e-08	1.2964e-08	1.3807e-08	1.3848e-08	1.3248e-08	1.1847e-08	1.0926e-08	1.0647e-08	1.133e-08	1.1532e-08	1.1734e-08	1.1775e-08	1.2779e-08	1.2339e-08	1.2221e-08	1.2262e-08	1.1983e-08	1.1543e-08	1.1264e-08	1.0825e-08	9.5836e-09	8.8234e-09	1.0789e-08	1.5961e-08	2.7227e-08	2.6306e-08	2.1538e-08	1.6929e-08	1.4245e-08	1.3324e-08	1.3206e-08	1.2285e-08	1.377e-08	1.3972e-08	1.3211e-08	1.2131e-08	1.2012e-08	1.2534e-08	1.3057e-08	1.2136e-08	1.1055e-08	1.1097e-08	1.0818e-08	1.102e-08	1.0099e-08	1.1744e-08	1.3389e-08	1.2789e-08
1.2001e-08	1.108e-08	1.0801e-08	1.1965e-08	1.3129e-08	1.4293e-08	1.3853e-08	1.3574e-08	1.1691e-08	1.1092e-08	1.2255e-08	1.1816e-08	1.1857e-08	1.2059e-08	1.2903e-08	1.3585e-08	1.3467e-08	1.3829e-08	1.355e-08	1.2148e-08	1.235e-08	1.1429e-08	1.083e-08	9.5884e-09	1.0592e-08	1.1916e-08	1.4042e-08	2.162e-08	2.2944e-08	2.2344e-08	1.6132e-08	1.2326e-08	1.349e-08	1.2569e-08	1.1969e-08	1.2171e-08	1.2373e-08	1.2735e-08	1.2456e-08	1.2979e-08	1.286e-08	1.21e-08	1.1019e-08	1.0098e-08	9.9794e-09	1.2105e-08	1.1826e-08	1.1707e-08	1.2871e-08	1.3073e-08
1.1804e-08	1.0562e-08	1.1085e-08	1.2569e-08	1.3092e-08	1.3775e-08	1.3496e-08	1.3537e-08	1.1975e-08	1.1215e-08	1.2219e-08	1.21e-08	1.134e-08	1.09e-08	1.2225e-08	1.3068e-08	1.4232e-08	1.4594e-08	1.4154e-08	1.2913e-08	1.3275e-08	1.2034e-08	1.1755e-08	1.1155e-08	1.0555e-08	1.1559e-08	1.2402e-08	1.3085e-08	1.4249e-08	1.7658e-08	1.9463e-08	1.3251e-08	1.3132e-08	1.3334e-08	1.1291e-08	1.0691e-08	1.1855e-08	1.318e-08	1.3221e-08	1.214e-08	1.2021e-08	1.1101e-08	1.1784e-08	1.1024e-08	1.0744e-08	1.287e-08	1.2752e-08	1.1991e-08	1.1873e-08	1.1754e-08
1.1767e-08	1.1007e-08	1.2491e-08	1.3174e-08	1.3216e-08	1.2456e-08	1.2337e-08	1.1577e-08	1.1458e-08	1.2461e-08	1.2984e-08	1.2384e-08	1.0982e-08	1.0543e-08	1.0745e-08	1.2069e-08	1.4355e-08	1.4718e-08	1.3316e-08	1.2876e-08	1.388e-08	1.2639e-08	1.1718e-08	1.1439e-08	1.0839e-08	1.1843e-08	1.3327e-08	1.3529e-08	1.325e-08	1.5697e-08	1.8464e-08	1.5139e-08	1.4859e-08	1.2977e-08	1.1255e-08	1.0013e-08	1.1177e-08	1.202e-08	1.2383e-08	1.0981e-08	1.0702e-08	1.1225e-08	1.303e-08	1.0827e-08	1.0708e-08	1.1872e-08	1.2715e-08	1.2436e-08	1.1355e-08	1.0915e-08
1.1249e-08	1.1772e-08	1.2615e-08	1.2977e-08	1.2217e-08	1.1296e-08	1.1178e-08	1.0898e-08	1.1742e-08	1.4028e-08	1.4551e-08	1.363e-08	1.2549e-08	1.1629e-08	1.1029e-08	1.2032e-08	1.2876e-08	1.3077e-08	1.2478e-08	1.2198e-08	1.24e-08	1.1961e-08	1.2002e-08	1.1723e-08	1.1765e-08	1.3249e-08	1.4253e-08	1.3172e-08	1.2412e-08	1.4377e-08	1.6984e-08	1.7667e-08	1.4502e-08	1.2299e-08	1.1539e-08	1.0778e-08	1.0499e-08	1.0541e-08	1.0422e-08	9.3411e-09	1.0345e-08	1.3112e-08	1.3153e-08	1.079e-08	1.1312e-08	1.1514e-08	1.2037e-08	1.1918e-08	1.1799e-08	1.0398e-08
1.2175e-08	1.2056e-08	1.2258e-08	1.2299e-08	1.1379e-08	1.142e-08	1.1782e-08	1.1824e-08	1.2827e-08	1.4312e-08	1.4514e-08	1.4395e-08	1.3635e-08	1.3035e-08	1.2435e-08	1.1835e-08	1.2037e-08	1.1117e-08	1.1158e-08	1.152e-08	1.1562e-08	1.1283e-08	1.1645e-08	1.2168e-08	1.3011e-08	1.4335e-08	1.4216e-08	1.3296e-08	1.3017e-08	1.4501e-08	1.9192e-08	2.0036e-08	1.5588e-08	1.2903e-08	1.3586e-08	1.3147e-08	1.1264e-08	9.3817e-09	8.4612e-09	9.1441e-09	1.1591e-08	1.4999e-08	1.1994e-08	1.0753e-08	1.1436e-08	1.244e-08	1.1198e-08	1.108e-08	1.1763e-08	1.0201e-08
1.31e-08	1.25e-08	1.2702e-08	1.2743e-08	1.1663e-08	1.2666e-08	1.399e-08	1.3391e-08	1.2791e-08	1.3634e-08	1.3194e-08	1.4358e-08	1.44e-08	1.38e-08	1.2559e-08	1.1157e-08	1.1199e-08	1.2042e-08	1.1442e-08	1.1163e-08	1.1205e-08	1.1406e-08	1.1448e-08	1.165e-08	1.1852e-08	1.3336e-08	1.3698e-08	1.3099e-08	1.298e-08	1.3021e-08	1.4987e-08	1.9839e-08	1.7315e-08	1.3027e-08	1.4512e-08	1.4072e-08	1.235e-08	9.1847e-09	8.2642e-09	1.023e-08	1.3318e-08	1.5283e-08	1.2118e-08	1.0075e-08	1.0758e-08	1.1601e-08	9.8791e-09	1.0081e-08	1.1726e-08	1.1126e-08
1.3224e-08	1.2784e-08	1.2665e-08	1.3188e-08	1.2588e-08	1.3431e-08	1.4435e-08	1.4316e-08	1.2754e-08	1.2315e-08	1.2356e-08	1.336e-08	1.4363e-08	1.3282e-08	1.156e-08	1.1762e-08	1.3247e-08	1.3929e-08	1.3009e-08	1.273e-08	1.2611e-08	1.2171e-08	1.1251e-08	1.1613e-08	1.1174e-08	1.1696e-08	1.2219e-08	1.1298e-08	1.1179e-08	1.1702e-08	1.2545e-08	1.6756e-08	1.8882e-08	1.4113e-08	1.4315e-08	1.4677e-08	1.2313e-08	9.148e-09	9.3499e-09	1.2278e-08	1.4724e-08	1.5567e-08	1.1761e-08	9.7178e-09	1.0401e-08	1.0923e-08	1.1125e-08	1.1487e-08	1.2972e-08	1.3494e-08
1.3187e-08	1.2908e-08	1.2629e-08	1.267e-08	1.175e-08	1.2272e-08	1.3276e-08	1.2836e-08	1.2236e-08	1.2599e-08	1.2319e-08	1.2361e-08	1.2883e-08	1.1803e-08	1.0722e-08	1.2046e-08	1.321e-08	1.4695e-08	1.4255e-08	1.3014e-08	1.3376e-08	1.2455e-08	1.0894e-08	1.1095e-08	1.1618e-08	1.1018e-08	1.0098e-08	1.0139e-08	1.1143e-08	1.2146e-08	1.2508e-08	1.4153e-08	1.8364e-08	1.5519e-08	1.524e-08	1.432e-08	1.1956e-08	9.2717e-09	1.0436e-08	1.3524e-08	1.7734e-08	1.6172e-08	1.1083e-08	1.0804e-08	1.0845e-08	1.1047e-08	1.1569e-08	1.2092e-08	1.3577e-08	1.3778e-08
1.2669e-08	1.3031e-08	1.2432e-08	1.103e-08	1.1232e-08	1.0792e-08	1.0994e-08	1.0715e-08	1.252e-08	1.2402e-08	1.1802e-08	1.1362e-08	1.1243e-08	1.0163e-08	1.0685e-08	1.217e-08	1.2692e-08	1.3696e-08	1.3737e-08	1.3779e-08	1.3339e-08	1.1938e-08	1.1498e-08	1.1379e-08	1.0619e-08	9.8591e-09	9.2593e-09	9.6215e-09	1.2068e-08	1.2911e-08	1.2953e-08	1.2674e-08	1.7525e-08	1.5964e-08	1.5684e-08	1.4283e-08	1.1599e-08	9.5557e-09	1.1521e-08	1.5251e-08	1.882e-08	1.5975e-08	1.1848e-08	1.221e-08	1.177e-08	1.1491e-08	1.1853e-08	1.2376e-08	1.3219e-08	1.2459e-08
1.2793e-08	1.3155e-08	1.2074e-08	1.0833e-08	1.1035e-08	1.1237e-08	1.0797e-08	1.0678e-08	1.2323e-08	1.3487e-08	1.3529e-08	1.2288e-08	1.0405e-08	1.0286e-08	1.2091e-08	1.3095e-08	1.2976e-08	1.3178e-08	1.338e-08	1.3421e-08	1.2661e-08	1.2222e-08	1.2584e-08	1.2305e-08	1.1224e-08	9.8224e-09	1.0345e-08	1.1028e-08	1.2673e-08	1.3035e-08	1.3077e-08	1.3439e-08	1.5725e-08	1.6408e-08	1.5808e-08	1.4246e-08	1.1081e-08	1.016e-08	1.1805e-08	1.6817e-08	2.0066e-08	1.658e-08	1.2773e-08	1.3456e-08	1.2215e-08	1.1134e-08	1.0694e-08	1.1217e-08	1.206e-08	1.114e-08
1.2436e-08	1.2156e-08	1.1717e-08	1.2079e-08	1.164e-08	1.2002e-08	1.1242e-08	1.1123e-08	1.1645e-08	1.313e-08	1.4294e-08	1.3053e-08	1.0689e-08	1.1051e-08	1.2857e-08	1.3379e-08	1.3581e-08	1.3141e-08	1.2862e-08	1.2743e-08	1.1983e-08	1.1544e-08	1.2547e-08	1.291e-08	1.1989e-08	1.0587e-08	1.0148e-08	1.1472e-08	1.3117e-08	1.364e-08	1.32e-08	1.1959e-08	1.4566e-08	1.7013e-08	1.6413e-08	1.4049e-08	1.0724e-08	9.4823e-09	1.241e-08	1.8705e-08	1.8426e-08	1.51e-08	1.2416e-08	1.374e-08	1.2499e-08	1.0777e-08	9.6957e-09	9.7372e-09	1.0741e-08	1.1424e-08
1.1597e-08	1.1639e-08	1.168e-08	1.2042e-08	1.1603e-08	1.1965e-08	1.2648e-08	1.2208e-08	1.209e-08	1.2773e-08	1.3936e-08	1.3337e-08	1.0973e-08	1.1816e-08	1.282e-08	1.3503e-08	1.3384e-08	1.2624e-08	1.2184e-08	1.1584e-08	1.1626e-08	1.1507e-08	1.2831e-08	1.3194e-08	1.2914e-08	1.023e-08	1.0111e-08	1.2398e-08	1.308e-08	1.3122e-08	1.2362e-08	1.1281e-08	1.2445e-08	1.6014e-08	1.6697e-08	1.2569e-08	1.0527e-08	9.7663e-09	1.3656e-08	1.9309e-08	1.5823e-08	1.2338e-08	1.286e-08	1.2741e-08	1.0859e-08	9.6175e-09	8.8573e-09	1.0342e-08	1.1666e-08	1.3151e-08
1.1881e-08	1.2243e-08	1.2285e-08	1.1685e-08	1.1727e-08	1.2409e-08	1.3894e-08	1.4096e-08	1.3175e-08	1.2255e-08	1.1815e-08	1.1857e-08	1.1257e-08	1.2902e-08	1.3104e-08	1.3626e-08	1.3027e-08	1.3068e-08	1.2468e-08	1.0906e-08	1.0788e-08	1.131e-08	1.2634e-08	1.2997e-08	1.2557e-08	1.1316e-08	1.0716e-08	1.188e-08	1.2883e-08	1.2604e-08	1.1523e-08	1.0282e-08	1.2729e-08	1.5656e-08	1.5858e-08	1.2212e-08	1.1452e-08	1.1654e-08	1.5383e-08	1.9754e-08	1.3221e-08	1.2942e-08	1.3785e-08	1.1743e-08	1.0181e-08	9.2601e-09	9.6223e-09	1.1909e-08	1.3874e-08	1.4878e-08
1.3608e-08	1.3169e-08	1.1607e-08	1.1007e-08	1.2331e-08	1.3335e-08	1.514e-08	1.5021e-08	1.362e-08	1.1416e-08	1.0496e-08	1.1019e-08	1.1541e-08	1.2384e-08	1.2746e-08	1.2788e-08	1.2669e-08	1.2871e-08	1.1951e-08	1.1351e-08	1.0751e-08	1.0632e-08	1.1475e-08	1.2799e-08	1.3001e-08	1.2722e-08	1.2122e-08	1.1362e-08	1.2045e-08	1.2087e-08	1.1006e-08	1.0406e-08	1.3173e-08	1.5459e-08	1.502e-08	1.1694e-08	1.2217e-08	1.2258e-08	1.7591e-08	1.8915e-08	1.1742e-08	1.2425e-08	1.2626e-08	1.2187e-08	1.1908e-08	1.1308e-08	1.0708e-08	1.3315e-08	1.512e-08	1.5963e-08
1.3892e-08	1.2651e-08	1.0608e-08	1.1131e-08	1.2615e-08	1.3138e-08	1.334e-08	1.3061e-08	1.1659e-08	1.0097e-08	9.9783e-09	1.1623e-08	1.2466e-08	1.1867e-08	1.1427e-08	1.1308e-08	1.2312e-08	1.2674e-08	1.2074e-08	1.1955e-08	1.0875e-08	1.0275e-08	1.1118e-08	1.2763e-08	1.3125e-08	1.3006e-08	1.2887e-08	1.1486e-08	1.1688e-08	1.205e-08	1.0969e-08	1.053e-08	1.1373e-08	1.398e-08	1.3861e-08	1.1177e-08	1.1539e-08	1.2863e-08	1.8998e-08	1.6955e-08	1.0583e-08	1.2067e-08	1.2429e-08	1.215e-08	1.2031e-08	1.2073e-08	1.0832e-08	1.2797e-08	1.4442e-08	1.4804e-08
1.1931e-08	1.0851e-08	1.0251e-08	1.1735e-08	1.2899e-08	1.262e-08	1.2341e-08	1.1901e-08	1.034e-08	9.9001e-09	1.0904e-08	1.2228e-08	1.2911e-08	1.183e-08	1.0589e-08	1.0149e-08	1.1473e-08	1.2156e-08	1.2198e-08	1.2079e-08	1.0838e-08	1.0719e-08	1.06e-08	1.1604e-08	1.2607e-08	1.2809e-08	1.3011e-08	1.177e-08	1.1491e-08	1.1372e-08	1.0451e-08	1.0493e-08	1.1015e-08	1.2981e-08	1.3023e-08	1.114e-08	1.1342e-08	1.6033e-08	2.0564e-08	1.3872e-08	9.9045e-09	1.0908e-08	1.1591e-08	1.2114e-08	1.2155e-08	1.2036e-08	1.1116e-08	1.2761e-08	1.2802e-08	1.124e-08
1.0612e-08	1.0333e-08	1.0855e-08	1.234e-08	1.3344e-08	1.2904e-08	1.2304e-08	1.1384e-08	1.0303e-08	1.0665e-08	1.0867e-08	1.2031e-08	1.2393e-08	1.1633e-08	1.0873e-08	1.0433e-08	1.1757e-08	1.228e-08	1.2963e-08	1.2203e-08	1.0961e-08	1.0843e-08	1.1526e-08	1.2369e-08	1.3533e-08	1.3414e-08	1.3135e-08	1.2535e-08	1.2256e-08	1.1656e-08	1.0896e-08	1.1098e-08	1.0979e-08	1.2463e-08	1.2345e-08	1.2226e-08	1.2909e-08	1.9043e-08	1.9886e-08	1.1911e-08	1.099e-08	1.1032e-08	1.1073e-08	1.2237e-08	1.292e-08	1.216e-08	1.0758e-08	1.1762e-08	1.0841e-08	9.4399e-09
1.0575e-08	1.0296e-08	1.2102e-08	1.3426e-08	1.3948e-08	1.3509e-08	1.323e-08	1.1988e-08	1.0747e-08	1.0468e-08	1.0991e-08	1.1032e-08	1.1715e-08	1.1596e-08	1.2279e-08	1.184e-08	1.2202e-08	1.2404e-08	1.2445e-08	1.2487e-08	1.1406e-08	1.0806e-08	1.1008e-08	1.2332e-08	1.3817e-08	1.3858e-08	1.2938e-08	1.2659e-08	1.2219e-08	1.21e-08	1.2462e-08	1.3306e-08	1.2545e-08	1.1625e-08	1.1987e-08	1.3792e-08	1.5918e-08	2.1732e-08	1.6643e-08	1.1714e-08	1.1595e-08	1.1476e-08	1.1357e-08	1.2842e-08	1.3364e-08	1.2765e-08	1.1363e-08	1.0924e-08	9.3617e-09	9.2428e-09
1.1982e-08	1.1542e-08	1.2867e-08	1.371e-08	1.3912e-08	1.4113e-08	1.4155e-08	1.2593e-08	1.1673e-08	1.1233e-08	1.0954e-08	1.0835e-08	1.1358e-08	1.172e-08	1.3525e-08	1.3406e-08	1.2005e-08	1.1726e-08	1.1767e-08	1.1648e-08	1.0888e-08	1.093e-08	1.1452e-08	1.2616e-08	1.4902e-08	1.5104e-08	1.3061e-08	1.2301e-08	1.2824e-08	1.2545e-08	1.3067e-08	1.359e-08	1.315e-08	1.1588e-08	1.2111e-08	1.3114e-08	1.8607e-08	2.1695e-08	1.5484e-08	1.3441e-08	1.1719e-08	1.0798e-08	1.2122e-08	1.3286e-08	1.2366e-08	1.1766e-08	1.1647e-08	1.1368e-08	9.1646e-09	8.5648e-09
1.2266e-08	1.2628e-08	1.283e-08	1.3513e-08	1.3875e-08	1.4077e-08	1.3477e-08	1.2396e-08	1.1957e-08	1.1357e-08	1.1238e-08	1.1119e-08	1.1161e-08	1.2164e-08	1.3328e-08	1.3851e-08	1.2289e-08	1.1529e-08	1.0929e-08	1.065e-08	1.1172e-08	1.0412e-08	1.1255e-08	1.306e-08	1.4705e-08	1.4747e-08	1.3185e-08	1.2585e-08	1.2466e-08	1.2027e-08	1.2068e-08	1.3072e-08	1.1831e-08	1.1071e-08	1.1272e-08	1.3559e-08	2.0976e-08	1.9254e-08	1.4485e-08	1.2602e-08	1.088e-08	1.0441e-08	1.1925e-08	1.2769e-08	1.2169e-08	1.189e-08	1.1771e-08	1.1812e-08	8.9676e-09	8.3678e-09
1.1908e-08	1.2431e-08	1.2954e-08	1.3957e-08	1.3678e-08	1.3719e-08	1.344e-08	1.3001e-08	1.2722e-08	1.1961e-08	1.1201e-08	1.1082e-08	1.1605e-08	1.2448e-08	1.249e-08	1.2211e-08	1.1771e-08	1.1813e-08	1.1694e-08	1.1735e-08	1.1777e-08	1.1337e-08	1.1379e-08	1.2703e-08	1.3386e-08	1.3909e-08	1.2347e-08	1.1747e-08	1.2109e-08	1.2151e-08	1.1871e-08	1.2554e-08	1.1634e-08	9.9115e-09	1.0755e-08	1.6889e-08	2.2382e-08	1.601e-08	1.2204e-08	1.0962e-08	1.1645e-08	1.1687e-08	1.237e-08	1.1128e-08	1.0529e-08	1.1372e-08	1.0291e-08	9.8515e-09	9.5723e-09	9.6138e-09
1.091e-08	1.1753e-08	1.1634e-08	1.2317e-08	1.2679e-08	1.3041e-08	1.3243e-08	1.2964e-08	1.2845e-08	1.1764e-08	1.0844e-08	1.0404e-08	1.1087e-08	1.2091e-08	1.1972e-08	1.1372e-08	1.1734e-08	1.1616e-08	1.1336e-08	1.1538e-08	1.158e-08	1.1621e-08	1.2144e-08	1.2506e-08	1.1425e-08	1.1948e-08	1.1829e-08	1.2672e-08	1.2072e-08	1.1793e-08	1.1995e-08	1.2037e-08	1.1437e-08	1.1158e-08	1.2482e-08	1.9739e-08	2.0903e-08	1.3087e-08	1.0243e-08	1.1888e-08	1.2571e-08	1.2452e-08	1.2493e-08	1.029e-08	9.8506e-09	1.0854e-08	1.0415e-08	1.0937e-08	1.2101e-08	1.1501e-08
9.911e-09	9.9525e-09	9.6734e-09	1.0356e-08	1.1199e-08	1.1401e-08	1.1924e-08	1.1965e-08	1.1847e-08	1.1728e-08	1.0006e-08	9.566e-09	1.0249e-08	1.1734e-08	1.2897e-08	1.2779e-08	1.1217e-08	1.1098e-08	1.13e-08	1.1822e-08	1.1222e-08	1.2066e-08	1.2428e-08	1.1828e-08	1.1068e-08	1.0789e-08	1.1311e-08	1.1673e-08	1.1715e-08	1.1917e-08	1.1477e-08	1.2e-08	1.3805e-08	1.3045e-08	1.5011e-08	2.1786e-08	1.83e-08	1.1127e-08	1.0847e-08	1.2653e-08	1.3496e-08	1.3217e-08	1.2617e-08	1.0414e-08	1.0455e-08	1.1619e-08	1.2783e-08	1.3466e-08	1.3988e-08	1.3389e-08
1.0516e-08	1.0076e-08	9.797e-09	9.6782e-09	1.0521e-08	1.1044e-08	1.0604e-08	1.0967e-08	1.1489e-08	1.2332e-08	1.1091e-08	9.85e-09	1.0373e-08	1.1857e-08	1.3502e-08	1.2902e-08	1.1821e-08	1.1382e-08	1.0782e-08	1.0022e-08	1.1346e-08	1.251e-08	1.3674e-08	1.3395e-08	1.1993e-08	1.1233e-08	1.0794e-08	1.0194e-08	1.0556e-08	1.1559e-08	1.2403e-08	1.4208e-08	1.5212e-08	1.4451e-08	1.8181e-08	2.2551e-08	1.4897e-08	1.0769e-08	1.1773e-08	1.2937e-08	1.4421e-08	1.4623e-08	1.3382e-08	1.0858e-08	1.0419e-08	1.2705e-08	1.3869e-08	1.375e-08	1.3952e-08	1.3673e-08
8.8756e-09	9.2378e-09	9.7604e-09	1.0604e-08	1.0966e-08	1.1007e-08	1.137e-08	1.1571e-08	1.1453e-08	1.2456e-08	1.1055e-08	1.0134e-08	1.1458e-08	1.2622e-08	1.2664e-08	1.2705e-08	1.2266e-08	1.2307e-08	1.1066e-08	1.0146e-08	1.0989e-08	1.2794e-08	1.3637e-08	1.416e-08	1.3239e-08	1.28e-08	1.2521e-08	1.144e-08	1.1481e-08	1.2966e-08	1.4771e-08	1.5614e-08	1.5335e-08	1.5858e-08	2.1191e-08	2.027e-08	1.2294e-08	1.1695e-08	1.2057e-08	1.306e-08	1.4224e-08	1.4587e-08	1.3506e-08	1.1302e-08	1.0061e-08	1.1706e-08	1.3191e-08	1.2751e-08	1.2312e-08	1.2353e-08
8.8389e-09	9.3615e-09	1.1006e-08	1.0888e-08	1.1731e-08	1.065e-08	1.2135e-08	1.1374e-08	1.2218e-08	1.1938e-08	1.0858e-08	1.0899e-08	1.2223e-08	1.2906e-08	1.2146e-08	1.2669e-08	1.1267e-08	1.2271e-08	1.1831e-08	1.1873e-08	1.0471e-08	1.1635e-08	1.2158e-08	1.268e-08	1.3844e-08	1.4527e-08	1.4889e-08	1.3488e-08	1.2727e-08	1.4372e-08	1.6338e-08	1.5257e-08	1.4336e-08	1.8226e-08	2.2597e-08	1.5583e-08	1.2899e-08	1.3582e-08	1.2181e-08	1.3024e-08	1.2424e-08	1.2626e-08	1.1224e-08	1.0143e-08	9.0625e-09	1.183e-08	1.1711e-08	1.1913e-08	1.1954e-08	1.1034e-08
9.9246e-09	1.0287e-08	1.1451e-08	1.1973e-08	1.0892e-08	1.0293e-08	1.0655e-08	1.1177e-08	1.1219e-08	1.1902e-08	1.2104e-08	1.1664e-08	1.1866e-08	1.2068e-08	1.1468e-08	1.1349e-08	1.2192e-08	1.2875e-08	1.3237e-08	1.2958e-08	1.1717e-08	1.0476e-08	1.0838e-08	1.104e-08	1.2364e-08	1.4811e-08	1.5494e-08	1.313e-08	1.3332e-08	1.4817e-08	1.5018e-08	1.3777e-08	1.43e-08	2.1076e-08	1.8552e-08	1.4585e-08	1.3825e-08	1.3385e-08	1.1984e-08	1.1704e-08	1.0463e-08	1.0505e-08	1.0707e-08	9.9463e-09	9.6672e-09	1.1633e-08	1.2476e-08	1.2357e-08	1.1597e-08	1.0356e-08
1.1331e-08	1.1373e-08	1.1895e-08	1.1937e-08	1.1337e-08	1.1378e-08	1.0778e-08	1.0018e-08	1.1503e-08	1.3308e-08	1.367e-08	1.2429e-08	1.1028e-08	1.0267e-08	1.1271e-08	1.2435e-08	1.2957e-08	1.2518e-08	1.272e-08	1.2601e-08	1.2161e-08	1.1722e-08	1.1282e-08	1.1324e-08	1.2488e-08	1.4935e-08	1.4495e-08	1.2452e-08	1.2814e-08	1.3177e-08	1.2577e-08	1.1977e-08	1.6989e-08	2.1039e-08	1.4988e-08	1.4708e-08	1.3467e-08	1.1745e-08	1.0985e-08	9.9039e-09	9.7851e-09	9.987e-09	1.083e-08	1.0391e-08	1.1074e-08	1.2719e-08	1.276e-08	1.2e-08	1.0278e-08	9.3571e-09
1.3539e-08	1.2779e-08	1.25e-08	1.2221e-08	1.146e-08	1.2304e-08	1.1223e-08	9.9816e-09	1.2108e-08	1.4394e-08	1.4435e-08	1.2713e-08	1.1312e-08	9.9101e-09	1.1074e-08	1.2238e-08	1.1798e-08	1.2481e-08	1.2683e-08	1.2083e-08	1.2766e-08	1.2808e-08	1.1566e-08	1.1608e-08	1.3574e-08	1.5219e-08	1.4298e-08	1.2095e-08	1.1655e-08	1.1536e-08	1.1418e-08	1.2742e-08	2.0319e-08	1.8597e-08	1.3187e-08	1.2908e-08	1.2148e-08	1.1548e-08	1.1429e-08	1.0509e-08	1.1191e-08	1.0912e-08	1.1114e-08	1.0835e-08	1.1999e-08	1.2361e-08	1.2563e-08	1.2444e-08	1.1363e-08	9.6411e-09
1.3502e-08	1.4025e-08	1.2623e-08	1.1863e-08	1.2225e-08	1.1786e-08	1.0224e-08	1.0426e-08	1.1269e-08	1.3074e-08	1.2956e-08	1.2035e-08	1.1275e-08	9.8734e-09	1.0396e-08	1.1239e-08	1.1441e-08	1.1643e-08	1.2165e-08	1.2047e-08	1.2729e-08	1.2931e-08	1.153e-08	1.1892e-08	1.4018e-08	1.5182e-08	1.4101e-08	1.2058e-08	1.1138e-08	1.1179e-08	1.0098e-08	1.6072e-08	2.1084e-08	1.5193e-08	1.1868e-08	1.239e-08	1.2111e-08	1.103e-08	1.1072e-08	1.1915e-08	1.3079e-08	1.28e-08	1.1879e-08	1.2402e-08	1.2283e-08	1.0561e-08	1.0602e-08	1.1606e-08	1.1327e-08	1.0727e-08
1.2504e-08	1.1904e-08	1.1785e-08	1.2949e-08	1.3151e-08	1.2391e-08	1.0187e-08	1.1512e-08	1.1874e-08	1.1595e-08	1.1476e-08	1.1678e-08	1.1399e-08	1.0799e-08	1.1642e-08	1.1202e-08	1.1244e-08	1.0804e-08	1.1487e-08	1.2331e-08	1.2693e-08	1.2895e-08	1.1653e-08	1.2817e-08	1.4943e-08	1.5306e-08	1.3583e-08	1.154e-08	1.1742e-08	1.0982e-08	1.1344e-08	1.9082e-08	2.0086e-08	1.3874e-08	1.2953e-08	1.2674e-08	1.1914e-08	1.0032e-08	1.1195e-08	1.268e-08	1.3363e-08	1.3725e-08	1.2965e-08	1.3487e-08	1.2407e-08	1.0524e-08	1.0085e-08	1.0928e-08	1.0328e-08	9.8884e-09
1.0703e-08	1.0424e-08	1.1267e-08	1.3073e-08	1.3435e-08	1.2514e-08	1.0952e-08	1.2116e-08	1.2639e-08	1.2199e-08	1.192e-08	1.1962e-08	1.1683e-08	1.1884e-08	1.2086e-08	1.1326e-08	1.0887e-08	1.1409e-08	1.2894e-08	1.3577e-08	1.3458e-08	1.3018e-08	1.1937e-08	1.3422e-08	1.4907e-08	1.4788e-08	1.3226e-08	1.1824e-08	1.0744e-08	1.0945e-08	1.4354e-08	2.0328e-08	1.7484e-08	1.3837e-08	1.2917e-08	1.1355e-08	9.9533e-09	9.8345e-09	1.18e-08	1.3124e-08	1.3326e-08	1.3368e-08	1.3089e-08	1.329e-08	1.1568e-08	1.0006e-08	9.8875e-09	1.057e-08	9.4896e-09	9.0501e-09
9.5442e-09	1.0067e-08	1.091e-08	1.1593e-08	1.2596e-08	1.1516e-08	1.1717e-08	1.224e-08	1.3404e-08	1.3285e-08	1.3006e-08	1.2406e-08	1.1806e-08	1.2168e-08	1.2851e-08	1.177e-08	1.1491e-08	1.1533e-08	1.3659e-08	1.4983e-08	1.4063e-08	1.2821e-08	1.3344e-08	1.4989e-08	1.5832e-08	1.5553e-08	1.4151e-08	1.2269e-08	1.1028e-08	1.139e-08	1.7043e-08	2.0292e-08	1.5042e-08	1.332e-08	1.1277e-08	1.0035e-08	1.0077e-08	1.2043e-08	1.3207e-08	1.3088e-08	1.2328e-08	1.2209e-08	1.209e-08	1.1811e-08	1.1371e-08	9.3283e-09	8.8888e-09	1.0534e-08	1.0896e-08	1.1098e-08
9.9886e-09	1.0992e-08	1.1996e-08	1.1717e-08	1.1598e-08	1.212e-08	1.3124e-08	1.3646e-08	1.3367e-08	1.3248e-08	1.2168e-08	1.1888e-08	1.1128e-08	1.2452e-08	1.2815e-08	1.2375e-08	1.2417e-08	1.1977e-08	1.3782e-08	1.4305e-08	1.3866e-08	1.2624e-08	1.3949e-08	1.5273e-08	1.6276e-08	1.5035e-08	1.3634e-08	1.1591e-08	1.1151e-08	1.2956e-08	1.9572e-08	1.817e-08	1.1959e-08	1.2e-08	1.0118e-08	9.9988e-09	1.1002e-08	1.393e-08	1.4613e-08	1.3051e-08	1.2291e-08	1.137e-08	1.1572e-08	1.1293e-08	1.1976e-08	1.0093e-08	1.0135e-08	1.178e-08	1.134e-08	1.2504e-08
1.0914e-08	1.2399e-08	1.3402e-08	1.3444e-08	1.2683e-08	1.3527e-08	1.453e-08	1.5053e-08	1.4293e-08	1.225e-08	1.1169e-08	1.105e-08	1.1412e-08	1.1774e-08	1.2778e-08	1.3461e-08	1.3663e-08	1.2582e-08	1.3425e-08	1.4429e-08	1.3348e-08	1.2427e-08	1.3271e-08	1.3953e-08	1.4316e-08	1.4357e-08	1.2795e-08	1.1554e-08	1.1596e-08	1.5165e-08	2.0658e-08	1.4286e-08	1.0158e-08	1.052e-08	1.0402e-08	9.1604e-09	1.1126e-08	1.4855e-08	1.5057e-08	1.3976e-08	1.3377e-08	1.2456e-08	1.1696e-08	1.1256e-08	1.0496e-08	9.255e-09	1.0098e-08	1.1262e-08	1.1304e-08	1.2307e-08
1.1839e-08	1.2041e-08	1.3365e-08	1.3567e-08	1.2486e-08	1.4131e-08	1.4654e-08	1.4375e-08	1.3775e-08	1.1572e-08	1.033e-08	1.0853e-08	1.1215e-08	1.1096e-08	1.2421e-08	1.3585e-08	1.4267e-08	1.3187e-08	1.3549e-08	1.4713e-08	1.3632e-08	1.207e-08	1.2592e-08	1.2634e-08	1.3317e-08	1.432e-08	1.3721e-08	1.1998e-08	1.1238e-08	1.7373e-08	1.8857e-08	1.1844e-08	1.1725e-08	1.2408e-08	1.1327e-08	9.9255e-09	1.141e-08	1.2574e-08	1.3738e-08	1.41e-08	1.318e-08	1.2259e-08	1.182e-08	1.122e-08	1.0299e-08	8.5769e-09	9.5805e-09	1.0905e-08	1.0305e-08	1.0667e-08
1.2284e-08	1.2486e-08	1.2367e-08	1.1927e-08	1.1167e-08	1.2491e-08	1.3495e-08	1.3536e-08	1.2135e-08	1.1054e-08	1.0775e-08	1.0656e-08	1.0377e-08	1.0579e-08	1.1903e-08	1.3708e-08	1.391e-08	1.331e-08	1.4153e-08	1.4997e-08	1.3755e-08	1.1552e-08	1.2235e-08	1.3239e-08	1.4242e-08	1.5887e-08	1.5448e-08	1.3244e-08	1.2484e-08	1.8619e-08	1.7217e-08	1.2609e-08	1.4254e-08	1.4937e-08	1.2894e-08	1.1492e-08	1.2175e-08	1.2056e-08	1.1777e-08	1.246e-08	1.2341e-08	1.2383e-08	1.1302e-08	9.9003e-09	9.6211e-09	8.5403e-09	1.0025e-08	1.199e-08	1.0589e-08	1.1111e-08
1.2568e-08	1.1968e-08	1.217e-08	1.173e-08	1.081e-08	1.0531e-08	1.1534e-08	1.1896e-08	1.1457e-08	1.1659e-08	1.1861e-08	1.1742e-08	1.1142e-08	1.1344e-08	1.2027e-08	1.3191e-08	1.3713e-08	1.3274e-08	1.4277e-08	1.48e-08	1.3719e-08	1.1997e-08	1.2359e-08	1.4324e-08	1.5328e-08	1.5851e-08	1.5251e-08	1.2887e-08	1.341e-08	1.8903e-08	1.5417e-08	1.161e-08	1.4538e-08	1.5221e-08	1.3338e-08	1.1776e-08	1.1978e-08	1.1218e-08	1.1259e-08	1.1622e-08	1.1342e-08	1.1384e-08	1.0143e-08	1.0024e-08	1.0546e-08	8.1829e-09	9.0261e-09	1.035e-08	1.0232e-08	9.9524e-09
1.221e-08	1.2092e-08	1.1973e-08	1.1694e-08	1.0933e-08	1.0815e-08	1.1337e-08	1.186e-08	1.1901e-08	1.2584e-08	1.2465e-08	1.2507e-08	1.1747e-08	1.2429e-08	1.3593e-08	1.3956e-08	1.3676e-08	1.3397e-08	1.408e-08	1.3961e-08	1.272e-08	1.212e-08	1.3444e-08	1.4288e-08	1.3207e-08	1.2928e-08	1.329e-08	1.3973e-08	1.6259e-08	1.9507e-08	1.3135e-08	1.0291e-08	1.3539e-08	1.5024e-08	1.3141e-08	1.174e-08	1.114e-08	1.07e-08	1.2185e-08	1.2547e-08	1.1626e-08	1.1027e-08	9.3044e-09	1.0468e-08	1.0349e-08	9.4289e-09	1.0112e-08	1.0153e-08	1.0195e-08	9.595e-09
1.2174e-08	1.1734e-08	1.2096e-08	1.2779e-08	1.2019e-08	1.1259e-08	1.13e-08	1.1663e-08	1.2345e-08	1.2227e-08	1.2268e-08	1.1348e-08	1.0908e-08	1.2393e-08	1.3557e-08	1.2957e-08	1.2838e-08	1.3521e-08	1.3723e-08	1.2161e-08	1.0599e-08	1.1442e-08	1.2446e-08	1.2006e-08	1.317e-08	1.4655e-08	1.9346e-08	2.3236e-08	2.2476e-08	1.6745e-08	8.7694e-09	1.0094e-08	1.2701e-08	1.4346e-08	1.3104e-08	1.2024e-08	1.1103e-08	1.1145e-08	1.1988e-08	1.2029e-08	1.191e-08	1.115e-08	1.0711e-08	1.2195e-08	1.1916e-08	1.1316e-08	1.0235e-08	9.796e-09	9.9979e-09	9.879e-09
1.1977e-08	1.2018e-08	1.2861e-08	1.4506e-08	1.3586e-08	1.1864e-08	1.1424e-08	1.2107e-08	1.295e-08	1.203e-08	1.1911e-08	1.1792e-08	1.0871e-08	1.1234e-08	1.1436e-08	1.276e-08	1.3282e-08	1.3003e-08	1.3205e-08	1.1643e-08	9.4399e-09	9.8021e-09	1.1447e-08	1.678e-08	2.1151e-08	2.5361e-08	2.8128e-08	2.6727e-08	2.0836e-08	1.3501e-08	8.0914e-09	1.0538e-08	1.2985e-08	1.4469e-08	1.4992e-08	1.4071e-08	1.1868e-08	1.207e-08	1.1791e-08	1.1351e-08	1.1553e-08	1.0953e-08	1.0995e-08	1.3281e-08	1.4605e-08	1.3364e-08	1.084e-08	9.7593e-09	1.0442e-08	1.0323e-08
1.178e-08	1.134e-08	1.2664e-08	1.3508e-08	1.2908e-08	1.1506e-08	1.1387e-08	1.207e-08	1.3074e-08	1.2634e-08	1.1714e-08	1.2236e-08	1.1797e-08	1.248e-08	1.188e-08	1.1761e-08	1.2284e-08	1.2165e-08	1.2206e-08	1.0805e-08	9.2429e-09	1.1048e-08	1.8305e-08	2.5883e-08	3.1536e-08	3.6227e-08	3.7071e-08	3.5829e-08	3.1061e-08	2.3246e-08	1.2705e-08	1.0341e-08	1.3108e-08	1.4753e-08	1.5917e-08	1.4516e-08	1.1992e-08	1.1873e-08	1.1113e-08	1.0673e-08	1.0715e-08	9.9545e-09	1.0958e-08	1.3244e-08	1.4248e-08	1.2686e-08	1.1926e-08	1.1647e-08	9.7642e-09	1.0447e-08
1.1743e-08	1.0662e-08	1.1505e-08	1.2028e-08	1.1909e-08	1.163e-08	1.1671e-08	1.1873e-08	1.1754e-08	1.2117e-08	1.2479e-08	1.2841e-08	1.2883e-08	1.2764e-08	1.2645e-08	1.2686e-08	1.2888e-08	1.277e-08	1.1849e-08	1.0608e-08	1.0329e-08	1.5822e-08	2.4522e-08	3.2901e-08	3.9356e-08	4.3085e-08	4.2325e-08	4.1725e-08	3.7598e-08	3.1386e-08	2.1326e-08	1.0144e-08	1.1949e-08	1.3434e-08	1.4918e-08	1.3517e-08	1.1153e-08	1.0874e-08	1.0274e-08	1.0957e-08	1.0999e-08	9.7575e-09	1.1402e-08	1.3689e-08	1.341e-08	1.1687e-08	1.205e-08	1.145e-08	1.0048e-08	1.1533e-08
1.1546e-08	1.1748e-08	1.1789e-08	1.1029e-08	1.075e-08	1.1914e-08	1.2116e-08	1.1195e-08	1.1718e-08	1.1759e-08	1.1961e-08	1.2644e-08	1.3006e-08	1.2727e-08	1.2288e-08	1.2169e-08	1.2852e-08	1.2252e-08	1.1652e-08	1.1373e-08	1.3659e-08	2.1076e-08	3.0257e-08	3.8957e-08	4.4771e-08	4.7378e-08	4.774e-08	4.7461e-08	4.2853e-08	3.5198e-08	2.4817e-08	1.2673e-08	1.079e-08	1.2114e-08	1.2797e-08	1.2037e-08	1.1117e-08	1.18e-08	1.136e-08	1.0921e-08	1.0641e-08	1.0042e-08	1.2648e-08	1.3652e-08	1.2892e-08	1.2132e-08	1.2173e-08	1.0932e-08	1.1294e-08	1.1656e-08
1.183e-08	1.139e-08	1.1272e-08	1.0672e-08	9.9116e-09	1.0434e-08	1.1758e-08	1.0838e-08	1.136e-08	1.1723e-08	1.1604e-08	1.1966e-08	1.2168e-08	1.1568e-08	1.161e-08	1.2132e-08	1.1853e-08	1.2375e-08	1.2898e-08	1.3421e-08	1.715e-08	2.4086e-08	3.2946e-08	4.0364e-08	4.5376e-08	4.9426e-08	5.091e-08	4.7585e-08	4.2816e-08	3.6283e-08	2.7667e-08	1.2315e-08	1.0433e-08	1.2238e-08	1.1478e-08	1.168e-08	1.3164e-08	1.3527e-08	1.2927e-08	1.1846e-08	9.4823e-09	1.0326e-08	1.2451e-08	1.3295e-08	1.1893e-08	1.2095e-08	1.2137e-08	1.1697e-08	1.222e-08	1.194e-08
1.0831e-08	1.1033e-08	1.1235e-08	1.2239e-08	1.0516e-08	9.7561e-09	1.108e-08	1.0962e-08	1.1003e-08	1.1526e-08	1.2208e-08	1.209e-08	1.165e-08	1.1531e-08	1.1573e-08	1.2256e-08	1.1977e-08	1.2178e-08	1.3503e-08	1.4186e-08	1.6632e-08	2.1484e-08	2.858e-08	3.5998e-08	4.3254e-08	4.8427e-08	4.9751e-08	4.8029e-08	4.4222e-08	3.769e-08	2.6828e-08	1.1798e-08	1.1198e-08	1.1881e-08	1.1281e-08	1.2284e-08	1.409e-08	1.5254e-08	1.3852e-08	1.1328e-08	9.606e-09	1.077e-08	1.1453e-08	1.1975e-08	1.1696e-08	1.2058e-08	1.1619e-08	1.1179e-08	1.1702e-08	1.2224e-08
1.0314e-08	1.1638e-08	1.216e-08	1.156e-08	1.0319e-08	9.5591e-09	1.0563e-08	1.0283e-08	1.0325e-08	1.1329e-08	1.153e-08	1.1251e-08	1.1132e-08	1.1495e-08	1.2498e-08	1.2059e-08	1.1459e-08	1.1981e-08	1.2504e-08	1.1904e-08	1.3389e-08	1.9523e-08	2.662e-08	3.4197e-08	4.0813e-08	4.4221e-08	4.3942e-08	4.2861e-08	4.0337e-08	3.4767e-08	2.2302e-08	1.0318e-08	1.1803e-08	1.2966e-08	1.2367e-08	1.321e-08	1.4374e-08	1.4736e-08	1.3495e-08	1.081e-08	9.0883e-09	1.0733e-08	1.0454e-08	1.1137e-08	1.182e-08	1.2342e-08	1.2865e-08	1.1944e-08	1.1986e-08	1.2508e-08
1.0598e-08	1.1922e-08	1.1643e-08	1.0882e-08	1.0443e-08	1.0003e-08	1.0205e-08	1.0407e-08	9.647e-09	1.017e-08	1.1654e-08	1.2016e-08	1.1416e-08	1.1458e-08	1.2943e-08	1.1701e-08	1.1102e-08	1.1784e-08	1.1185e-08	1.0264e-08	1.0787e-08	1.5157e-08	2.1292e-08	2.903e-08	3.5645e-08	3.9374e-08	3.7652e-08	3.4647e-08	3.4368e-08	2.9599e-08	1.5852e-08	1.0281e-08	1.1445e-08	1.2449e-08	1.2971e-08	1.3654e-08	1.3215e-08	1.2775e-08	1.2015e-08	1.0934e-08	8.7309e-09	9.2535e-09	9.9363e-09	1.0299e-08	1.1943e-08	1.3268e-08	1.2828e-08	1.1587e-08	1.1308e-08	1.167e-08
1.1042e-08	1.1725e-08	1.0323e-08	9.8837e-09	1.0567e-08	1.0608e-08	1.0329e-08	1.1493e-08	1.0733e-08	1.0454e-08	1.1617e-08	1.23e-08	1.154e-08	1.2383e-08	1.2425e-08	1.2306e-08	1.2508e-08	1.1427e-08	1.0026e-08	9.2653e-09	1.1071e-08	1.0952e-08	1.4841e-08	2.0655e-08	2.5828e-08	2.7793e-08	2.8316e-08	2.5471e-08	2.5352e-08	2.2347e-08	1.2929e-08	1.1367e-08	1.0767e-08	1.3053e-08	1.4057e-08	1.3297e-08	1.2216e-08	1.0654e-08	1.0375e-08	9.9354e-09	9.1753e-09	9.6978e-09	9.579e-09	1.0743e-08	1.2709e-08	1.4033e-08	1.2792e-08	1.0749e-08	9.3471e-09	9.3886e-09
1.1005e-08	9.764e-09	9.3245e-09	9.5264e-09	9.8886e-09	1.0251e-08	1.0613e-08	1.1136e-08	1.0696e-08	1.0096e-08	1.0619e-08	1.1622e-08	1.2947e-08	1.3629e-08	1.3992e-08	1.3552e-08	1.199e-08	1.0749e-08	9.6682e-09	8.908e-09	1.1355e-08	1.1075e-08	9.9946e-09	1.2121e-08	1.4407e-08	1.5731e-08	1.6735e-08	2.1426e-08	2.4674e-08	1.5576e-08	1.2091e-08	1.133e-08	1.0891e-08	1.2536e-08	1.37e-08	1.2619e-08	1.1859e-08	9.6554e-09	1.0018e-08	9.4177e-09	9.6196e-09	1.0784e-08	1.1146e-08	1.0867e-08	1.1549e-08	1.2393e-08	1.1151e-08	9.7499e-09	8.8294e-09	9.5123e-09
9.8461e-09	8.7653e-09	9.2878e-09	9.9707e-09	1.0333e-08	1.0855e-08	1.0897e-08	1.0618e-08	1.0018e-08	8.9371e-09	1.0261e-08	1.2067e-08	1.3231e-08	1.4394e-08	1.4917e-08	1.3676e-08	1.1152e-08	1.0392e-08	9.3108e-09	8.5506e-09	1.1318e-08	1.2963e-08	1.1722e-08	1.016e-08	9.8806e-09	1.1526e-08	1.8622e-08	2.2832e-08	1.7102e-08	1.1852e-08	1.1252e-08	1.1775e-08	1.0694e-08	1.2178e-08	1.3182e-08	1.3384e-08	1.1662e-08	9.6187e-09	1.0141e-08	1.0022e-08	9.5829e-09	1.1228e-08	1.2552e-08	1.1311e-08	1.039e-08	1.0272e-08	9.6717e-09	9.7132e-09	1.0396e-08	1.0117e-08
9.3284e-09	1.0492e-08	1.1336e-08	1.1377e-08	1.1419e-08	1.2262e-08	1.3105e-08	1.1864e-08	1.0623e-08	9.0608e-09	1.1026e-08	1.2351e-08	1.3354e-08	1.4037e-08	1.3598e-08	1.2356e-08	1.0634e-08	1.0676e-08	1.0397e-08	1.0117e-08	1.1121e-08	1.3568e-08	1.3609e-08	1.2528e-08	1.1127e-08	1.3894e-08	2.1311e-08	2.0391e-08	1.3698e-08	1.2938e-08	1.2338e-08	1.1738e-08	1.1138e-08	1.2943e-08	1.4749e-08	1.479e-08	1.2427e-08	1.1025e-08	1.1067e-08	9.9858e-09	9.7066e-09	1.1031e-08	1.2034e-08	1.0793e-08	1.1316e-08	1.1197e-08	1.1559e-08	1.112e-08	1.084e-08	9.1183e-09
1.1376e-08	1.2861e-08	1.3223e-08	1.2302e-08	1.2504e-08	1.3187e-08	1.3389e-08	1.295e-08	1.1548e-08	9.1844e-09	9.707e-09	1.1192e-08	1.2035e-08	1.2076e-08	1.2278e-08	1.1358e-08	1.0437e-08	1.2242e-08	1.2765e-08	1.1524e-08	1.1726e-08	1.3852e-08	1.4534e-08	1.3935e-08	1.1892e-08	1.7866e-08	2.2878e-08	1.5704e-08	1.4303e-08	1.3863e-08	1.3263e-08	1.2503e-08	1.1743e-08	1.3548e-08	1.5353e-08	1.4593e-08	1.2711e-08	1.163e-08	1.1351e-08	1.027e-08	9.5096e-09	1.0834e-08	1.1998e-08	1.1398e-08	1.0958e-08	1.1641e-08	1.2003e-08	1.1724e-08	9.3607e-09	8.7609e-09
1.1821e-08	1.3626e-08	1.2705e-08	1.2266e-08	1.2147e-08	1.2509e-08	1.239e-08	1.2111e-08	1.087e-08	9.3081e-09	9.6703e-09	1.0353e-08	1.0715e-08	1.0436e-08	1.0798e-08	1.084e-08	1.0561e-08	1.3168e-08	1.4652e-08	1.277e-08	1.1368e-08	1.2372e-08	1.2734e-08	1.2455e-08	1.2657e-08	2.0395e-08	1.9795e-08	1.3743e-08	1.4747e-08	1.5269e-08	1.483e-08	1.3428e-08	1.2668e-08	1.4794e-08	1.5958e-08	1.4557e-08	1.2353e-08	1.0952e-08	1.0673e-08	9.1107e-09	8.6712e-09	1.0316e-08	1.132e-08	1.056e-08	1.0601e-08	1.1124e-08	1.1806e-08	1.0886e-08	8.2017e-09	8.7242e-09
9.8598e-09	1.1344e-08	1.1226e-08	1.1748e-08	1.1469e-08	1.2312e-08	1.2514e-08	1.2235e-08	1.0994e-08	1.0875e-08	1.1878e-08	1.208e-08	1.0358e-08	9.5979e-09	9.7997e-09	9.8412e-09	1.0684e-08	1.3291e-08	1.4936e-08	1.4176e-08	1.1652e-08	1.0732e-08	1.0613e-08	1.0654e-08	1.4223e-08	2.1641e-08	1.7193e-08	1.3867e-08	1.5352e-08	1.5874e-08	1.4633e-08	1.2911e-08	1.3273e-08	1.5078e-08	1.5761e-08	1.3878e-08	1.1194e-08	9.7927e-09	9.1928e-09	9.074e-09	9.1156e-09	8.8364e-09	8.7176e-09	9.4005e-09	9.6023e-09	9.4835e-09	1.0006e-08	1.0689e-08	9.127e-09	8.2065e-09
8.38e-09	9.2233e-09	1.0387e-08	1.107e-08	1.047e-08	1.1313e-08	1.1515e-08	1.1236e-08	1.1117e-08	1.2602e-08	1.3605e-08	1.3006e-08	1.1123e-08	1.0363e-08	1.0404e-08	1.0927e-08	1.1129e-08	1.3736e-08	1.5541e-08	1.4941e-08	1.3059e-08	1.1657e-08	1.0095e-08	9.8161e-09	1.6271e-08	2.1764e-08	1.5232e-08	1.3349e-08	1.5315e-08	1.5677e-08	1.3474e-08	1.2553e-08	1.3717e-08	1.4721e-08	1.3961e-08	1.304e-08	1.0516e-08	8.794e-09	8.9958e-09	9.358e-09	9.7202e-09	8.1584e-09	9.0016e-09	1.0005e-08	1.0848e-08	1.0409e-08	1.029e-08	1.0973e-08	9.8921e-09	9.1319e-09
8.9847e-09	8.7056e-09	1.035e-08	1.0392e-08	1.0594e-08	1.0154e-08	1.0036e-08	1.0879e-08	1.2363e-08	1.4489e-08	1.5172e-08	1.329e-08	1.1888e-08	1.1769e-08	1.2131e-08	1.057e-08	1.1573e-08	1.3859e-08	1.5184e-08	1.4103e-08	1.3343e-08	1.2743e-08	1.1502e-08	1.1383e-08	1.896e-08	2.1247e-08	1.3111e-08	1.2992e-08	1.4958e-08	1.4518e-08	1.1673e-08	1.3318e-08	1.4643e-08	1.3882e-08	1.2481e-08	1.14e-08	9.8382e-09	9.2383e-09	8.3178e-09	8.68e-09	9.3629e-09	9.7251e-09	1.137e-08	1.2694e-08	1.3217e-08	1.1655e-08	9.2913e-09	9.8139e-09	9.8554e-09	1.118e-08
1.0231e-08	9.1499e-09	9.9931e-09	1.0676e-08	1.0718e-08	1.1721e-08	1.0961e-08	1.1163e-08	1.2808e-08	1.4613e-08	1.4815e-08	1.2772e-08	1.1691e-08	1.2374e-08	1.1774e-08	1.0533e-08	1.1536e-08	1.3983e-08	1.4345e-08	1.3264e-08	1.3306e-08	1.3187e-08	1.2427e-08	1.2469e-08	2.0527e-08	1.9767e-08	1.2753e-08	1.2154e-08	1.3959e-08	1.2397e-08	1.0835e-08	1.3442e-08	1.4446e-08	1.2403e-08	1.1803e-08	1.0882e-08	9.4808e-09	8.881e-09	8.4415e-09	9.445e-09	1.0128e-08	1.1131e-08	1.1654e-08	1.3459e-08	1.4142e-08	1.2099e-08	9.415e-09	9.7772e-09	1.0941e-08	1.0983e-08
1.0835e-08	1.0236e-08	1.14e-08	1.2403e-08	1.2445e-08	1.2646e-08	1.2047e-08	1.305e-08	1.4374e-08	1.4095e-08	1.3175e-08	1.1613e-08	1.1173e-08	1.1856e-08	1.1737e-08	1.0977e-08	1.2302e-08	1.4107e-08	1.4309e-08	1.2907e-08	1.2788e-08	1.299e-08	1.2871e-08	1.4516e-08	2.1452e-08	1.8287e-08	1.2877e-08	1.2598e-08	1.4243e-08	1.1719e-08	1.0798e-08	1.2443e-08	1.4249e-08	1.3007e-08	1.2568e-08	1.1647e-08	9.9251e-09	9.165e-09	9.6875e-09	1.1012e-08	1.1695e-08	1.2057e-08	1.1457e-08	1.3102e-08	1.2662e-08	1.094e-08	9.5387e-09	1.0542e-08	1.1385e-08	1.0305e-08
1.3044e-08	1.2604e-08	1.2646e-08	1.3489e-08	1.2568e-08	1.1487e-08	1.2651e-08	1.4938e-08	1.4979e-08	1.3898e-08	1.3459e-08	1.2699e-08	1.1137e-08	1.1018e-08	1.2182e-08	1.2384e-08	1.2265e-08	1.3429e-08	1.4112e-08	1.3512e-08	1.195e-08	1.2152e-08	1.3636e-08	1.6243e-08	2.2057e-08	1.6487e-08	1.1878e-08	1.3363e-08	1.3885e-08	1.3606e-08	1.3006e-08	1.1605e-08	1.2929e-08	1.3291e-08	1.3654e-08	1.2893e-08	1.069e-08	9.449e-09	1.1415e-08	1.306e-08	1.3422e-08	1.1539e-08	1.1581e-08	1.2103e-08	1.1183e-08	1.0904e-08	1.0624e-08	1.1307e-08	1.0868e-08	1.0589e-08
1.4129e-08	1.369e-08	1.3731e-08	1.4093e-08	1.2051e-08	1.113e-08	1.3096e-08	1.3779e-08	1.382e-08	1.306e-08	1.3903e-08	1.3143e-08	1.1902e-08	1.0981e-08	1.2145e-08	1.2828e-08	1.2389e-08	1.3232e-08	1.3915e-08	1.3796e-08	1.2394e-08	1.1474e-08	1.2477e-08	1.781e-08	2.17e-08	1.4366e-08	1.2323e-08	1.3326e-08	1.3849e-08	1.5173e-08	1.5215e-08	1.3011e-08	1.2732e-08	1.4537e-08	1.4419e-08	1.3177e-08	1.0333e-08	9.8933e-09	1.25e-08	1.4145e-08	1.3706e-08	1.1342e-08	1.1865e-08	1.1906e-08	1.1948e-08	1.1989e-08	1.2191e-08	1.3034e-08	1.1472e-08	1.0071e-08
1.4093e-08	1.3974e-08	1.4496e-08	1.3736e-08	1.1693e-08	1.1735e-08	1.2578e-08	1.1818e-08	1.1699e-08	1.2703e-08	1.3225e-08	1.2946e-08	1.1705e-08	1.0945e-08	1.1307e-08	1.2631e-08	1.2512e-08	1.2554e-08	1.4038e-08	1.408e-08	1.4121e-08	1.1597e-08	1.212e-08	1.8735e-08	2.022e-08	1.4008e-08	1.2446e-08	1.2809e-08	1.3491e-08	1.5457e-08	1.614e-08	1.4578e-08	1.3818e-08	1.5623e-08	1.4863e-08	1.1698e-08	9.6548e-09	1.0658e-08	1.1341e-08	1.2826e-08	1.2226e-08	1.1466e-08	1.1828e-08	1.219e-08	1.3194e-08	1.3075e-08	1.3277e-08	1.412e-08	1.2237e-08	1.0676e-08
1.2613e-08	1.2975e-08	1.446e-08	1.2256e-08	1.0534e-08	9.6136e-09	1.0457e-08	1.0659e-08	1.1502e-08	1.1704e-08	1.0783e-08	1.0664e-08	1.1187e-08	1.171e-08	1.0468e-08	1.2274e-08	1.2796e-08	1.2838e-08	1.2879e-08	1.3722e-08	1.3443e-08	1.124e-08	1.2885e-08	1.9821e-08	1.9061e-08	1.301e-08	1.1127e-08	1.1168e-08	1.2813e-08	1.3657e-08	1.5622e-08	1.3259e-08	1.2338e-08	1.3342e-08	1.3063e-08	1.0218e-08	1.0259e-08	1.1103e-08	1.1144e-08	1.1827e-08	9.6239e-09	1.0948e-08	1.2112e-08	1.1673e-08	1.1714e-08	1.1756e-08	1.2118e-08	1.2801e-08	1.188e-08	1.1922e-08
1.1454e-08	1.2457e-08	1.2178e-08	1.1097e-08	1.0337e-08	9.577e-09	1.0901e-08	1.2065e-08	1.1946e-08	1.0865e-08	1.0586e-08	1.0307e-08	1.1631e-08	1.1994e-08	1.0592e-08	1.1916e-08	1.4042e-08	1.4084e-08	1.3965e-08	1.4327e-08	1.3246e-08	1.0722e-08	1.3971e-08	1.9945e-08	1.694e-08	1.2973e-08	1.109e-08	1.017e-08	1.1654e-08	1.2658e-08	1.5425e-08	1.2581e-08	1.0858e-08	1.0579e-08	1.1102e-08	1.0502e-08	1.1185e-08	1.0745e-08	1.1428e-08	1.0668e-08	9.2665e-09	1.0911e-08	1.1755e-08	1.0674e-08	9.9136e-09	1.0276e-08	1.0638e-08	1.1e-08	1.2004e-08	1.3488e-08
1.0936e-08	1.21e-08	1.1019e-08	1.058e-08	1.1102e-08	1.0663e-08	1.1987e-08	1.2189e-08	1.1589e-08	1.1951e-08	1.2153e-08	1.1553e-08	1.1915e-08	1.1957e-08	1.0716e-08	1.1559e-08	1.3685e-08	1.4688e-08	1.473e-08	1.4451e-08	1.2408e-08	1.0365e-08	1.4736e-08	2.0068e-08	1.5941e-08	1.3738e-08	1.1695e-08	9.9728e-09	1.0014e-08	1.1659e-08	1.619e-08	1.1582e-08	9.2183e-09	1.1024e-08	1.2508e-08	1.1748e-08	1.211e-08	1.119e-08	1.1392e-08	1.0471e-08	1.0032e-08	1.0875e-08	9.9542e-09	1.0637e-08	9.8769e-09	1.0079e-08	1.0281e-08	1.1605e-08	1.325e-08	1.4093e-08
1.0098e-08	1.062e-08	1.1143e-08	1.1826e-08	1.1547e-08	1.1428e-08	1.2271e-08	1.1511e-08	1.1713e-08	1.3678e-08	1.3559e-08	1.2799e-08	1.3161e-08	1.3363e-08	1.2282e-08	1.1202e-08	1.2686e-08	1.401e-08	1.5014e-08	1.3452e-08	1.0928e-08	1.0489e-08	1.534e-08	1.939e-08	1.5103e-08	1.4663e-08	1.23e-08	9.2947e-09	9.0156e-09	1.2424e-08	1.6314e-08	1.1064e-08	1.0304e-08	1.1949e-08	1.2472e-08	1.2834e-08	1.2074e-08	1.0832e-08	1.0714e-08	1.0434e-08	1.0636e-08	1.0357e-08	9.7572e-09	1.044e-08	1.0001e-08	9.5611e-09	1.0725e-08	1.253e-08	1.3694e-08	1.4217e-08
9.099e-09	1.0423e-08	1.1747e-08	1.3232e-08	1.2793e-08	1.1712e-08	1.2395e-08	1.1474e-08	1.1195e-08	1.2359e-08	1.3523e-08	1.3404e-08	1.3766e-08	1.3808e-08	1.3208e-08	1.1486e-08	1.2008e-08	1.3012e-08	1.2412e-08	1.1812e-08	1.1854e-08	1.2055e-08	1.5304e-08	1.9033e-08	1.4745e-08	1.4306e-08	1.2263e-08	9.258e-09	8.4979e-09	1.4793e-08	1.6438e-08	1.199e-08	1.2191e-08	1.1431e-08	1.1473e-08	1.3759e-08	1.2358e-08	1.0315e-08	1.0837e-08	1.0879e-08	1.0439e-08	9.9997e-09	1.0843e-08	1.0564e-08	9.9639e-09	9.6848e-09	1.0688e-08	1.3135e-08	1.2856e-08	1.3378e-08
9.864e-09	1.0226e-08	1.155e-08	1.2394e-08	1.2756e-08	1.3278e-08	1.2999e-08	1.1277e-08	1.0838e-08	1.0879e-08	1.2043e-08	1.3047e-08	1.3409e-08	1.345e-08	1.285e-08	1.193e-08	1.2132e-08	1.2815e-08	1.0932e-08	1.0653e-08	1.2939e-08	1.4263e-08	1.5748e-08	1.8515e-08	1.3426e-08	1.2986e-08	1.1585e-08	9.3817e-09	9.9043e-09	1.6199e-08	1.6722e-08	1.2113e-08	1.1513e-08	1.1234e-08	1.2558e-08	1.3883e-08	1.2642e-08	1.124e-08	1.1442e-08	1.0201e-08	1.0242e-08	9.963e-09	1.0646e-08	1.0367e-08	1.0729e-08	1.0289e-08	1.1293e-08	1.1976e-08	1.2178e-08	1.254e-08
1.1591e-08	1.0831e-08	1.0872e-08	1.1395e-08	1.2399e-08	1.3723e-08	1.4085e-08	1.2042e-08	1.0961e-08	1.1323e-08	1.1044e-08	1.2048e-08	1.3532e-08	1.3574e-08	1.2653e-08	1.3016e-08	1.2095e-08	1.358e-08	1.1376e-08	1.0777e-08	1.2742e-08	1.4227e-08	1.5551e-08	1.8158e-08	1.2427e-08	1.1988e-08	1.1067e-08	9.6657e-09	1.1311e-08	1.7605e-08	1.7968e-08	1.1756e-08	1.0835e-08	1.2961e-08	1.3805e-08	1.3044e-08	1.2926e-08	1.2486e-08	1.1566e-08	1.0324e-08	1.0045e-08	1.0407e-08	1.1411e-08	1.0971e-08	1.1334e-08	1.1696e-08	1.2058e-08	1.1619e-08	1.182e-08	1.2343e-08
1.2356e-08	1.2077e-08	1.2118e-08	1.1038e-08	1.0758e-08	1.2243e-08	1.2605e-08	1.2486e-08	1.1726e-08	1.1928e-08	1.0847e-08	1.1209e-08	1.2854e-08	1.3056e-08	1.2296e-08	1.3139e-08	1.286e-08	1.3383e-08	1.1179e-08	1.058e-08	1.2064e-08	1.2907e-08	1.5835e-08	1.6678e-08	1.1749e-08	1.2111e-08	1.1191e-08	1.1232e-08	1.3038e-08	1.8691e-08	1.9534e-08	1.1719e-08	1.0959e-08	1.3245e-08	1.3127e-08	1.2206e-08	1.3049e-08	1.3251e-08	1.2331e-08	1.0769e-08	1.0008e-08	1.1012e-08	1.1374e-08	1.1095e-08	1.1618e-08	1.2301e-08	1.1861e-08	1.1422e-08	1.2104e-08	1.1986e-08
1.3763e-08	1.2682e-08	1.2884e-08	1.1963e-08	1.0882e-08	1.1084e-08	1.2088e-08	1.245e-08	1.3133e-08	1.3495e-08	1.1773e-08	1.0692e-08	1.2337e-08	1.3501e-08	1.242e-08	1.2942e-08	1.3625e-08	1.3667e-08	1.2586e-08	1.1505e-08	1.2027e-08	1.2871e-08	1.6119e-08	1.4397e-08	1.1552e-08	1.2876e-08	1.2597e-08	1.2318e-08	1.3161e-08	1.9296e-08	1.9818e-08	1.2324e-08	1.0922e-08	1.1926e-08	1.2288e-08	1.2009e-08	1.3494e-08	1.3856e-08	1.3416e-08	1.1213e-08	1.0613e-08	1.0334e-08	1.0696e-08	1.0898e-08	1.094e-08	1.1783e-08	1.1664e-08	1.1706e-08	1.1106e-08	1.0827e-08
1.3245e-08	1.3447e-08	1.429e-08	1.2407e-08	1.1326e-08	1.1368e-08	1.1249e-08	1.2092e-08	1.3737e-08	1.426e-08	1.2698e-08	1.0655e-08	1.23e-08	1.3464e-08	1.3185e-08	1.2104e-08	1.3268e-08	1.379e-08	1.2549e-08	1.227e-08	1.183e-08	1.3636e-08	1.6563e-08	1.3719e-08	1.1355e-08	1.316e-08	1.4004e-08	1.3725e-08	1.3766e-08	1.9259e-08	1.9621e-08	1.3089e-08	1.1046e-08	1.205e-08	1.2572e-08	1.2453e-08	1.3297e-08	1.4621e-08	1.3861e-08	1.1176e-08	1.0256e-08	1.0458e-08	1.0499e-08	1.0701e-08	1.0262e-08	1.0784e-08	1.1307e-08	1.1509e-08	1.2031e-08	1.079e-08
1.2887e-08	1.4212e-08	1.4093e-08	1.2531e-08	1.161e-08	1.1331e-08	1.1052e-08	1.1895e-08	1.338e-08	1.3582e-08	1.3303e-08	1.0779e-08	1.1622e-08	1.3427e-08	1.3629e-08	1.351e-08	1.4193e-08	1.4074e-08	1.2352e-08	1.3035e-08	1.2275e-08	1.3439e-08	1.6366e-08	1.3201e-08	1.1639e-08	1.3765e-08	1.4608e-08	1.4329e-08	1.4691e-08	2.0666e-08	1.9905e-08	1.2411e-08	1.1811e-08	1.2334e-08	1.2215e-08	1.2417e-08	1.2939e-08	1.4744e-08	1.3824e-08	1.1941e-08	9.7381e-09	1.0261e-08	1.1264e-08	1.1466e-08	1.0065e-08	1.1228e-08	1.1751e-08	1.2274e-08	1.2636e-08	1.1234e-08
1.2049e-08	1.2892e-08	1.2613e-08	1.2013e-08	1.1413e-08	1.1936e-08	1.2459e-08	1.266e-08	1.2702e-08	1.2583e-08	1.2144e-08	1.0742e-08	1.0623e-08	1.2108e-08	1.3111e-08	1.3794e-08	1.5279e-08	1.532e-08	1.2636e-08	1.2517e-08	1.304e-08	1.3883e-08	1.5688e-08	1.2523e-08	1.2565e-08	1.421e-08	1.4091e-08	1.4132e-08	1.5296e-08	2.1591e-08	1.9548e-08	1.2374e-08	1.2897e-08	1.2457e-08	1.2499e-08	1.3342e-08	1.3704e-08	1.4708e-08	1.4108e-08	1.2546e-08	9.8618e-09	9.9033e-09	1.0266e-08	1.0467e-08	9.8675e-09	1.1031e-08	1.2035e-08	1.2558e-08	1.2118e-08	1.0235e-08
1.0249e-08	1.1252e-08	1.1614e-08	1.2458e-08	1.2499e-08	1.2861e-08	1.3544e-08	1.3746e-08	1.2345e-08	1.2065e-08	1.1947e-08	1.0866e-08	1.0907e-08	1.0628e-08	1.1311e-08	1.3437e-08	1.5242e-08	1.5444e-08	1.3401e-08	1.2801e-08	1.3645e-08	1.4648e-08	1.5812e-08	1.1845e-08	1.2207e-08	1.3371e-08	1.3894e-08	1.4096e-08	1.6221e-08	2.2356e-08	1.8068e-08	1.1696e-08	1.2058e-08	1.1779e-08	1.2462e-08	1.2504e-08	1.3668e-08	1.3869e-08	1.327e-08	1.1868e-08	9.1837e-09	9.2253e-09	9.9082e-09	9.7893e-09	1.0793e-08	1.2919e-08	1.296e-08	1.204e-08	1.0638e-08	9.5574e-09
9.0896e-09	8.9708e-09	1.1738e-08	1.3223e-08	1.3264e-08	1.2825e-08	1.3027e-08	1.3068e-08	1.2629e-08	1.1708e-08	1.0788e-08	1.0027e-08	1.0069e-08	9.9501e-09	1.0633e-08	1.2118e-08	1.4083e-08	1.3964e-08	1.2242e-08	1.2444e-08	1.5051e-08	1.5894e-08	1.4974e-08	1.1648e-08	1.185e-08	1.2533e-08	1.3376e-08	1.454e-08	1.7788e-08	2.3281e-08	1.739e-08	1.1178e-08	1.2823e-08	1.2865e-08	1.2425e-08	1.2627e-08	1.3471e-08	1.239e-08	1.211e-08	1.0869e-08	8.8264e-09	8.5472e-09	9.5508e-09	9.5923e-09	1.1077e-08	1.2722e-08	1.2603e-08	1.1201e-08	1.0922e-08	1.0964e-08
9.3736e-09	9.0944e-09	1.0739e-08	1.2064e-08	1.1945e-08	1.2467e-08	1.283e-08	1.2871e-08	1.1951e-08	1.1992e-08	1.1713e-08	1.0472e-08	9.7115e-09	1.1036e-08	1.236e-08	1.16e-08	1.3405e-08	1.3928e-08	1.1724e-08	1.2568e-08	1.5816e-08	1.6339e-08	1.4616e-08	1.1772e-08	1.1974e-08	1.2977e-08	1.366e-08	1.4022e-08	1.8553e-08	2.3245e-08	1.6071e-08	1.1783e-08	1.1825e-08	1.2668e-08	1.2709e-08	1.3392e-08	1.2792e-08	1.2834e-08	1.2555e-08	1.0833e-08	9.4311e-09	9.6329e-09	9.5141e-09	1.0037e-08	1.1521e-08	1.2204e-08	1.2406e-08	1.2929e-08	1.281e-08	1.2851e-08
9.8179e-09	9.0578e-09	1.0061e-08	1.0584e-08	1.1106e-08	1.1148e-08	1.1831e-08	1.2193e-08	1.2395e-08	1.2436e-08	1.2478e-08	1.2199e-08	1.0477e-08	1.0518e-08	1.1201e-08	1.1242e-08	1.2727e-08	1.3731e-08	1.1848e-08	1.3493e-08	1.5779e-08	1.6623e-08	1.5061e-08	1.2056e-08	1.1456e-08	1.278e-08	1.2822e-08	1.2863e-08	1.9799e-08	2.2887e-08	1.5713e-08	1.2228e-08	1.0826e-08	1.2631e-08	1.3474e-08	1.2554e-08	1.3237e-08	1.3759e-08	1.2197e-08	1.0155e-08	1.0036e-08	1.0719e-08	1.0921e-08	1.2245e-08	1.2928e-08	1.313e-08	1.3171e-08	1.3052e-08	1.1971e-08	1.2013e-08
1.1545e-08	1.0464e-08	1.1468e-08	1.2632e-08	1.2352e-08	1.1913e-08	1.1794e-08	1.2798e-08	1.2358e-08	1.272e-08	1.2602e-08	1.2322e-08	1.1402e-08	1.0802e-08	1.0363e-08	1.0564e-08	1.253e-08	1.4335e-08	1.2453e-08	1.3617e-08	1.5262e-08	1.6105e-08	1.5184e-08	1.2981e-08	1.19e-08	1.2743e-08	1.2625e-08	1.2987e-08	2.0725e-08	2.2049e-08	1.3753e-08	1.1229e-08	1.1751e-08	1.3236e-08	1.3277e-08	1.2517e-08	1.2719e-08	1.3402e-08	1.2481e-08	1.108e-08	1.0961e-08	1.1003e-08	1.2327e-08	1.3972e-08	1.4013e-08	1.3895e-08	1.3776e-08	1.1412e-08	9.5296e-09	9.4107e-09
1.2631e-08	1.0908e-08	1.2072e-08	1.3076e-08	1.2476e-08	1.2037e-08	1.1437e-08	1.228e-08	1.2642e-08	1.2203e-08	1.2244e-08	1.2125e-08	1.1686e-08	1.1567e-08	1.0486e-08	1.0367e-08	1.2012e-08	1.4138e-08	1.3218e-08	1.342e-08	1.4263e-08	1.3503e-08	1.3865e-08	1.2784e-08	1.3307e-08	1.415e-08	1.3229e-08	1.4233e-08	2.2291e-08	1.9286e-08	1.2113e-08	1.1833e-08	1.3478e-08	1.4322e-08	1.2599e-08	1.1679e-08	1.2201e-08	1.2884e-08	1.2765e-08	1.1685e-08	1.1245e-08	1.2088e-08	1.2932e-08	1.2973e-08	1.3496e-08	1.4018e-08	1.3258e-08	1.0413e-08	8.8515e-09	9.3741e-09
1.1953e-08	1.0391e-08	1.2517e-08	1.4803e-08	1.3562e-08	1.216e-08	1.2522e-08	1.2564e-08	1.2766e-08	1.2166e-08	1.2047e-08	1.1287e-08	1.1008e-08	1.1049e-08	1.0289e-08	1.0331e-08	1.2296e-08	1.4583e-08	1.4303e-08	1.3704e-08	1.3585e-08	1.2344e-08	1.2545e-08	1.3068e-08	1.4072e-08	1.4594e-08	1.4155e-08	1.6922e-08	2.3377e-08	1.8127e-08	1.1435e-08	1.308e-08	1.5687e-08	1.5568e-08	1.3204e-08	1.2123e-08	1.2646e-08	1.3329e-08	1.2568e-08	1.2289e-08	1.2331e-08	1.2533e-08	1.1933e-08	1.0852e-08	1.1695e-08	1.1256e-08	1.0175e-08	8.613e-09	9.6166e-09	1.1101e-08
1.0313e-08	1.0835e-08	1.2801e-08	1.3323e-08	1.3365e-08	1.2605e-08	1.2005e-08	1.2207e-08	1.2088e-08	1.1488e-08	1.153e-08	1.125e-08	1.017e-08	1.0051e-08	9.9319e-09	1.0134e-08	1.242e-08	1.5187e-08	1.587e-08	1.4469e-08	1.3227e-08	1.1826e-08	1.1707e-08	1.3512e-08	1.5638e-08	1.6482e-08	1.4759e-08	1.8168e-08	2.4142e-08	1.5686e-08	1.2681e-08	1.4005e-08	1.6131e-08	1.5531e-08	1.3007e-08	1.1766e-08	1.2609e-08	1.3613e-08	1.2852e-08	1.2734e-08	1.2936e-08	1.2015e-08	1.1094e-08	1.0014e-08	9.4138e-09	9.4553e-09	9.1762e-09	8.897e-09	1.0221e-08	1.2027e-08
1.0276e-08	1.0638e-08	1.2123e-08	1.2485e-08	1.2206e-08	1.2087e-08	1.1808e-08	1.1689e-08	1.1891e-08	1.1932e-08	1.1814e-08	1.1534e-08	1.0614e-08	1.0335e-08	1.0056e-08	1.0578e-08	1.2544e-08	1.483e-08	1.6315e-08	1.5394e-08	1.3511e-08	1.195e-08	1.1831e-08	1.4117e-08	1.5922e-08	1.6124e-08	1.4723e-08	2.0697e-08	2.3785e-08	1.5809e-08	1.3927e-08	1.3487e-08	1.4651e-08	1.4051e-08	1.1848e-08	1.1569e-08	1.2091e-08	1.2293e-08	1.2014e-08	1.2857e-08	1.3701e-08	1.2459e-08	1.0577e-08	9.1753e-09	8.2547e-09	8.9376e-09	9.6205e-09	9.3413e-09	1.0345e-08	1.1669e-08
1.04e-08	1.0281e-08	1.1124e-08	1.1807e-08	1.2169e-08	1.2211e-08	1.2092e-08	1.1171e-08	1.1694e-08	1.2216e-08	1.338e-08	1.3422e-08	1.2662e-08	1.1581e-08	1.1943e-08	1.2305e-08	1.2667e-08	1.3671e-08	1.4835e-08	1.5037e-08	1.4437e-08	1.3677e-08	1.1954e-08	1.2958e-08	1.5084e-08	1.5286e-08	1.5327e-08	2.3867e-08	2.3588e-08	1.5452e-08	1.3249e-08	1.313e-08	1.2851e-08	1.2091e-08	1.117e-08	1.1212e-08	1.1574e-08	1.1936e-08	1.31e-08	1.3783e-08	1.3183e-08	1.2423e-08	1.1663e-08	1.0421e-08	9.1801e-09	1.0184e-08	1.1027e-08	1.0748e-08	1.0629e-08	1.0189e-08
1.1485e-08	1.1046e-08	1.1087e-08	1.1289e-08	1.1491e-08	1.1693e-08	1.2376e-08	1.1616e-08	1.2299e-08	1.3623e-08	1.4466e-08	1.4828e-08	1.4549e-08	1.3468e-08	1.3349e-08	1.307e-08	1.3112e-08	1.2672e-08	1.3034e-08	1.4038e-08	1.5042e-08	1.4121e-08	1.2559e-08	1.1959e-08	1.3765e-08	1.4447e-08	1.7215e-08	2.5915e-08	2.307e-08	1.4293e-08	1.241e-08	1.2452e-08	1.2173e-08	1.1893e-08	1.2416e-08	1.2618e-08	1.2018e-08	1.2541e-08	1.2582e-08	1.2944e-08	1.3467e-08	1.3989e-08	1.2909e-08	1.0224e-08	9.9451e-09	1.1911e-08	1.2754e-08	1.1994e-08	1.1394e-08	1.0473e-08
1.1288e-08	1.133e-08	1.1211e-08	1.1573e-08	1.2416e-08	1.1496e-08	1.2018e-08	1.206e-08	1.2583e-08	1.3746e-08	1.4269e-08	1.4471e-08	1.4352e-08	1.3111e-08	1.2511e-08	1.2873e-08	1.2273e-08	1.1673e-08	1.1394e-08	1.2879e-08	1.4524e-08	1.2962e-08	1.14e-08	1.2243e-08	1.3407e-08	1.4411e-08	2.1026e-08	2.8123e-08	2.2713e-08	1.4096e-08	1.3175e-08	1.3377e-08	1.3258e-08	1.3621e-08	1.4303e-08	1.4185e-08	1.3585e-08	1.2504e-08	1.1583e-08	1.2427e-08	1.343e-08	1.4434e-08	1.3353e-08	1.0348e-08	1.055e-08	1.1393e-08	1.2717e-08	1.2919e-08	1.248e-08	1.1559e-08
1.1572e-08	1.2576e-08	1.1816e-08	1.2018e-08	1.2861e-08	1.2261e-08	1.1982e-08	1.2023e-08	1.2546e-08	1.2908e-08	1.295e-08	1.251e-08	1.2391e-08	1.2433e-08	1.2314e-08	1.2195e-08	1.2397e-08	1.1476e-08	1.1678e-08	1.2361e-08	1.2884e-08	1.1803e-08	1.1684e-08	1.2688e-08	1.4333e-08	1.5977e-08	2.4998e-08	3.001e-08	2.2516e-08	1.4861e-08	1.3299e-08	1.3661e-08	1.3382e-08	1.4065e-08	1.4427e-08	1.4148e-08	1.3227e-08	1.1826e-08	1.1386e-08	1.2069e-08	1.179e-08	1.2473e-08	1.1232e-08	1.0151e-08	1.0834e-08	1.1356e-08	1.236e-08	1.3043e-08	1.2443e-08	1.0881e-08
1.1696e-08	1.3341e-08	1.3062e-08	1.2943e-08	1.2343e-08	1.2064e-08	1.2266e-08	1.1666e-08	1.2188e-08	1.2711e-08	1.2111e-08	1.1832e-08	1.1553e-08	1.2236e-08	1.3079e-08	1.2158e-08	1.204e-08	1.2081e-08	1.2604e-08	1.2485e-08	1.3007e-08	1.1766e-08	1.2449e-08	1.4575e-08	1.5899e-08	1.9148e-08	2.8489e-08	3.1737e-08	2.2319e-08	1.5786e-08	1.4866e-08	1.3945e-08	1.2864e-08	1.2746e-08	1.3108e-08	1.2508e-08	1.1748e-08	1.0988e-08	1.1189e-08	1.075e-08	1.0952e-08	1.2116e-08	1.0233e-08	9.4729e-09	1.0797e-08	1.1801e-08	1.2644e-08	1.2846e-08	1.0803e-08	1.0203e-08
1.0377e-08	1.2823e-08	1.3506e-08	1.2586e-08	1.1825e-08	1.2027e-08	1.2069e-08	1.3072e-08	1.3114e-08	1.3155e-08	1.2556e-08	1.1795e-08	1.1356e-08	1.2039e-08	1.2882e-08	1.2763e-08	1.2324e-08	1.2205e-08	1.2407e-08	1.2609e-08	1.3612e-08	1.2852e-08	1.3214e-08	1.5661e-08	1.8428e-08	2.2638e-08	3.198e-08	3.2823e-08	2.1961e-08	1.7513e-08	1.5791e-08	1.3909e-08	1.2347e-08	1.1586e-08	1.1628e-08	1.1669e-08	1.2032e-08	1.1753e-08	1.0511e-08	8.9495e-09	9.7927e-09	1.1277e-08	9.8757e-09	9.9172e-09	1.0921e-08	1.0802e-08	1.0683e-08	1.0083e-08	9.6438e-09	1.0487e-08
9.6985e-09	1.1985e-08	1.2668e-08	1.1908e-08	1.1628e-08	1.183e-08	1.2353e-08	1.3837e-08	1.436e-08	1.3439e-08	1.2679e-08	1.1759e-08	1.164e-08	1.2162e-08	1.2364e-08	1.2566e-08	1.2768e-08	1.2008e-08	1.1889e-08	1.2412e-08	1.3094e-08	1.2815e-08	1.5262e-08	1.8671e-08	2.1759e-08	2.7091e-08	3.5631e-08	3.3909e-08	2.3528e-08	1.924e-08	1.7197e-08	1.3872e-08	1.1508e-08	1.2351e-08	1.3515e-08	1.4038e-08	1.1835e-08	1.2518e-08	9.673e-09	8.5921e-09	9.4353e-09	1.0118e-08	1.0641e-08	1.1163e-08	1.1205e-08	9.9636e-09	8.8827e-09	9.245e-09	1.105e-08	1.1733e-08
1.0464e-08	1.2429e-08	1.3272e-08	1.171e-08	1.0309e-08	1.035e-08	1.1514e-08	1.332e-08	1.3842e-08	1.3723e-08	1.2643e-08	1.2684e-08	1.2726e-08	1.2446e-08	1.2648e-08	1.2209e-08	1.2411e-08	1.2292e-08	1.1051e-08	1.1092e-08	1.2416e-08	1.4542e-08	1.7951e-08	2.2322e-08	2.5891e-08	3.3468e-08	3.9122e-08	3.4193e-08	2.5736e-08	2.209e-08	1.8123e-08	1.4958e-08	1.3396e-08	1.3117e-08	1.412e-08	1.4322e-08	1.3562e-08	1.2481e-08	1.0919e-08	9.3571e-09	1.004e-08	1.1525e-08	1.3009e-08	1.3211e-08	1.2291e-08	1.0568e-08	1.0449e-08	1.1132e-08	1.2136e-08	1.2017e-08
9.9458e-09	1.2232e-08	1.2755e-08	1.1674e-08	1.1074e-08	1.0314e-08	9.8743e-09	1.1038e-08	1.2362e-08	1.2083e-08	1.2445e-08	1.2647e-08	1.301e-08	1.3051e-08	1.3093e-08	1.2813e-08	1.1412e-08	1.1614e-08	1.1335e-08	1.1857e-08	1.3502e-08	1.7552e-08	2.1923e-08	2.7095e-08	3.0825e-08	3.8081e-08	4.2292e-08	3.5439e-08	2.8746e-08	2.4458e-08	2.001e-08	1.7166e-08	1.4802e-08	1.3721e-08	1.4404e-08	1.6209e-08	1.6251e-08	1.3887e-08	1.1363e-08	9.8015e-09	1.0805e-08	1.261e-08	1.4095e-08	1.4297e-08	1.2254e-08	1.0852e-08	1.0733e-08	1.0935e-08	1.0977e-08	1.0858e-08
9.4282e-09	1.0111e-08	1.0794e-08	1.1637e-08	1.2641e-08	1.156e-08	1.0319e-08	9.5585e-09	9.9207e-09	1.0443e-08	1.0966e-08	1.0847e-08	1.1369e-08	1.2052e-08	1.2575e-08	1.2135e-08	1.0734e-08	1.0936e-08	1.1298e-08	1.2783e-08	1.571e-08	2.1043e-08	2.6536e-08	3.2831e-08	3.7202e-08	4.2695e-08	4.4179e-08	3.7647e-08	3.2076e-08	2.6506e-08	2.2379e-08	1.9694e-08	1.5888e-08	1.4166e-08	1.549e-08	1.6333e-08	1.5733e-08	1.3209e-08	1.1487e-08	9.9251e-09	1.1249e-08	1.2574e-08	1.3738e-08	1.3779e-08	1.2217e-08	1.0014e-08	1.0376e-08	1.0738e-08	1.0459e-08	1.0501e-08
1.0033e-08	9.433e-09	1.0757e-08	1.2081e-08	1.3726e-08	1.2325e-08	1.0763e-08	9.8425e-09	8.4409e-09	8.8031e-09	9.3257e-09	1.0971e-08	1.1333e-08	1.2497e-08	1.2699e-08	1.258e-08	1.1659e-08	1.138e-08	1.1422e-08	1.3548e-08	1.8239e-08	2.4053e-08	3.131e-08	3.8406e-08	4.3258e-08	4.6666e-08	4.6868e-08	4.1939e-08	3.5888e-08	3.0638e-08	2.4907e-08	1.9016e-08	1.6332e-08	1.5732e-08	1.3689e-08	1.4212e-08	1.3131e-08	1.2692e-08	1.129e-08	1.1813e-08	1.1533e-08	1.2858e-08	1.2899e-08	1.2139e-08	1.202e-08	9.8169e-09	1.066e-08	1.0221e-08	1.0904e-08	1.1266e-08
1.2081e-08	1.0839e-08	1.1522e-08	1.3167e-08	1.3369e-08	1.2288e-08	1.0566e-08	9.6455e-09	8.5646e-09	9.2475e-09	1.1213e-08	1.2377e-08	1.2579e-08	1.3101e-08	1.2662e-08	1.11e-08	1.0661e-08	1.0862e-08	1.2187e-08	1.5916e-08	2.1409e-08	2.8185e-08	3.6243e-08	4.4142e-08	4.8833e-08	5.144e-08	5.0199e-08	4.5911e-08	3.986e-08	3.2846e-08	2.5031e-08	1.8338e-08	1.5333e-08	1.297e-08	1.1568e-08	1.1129e-08	1.1491e-08	1.3136e-08	1.3177e-08	1.2257e-08	1.326e-08	1.2661e-08	1.174e-08	1.1461e-08	1.1342e-08	1.0582e-08	1.0142e-08	1.0505e-08	1.247e-08	1.2351e-08
1.2365e-08	1.1284e-08	1.1646e-08	1.281e-08	1.2531e-08	1.145e-08	9.7276e-09	9.4484e-09	8.8486e-09	1.0333e-08	1.1657e-08	1.2661e-08	1.2542e-08	1.2103e-08	1.1824e-08	1.1063e-08	1.0143e-08	1.1146e-08	1.4234e-08	1.8926e-08	2.3938e-08	3.0874e-08	3.8933e-08	4.6189e-08	5.1683e-08	5.4129e-08	5.3048e-08	4.8761e-08	4.1907e-08	3.4092e-08	2.5796e-08	1.9424e-08	1.4655e-08	1.1811e-08	1.1051e-08	1.0451e-08	1.0813e-08	1.2618e-08	1.266e-08	1.2541e-08	1.3384e-08	1.2303e-08	1.2665e-08	1.1585e-08	1.0504e-08	1.1347e-08	1.2511e-08	1.2232e-08	1.1792e-08	1.0872e-08
1.0404e-08	1.0606e-08	1.0647e-08	1.133e-08	1.2173e-08	1.1253e-08	9.5306e-09	8.9307e-09	8.9723e-09	1.0297e-08	1.1781e-08	1.2624e-08	1.2987e-08	1.2387e-08	1.2268e-08	1.3592e-08	1.2511e-08	1.2553e-08	1.4198e-08	1.7927e-08	2.4222e-08	3.2441e-08	3.9217e-08	4.5672e-08	5.0042e-08	5.281e-08	5.1889e-08	4.7602e-08	4.1229e-08	3.3094e-08	2.6722e-08	1.9868e-08	1.51e-08	1.1934e-08	1.1335e-08	1.1376e-08	9.8142e-09	1.0176e-08	1.0539e-08	1.058e-08	1.0942e-08	1.1465e-08	1.2148e-08	1.1548e-08	1.0627e-08	1.2914e-08	1.3917e-08	1.4279e-08	1.2237e-08	1.1316e-08
1.0046e-08	1.0409e-08	1.029e-08	1.0171e-08	1.0854e-08	1.0414e-08	9.8146e-09	9.0544e-09	9.4166e-09	1.1062e-08	1.2546e-08	1.355e-08	1.295e-08	1.3152e-08	1.3835e-08	1.4517e-08	1.3757e-08	1.3157e-08	1.4482e-08	1.9654e-08	2.7232e-08	3.1602e-08	3.6614e-08	4.2909e-08	4.6639e-08	4.8925e-08	4.8165e-08	4.3396e-08	3.6543e-08	2.9209e-08	2.2195e-08	1.7747e-08	1.4101e-08	1.2058e-08	1.1138e-08	1.0858e-08	1.0259e-08	1.014e-08	1.0181e-08	9.4211e-09	1.0425e-08	1.1589e-08	1.179e-08	1.071e-08	1.1232e-08	1.2556e-08	1.372e-08	1.3281e-08	1.1719e-08	1.0317e-08
1.0491e-08	1.0051e-08	1.0253e-08	9.8137e-09	9.0535e-09	9.8967e-09	1.074e-08	9.6591e-09	9.861e-09	1.0865e-08	1.2509e-08	1.3192e-08	1.2592e-08	1.1993e-08	1.2676e-08	1.2717e-08	1.2438e-08	1.3121e-08	1.7171e-08	2.2985e-08	2.479e-08	2.7878e-08	3.4493e-08	3.9345e-08	4.115e-08	4.488e-08	4.3478e-08	3.6785e-08	3.2017e-08	2.4683e-08	1.9433e-08	1.6428e-08	1.4866e-08	1.3945e-08	1.4147e-08	1.4029e-08	1.2787e-08	1.2508e-08	1.2389e-08	1.1148e-08	1.135e-08	1.2514e-08	1.3036e-08	1.2116e-08	1.1035e-08	1.1077e-08	1.208e-08	1.2122e-08	1.1362e-08	1.0601e-08
1.0935e-08	1.0656e-08	1.0217e-08	9.4563e-09	9.3375e-09	9.8601e-09	1.1024e-08	1.0905e-08	1.0947e-08	1.0988e-08	1.135e-08	1.1713e-08	1.0952e-08	1.1154e-08	1.2479e-08	1.2841e-08	1.3203e-08	1.565e-08	1.8898e-08	1.8458e-08	2.0264e-08	2.5917e-08	3.3014e-08	3.4819e-08	3.6303e-08	4.1316e-08	3.8792e-08	3.1137e-08	2.6368e-08	2.2722e-08	1.7472e-08	1.5269e-08	1.4509e-08	1.5833e-08	1.6516e-08	1.5435e-08	1.3552e-08	1.2953e-08	1.2353e-08	1.063e-08	1.0351e-08	1.1195e-08	1.2679e-08	1.1598e-08	1.0036e-08	9.4365e-09	1.044e-08	1.0642e-08	1.1485e-08	1.0885e-08
1.1059e-08	1.078e-08	9.8592e-09	9.7403e-09	1.0263e-08	1.1106e-08	1.1789e-08	1.2632e-08	1.1551e-08	1.031e-08	1.0191e-08	1.0393e-08	1.0435e-08	1.224e-08	1.3404e-08	1.5049e-08	1.5411e-08	1.6254e-08	1.4532e-08	1.5696e-08	1.9425e-08	2.6201e-08	2.9289e-08	2.901e-08	3.2098e-08	3.8232e-08	3.5548e-08	2.629e-08	2.2323e-08	1.9318e-08	1.5351e-08	1.2987e-08	1.3029e-08	1.4834e-08	1.4876e-08	1.3634e-08	1.1271e-08	1.0511e-08	1.0392e-08	9.1507e-09	9.0319e-09	9.5544e-09	1.0398e-08	9.6375e-09	9.0376e-09	1.0041e-08	1.1045e-08	1.0445e-08	9.6847e-09	9.7263e-09
1.022e-08	1.0102e-08	1.0143e-08	9.7037e-09	1.0066e-08	1.2031e-08	1.2714e-08	1.2596e-08	1.1354e-08	1.0434e-08	1.0155e-08	1.0838e-08	1.2162e-08	1.4288e-08	1.5612e-08	1.6135e-08	1.4573e-08	1.2369e-08	1.2732e-08	1.4697e-08	1.9389e-08	2.5202e-08	2.4763e-08	2.4644e-08	2.9175e-08	3.547e-08	3.1503e-08	2.2726e-08	1.956e-08	1.6395e-08	1.3551e-08	1.2149e-08	1.171e-08	1.1911e-08	1.2434e-08	1.1513e-08	1.0593e-08	9.993e-09	1.0035e-08	9.4347e-09	9.6366e-09	9.3574e-09	1.004e-08	1.0563e-08	1.1085e-08	1.1448e-08	1.213e-08	1.1691e-08	9.8084e-09	9.6896e-09
1.1146e-08	9.7443e-09	9.1444e-09	1.0308e-08	1.1472e-08	1.1193e-08	1.1716e-08	1.2078e-08	1.1157e-08	1.1039e-08	1.2042e-08	1.2565e-08	1.4049e-08	1.5213e-08	1.4453e-08	1.225e-08	1.1329e-08	1.1691e-08	1.2214e-08	1.418e-08	1.9673e-08	2.1318e-08	2.0878e-08	2.108e-08	2.6733e-08	3.2707e-08	2.7939e-08	1.9001e-08	1.7119e-08	1.4595e-08	1.2231e-08	1.2112e-08	1.1833e-08	1.0913e-08	1.1115e-08	1.2599e-08	1.248e-08	1.172e-08	1.1601e-08	1.1482e-08	1.1524e-08	1.0443e-08	1.0324e-08	1.0526e-08	1.0407e-08	1.1411e-08	1.1773e-08	1.1494e-08	9.6114e-09	9.0116e-09
1.2873e-08	1.099e-08	9.7491e-09	1.0753e-08	1.1436e-08	1.1156e-08	1.1198e-08	1.172e-08	1.1602e-08	1.2445e-08	1.3448e-08	1.4612e-08	1.4975e-08	1.3413e-08	1.169e-08	1.1732e-08	1.2094e-08	1.1655e-08	1.2017e-08	1.4945e-08	1.9155e-08	1.7433e-08	1.7154e-08	1.8478e-08	2.4773e-08	3.0586e-08	2.4695e-08	1.6559e-08	1.5318e-08	1.3596e-08	1.1553e-08	1.0793e-08	1.1957e-08	1.1517e-08	1.2361e-08	1.5128e-08	1.5009e-08	1.3287e-08	1.2847e-08	1.321e-08	1.277e-08	1.1368e-08	1.0127e-08	9.3671e-09	9.569e-09	1.0252e-08	1.0454e-08	1.1137e-08	1.0537e-08	9.7766e-09
1.2355e-08	1.1274e-08	9.5521e-09	9.4333e-09	1.0116e-08	1.0318e-08	1.0841e-08	1.1042e-08	1.2206e-08	1.3691e-08	1.5176e-08	1.5377e-08	1.3014e-08	1.1773e-08	1.2776e-08	1.378e-08	1.2699e-08	1.1297e-08	1.2622e-08	1.587e-08	1.5911e-08	1.5151e-08	1.4872e-08	1.6517e-08	2.201e-08	2.8145e-08	2.2574e-08	1.5561e-08	1.5121e-08	1.3239e-08	1.1516e-08	1.0275e-08	1.1279e-08	1.116e-08	1.1843e-08	1.4289e-08	1.4491e-08	1.3571e-08	1.4574e-08	1.5097e-08	1.4337e-08	1.2454e-08	1.0091e-08	9.8115e-09	1.0174e-08	1.1177e-08	1.1539e-08	1.1581e-08	1.2745e-08	1.2305e-08
1.0234e-08	9.3136e-09	8.8741e-09	1.0038e-08	1.1202e-08	1.1404e-08	1.1445e-08	1.2449e-08	1.3933e-08	1.5258e-08	1.5941e-08	1.4699e-08	1.2496e-08	1.1576e-08	1.3381e-08	1.4224e-08	1.2502e-08	1.2543e-08	1.4669e-08	1.6154e-08	1.4111e-08	1.319e-08	1.3713e-08	1.5037e-08	1.9729e-08	2.6184e-08	1.9331e-08	1.376e-08	1.5245e-08	1.3683e-08	1.2121e-08	9.9179e-09	1.012e-08	1.1444e-08	1.1806e-08	1.1527e-08	1.205e-08	1.2251e-08	1.3415e-08	1.4579e-08	1.3819e-08	1.1937e-08	9.7333e-09	1.1218e-08	1.2221e-08	1.2744e-08	1.2785e-08	1.2186e-08	1.2388e-08	1.3231e-08
8.4337e-09	8.4752e-09	9.9598e-09	1.1925e-08	1.341e-08	1.3131e-08	1.3333e-08	1.4016e-08	1.4698e-08	1.3938e-08	1.398e-08	1.2578e-08	1.1016e-08	1.0898e-08	1.3665e-08	1.3706e-08	1.2626e-08	1.3789e-08	1.6076e-08	1.4995e-08	1.2631e-08	1.2993e-08	1.3356e-08	1.468e-08	1.9051e-08	2.5666e-08	1.8011e-08	1.2762e-08	1.4727e-08	1.4769e-08	1.2886e-08	1.0523e-08	1.0083e-08	1.1728e-08	1.193e-08	1.1811e-08	1.1692e-08	1.1573e-08	1.1615e-08	1.2939e-08	1.2981e-08	1.1419e-08	9.8569e-09	1.1181e-08	1.2505e-08	1.2868e-08	1.2588e-08	1.2951e-08	1.3313e-08	1.3034e-08
8.7177e-09	1.0042e-08	1.2008e-08	1.3332e-08	1.3854e-08	1.3736e-08	1.3456e-08	1.2375e-08	1.1936e-08	1.1336e-08	1.0897e-08	1.0297e-08	1.098e-08	1.2945e-08	1.4109e-08	1.2708e-08	1.2108e-08	1.4554e-08	1.5237e-08	1.4638e-08	1.2274e-08	1.2796e-08	1.2357e-08	1.4483e-08	1.8052e-08	2.4507e-08	1.7173e-08	1.1442e-08	1.3408e-08	1.4411e-08	1.317e-08	1.1127e-08	1.0527e-08	1.0729e-08	1.1733e-08	1.1614e-08	1.2297e-08	1.2018e-08	1.0777e-08	1.194e-08	1.1501e-08	1.026e-08	9.3392e-09	1.0022e-08	1.1507e-08	1.2991e-08	1.3353e-08	1.3235e-08	1.3116e-08	1.1875e-08
9.9637e-09	1.1288e-08	1.2131e-08	1.3135e-08	1.3337e-08	1.2256e-08	1.1335e-08	1.0254e-08	1.0136e-08	9.6961e-09	1.0058e-08	1.1543e-08	1.2867e-08	1.4672e-08	1.4393e-08	1.2831e-08	1.2392e-08	1.2594e-08	1.3437e-08	1.3318e-08	1.2879e-08	1.276e-08	1.1839e-08	1.3484e-08	1.7053e-08	2.2546e-08	1.5533e-08	1.0443e-08	1.2088e-08	1.2771e-08	1.2813e-08	1.1732e-08	1.0972e-08	1.0853e-08	1.2017e-08	1.286e-08	1.2902e-08	1.2462e-08	1.1221e-08	1.1102e-08	1.0502e-08	1.0063e-08	8.9819e-09	9.5044e-09	1.1149e-08	1.2474e-08	1.2836e-08	1.2717e-08	1.2438e-08	1.1357e-08
1.1049e-08	1.1572e-08	1.1774e-08	1.1495e-08	1.1376e-08	1.0135e-08	9.5348e-09	9.7367e-09	1.042e-08	1.0782e-08	1.1785e-08	1.3911e-08	1.5075e-08	1.5758e-08	1.4998e-08	1.3436e-08	1.1393e-08	1.1435e-08	1.3881e-08	1.4404e-08	1.4285e-08	1.2723e-08	1.1322e-08	1.1844e-08	1.6696e-08	2.1868e-08	1.245e-08	9.7654e-09	1.2212e-08	1.2093e-08	1.1974e-08	1.2657e-08	1.2378e-08	1.1778e-08	1.2622e-08	1.4106e-08	1.3346e-08	1.1944e-08	1.0543e-08	1.0264e-08	1.0145e-08	9.8657e-09	9.4262e-09	8.9867e-09	9.9903e-09	1.1475e-08	1.2318e-08	1.252e-08	1.1439e-08	1.1e-08
1.0852e-08	1.1535e-08	1.1898e-08	1.0656e-08	1.0698e-08	1.0098e-08	1.03e-08	1.1143e-08	1.2147e-08	1.1867e-08	1.3352e-08	1.4837e-08	1.4878e-08	1.4278e-08	1.3999e-08	1.2598e-08	1.0394e-08	1.1879e-08	1.4646e-08	1.5329e-08	1.521e-08	1.3648e-08	1.1766e-08	1.1326e-08	1.698e-08	2.0389e-08	1.097e-08	1.0049e-08	1.1855e-08	1.2377e-08	1.2258e-08	1.246e-08	1.2181e-08	1.2062e-08	1.3226e-08	1.423e-08	1.2828e-08	1.0785e-08	1.0025e-08	9.1046e-09	1.0108e-08	1.031e-08	9.8706e-09	9.7517e-09	1.0274e-08	1.1118e-08	1.2442e-08	1.3125e-08	1.1883e-08	1.0803e-08
[truncated: 155 more columns]

## Sheet: Panels (b-c) Hyperspectral PL
80	80	800	632.81
905.006	904.743	904.48	904.217	903.954	903.691	903.428	903.165	902.902	902.639	902.377	902.114	901.851	901.588	901.325	901.062	900.799	900.536	900.273	900.01	899.747	899.484	899.221	898.958	898.695	898.432	898.169	897.906	897.643	897.38	897.117	896.854	896.591	896.328	896.065	895.802	895.539	895.276	895.013	894.75	894.487	894.224	893.961	893.698	893.435	893.172	892.909	892.646	892.383	892.12
62	-14	-8	-36	-10	-8	24	-14	30	44	28	-12	10	42	-2	-24	62	18	22	-34	36	16	-10	-14	6	24	-4	-10	16	76	-26	-8	66	-10	-16	48	14	0	-42	-66	-4	10	-16	-28	74	12	14	32	2	-6
16	30	38	-26	-10	0	-6	-34	50	0	76	22	-8	48	10	0	10	-80	-6	6	-42	12	14	8	8	-22	0	18	-4	-40	-44	22	-2	14	-46	50	80	28	-68	-28	-2	-14	22	-60	-78	-44	-22	30	-58	22
18	-36	-4	10	14	22	16	-4	14	-2	16	20	32	4	10	-40	4	0	26	-6	42	-6	-44	0	-40	50	34	-34	56	14	-32	24	22	-40	34	18	-4	0	38	28	-12	8	-4	-18	-28	22	30	6	-4	-24
26	152	-24	14	-10	22	62	36	-10	-20	14	0	-104	-8	-42	-14	0	28	18	22	24	-50	0	-4	22	24	-40	38	-124	-72	-36	10	44	-10	-8	8	116	0	22	2	42	-10	10	10	-34	-26	0	-56	6	-42
-50	18	-34	8	-6	-12	16	-18	92	50	2	-2	24	10	8	-10	32	26	-30	-12	-6	10	6	-6	8	-74	4	-58	12	-2	-20	-58	14	18	-4	18	28	-10	34	-2	22	16	-32	64	-36	-8	-42	8	6	0
10	20	-6	4	28	-22	-24	60	4	-42	8	-8	16	-36	6	12	-8	82	66	-8	10	16	-22	82	-64	56	10	0	44	-30	-90	-26	46	-30	0	-54	14	12	8	0	-34	20	22	-36	0	28	-42	-64	6	22
-68	-64	-88	10	-2	-28	-4	30	4	-6	-10	2	-26	44	-22	32	-30	62	4	-2	-20	60	14	64	24	8	-28	28	6	14	-40	-6	36	-66	16	12	30	-38	2	22	16	-32	32	-10	-70	48	-4	-4	60	-12
18	-6	-14	48	46	-8	-38	52	24	28	36	-46	28	8	18	2	30	-8	22	-16	50	-10	136	-8	30	-80	4	22	-12	106	32	-8	40	-30	4	6	14	24	20	-4	0	-40	28	8	-78	-20	6	-50	-26	92
20	12	14	-88	26	40	-30	24	-20	24	0	-10	-6	38	-106	-20	-18	-8	8	38	-46	6	14	2	10	-4	16	-4	0	32	-26	18	64	-34	-18	10	-4	14	-10	38	-8	-10	-58	6	6	44	56	12	24	-34
-42	0	22	2	4	4	-28	-46	36	-88	56	4	-16	-42	50	28	18	-66	12	38	8	-58	-18	-16	-6	24	32	12	96	-22	0	72	-8	48	-10	20	4	132	-4	12	-6	-34	-2	-24	-14	4	110	2	82	-4
14	96	-12	6	36	18	-16	20	-36	-20	-8	50	10	-12	6	60	0	-30	-48	-2	-8	22	24	46	-14	30	58	94	14	6	-6	-12	2	14	-60	38	-10	4	12	-24	-48	22	58	-78	-12	14	56	94	56	64
-22	12	-6	6	-52	112	-16	-16	20	4	-48	44	-46	-46	-2	-44	-24	22	0	-38	-14	30	0	-16	-28	20	-52	2	-14	8	12	44	32	-40	-40	46	-26	12	-10	-22	18	36	10	-2	-18	12	0	-122	8	6
16	-56	-18	44	-44	32	24	20	-10	-10	-34	-48	-2	36	-10	-12	16	-12	24	26	-22	-20	12	40	16	-86	-22	-16	-6	20	12	42	66	22	22	4	22	72	-14	0	38	-10	20	28	46	6	-12	40	-12	62
26	-68	-14	-16	12	46	24	-14	70	-60	74	-12	-10	30	-36	50	88	-2	6	-2	-12	36	18	-6	26	6	32	34	116	100	70	28	70	-14	14	12	-72	42	48	20	-20	-44	-8	0	4	10	-30	-32	-8	-48
10	6	42	-38	-82	-24	6	54	-2	-36	-8	-4	-14	-20	34	132	-116	-6	14	-12	-12	-42	0	54	42	16	22	-14	-44	0	18	-6	-6	-16	10	14	-18	32	-44	-20	-28	-118	-22	8	-2	98	-54	-28	-12	-12
-6	4	-12	-26	-30	6	32	90	4	16	-2	12	-40	-10	40	60	30	18	-50	-38	-36	0	-64	16	-6	46	-34	-40	-6	56	-68	20	16	-120	18	-30	10	18	8	-28	14	-72	-12	26	-34	-38	4	10	-22	60
-102	-36	-22	2	26	8	-24	4	4	-26	-22	-36	-16	20	-76	10	-2	0	36	18	8	42	2	34	28	-16	26	68	-24	-18	-18	30	36	26	68	-12	6	-32	2	-22	-30	8	-10	42	-28	-8	-10	6	-18	68
6	-52	-6	14	6	50	8	40	36	10	2	0	-92	-60	-10	-4	22	-48	6	14	-36	80	-34	-34	-60	-26	-54	24	54	20	22	-44	16	-30	-2	30	8	-88	-52	-4	0	-22	-6	-26	-12	-46	-26	2	-44	60
-2	4	-16	-16	16	28	18	8	18	16	22	-2	-2	28	6	-8	2	60	48	64	-66	-6	-28	8	54	-44	-4	-2	24	42	102	128	-4	44	-2	10	50	30	116	4	32	-52	-32	68	48	6	8	24	50	-42
4	-14	-26	4	-14	10	64	10	-22	10	-16	-18	-38	12	-86	12	34	16	-10	-38	-16	-8	-6	-20	-8	4	-2	6	-2	-10	102	-8	126	-14	-14	-28	42	78	-124	12	-62	44	-28	-18	0	-14	20	-6	-10	-70
-6	-110	-14	-44	-20	52	28	32	28	-30	-60	12	-16	14	4	52	6	4	4	44	12	26	-40	-2	-4	-80	26	50	88	48	-52	-6	-36	12	18	-28	0	-6	24	-36	-16	2	-12	52	-42	10	-22	30	74	32
-6	-36	20	-6	40	-30	-4	12	-20	-58	-8	16	-64	-36	24	-72	24	-12	-38	58	-18	-30	12	-26	-6	0	-10	-4	-14	-4	-4	-66	84	-32	-64	-46	-20	-16	-20	-64	28	2	-4	28	14	-54	-24	44	20	42
-6	0	12	24	8	46	8	20	-62	2	-44	-6	-16	-40	24	-42	4	-26	26	-28	-16	-62	22	8	-8	22	-16	48	-8	-20	-42	22	-22	-52	-10	-6	14	-34	18	16	-30	0	118	-16	-86	-20	44	-2	42	16
14	-20	62	-30	-66	-6	12	8	12	6	-28	38	-52	20	-42	-2	-24	10	52	6	12	46	32	10	30	42	-38	20	14	48	-10	-32	10	-10	0	22	-10	20	70	10	-44	0	-4	-28	-24	4	54	-30	40	-40
12	10	4	-64	40	6	6	0	54	-26	0	-42	-2	0	66	40	-2	-98	28	24	80	72	46	-18	16	2	-4	-90	42	-32	-78	-22	-124	-18	0	-4	16	66	-64	-36	16	18	72	6	6	118	20	36	10	-18
6	-106	0	46	78	-14	8	10	-74	-26	-18	-26	-20	-36	-26	-22	16	-14	-28	-26	44	12	-10	26	6	4	20	-14	2	-44	6	-72	38	70	-34	-40	42	134	10	6	20	6	2	36	-74	96	30	-36	8	-48
48	16	-52	28	-38	-6	4	24	-22	-6	40	-18	-50	-6	-12	-48	10	36	40	-76	24	18	50	-18	-38	42	-4	4	0	-14	90	26	28	92	-24	-16	-56	-72	-44	-10	68	-52	-78	68	-2	-4	34	92	38	-48
10	-6	0	-2	-54	-28	-28	-10	4	18	-26	28	-26	-4	-114	-24	-28	-72	-56	14	54	-10	24	32	84	-116	-6	-14	-22	-28	-46	98	-40	2	-8	4	14	-26	84	54	-32	12	-18	28	74	-28	44	50	-50	-104
24	-66	-12	-16	-28	6	2	8	10	-24	22	-32	-4	6	-22	14	18	-20	-22	18	-18	12	-24	-12	26	40	48	44	-100	14	52	-36	6	30	-10	-42	-20	2	-52	-22	-42	116	-28	20	-56	18	34	-142	-10	-38
2	42	16	-34	30	-12	2	-38	-20	-60	-12	20	-34	8	-38	-4	-32	-32	80	-6	-46	26	-46	-118	-18	28	-34	-12	-6	-6	116	2	4	-18	64	-28	26	6	-46	-38	10	-4	-28	18	54	-32	-62	-12	-28	14
-28	30	16	-24	-14	16	22	-6	24	0	8	30	12	78	-32	-20	-6	44	-18	-44	2	-32	24	4	6	2	-10	-60	-38	2	-44	-20	14	38	-36	-30	-78	-48	-10	-12	12	26	-36	22	10	-52	0	-68	22	40
4	-34	-26	18	238	98	4	-70	-52	-18	-80	-52	14	-26	-22	-44	-2	-12	24	2	4	24	-26	-14	-54	8	38	72	4	44	-36	-24	-24	-38	32	-2	48	30	14	26	74	2	-46	0	54	20	48	10	10	2
66	2	-48	38	72	-2	-46	8	-16	18	236	20	-40	-22	-2	6	8	-2	14	-2	2	-24	6	0	48	-12	-14	38	52	34	36	-50	30	-26	-6	-38	16	52	44	60	-10	-20	48	-16	12	14	8	-52	102	32
64	46	-24	-28	2	8	0	26	-32	0	-48	-26	-22	16	-42	-34	28	-2	4	-50	-88	-94	-14	34	-20	-18	-34	2	68	14	2	96	2	-14	10	8	-18	-10	14	54	46	-56	14	12	-6	28	-10	74	-18	2
30	40	-4	16	30	-42	30	-6	40	2	-50	54	12	16	-46	-12	-58	-18	-12	-8	4	-2	38	40	34	24	8	10	-32	-2	-4	48	10	-10	24	-44	-22	-20	20	-32	0	108	-28	10	4	36	-20	10	-26	-38
12	-14	30	28	-106	14	62	18	66	-18	-50	74	-18	-76	138	-6	-44	54	42	24	-20	-34	48	-4	42	38	-16	-20	-10	28	76	12	34	2	-30	74	-26	64	-24	-78	-22	-48	-8	-44	26	-30	-22	20	14	-42
2	22	16	26	-20	-14	-54	-44	-40	-22	-2	-76	44	26	20	92	-30	8	-102	70	-34	-14	2	26	28	54	126	-24	26	-50	0	-64	-10	24	-36	50	18	-10	-16	-44	2	-72	-12	50	22	6	-22	14	10	-14
18	126	-8	2	-4	-82	10	10	-10	32	4	6	-14	26	-122	-16	14	-44	74	52	-92	14	44	24	2	42	-46	26	-18	-10	-22	-6	8	58	8	40	52	-6	-8	22	-2	-2	12	-32	14	-12	-32	60	40	-20
-2	-6	0	28	-2	6	4	8	-56	2	134	80	4	54	-18	-16	26	-64	40	-28	18	-10	12	-10	8	138	0	16	-86	10	-8	-10	34	8	0	-52	72	38	-40	32	34	-24	-218	4	20	26	12	24	56	-48
36	134	2	24	-6	0	64	50	20	28	-40	4	54	26	-12	-18	44	-4	58	4	-8	-66	-8	4	-12	12	24	-48	-10	18	64	14	-36	-8	-10	14	42	-56	10	-20	-22	-20	-38	26	-2	-42	4	-18	16	-6
32	-54	-10	52	-98	-10	44	24	-18	-4	48	6	66	0	-6	-4	-2	14	52	2	10	2	90	-54	10	34	6	18	0	28	82	38	4	64	10	44	-8	46	-10	42	-12	-2	32	-28	-6	-34	44	6	36	-58
-50	22	-18	-16	-34	-102	-6	12	-28	6	26	78	-14	-32	-16	-20	-90	6	-10	6	-20	-10	-88	-12	36	2	-52	10	-78	-46	-12	18	-68	-76	-16	-34	-30	-24	-20	-88	-32	32	16	0	88	-36	14	-72	-38	32
86	-66	-22	2	-32	-4	48	4	84	-16	-2	10	-10	-6	14	6	18	2	20	-38	-100	22	-26	-12	-30	72	-54	-28	-6	-34	-12	30	4	24	20	22	10	20	-8	40	58	-18	-8	-4	-10	-2	24	-18	-142	38
-12	10	20	8	0	-12	-86	-2	-32	-8	14	76	-8	4	26	2	28	-8	-26	-8	-16	-6	-38	82	10	-60	14	26	4	8	8	36	-12	26	-6	110	54	66	6	-36	-14	-42	34	-10	-18	-4	-44	20	-2	16
-26	-80	10	-14	0	4	20	6	-28	-10	8	38	-52	-6	-26	-6	84	68	-12	-34	-26	60	-2	-20	0	-18	-38	-62	28	32	4	-16	62	22	-48	-20	-2	-22	14	40	-28	40	-42	24	-20	6	-8	-6	24	-22
-34	8	2	8	-54	40	116	-58	14	4	8	16	28	2	-12	-90	42	-42	48	-44	18	-8	-16	56	-16	-4	46	12	24	30	0	-28	-24	-20	12	12	-48	16	-70	22	-40	30	50	-24	-4	4	26	-14	-64	72
-26	8	-10	-6	44	-88	12	90	4	4	-32	18	-10	0	36	18	-6	-34	24	-16	34	68	14	-36	28	0	0	-14	-2	-26	-32	8	18	-22	-42	72	36	-14	6	-6	10	8	-2	-48	-30	12	30	20	-46	-34
-38	20	14	60	-20	8	2	48	-24	-20	-22	12	2	-14	-28	-28	18	34	18	-30	-68	-66	-62	-36	-22	14	2	-14	20	4	8	0	-18	-18	-36	-32	100	6	26	-2	28	-26	2	60	8	-76	-46	12	-72	-26
-32	-38	-16	-12	0	-54	-16	16	2	-8	-24	30	14	0	-4	18	-58	-6	-10	-6	116	-4	10	6	12	-42	-112	18	-36	-20	-4	10	16	-44	-74	2	12	84	12	12	-18	0	50	-30	-30	36	32	4	76	-26
-18	-20	-78	-14	-24	-48	80	24	4	40	0	46	-58	40	22	58	10	-34	6	-2	-54	36	-44	22	-48	-46	14	12	14	34	6	-4	8	70	10	12	10	-18	-6	-6	28	-32	-30	12	-8	18	16	58	50	28
-12	10	-48	62	-100	-12	-2	-8	-4	-6	44	18	10	-42	-12	22	-8	44	-30	52	-82	32	-2	50	-14	-32	-4	-10	-58	-18	-2	10	10	36	32	-228	-2	-64	88	-18	32	-4	-56	46	-8	12	2	68	24	32
12	36	-46	54	6	-42	-14	-108	-32	38	-2	-18	42	-50	16	-70	34	40	-18	24	-50	-14	-6	16	6	26	-24	2	10	20	24	-12	-32	36	2	-18	-6	-24	-18	-14	-38	-12	-64	-32	14	8	14	-28	-24	10
-8	-10	-46	-12	10	12	-30	10	-18	-14	22	6	46	-38	38	-70	-4	-4	-36	8	28	-44	-2	-60	48	40	20	-14	0	8	28	22	4	-58	-34	20	-20	140	-40	-96	-34	-30	36	96	34	4	8	-90	-48	-18
-22	-16	-16	-16	-40	4	64	2	4	18	-12	-34	-24	26	60	14	4	-20	-64	-30	-32	36	16	-6	-4	4	-16	-30	8	8	20	-34	-28	6	16	-4	-48	58	-12	-60	-2	-54	-2	54	12	36	114	14	20	0
-30	-18	20	46	-10	14	-2	34	22	-50	118	10	-40	0	10	34	104	-10	-62	26	-60	52	2	-18	0	-76	8	-10	-20	74	0	0	-4	-32	-20	-40	24	-60	4	6	4	24	-42	14	-4	4	34	-4	18	-44
-4	-26	8	-2	20	18	22	-62	4	4	100	-64	-2	72	32	30	38	6	28	2	-12	-10	2	-12	46	-2	116	8	26	-80	-4	-30	50	-20	-106	42	-14	30	-28	60	60	14	16	24	6	2	106	28	-10	-14
32	0	-10	-16	-6	-46	62	-14	6	-2	-6	6	14	14	30	-34	-50	18	6	18	22	26	60	-32	-46	-14	-32	22	-34	-94	-30	-10	-28	-10	28	-6	-88	90	-112	-6	-14	4	-4	-14	-14	6	4	24	-8	-28
20	-4	-60	56	14	30	2	26	-14	-2	10	20	40	-30	20	-2	-16	-28	-2	-12	-30	-48	-28	6	4	4	-40	-12	42	-12	18	0	90	4	-4	10	-22	32	-102	-18	-6	12	4	72	-44	16	-52	36	26	28
-18	-90	14	62	78	-32	-8	-26	-8	26	24	-22	2	44	-38	-6	44	32	2	-8	-4	-2	-18	40	4	-6	-16	-60	-6	10	-50	-22	18	30	-32	-22	-4	-20	26	-46	-22	-58	-34	84	28	-118	-40	34	-14	54
-2	-34	22	-14	-56	-60	38	-16	-8	28	8	36	14	2	-4	22	-20	32	6	12	-10	66	-28	64	-38	-26	-8	48	-70	38	0	86	-4	-30	-50	-30	2	16	82	-116	-64	6	36	-2	-30	20	8	4	-6	20
-18	8	2	36	-20	20	54	18	-14	-38	4	-12	-18	36	-16	2	-56	-98	0	-56	-24	-14	-36	4	-24	8	30	-42	84	10	8	-96	-28	-74	2	-76	-30	-36	-38	-30	2	-4	36	-72	66	16	52	-98	-10	10
8	76	-44	12	-12	2	24	64	6	-12	8	32	62	-46	-6	-30	-8	-34	-20	-4	-72	18	-8	-44	32	-10	30	84	-32	-28	4	-6	-34	40	-8	4	24	-14	28	-16	30	-26	-4	46	54	-32	-28	12	24	-24
12	24	-34	8	-20	-52	4	-6	-40	-18	12	22	26	26	-2	14	-30	22	4	6	-26	6	-50	-8	-40	34	-2	20	-32	-30	-10	-2	-6	-2	40	88	24	44	-6	82	-24	-20	8	-20	0	-50	12	6	46	-28
18	-16	14	-26	20	62	-30	-38	36	-14	42	50	66	-6	-28	-10	-76	10	4	2	20	-10	-8	-8	-52	-12	0	10	24	0	26	16	32	-32	-6	54	-18	-38	-28	2	10	34	-8	30	-70	20	2	2	-80	-8
30	-22	-66	-4	68	0	28	-24	-54	-42	-6	30	14	-50	-16	-18	-8	-46	48	18	-6	-14	36	-52	-16	-46	78	-18	72	6	-82	64	4	52	-18	64	16	-60	8	40	20	6	-16	10	4	-8	-54	-60	60	-28
6	-38	-8	18	-2	-20	-122	8	46	-26	-58	4	-14	-48	42	-2	-28	-44	80	8	34	92	-76	10	82	-26	10	-8	54	22	-28	18	-12	-24	-60	6	-12	24	32	-18	-2	26	-42	6	-4	6	18	-18	-32	20
22	-20	-6	8	-10	-2	-32	10	36	-2	-16	-92	-58	-8	-66	26	18	-38	-30	38	-6	48	-4	60	2	8	-16	-6	32	-18	-38	-16	40	0	8	-6	30	14	16	-6	-48	50	60	30	16	38	148	-16	32	-54
-36	0	-2	8	22	-8	18	-32	-10	24	18	-14	2	-44	-38	-12	48	6	-30	-44	14	60	-46	34	-56	-30	-6	-14	0	-42	50	-88	-32	-48	-30	-26	44	0	-32	20	-2	32	12	-42	8	-28	74	-2	-34	-78
14	-18	-4	10	20	36	76	14	-2	-54	44	58	6	-30	22	-48	-108	-8	6	118	28	-28	-54	-24	10	-20	-28	16	14	10	-126	-4	44	-16	48	-68	16	12	-12	-32	-4	-88	-18	-32	-20	6	6	20	14	-2
44	22	66	-26	-56	46	-28	18	-84	48	-90	8	-24	38	-56	32	-58	10	2	8	4	-112	62	14	62	32	-42	-18	54	20	32	46	2	-36	-2	-4	12	48	-34	30	48	-38	4	-46	70	-84	32	62	-22	20
20	-30	-10	2	-42	-62	-48	-80	-10	10	-30	-22	-12	-22	-56	-50	-28	-50	58	-6	-30	0	60	-54	10	-18	-18	-34	16	-58	16	42	-2	14	-8	50	12	-96	-6	-24	94	-10	-28	-44	18	-44	64	20	38	46
14	102	-2	-8	10	48	-8	68	34	46	92	-30	16	-50	28	74	-12	6	-40	-46	24	42	84	52	-14	-38	2	34	24	22	-74	76	72	70	-54	-26	42	-68	-44	28	12	20	-42	-2	38	36	-16	-4	30	114
-52	68	-8	2	-30	40	-26	10	10	12	12	18	-38	84	14	-66	104	72	-84	-44	36	-2	40	6	12	4	-22	-10	30	-18	12	-2	16	-12	22	-56	-30	28	-10	46	-62	34	4	22	-20	-4	-38	104	12	-50
96	58	-28	-24	12	10	-2	-46	-24	40	28	-8	-4	-46	8	12	16	-12	14	8	-4	-18	-166	-22	-24	-10	70	-26	-152	-12	36	-62	-2	-42	142	0	-4	22	-24	-10	2	-24	30	14	56	62	52	12	-46	-18
-30	68	-10	30	32	-10	-10	-60	4	88	-18	4	-2	50	-10	2	44	108	-12	22	-30	-20	-12	-12	-10	-66	6	32	24	104	4	18	-6	114	-14	12	-52	10	6	20	14	-18	42	68	8	-16	-28	12	-34	24
-6	14	6	6	-18	-12	62	6	-8	-46	-18	-14	36	-16	-36	-2	46	20	18	-72	34	0	6	8	4	-14	-18	-24	6	40	8	22	-12	-72	16	74	74	-24	-46	86	80	-12	10	-60	38	4	-4	18	-58	-6
26	-14	36	-8	50	6	22	-24	-22	0	2	130	68	-8	-82	64	-50	-56	28	8	14	-104	-60	-54	2	-14	34	-46	-74	108	40	18	14	8	-16	-42	-4	-48	20	34	-14	50	-8	-20	-12	-20	34	-64	-42	28
-22	-72	62	14	-32	24	6	-4	30	0	-54	-40	38	0	8	-18	0	44	2	10	48	-58	6	-24	-8	52	-50	-6	16	16	16	34	16	-58	-12	40	44	-2	4	18	-18	0	-42	46	-4	-2	4	-34	42	-18
-18	-34	-90	4	18	-38	16	-10	48	-2	30	48	-4	-10	76	32	-10	16	12	-30	-4	-52	-58	8	-12	70	-66	104	-38	-90	-34	-6	-42	-28	84	4	-22	16	2	38	-40	2	22	2	6	-38	34	-90	-52	56
4	46	-4	-78	-12	80	-10	54	-2	6	-18	-18	-46	-6	34	-2	12	-16	-6	62	-16	22	2	-44	-16	58	12	-2	-18	4	-52	30	-20	-10	18	-6	-58	-8	-20	22	-8	74	74	-54	-4	-50	-26	-14	74	-48
54	-14	36	-68	14	10	-12	20	-6	-40	24	68	-14	0	-32	30	-6	24	-24	36	-8	-58	54	-26	-10	16	-70	-42	-4	-10	38	0	-32	-12	30	24	-72	-78	26	46	-10	-38	-18	-18	-68	-102	2	54	-2	-10
12	4	-12	46	86	-34	-14	42	0	-32	-28	-32	-36	52	2	12	-48	-186	52	-58	-24	14	-62	84	-8	18	56	-26	68	-52	54	-36	-36	-24	80	-26	48	-2	16	96	60	14	0	-82	-30	-12	46	-2	46	68
-114	-8	34	-28	80	2	-18	-30	2	-10	-12	20	-10	64	90	-24	16	16	-10	-6	-10	-6	-66	24	22	-8	26	-10	20	-34	24	-20	18	22	-54	-86	20	-14	-16	-20	-16	4	24	-2	4	-6	-40	-10	56	8
4	36	42	60	-34	10	-16	-20	-38	10	42	-16	-18	24	28	-40	12	-20	2	16	8	-4	-6	40	-6	4	-30	-40	-20	56	12	-48	0	-38	-14	2	0	52	-10	40	0	-62	44	-40	-32	-50	-22	4	-40	10
-6	42	-6	36	34	14	-42	8	40	68	32	16	20	8	0	-62	28	34	-8	30	24	-10	26	-14	36	-8	-6	-12	0	2	-4	2	90	126	-2	18	-48	-50	-32	34	2	10	0	-66	14	-46	10	24	22	20
36	24	2	-18	6	40	-42	-2	72	58	-8	104	74	-34	66	14	-26	36	-32	2	34	-46	104	-20	-14	12	0	6	-6	-22	-70	-58	-4	28	40	-10	-20	-28	-8	22	-12	-10	-74	22	-10	34	-14	-6	50	26
-18	-12	-18	-42	-6	-24	4	8	-8	-34	-24	2	10	-8	34	0	24	22	2	-50	-34	-46	-18	8	72	28	2	10	8	6	0	104	-12	-64	50	-2	-24	-12	2	22	-12	44	-14	6	30	20	16	2	6	0
-40	30	26	108	14	-32	8	-44	-8	0	14	2	-34	22	76	-28	-34	-22	56	4	36	-34	-28	-38	-8	-14	96	64	-30	-42	30	6	14	12	38	4	32	-60	-12	-68	84	92	-42	-22	34	8	0	-38	-24	-76
6	14	44	-36	52	2	-2	20	-8	4	58	38	24	32	38	8	0	8	0	-28	-18	18	2	10	-16	-2	4	20	38	112	-24	-34	30	92	-86	-20	14	4	-46	-22	-6	-16	44	-26	26	20	-2	-8	-52	34
-38	50	48	-4	18	-12	12	-28	-20	10	64	-8	0	-22	-18	20	40	52	114	-24	42	104	8	2	54	-16	-4	-10	56	36	6	42	-56	36	-4	94	-46	-60	-22	6	-36	2	6	-66	24	0	20	10	4	32
-78	-68	138	48	-44	-14	26	30	16	-38	20	6	-20	-76	10	-22	36	22	-42	14	-10	114	6	10	52	-12	76	-36	12	26	26	24	22	-64	-20	6	-46	-58	-46	34	24	-12	4	-14	-38	-62	-48	-66	-68	2
-18	-32	-18	-4	0	6	-42	12	18	-22	-18	-30	10	6	-14	0	22	26	34	-52	-28	48	-12	0	-64	88	0	-32	-62	20	12	16	38	66	86	-58	-8	32	126	18	-16	-10	18	26	-86	-52	72	48	-28	12
-22	40	-34	26	-68	26	30	22	-8	-24	-46	-52	48	34	-12	52	-30	76	-2	-40	-26	24	8	28	16	-2	-10	-2	-20	44	-6	78	-8	-2	54	8	-72	-36	10	56	4	44	-12	32	-36	-108	168	-26	12	8
-24	-24	24	-38	-20	-116	-86	-24	4	-4	-30	70	-14	6	16	146	-14	12	2	-24	2	-16	-4	4	48	80	-112	-40	-4	10	26	40	38	76	8	-66	-22	14	-22	-94	102	-4	-64	-20	22	-12	-56	10	50	4
18	-46	-30	-2	-10	-20	-2	20	-4	6	60	-22	14	0	4	-14	6	-32	-60	24	8	12	-24	-20	-40	12	-40	-50	2	24	-10	-56	-2	-10	-6	-90	72	10	6	-18	-44	24	-60	4	8	14	44	-32	22	-96
10	-4	4	-24	76	10	50	-98	66	70	-8	-82	4	-44	-36	-64	-24	2	-32	28	-2	36	-6	26	-24	58	-18	4	-38	12	12	12	172	8	-22	10	-36	10	-6	-12	-8	-156	46	-64	40	-34	0	2	56	52
0	54	-12	-50	-42	14	10	-10	14	-12	40	-38	-2	8	-10	18	-4	2	-82	-4	152	-10	8	30	50	-28	-20	4	10	0	-84	-92	34	48	6	-40	40	-42	22	-46	-76	10	-38	14	54	-82	-48	-24	-86	-36
14	12	-12	-26	22	60	6	16	-38	4	-50	10	-50	-32	-12	-20	-52	16	18	-8	-86	42	-114	-16	-6	14	-2	-78	16	-4	-34	-24	-16	-30	6	22	4	10	38	-80	-20	30	-18	-26	8	14	-26	-24	-6	-72
74	0	32	26	-30	-16	10	-12	58	14	-28	8	-50	18	-58	14	54	22	72	4	68	-26	-16	-20	-110	-12	-6	-6	44	34	28	20	-84	-26	2	14	52	2	-34	-58	22	-48	16	-12	-30	-18	0	-24	36	-12
6	82	92	-6	-46	70	-22	62	16	44	22	2	-26	-42	-16	16	46	-36	-36	-58	28	-4	-12	-4	-22	86	-74	2	-32	2	-14	4	-6	-34	10	-34	-56	18	-18	-18	114	18	20	-44	-22	-12	-10	-26	10	-14
42	12	22	-42	-36	-20	-2	-40	46	24	-10	-16	8	-32	-14	44	38	12	8	36	-88	-52	-2	38	-8	10	-2	-48	-16	0	20	6	-18	-48	48	-6	4	8	-130	-106	12	-10	20	-10	-36	-14	-30	-28	2	-22
16	-70	2	-42	-10	-2	82	-22	2	42	36	-82	-2	-18	14	48	-62	-16	-96	6	-28	-38	32	-66	210	0	2	-74	-30	18	8	46	-28	-72	86	20	-78	2	-4	-14	4	60	-30	-68	-8	38	-24	88	144	-58
-90	-54	4	-28	-24	-8	30	-28	-20	-56	48	-4	0	-34	-8	-62	14	-30	16	40	-6	12	72	0	-14	36	-12	-32	8	0	6	24	4	14	-58	-74	80	58	12	16	-4	14	48	-46	28	50	-10	40	20	0
-4	-40	-36	12	-16	6	92	-36	6	-70	18	34	22	-20	-20	6	2	-26	2	2	8	-22	-30	26	30	-20	-4	104	10	30	10	2	12	-54	68	14	-4	-28	10	-14	-24	2	70	-6	44	6	74	-68	50	-38
26	-4	10	36	28	-28	28	64	-2	16	-64	-18	30	10	12	40	28	64	-28	60	90	46	-2	-10	-60	80	-44	4	-6	-30	4	-38	-30	-34	4	44	24	-14	-38	0	-24	-30	-52	-32	-22	-46	62	16	14	96
36	-22	12	6	38	38	18	10	28	-20	58	-56	84	-12	-20	14	-8	-14	20	-2	66	-58	-148	0	10	-2	-48	64	-6	8	-28	18	4	88	-24	-6	-30	-104	-16	-16	2	-24	-38	22	-18	-10	-90	-8	-38	-28
-26	-18	-4	-14	-54	18	62	-30	40	-46	-30	-16	32	-10	56	-54	-8	30	16	-30	-16	-18	36	-42	46	-12	12	10	26	-110	-18	16	40	20	2	2	10	20	-36	-34	-40	-30	-28	32	-10	16	52	20	36	-20
-24	56	-42	28	22	-16	48	-138	-56	-14	8	0	4	-8	26	24	6	18	-18	22	-22	-24	-22	50	-2	-32	-14	-6	-8	30	-88	-16	26	2	-38	-26	50	38	-10	-18	-44	-22	118	4	-10	-14	-22	16	-32	16
64	-36	-54	-24	16	-6	-4	64	24	-36	48	-26	22	-28	-40	24	-50	80	-26	-46	-26	48	8	18	22	-12	-20	26	188	-20	12	32	-10	10	18	-22	-18	-22	-60	-36	-130	6	46	50	8	18	44	-8	-30	-8
28	12	12	-12	2	18	-56	10	-34	60	-36	2	-44	22	-8	72	14	-20	-36	-96	-26	24	6	-36	38	-30	-2	-106	68	14	-26	-4	-24	24	42	-6	-26	2	48	10	2	34	56	16	-32	-92	-8	-54	20	-48
-34	12	8	38	-6	-56	-20	32	-30	0	-22	-12	28	-90	42	-20	68	24	4	-16	18	22	0	-6	20	4	-8	-24	18	14	4	-96	-18	34	-8	0	34	6	70	4	32	44	-8	-72	-2	22	6	4	-40	-16
0	28	18	2	26	-16	28	-16	-86	10	62	10	-26	-44	24	26	-2	-54	-34	72	-12	14	54	-4	-4	14	-78	24	-6	62	-10	26	10	-72	-6	20	-98	-24	24	-34	42	58	46	-6	-26	72	22	0	-38	-4
24	6	14	38	-20	44	8	-20	-38	-10	-16	-42	16	-82	14	-14	-104	-6	-48	-14	6	56	-6	56	20	-4	-16	-38	-70	-8	2	-18	-22	38	4	-54	-20	2	48	-14	-2	6	12	-4	-86	6	-26	-14	-34	56
32	-46	-20	-8	46	-2	-22	-16	22	42	8	46	2	-18	-16	58	22	-26	-58	58	12	-68	-22	12	-8	-22	26	0	-60	66	0	22	-22	-22	20	22	8	-28	12	24	4	4	30	-96	36	24	-4	18	-32	-68
24	-22	-8	38	-26	-20	-2	16	-16	-50	50	64	-28	74	-20	36	-66	-4	-92	-72	14	54	-22	-42	-42	-6	46	-22	14	-22	-40	36	12	-48	2	-74	14	0	-30	-12	4	0	10	-38	24	-40	18	56	32	-14
28	2	14	4	-18	2	28	0	-30	8	-24	32	8	-2	18	12	100	28	184	-46	16	-44	-50	72	-8	-8	66	104	-2	-80	-12	18	-8	38	80	-54	4	6	-24	-34	-22	-14	66	22	-38	30	34	94	-30	-46
-40	-28	2	-20	38	42	-22	-18	44	-26	16	42	-4	18	22	16	-44	14	-4	16	-10	22	-10	-26	-78	-24	-108	-24	72	16	10	-54	8	-36	-4	30	-28	34	-32	-4	-34	-12	108	10	-46	-38	-30	-38	-36	46
-34	46	26	-38	-34	2	2	-28	28	-88	-8	16	8	46	-90	42	-16	-34	-18	-22	40	10	-36	8	-136	44	-34	-74	-66	-20	-38	18	18	48	48	-34	-8	90	30	0	-16	2	50	4	-22	2	0	4	68	62
-30	54	26	18	-8	2	-26	-26	40	-16	-20	70	-4	-34	-18	36	-62	78	32	44	-38	-16	2	80	-44	-46	-22	14	10	-20	24	-80	4	-40	-102	-110	32	-16	-60	-44	36	-28	36	38	-46	-48	10	-30	-22	12
34	22	48	12	4	50	-6	-12	-8	0	-62	-32	-40	-52	-98	-2	26	12	-42	22	-12	-6	-84	8	-42	26	4	-62	30	72	-32	36	-6	-60	18	20	2	-30	-126	-42	14	42	-12	2	22	16	-10	34	30	-22
-8	8	-12	2	-18	-24	70	-22	-12	14	-18	32	6	-30	-10	50	4	40	-6	14	6	-32	-16	42	8	-6	-28	16	54	-48	-42	-8	36	-34	-20	20	64	-10	48	-2	-14	-24	22	-14	54	30	-24	-10	36	8
32	8	24	6	72	16	0	6	86	28	12	-10	26	2	36	-28	-30	14	-34	4	46	14	-8	-66	22	42	-8	26	-4	18	24	16	0	34	4	-34	42	-96	-10	12	8	26	12	-48	50	-34	10	22	22	-20
36	-32	-28	6	86	20	-10	-14	12	16	68	4	36	8	22	-8	-12	46	52	-78	28	-58	4	42	54	-14	-6	30	-24	-28	4	6	-38	28	-18	-18	62	4	26	52	-16	16	0	-64	-30	-26	-18	-4	-14	-54
-12	18	-18	34	0	-8	-4	0	52	-20	32	92	-8	16	32	22	-18	-54	-60	60	-34	-76	-56	6	10	-6	-20	62	-4	-18	2	-22	30	10	18	4	-8	6	78	-2	14	-18	-20	-12	34	-14	82	-34	-6	2
52	48	0	-12	4	-2	16	30	-20	-58	20	-36	18	16	20	2	10	-58	50	-2	8	-14	-36	12	10	4	16	-2	34	28	-34	-2	32	4	6	-38	-48	62	44	72	66	68	-74	-36	16	-12	12	0	24	98
-14	46	-48	38	76	-14	-44	-30	-10	56	-10	-44	-36	-30	16	-14	2	28	-12	34	0	-16	18	-30	60	-82	10	-30	44	2	48	18	122	-36	-6	58	0	-38	14	18	14	26	-28	-38	4	16	2	22	34	0
14	8	-14	10	-20	-50	16	68	-10	0	-74	-24	82	-28	-34	-24	-62	-72	-16	56	10	96	-28	82	4	32	114	30	78	34	40	-36	-62	0	20	-24	56	-6	4	44	36	14	26	2	6	50	122	42	16	-32
-8	-24	-8	-6	-4	-10	42	-16	8	-8	8	0	-60	48	-18	6	58	-24	-44	-10	18	6	-16	-16	-32	-86	-20	30	-12	36	2	24	-4	-14	80	30	42	-12	20	12	-8	42	34	-12	-20	-50	20	18	-30	100
-62	54	-64	42	-4	14	82	72	-14	-28	-22	30	2	-32	12	30	20	44	-36	-22	-14	-96	0	28	54	10	-4	-26	-10	-40	24	2	-4	-4	-48	106	42	60	-34	2	-16	-2	2	2	-2	24	4	-50	-24	16
60	-10	-8	-8	16	6	-30	-4	-8	42	60	110	-46	48	-4	88	-14	72	18	-30	10	38	-34	44	-16	-28	-22	48	12	20	12	4	-34	4	0	-8	-22	74	16	-22	0	-34	2	-22	-36	-86	120	-80	-20	50
-6	8	-2	120	-50	-18	40	50	24	-24	-32	-98	38	10	78	-24	16	2	-12	24	16	52	-26	-32	38	58	-14	2	30	18	-36	-4	-14	-12	20	46	28	4	38	2	-4	12	-2	2	54	-16	-26	86	-6	32
76	-8	-14	78	-28	12	36	24	-4	16	32	-8	-70	6	10	-16	-42	-32	-6	-16	30	-18	24	34	-12	-84	2	52	24	-4	16	46	-40	16	-14	-78	10	-28	-36	60	-28	-54	-52	-16	54	12	-54	-16	-50	20
-26	124	34	4	-16	2	-24	50	-2	42	12	-26	-16	-10	-20	-18	120	4	-50	0	36	8	-50	10	-16	-2	28	-8	26	22	-70	-18	-26	38	8	20	18	-50	-6	24	-32	4	30	0	34	14	-14	12	-14	14
10	20	22	4	-12	-20	12	0	-24	38	-14	66	10	38	-30	18	14	-26	0	-4	6	0	-4	-30	-14	28	46	-36	12	2	-20	-26	20	2	-50	56	-14	14	52	-42	-4	64	-6	70	-58	-36	-66	-4	-8	44
14	-8	98	38	-18	-10	0	-52	-96	-28	10	-40	-10	28	8	8	6	34	-16	-26	52	-72	10	6	4	2	14	-8	14	-30	10	-18	52	-10	4	38	-6	-6	50	-14	30	74	12	-48	-18	0	-6	52	16	-32
60	-22	4	0	12	-36	-22	-20	24	18	-2	-12	24	74	-2	-58	32	-22	0	38	-2	50	-14	-8	74	-24	-16	-34	-12	-12	40	-58	-20	-12	32	36	-28	6	46	12	-20	44	6	32	-12	4	30	8	-2	-18
-12	-10	-80	108	4	12	-10	-10	46	14	8	4	-28	16	48	-42	-20	-26	70	-6	-2	4	20	44	44	32	-36	2	6	16	64	8	-12	-36	0	0	64	66	-24	-52	22	-62	18	4	12	-46	-14	2	2	-18
34	0	62	0	-12	0	-58	58	0	-66	-36	-18	-12	66	4	-4	-18	-26	-48	-58	28	-26	-60	-42	-42	2	78	50	58	28	56	-26	-8	-58	-10	36	-78	-104	40	-14	0	-20	8	-30	-26	32	-26	28	28	10
-2	56	80	-4	-14	-18	56	28	-18	-14	46	0	0	-78	-8	-4	118	-2	62	-6	0	-8	-12	-22	-8	46	64	8	-36	-60	24	2	34	34	-36	-2	16	-54	34	-12	-54	24	34	-6	-8	16	-30	56	2	112
64	2	-2	-38	-8	-34	2	32	-28	-82	-22	-52	16	8	8	6	-62	56	38	-28	-24	58	4	24	-4	-24	-6	-16	-40	36	-84	-10	4	36	-14	-20	-34	16	44	-8	22	-26	42	-36	-4	38	-34	16	-28	32
2	-60	-8	-26	-18	8	26	0	22	104	10	34	-36	20	-54	-58	2	-30	8	-8	-12	22	-88	14	-100	-12	20	50	48	12	4	0	6	0	-34	40	-86	-2	76	4	18	22	-8	40	66	-28	56	-8	-24	28
-18	40	-8	4	32	10	-54	4	-30	22	-2	48	-32	-80	-4	32	-6	2	-52	-6	30	12	-40	20	8	32	36	36	-10	4	30	-58	-2	100	6	68	-32	-18	-6	-16	14	4	2	-16	44	50	22	-12	-100	28
20	6	-26	-8	-6	-6	-8	24	6	8	12	42	-98	-56	2	4	-2	-42	20	28	-10	56	14	-32	-54	-66	-52	-52	-32	-46	0	4	2	-20	-12	34	56	-26	-84	16	30	20	-46	-76	26	0	28	0	12	-10
78	22	16	-70	-20	14	20	-2	-2	20	26	-22	52	4	-22	-14	-2	20	6	40	8	-24	-28	34	12	14	18	46	-2	-8	6	-12	52	-14	-2	12	-14	42	-90	20	12	20	-42	-50	-24	-38	28	-46	50	-64
-16	88	-26	-46	54	28	8	12	42	14	128	-20	-54	24	-30	-6	38	-10	-12	-54	-10	-10	-2	-6	46	20	22	-14	76	30	2	-6	-52	-30	8	-22	18	-6	-30	76	-26	-8	32	-8	-112	42	-46	-14	-84	-20
-88	44	-102	78	110	-10	32	4	74	-4	38	34	-36	-50	20	-2	16	70	14	20	-26	6	4	32	8	-20	10	-56	30	14	14	-4	4	38	8	78	-38	-36	-16	-68	4	84	12	-28	94	24	46	-16	-68	-12
-8	0	4	24	-28	-18	54	-142	4	-6	44	-24	-84	62	0	20	74	-8	-40	56	-16	-32	-14	10	-22	-34	2	-30	8	-22	38	2	-26	-32	34	-40	2	-36	-8	-22	-46	8	12	-40	20	108	12	-6	2	-6
0	-12	4	-8	-36	36	32	-2	52	4	-30	80	10	-66	-4	30	52	-56	8	36	-4	36	-62	-46	38	-4	8	6	24	-8	-18	-12	18	34	-40	-20	-34	16	0	10	-28	-84	20	-6	-24	132	-60	46	-20	-18
-14	20	0	28	6	12	-26	10	16	-18	-20	-28	-20	10	20	42	16	24	-42	22	-88	-16	4	24	-44	-22	-18	36	16	20	-28	4	24	-18	-48	0	-92	8	24	16	-60	20	-16	6	-72	10	-22	16	12	-86
36	0	-4	-16	46	130	0	26	-24	-26	78	-62	-12	30	52	36	-50	34	32	-10	12	10	28	-8	-26	8	-16	14	18	-38	30	-22	-78	6	-6	50	8	34	-30	-40	50	64	-32	-12	-66	8	74	-34	-52	38
-32	34	6	-14	-24	6	8	50	8	-4	-42	-38	26	-16	0	-60	-64	-60	74	94	2	24	-12	0	4	-88	26	22	10	24	-54	-30	-14	-8	-10	-20	-96	-24	-50	44	-2	28	2	70	28	-20	-34	60	-54	-6
-2	16	-12	2	8	-30	12	16	4	32	128	-32	-18	26	-10	12	-28	14	12	-68	54	18	24	-28	-4	24	-4	-46	28	-32	-12	-32	-28	-10	20	12	26	10	2	60	106	-22	30	14	-6	28	32	-24	-32	-6
20	-38	18	26	-12	12	40	-38	-70	-72	-8	-10	6	-58	-2	-30	0	-6	66	16	24	16	4	54	-22	-24	-6	26	4	30	20	2	-52	-30	124	-66	28	-44	30	-6	34	-16	-36	48	2	-2	-8	-24	52	-24
-20	8	30	-74	58	12	-4	-38	36	24	6	24	10	18	60	16	-12	-2	50	-78	-42	-18	36	46	-40	-36	-10	-4	2	-46	40	8	-12	-54	16	-6	32	-42	-30	-88	10	-32	-4	0	18	26	10	-8	12	42
4	-14	-30	2	-32	10	-64	-8	18	20	-58	64	58	8	102	-66	-32	-22	-34	22	-8	6	14	48	24	32	10	-4	42	52	42	-8	-34	-14	0	-4	-24	-68	28	-6	-12	10	-38	0	-10	24	80	24	22	-4
58	16	4	20	26	12	-26	-8	-36	-24	-10	-8	-4	-38	22	12	-8	-36	-2	-8	-104	-30	6	-8	114	-10	12	-44	90	86	-12	6	-20	50	52	44	-30	10	2	18	46	-10	-18	-66	32	8	32	-2	4	-22
24	-42	-42	4	-22	46	-4	-68	-14	36	-36	6	-10	14	4	18	-44	-32	26	20	-10	44	76	30	-36	-36	12	-6	54	90	28	2	-18	-68	-18	18	46	-60	-30	20	-28	-8	0	-12	-18	18	30	-38	-2	-16
2	-72	100	78	-12	-60	12	-2	-28	4	2	14	0	-48	22	6	58	-2	20	38	-36	26	-58	-92	-10	16	78	-60	10	4	96	-36	-6	-116	-40	-30	-6	-22	46	-34	-18	-32	32	-22	4	-16	-100	18	60	40
160	-46	4	-4	-18	8	22	42	28	44	18	-20	44	-88	-12	22	-54	18	-104	-58	26	52	-16	-12	-22	-2	4	-36	-50	6	20	-32	40	6	-10	44	-12	-24	32	-44	-30	36	-28	48	-40	-36	-50	34	6	-14
14	-6	-6	6	-28	6	24	-6	16	52	-24	22	-6	54	46	-46	-46	-100	32	-22	8	82	18	8	-34	-2	-2	8	44	44	-4	-12	-2	-10	34	36	94	-52	4	-40	-18	46	114	-44	-12	-2	30	8	-22	-14
48	-50	-2	-12	-22	-38	74	-34	-64	-46	14	-44	-6	8	-32	12	36	2	-32	70	38	-2	4	-18	26	12	6	-6	12	-22	38	80	-16	14	-6	46	90	2	-8	30	8	-2	72	-86	-20	-14	-52	20	14	40
2	-2	8	-46	48	10	82	0	-8	2	-34	-18	-6	14	44	-12	62	12	-46	4	48	32	-94	40	-14	56	-10	8	34	16	8	100	-14	6	12	-18	12	-52	-24	-12	-6	-24	-4	16	-68	-18	-24	-32	-36	-72
40	2	-42	-10	6	-10	-12	-6	0	-30	8	-2	12	66	42	28	-70	-4	-38	-40	30	-34	-4	-14	-6	-68	34	-10	14	36	-16	-66	-18	-38	-88	-14	4	-2	-28	0	14	-70	14	-2	16	8	-14	-20	16	-42
-72	2	48	22	-30	-36	-16	78	-2	-50	-18	-2	20	-40	-16	66	-8	-12	40	6	48	-40	-90	-16	44	112	-34	-24	10	30	-24	46	-14	28	10	-26	6	4	-36	-20	94	18	20	36	18	74	-42	-2	-60	10
-18	30	30	20	2	36	-60	10	22	-20	76	-32	-42	-14	-24	-34	0	6	-14	-8	-16	50	24	2	-46	14	2	-24	40	34	-40	-18	6	40	12	34	90	-2	40	14	-34	78	-2	-42	28	26	-16	2	4	10
22	122	16	-18	-72	-30	-4	42	-6	-22	-42	4	34	0	84	10	26	-12	-34	34	26	-2	-22	-4	-4	-26	-16	-18	20	-6	62	-202	30	2	-62	-4	30	18	4	28	-8	14	-44	-2	-8	20	36	78	40	-16
6	28	6	-56	-18	68	2	-54	-34	22	74	-10	-14	30	-60	-6	108	-8	-112	6	14	-24	14	6	-38	32	12	0	0	-2	14	74	0	52	0	-92	50	-98	2	18	4	4	28	0	-16	30	-12	-38	48	-58
-4	-84	14	52	-22	-22	-36	4	70	18	28	-6	0	-6	-12	40	-40	8	36	-10	-18	10	-14	-22	26	-54	44	-14	36	16	-24	-60	6	28	-56	42	-4	-22	6	34	-24	10	-64	60	90	60	-102	-40	8	68
28	-20	-84	8	12	116	-40	-64	-34	52	58	-34	-2	-40	58	42	-40	4	40	-22	40	8	6	112	58	18	-38	-30	-4	26	38	-62	26	-10	-24	20	-46	6	10	44	-12	22	-88	12	24	-18	0	6	28	16
-6	4	2	2	10	-28	-18	-40	-46	-36	62	32	-8	-2	-22	-26	38	14	-2	8	0	-34	-72	10	22	-42	-76	44	-10	6	-46	-24	20	14	-46	14	16	24	-24	-42	-24	-34	-2	-20	58	30	82	-54	-26	46
-26	2	-72	30	46	22	42	26	2	-10	-24	-8	10	-24	18	-42	28	-32	52	22	24	-22	92	30	-120	12	-44	-44	-20	-30	36	32	34	8	-8	34	-20	-70	-6	12	26	-8	14	64	64	26	44	-38	20	26
144	-12	-8	62	14	28	-34	-10	-4	-8	4	112	36	-4	20	-44	36	36	28	2	4	-40	16	-10	-18	30	-50	10	14	-32	70	0	20	26	64	48	-28	-26	-6	40	20	-24	28	18	48	72	72	14	14	-16
56	56	32	-84	12	-22	-8	-28	28	-20	-8	0	30	-2	-82	92	46	-6	-18	-26	-10	-2	-60	-86	56	10	128	-36	26	12	-10	-56	68	14	-20	-8	-58	-10	-18	18	-20	-40	4	-12	-38	-4	10	-24	24	-18
74	32	-10	-48	68	100	-28	18	92	-62	-28	-24	98	-100	68	-16	-16	-136	-18	-62	-78	16	-20	-8	60	68	-22	0	-134	12	-2	-36	22	-28	-12	-34	28	-4	58	22	30	58	16	52	-52	70	12	84	-22	-30
90	30	-2	114	6	24	-28	-100	-12	14	-8	48	0	74	18	2	-14	12	-74	76	10	110	20	18	10	58	-24	140	28	70	44	-10	0	94	8	-4	-8	-8	-38	6	0	-24	42	-8	28	-26	-10	24	32	-8
26	62	-8	-6	-10	8	-28	36	10	6	-18	4	10	0	-116	-10	0	-34	-28	-92	8	-48	26	-26	6	6	-86	48	-2	-14	-26	0	-10	114	20	-8	46	-16	60	50	-2	14	-80	2	-10	2	-6	12	80	-20
-6	-26	70	18	34	-18	-34	-56	32	18	-56	-2	-20	14	46	-62	-32	-26	-24	-14	96	82	0	30	32	20	-26	98	2	-2	-22	8	14	16	-32	-32	20	8	32	-34	4	12	-70	112	-34	-10	6	10	94	42
-86	50	-10	12	12	12	140	-42	-108	60	36	56	-26	0	54	12	4	30	70	96	22	10	-10	14	4	-6	34	22	-10	36	18	12	8	22	-2	-6	-68	6	-18	8	-50	-2	-22	-40	-156	-38	-8	-14	-8	106
8	2	14	8	18	-2	20	30	40	4	12	-34	8	-30	114	-32	-38	22	22	66	42	-32	40	8	24	-38	-10	-30	-10	28	-82	-8	-18	18	-26	0	-6	-36	10	2	-30	2	34	30	-16	-44	42	-2	-38	-70
-4	-10	-68	48	38	-18	-14	34	38	46	18	-10	70	-2	20	-28	-2	32	-44	14	-34	0	-2	12	22	-46	4	10	36	60	-24	-20	-22	2	-4	-54	52	-10	-64	-8	40	-12	-32	-50	-2	-8	-14	46	-4	-60
-48	-12	38	-18	12	48	6	46	16	-2	-24	-12	-34	10	8	-6	-12	102	0	-16	-58	-24	-6	-46	2	16	-12	24	-48	-54	48	22	-26	-8	-18	56	22	-10	-6	90	52	-102	10	10	20	-16	18	-34	-50	22
60	-16	20	12	14	-56	-30	-64	-10	34	2	48	70	-26	8	84	-36	-12	-22	26	52	14	8	-84	14	-44	46	40	-4	-24	-80	-16	-32	-42	-46	0	26	-22	46	12	30	36	0	-2	-20	-82	-8	26	18	-16
-14	8	-48	-6	26	-2	24	18	0	-4	2	46	28	-42	-24	-78	4	30	-10	-32	48	-36	38	2	-2	12	58	0	16	0	6	-76	-6	-20	6	4	14	-20	-42	6	-6	0	-26	0	-42	-78	66	12	-6	-66
-10	-24	-2	-16	2	-14	0	-50	6	62	-20	-18	18	-28	-10	-18	2	-86	22	-8	32	-14	-14	-10	-34	94	42	-2	-60	-54	16	18	-8	-40	-46	24	-10	-4	-16	-28	-4	30	24	26	-22	-16	-60	60	54	18
-30	-12	-16	34	18	38	-16	0	-76	14	-62	30	-6	20	16	-2	36	-18	24	28	-4	12	-134	-88	2	68	14	-54	-48	-12	0	-4	-22	12	-32	-58	22	8	30	38	-38	10	10	0	-52	-30	-14	2	-2	-6
8	44	2	26	0	32	24	44	48	-10	14	-32	-6	12	-4	-52	6	-6	36	-6	44	10	-18	54	28	22	-24	-34	-10	20	44	10	-14	12	-8	0	6	28	28	54	-62	4	4	-4	14	8	-28	62	-14	92
14	10	-8	16	-6	40	26	-34	-58	14	42	-22	-32	42	-50	16	26	78	-8	-20	-30	-38	-22	16	46	-46	8	58	-16	50	10	-50	-4	-16	16	-46	98	-24	86	-48	26	10	-46	18	-54	-18	-4	30	-16	4
2	-2	-6	40	-120	36	-18	-52	-2	12	18	-10	-16	-16	-34	-16	44	50	34	12	-12	4	-38	50	-2	16	-24	-24	104	-50	-56	0	-10	-8	-66	66	-26	28	-8	-10	-16	28	28	68	-28	-38	40	-14	10	-4
-50	-38	16	-2	4	26	-66	4	-14	44	24	-102	-30	70	14	-24	-10	-16	10	32	12	18	54	-6	8	-20	-8	-54	14	-92	36	-32	28	30	42	6	50	10	20	10	6	-62	46	28	-8	56	-2	-34	-54	4
16	2	-58	-22	14	-22	-60	-20	-8	6	-114	-14	-12	-26	12	-54	24	22	10	-44	-14	14	-18	-12	-18	-20	-6	32	-78	-36	24	-2	12	48	12	4	36	2	22	-2	10	6	-36	56	34	12	10	28	24	-40
-10	-22	70	-6	46	16	-6	8	-22	16	20	-10	-84	60	28	-8	-6	-10	2	-26	8	-36	-82	8	14	4	36	-26	34	-50	28	154	-26	-14	-32	-22	-44	-14	34	-30	52	-8	20	-14	-46	-42	20	-70	6	-60
-18	-8	-10	0	14	0	36	-52	0	18	36	-30	4	50	64	60	-62	36	-10	-10	0	0	14	-26	0	16	-6	-20	-26	-4	0	-20	-108	-14	16	4	-2	30	-18	-36	-56	28	2	12	-36	0	-34	48	8	-10
-26	-48	-4	2	-10	-14	32	-40	16	-28	0	-26	42	42	6	-2	4	-16	20	24	14	-8	30	-10	12	-4	-16	62	8	-60	12	-18	-2	-74	2	48	-86	30	16	-8	20	-10	64	0	-84	4	18	12	-54	-40
8	54	8	-22	10	20	22	-58	4	-26	44	8	76	-14	-4	50	8	30	-102	-54	10	58	-46	-4	20	-80	-16	-34	-8	-46	54	-62	12	-20	22	-22	-122	24	-4	30	14	56	38	-24	-26	34	100	22	8	-10
56	46	-50	-20	-50	12	14	-46	-4	-74	20	-66	12	2	-58	32	40	30	6	-28	-16	4	62	-4	62	44	-62	-12	30	48	-66	0	-22	-10	-14	0	192	6	50	-12	22	-40	20	-66	-62	-62	-4	-22	-32	12
-12	-36	-6	-2	16	-48	-18	-86	-30	-10	-8	16	-26	-16	-6	-12	0	-30	-14	-36	-24	-22	36	-68	32	90	22	62	-4	6	-38	-30	-26	14	-50	-78	36	16	-6	22	-8	6	-4	-70	50	42	28	16	36	-62
-46	4	-8	-140	-12	4	6	32	-10	-4	48	-30	-32	-72	6	-42	-26	-2	-40	-104	-22	-8	10	4	-22	-8	54	32	-32	14	-44	-4	40	2	-76	-2	-24	4	-30	8	6	-4	14	-4	30	6	14	22	-30	-10
68	-78	-34	0	-10	38	-28	-14	28	18	-92	28	-24	-42	92	84	-8	-66	-20	-16	20	-42	2	-46	-28	6	-8	26	-82	-4	42	-62	32	-6	40	28	70	16	2	-28	-48	-18	14	-34	-6	28	-4	2	-24	32
62	-42	-10	-8	-28	-30	-18	-58	98	16	-6	-72	18	16	-36	-40	-38	26	14	42	-58	24	-86	76	12	16	-14	24	4	-12	6	-28	-4	6	18	92	-52	-30	2	-18	-44	86	16	-10	-32	50	-106	42	8	0
-2	0	82	-14	22	10	-34	-32	-6	24	32	-10	68	-4	18	-4	46	10	-24	10	-8	-42	78	6	-34	60	-12	98	-20	-4	26	-6	-12	38	42	-26	10	14	52	24	-4	-24	-100	-22	-18	6	-22	-40	-26	-32
-48	60	14	-20	40	-4	-38	-22	30	-42	-58	-60	26	-120	32	88	-56	72	-2	80	22	-26	84	-18	24	16	16	-18	10	12	2	-42	68	-28	32	-84	44	-18	54	-34	-28	50	-28	-66	-2	16	-2	10	24	6
14	-62	26	-58	58	-18	24	0	28	12	22	52	20	-88	-14	36	122	-78	18	58	4	42	14	14	16	70	-24	-86	-38	6	-16	22	10	-18	10	14	24	22	-16	16	-50	-4	-24	-12	72	2	-54	-58	2	56
60	4	90	-38	16	-58	-42	0	18	34	6	-18	-26	22	-4	6	-48	-36	14	-22	22	-8	-18	56	20	160	40	-8	-26	16	18	-18	18	78	70	-74	-28	10	-8	16	14	-48	-48	-36	-72	38	2	12	16	18
0	8	14	34	-46	16	60	-56	-2	-46	18	6	-14	32	-38	-12	-12	-16	10	18	82	50	6	30	46	-4	-56	80	2	-30	-52	2	94	-16	2	-34	12	-36	-46	-40	2	-50	-14	20	14	10	-42	-14	-42	2
2	-2	-52	-38	-38	80	-18	-28	-20	22	-24	-28	-14	58	-72	-22	-24	-6	-8	8	-16	-18	-54	0	0	-8	8	6	-44	12	-10	16	-64	44	-84	42	72	20	22	16	-6	26	28	50	0	2	-62	30	-112	14
6	14	-2	40	-10	4	-14	30	-82	-8	-42	-10	-14	-28	-18	-68	-24	28	-48	-32	6	-18	-6	-58	4	-48	-6	46	-22	10	0	-6	-24	-8	-10	-24	4	4	4	56	-8	-6	18	80	-26	-62	-4	4	-4	-2
104	-60	-48	-42	10	-6	44	0	94	24	22	8	22	28	-26	140	6	64	-60	22	-62	22	-4	48	-10	-22	-42	12	-18	-46	48	4	14	-68	42	70	-52	-32	-22	-26	46	-60	40	80	-30	-28	-10	2	42	-24
20	44	94	66	0	76	52	-26	46	-78	48	26	6	-10	50	0	-2	8	10	-6	-10	-20	-24	-16	-36	4	-16	-4	-16	-8	-4	4	28	-18	-42	54	8	82	16	-58	48	38	-34	-84	-18	20	-2	-8	28	52
-24	-36	26	12	26	-6	22	20	-8	-34	-48	0	2	26	-2	12	-50	-10	64	12	2	-46	-18	124	-64	-28	-76	-78	10	16	-40	-16	8	-6	38	28	36	76	-46	-4	22	4	-6	-16	-36	6	4	-10	-48	0
0	38	42	26	20	6	20	-44	6	12	2	-26	56	-2	66	8	-42	-32	20	-2	28	-64	12	-6	4	-14	2	-22	-10	-24	-34	-10	14	-10	-38	-26	18	-8	-14	16	-8	-2	-6	36	78	-4	10	0	72	52
16	64	4	-24	30	48	-24	12	-2	24	16	-46	-6	56	2	-34	-18	24	-18	-4	18	-20	-6	20	4	22	-8	-4	22	8	0	-26	38	-22	4	-4	20	-78	-42	0	8	-76	-86	-60	-12	-34	14	52	28	-10
10	-40	8	4	32	-4	12	8	46	36	-10	-6	-2	-50	20	70	22	-6	-34	-44	88	-46	-8	-6	6	18	-68	48	30	26	-46	-54	36	18	2	-4	16	26	-2	-24	-30	-28	100	-44	-52	2	-20	40	10	38
-26	0	48	18	4	-2	38	12	46	-54	-8	4	-46	6	-42	-24	64	10	-44	100	-46	12	-24	28	4	-26	4	24	4	-6	26	14	-24	18	-64	22	4	44	4	-8	16	20	32	-42	22	-4	30	-36	-46	-4
-18	34	6	-4	76	14	16	34	54	-26	-28	42	-2	68	-2	-8	-10	10	28	28	62	6	74	6	22	122	34	4	6	62	-2	36	0	2	-20	66	0	-6	-38	-4	-4	-6	20	-56	-22	16	-34	24	10	-10
82	18	18	22	2	-16	8	-4	-36	-18	40	-32	-38	-76	-22	24	-2	-28	158	8	-2	-32	-54	-32	-20	4	20	-10	-36	-4	10	74	-28	24	62	-6	-30	-72	48	-20	-44	-12	36	-30	-10	-46	48	-24	6	66
12	-14	0	2	64	-2	-22	16	56	4	-24	42	20	14	76	34	-8	-10	6	12	-2	56	0	36	-68	-26	-4	-24	10	2	-8	4	-6	92	-10	18	2	-48	0	-22	20	24	-22	0	-44	8	2	-36	6	34
20	42	-2	4	24	10	-28	96	-18	4	-10	50	40	28	-8	-22	30	0	-28	10	-12	-26	0	44	-22	-12	14	60	46	-50	-30	2	-4	18	18	-118	-4	16	-84	34	-30	-16	-4	2	50	30	-24	-6	-20	24
-12	54	32	8	-48	-8	28	-8	40	38	-34	-96	66	-20	-78	-8	132	-24	32	-28	-22	-48	-6	54	46	16	-40	58	30	52	14	16	42	44	34	-6	8	-50	-72	-18	12	-46	-10	24	-10	-110	-6	34	12	30
44	-18	18	-28	-6	12	-32	38	8	58	28	124	-14	-22	-8	-2	38	10	-34	-44	-104	-18	10	18	-4	20	-80	-16	14	-8	-24	-72	10	20	-26	-10	-8	10	4	-82	6	8	-88	42	-14	0	-2	38	18	20
-26	40	22	4	-16	-24	-46	-24	-14	-36	-52	-106	22	14	-60	14	-30	-22	-24	0	-60	16	24	-8	-118	-24	90	32	58	-2	30	-48	6	6	-26	-10	32	78	-12	-4	-28	0	-2	36	-4	-48	56	60	6	-32
16	58	32	2	26	-38	-8	52	-6	94	-56	-68	86	-38	34	-40	-20	-28	40	14	14	-20	4	46	-58	-14	32	-82	-36	0	22	32	22	48	18	32	4	32	4	-20	-6	-2	-24	-16	-30	-56	12	-70	2	-18
-2	-56	-4	-4	-6	88	6	-36	40	24	96	18	86	-16	-10	16	-2	-2	-76	32	-10	2	-16	22	-10	-20	14	-8	90	22	32	-2	6	-8	52	56	-14	-18	44	-20	-20	58	34	40	-4	10	-2	-22	-10	-28
6	-12	0	6	16	36	12	12	44	10	18	26	30	26	-70	-2	-16	-4	-34	34	-20	10	-4	-4	12	-80	-26	26	14	4	66	-36	-10	18	-12	-18	16	-20	22	14	22	-8	26	-6	-20	72	-14	24	6	10
32	4	-56	-14	32	18	-6	66	-12	-6	-56	-24	-8	40	32	-6	-50	72	-26	24	-4	-20	8	8	4	-86	-8	44	12	2	-126	-8	40	-20	6	-16	4	54	-2	72	-44	-52	-20	20	46	-32	0	-10	26	-20
72	-32	24	80	46	-22	-4	34	10	-22	-62	4	-6	-52	-40	12	-22	4	14	-46	-18	-2	20	-34	-16	-74	-26	12	10	80	28	-24	0	-36	36	20	88	-20	28	4	-12	-16	2	-30	-8	52	-50	-74	-20	-2
-56	20	4	34	4	62	-2	42	20	40	22	32	-42	2	-34	-44	-24	-8	-26	-46	58	-76	-38	70	-34	28	42	4	-116	-36	6	4	20	28	-6	-88	-26	-16	-56	36	-8	30	-16	-2	-118	8	-14	6	54	10
-60	2	-22	72	-4	-14	-44	38	-38	32	-8	42	22	-92	-8	8	36	-8	2	6	-10	-28	64	62	-60	-88	76	-42	106	28	4	-12	46	26	-16	-24	28	20	86	2	-34	44	12	-60	-38	0	8	14	44	2
24	20	-8	12	-48	8	-14	-12	0	-12	36	10	-18	44	46	6	-4	-10	8	50	0	6	-32	-78	-34	76	-22	62	0	-12	-118	22	12	4	22	-90	132	32	-8	44	20	2	-12	-8	46	-72	38	-16	-4	6
-50	-16	26	-8	-18	-16	38	-2	10	-20	34	-4	26	44	18	26	-4	10	12	36	14	14	2	34	0	-16	-16	-32	-8	-32	-14	-24	78	8	-2	-4	24	-14	4	-40	28	20	-14	16	-44	52	-2	-32	-14	-46
8	62	-12	32	46	-2	-42	-6	14	68	26	-14	-8	-2	-6	18	-8	-6	14	114	-2	-38	14	0	-8	44	10	-42	2	58	-8	40	68	10	34	40	-2	-58	54	0	6	0	24	56	16	52	-50	44	30	50
-46	0	20	28	34	14	20	-10	24	4	90	-48	-28	-2	40	-74	22	-6	-30	2	32	24	8	-50	0	-56	-2	-4	2	8	-16	6	-18	0	2	-14	10	16	0	82	58	30	22	34	6	-90	-4	6	6	-4
40	-22	12	-4	-6	-38	-18	40	-72	88	-52	-8	-10	-42	-2	16	-44	-28	20	28	-104	42	4	12	-4	18	-6	-20	8	-20	-12	10	4	8	-30	-14	-36	-34	-26	24	-28	-70	-16	56	16	-20	0	54	56	46
2	48	0	16	6	12	16	60	-2	6	14	-24	-2	14	28	2	0	44	-12	6	-46	-38	12	4	-60	10	-18	46	20	220	70	0	-94	-8	-40	-14	4	-10	-40	18	6	-38	-18	24	88	42	-12	-66	12	-4
-26	-64	2	-14	20	42	12	22	-10	0	20	26	4	-8	74	158	-18	-32	-26	-42	28	12	18	20	90	-42	26	-66	-28	74	10	28	-26	8	-16	18	18	-72	0	80	-28	34	28	10	-52	-24	20	20	-2	20
10	-38	4	-20	-6	16	44	-46	40	4	-2	36	14	-20	-12	-12	-8	-44	32	22	16	-12	-18	28	14	16	-44	8	16	-46	0	4	24	10	74	68	-24	16	-30	-52	52	18	28	-20	8	10	-30	12	42	-68
10	-20	30	-26	-70	-2	-14	18	-12	18	4	18	-20	-10	12	66	-78	-8	6	34	4	12	-6	-4	-10	-16	2	16	-48	-42	-92	-44	-26	40	-42	40	-10	32	14	24	2	22	-58	16	-60	10	-66	20	-12	-18
30	26	-24	40	2	52	-12	32	-50	-22	0	36	2	-4	12	52	4	34	2	-52	-66	28	22	44	-6	-4	-30	66	22	8	-4	64	-20	-108	-42	44	2	-10	0	-22	-26	-2	14	8	6	14	-16	30	-32	20
-36	-2	54	24	-6	-74	-86	-14	-26	4	-34	-24	14	8	38	20	0	-80	30	6	-4	48	50	-84	-10	-18	32	14	-12	-46	-8	18	-20	52	48	-8	8	4	-32	-30	54	-38	-62	-46	-58	0	-34	-104	2	12
90	76	-40	8	-2	8	-58	6	-54	0	14	10	54	22	68	-48	2	-22	-28	-24	-22	-68	24	-2	-22	10	-88	18	-18	-2	64	-6	6	-88	-48	58	6	-38	102	-26	24	-76	84	-18	-38	-10	8	-30	-84	-18
-18	-10	-24	20	-12	8	-72	6	-2	8	18	10	-16	4	10	-48	10	0	-8	0	-22	-8	-30	-10	16	-14	66	-40	-10	12	12	28	-16	-48	-14	46	62	-60	28	28	14	-84	38	72	78	22	-22	-10	-20	-10
-18	-114	0	4	-32	6	-8	44	-10	-14	46	28	38	-8	-32	4	-44	-6	-36	8	-16	48	-26	-2	6	6	-102	-34	-4	48	-56	10	-2	-12	16	-54	-30	26	4	42	-18	18	20	-98	20	-26	6	-54	-66	-38
-72	12	-46	2	-34	-10	-24	2	-62	28	10	-52	20	8	-22	-8	-8	0	-66	34	-14	32	12	22	-30	2	-42	56	72	56	-8	2	10	-12	-30	-24	0	-32	22	12	-86	-4	-4	-14	-8	-30	16	-146	26	-6
-10	-96	10	40	-20	70	-36	-188	22	-16	-38	8	38	20	-86	14	68	-30	-28	-22	54	56	12	-126	10	46	4	0	-12	-52	14	4	30	0	-26	38	-92	0	-44	8	-18	28	-34	38	-24	16	-12	66	10	-8
-6	40	-4	-44	-14	34	52	-10	-24	-34	-8	-8	6	50	0	-154	-64	-42	-10	-14	4	2	36	6	24	-2	-4	62	-20	-44	-14	24	16	-26	8	-16	8	4	38	16	16	-76	22	30	-24	28	-8	-60	4	6
-32	-52	54	10	-122	-4	52	-20	-54	-4	-14	38	92	-52	-8	14	-42	20	16	-60	4	16	34	44	58	42	10	90	-30	-10	50	-90	-28	-14	-22	24	-40	20	36	-8	-14	-42	2	14	58	-14	30	30	-24	34
-106	36	-4	0	16	-34	-26	20	-4	-60	-14	-38	42	4	32	8	14	-2	-50	-6	40	0	-6	-2	-22	-36	-16	-24	0	-12	12	-6	-18	44	-16	-32	42	30	-54	-58	-54	-20	-24	-14	2	-40	68	18	2	-12
14	-24	20	-2	0	-4	20	42	12	36	4	46	54	-58	-40	22	-2	4	30	-8	-66	14	-24	-2	-16	8	96	0	154	10	16	34	-62	32	16	24	16	22	-20	-36	-28	8	42	10	60	-28	-4	-16	44	34
10	36	-74	-22	68	58	16	52	0	-28	-6	138	-54	6	-90	8	-24	-28	-24	24	8	112	-6	-24	4	36	32	62	-106	-68	18	46	34	22	8	-2	-4	4	-6	-38	2	42	2	28	-26	24	22	-32	24	30
18	104	2	4	42	10	44	0	4	0	26	2	34	-24	48	82	48	-34	244	0	-22	-28	-22	-38	-6	-46	-12	-4	74	26	-10	78	-14	14	2	-38	-20	-12	44	-12	40	-30	-10	-58	-90	44	12	-72	14	-18
10	-18	-22	26	-4	-26	4	0	-10	2	-12	2	42	20	-6	-60	-10	20	-20	74	-76	30	-4	-4	-10	14	-76	0	-12	52	2	-40	-30	20	66	-14	32	-60	-6	34	36	-18	44	-36	-26	-12	-32	-30	-6	140
-2	26	36	-48	-48	76	-14	28	-4	190	24	106	82	-38	-22	20	0	88	12	-8	18	-24	62	4	-52	76	50	20	-10	2	16	-4	32	38	22	84	-26	4	34	26	8	-6	-2	0	152	-10	70	-70	2	88
0	-10	-24	-22	76	-46	-34	-58	-8	-22	44	-34	32	34	-110	20	56	106	152	-4	-48	36	0	40	36	32	20	0	-4	-38	2	-12	12	-28	34	-78	-26	-14	-4	-34	30	44	76	-76	4	-10	6	18	-22	-10
6	44	24	54	44	18	8	-12	62	-62	-12	66	0	-26	6	14	40	86	-18	-50	-80	-50	10	48	24	-50	6	46	6	-14	-114	46	-28	8	10	-2	-42	0	-4	20	26	100	14	-34	20	54	26	58	-14	6
-16	0	2	-22	-42	18	-12	0	12	24	12	-36	-52	-4	26	64	-28	-12	26	-8	42	22	80	-16	-64	-100	-8	-56	32	-26	8	30	24	2	46	-12	-10	92	-22	6	52	-2	64	2	-34	18	-38	34	-4	12
-8	-14	-2	26	-48	-14	-50	-114	12	22	14	-6	-14	4	-14	-26	-26	-30	-58	16	-14	-40	42	-30	-76	-30	-22	-2	22	34	-50	-66	-12	4	-6	28	56	-24	16	52	36	-88	-42	28	6	54	22	16	-36	14
-74	-76	38	28	26	-50	-16	-26	14	62	-80	8	90	0	36	-14	20	30	76	-40	12	24	40	48	-30	52	36	-10	44	-4	-14	-4	-6	-38	-24	0	72	-32	-28	-32	0	20	4	-20	32	-8	-8	-34	-4	8
-26	18	30	2	8	-60	56	4	-2	-6	32	34	-10	-12	40	28	-2	36	-42	46	72	74	-2	-220	58	16	10	-18	-14	-38	24	20	58	-52	-22	24	12	84	-20	24	-14	0	-10	8	-62	-78	16	16	-24	-30
-20	6	-32	-68	-18	4	-8	86	4	46	4	0	-54	16	-68	-96	6	-8	8	-4	-28	66	14	28	-4	-18	32	24	26	-4	8	28	-44	0	2	44	-14	14	-6	24	-38	38	24	20	34	12	-54	-16	14	14
-4	12	10	38	10	62	-28	12	2	-10	16	-22	4	-18	-18	-36	-58	78	-24	-28	50	48	28	26	36	-18	14	-56	-12	-4	14	-26	-2	26	8	-116	-12	-16	4	24	-18	54	18	-68	-48	-18	60	-24	24	12
-136	38	2	16	98	-2	24	0	40	-6	70	22	-6	-14	0	22	30	8	-26	18	-22	80	-2	-28	-22	-16	-16	48	-8	24	32	-6	38	-12	16	-8	46	34	0	-4	12	-6	26	56	-48	-34	-40	-2	-56	-2
-62	-14	26	-34	-50	0	2	10	28	-10	-12	54	-54	-52	50	4	10	-6	-8	-26	48	-40	70	-12	40	18	98	-10	-40	14	8	12	-32	-30	50	0	-38	-8	4	82	24	146	58	80	26	-20	-16	42	14	-92
-6	-10	-64	32	-18	20	-14	32	-52	12	-2	14	-46	-54	10	100	32	-40	-34	10	2	28	30	-30	38	-22	22	16	-54	-12	8	-18	-32	-4	-38	16	22	-2	14	2	112	-20	24	54	4	-52	-24	-32	8	56
38	-16	0	8	80	-4	-2	-6	-2	-32	-22	-12	-10	-24	20	4	58	-8	-28	18	-66	-8	28	-10	-4	-44	2	36	12	38	28	54	12	-22	-26	4	-40	36	94	18	2	60	-30	-34	-8	-14	38	44	-74	-14
4	-10	0	72	12	-52	74	-72	-60	28	-56	-6	-72	-58	16	18	-20	-64	0	-8	32	78	76	-12	-14	30	18	30	-30	-20	0	6	10	12	6	-32	16	-40	-56	-6	42	10	8	4	26	4	26	-4	-14	64
-10	-16	-18	40	24	-12	8	12	-36	0	-4	2	12	-126	-34	-18	-18	-22	-30	-10	-18	36	-42	64	-12	-26	78	10	14	-32	58	10	-4	-14	-14	76	-8	48	-6	-104	-42	-76	-76	-16	32	-30	62	14	14	10
-16	-56	-2	-18	20	64	44	-4	22	-44	-8	36	108	70	20	48	10	32	-32	46	84	24	-12	52	-2	2	56	-40	-38	102	-24	-14	-18	4	10	-40	30	28	-22	-18	-14	24	-58	-6	62	-14	-52	-18	-28	62
10	-38	58	42	-26	-14	4	-86	-10	16	-6	-58	16	18	30	-4	-6	0	-34	10	40	20	-24	24	6	2	-34	-64	-40	18	-2	-4	12	-8	8	10	2	26	10	60	-24	-18	-66	-26	0	10	6	24	144	-14
2	4	-22	-24	-20	22	10	2	12	46	-4	-80	8	-32	16	-6	30	-6	-42	82	6	-26	-6	6	6	-20	22	-80	18	-16	42	14	70	-32	10	-24	-2	10	32	-60	10	4	26	6	-150	-2	-26	-34	-26	-50
30	-8	20	-76	-40	-126	-22	-74	-64	-40	32	-14	-40	-58	46	-118	-8	10	-52	2	-14	2	-42	32	42	114	12	4	0	70	-56	-2	90	-16	32	-82	-50	-6	14	128	6	-42	-50	-12	28	68	12	-2	8	-10
-2	22	-160	-64	38	-26	-16	-54	-8	32	-8	-30	16	-38	0	54	-66	-8	64	-2	-8	-14	0	16	4	4	-30	-38	-56	30	54	8	-6	-16	2	-22	20	-22	36	96	10	48	8	4	52	-50	-2	-10	16	10
72	-54	-10	54	-64	30	-36	-2	0	-18	-82	24	-8	-4	16	-6	-52	-114	34	4	18	30	-8	10	-28	38	12	20	0	-12	-16	-10	6	-46	34	-26	-46	54	30	-16	-8	-66	-18	-72	80	-4	-10	14	-46	-10
22	-24	-14	2	-22	18	-12	72	10	-66	-78	2	-16	4	-2	-32	16	-14	-4	-30	26	42	26	4	6	-6	10	20	-18	2	20	28	8	12	22	22	-4	-10	16	6	-72	-8	40	24	-16	8	24	46	44	24
-76	8	-24	10	-18	-42	-50	8	32	-58	-24	2	38	6	32	32	0	-20	28	-40	4	8	24	-24	24	-16	-4	12	36	-28	20	50	8	2	-12	12	4	-4	22	-6	6	10	0	4	32	-38	58	-102	-2	-8
-18	8	-2	-28	-20	28	-46	18	8	18	34	-22	-52	40	14	-58	34	16	-12	4	-18	-2	-6	16	10	-10	-8	24	-12	14	12	-4	16	-56	20	2	2	6	32	6	-44	-56	42	-32	4	2	80	-16	18	-48
22	0	12	12	50	38	-4	40	-22	-4	2	4	22	0	-42	-44	-6	-4	20	4	20	46	70	52	20	92	-34	10	-4	-22	4	-114	-60	12	-134	-42	48	-4	38	-4	2	14	38	-22	34	2	18	12	-78	-80
-54	18	-28	30	14	6	22	-32	-6	0	-2	26	40	42	-50	8	10	-16	12	28	-44	26	6	-2	-48	12	0	6	-62	102	-6	0	6	50	24	-6	-32	-8	28	-10	8	8	-50	56	10	-4	-38	26	10	-12
-36	-2	-30	-12	24	-16	-32	-8	60	16	-2	-26	-6	12	-22	-26	16	8	34	-20	28	-66	140	6	6	52	6	4	40	2	-18	-18	4	-46	40	-66	-72	-70	-66	-64	-14	0	-16	10	-4	24	32	36	18	4
-16	-2	100	60	52	-8	-14	50	-30	-8	-2	-10	-42	44	-70	-30	-26	30	-66	-52	14	-80	-12	-56	-50	-48	4	-44	10	-18	-132	18	10	6	26	-30	-24	2	-14	22	-50	-32	80	122	12	54	36	-130	34	92
14	14	110	-108	-6	-50	-12	28	-4	-30	22	26	24	6	10	14	-170	-6	-14	-14	-12	-30	-6	2	-20	-24	-12	-22	0	-48	-38	-28	-30	36	8	-26	4	26	24	-4	22	34	-24	2	10	-10	14	40	22	-52
24	14	-12	42	52	-12	14	14	-48	28	74	30	28	-92	24	62	2	-2	-10	38	-2	10	-16	2	-24	26	34	-4	62	10	20	34	-16	-68	-92	26	-70	-96	12	56	44	6	-26	-46	22	-2	-26	24	26	2
-146	34	-58	22	-10	20	-60	28	28	34	-4	66	-6	2	-36	-30	16	0	-46	-42	-34	-56	-2	22	-40	56	-12	-4	52	44	2	2	42	-22	2	24	70	-4	-22	0	-12	8	14	16	-8	10	32	-26	4	-2
-6	6	-6	-12	34	82	-74	10	2	-6	-8	10	-52	16	40	-24	-2	-20	-14	-28	-74	30	70	-12	-30	-88	12	4	-2	-116	-4	2	62	34	-18	10	6	-82	46	72	58	-4	0	-38	-2	-20	-50	-10	28	-44
26	-20	-96	92	20	18	-46	-40	0	-58	32	-32	-114	-18	26	8	40	-6	28	-56	22	-34	10	28	-100	-50	-54	-4	-14	-2	-2	26	16	46	36	8	4	24	-2	82	-6	-20	-26	42	-64	28	-38	-50	30	30
-36	-16	0	52	18	-48	24	-2	-10	-28	12	28	26	8	32	-42	48	-16	-32	-16	72	-16	14	-10	-14	20	6	-52	48	14	50	20	4	16	54	-16	10	14	40	2	26	-24	-8	20	-24	-22	-32	8	-62	6
16	-42	24	20	92	-14	20	42	-68	18	6	8	52	28	76	-34	-18	-18	78	-26	2	-90	-80	-18	12	16	-24	-24	-4	70	8	14	-34	46	14	-28	-10	-52	-6	-52	22	-20	26	28	-14	40	38	-90	-36	10
-18	0	-20	-76	-10	-44	18	80	-44	24	-20	-54	18	-44	8	50	36	-80	160	10	36	-92	-20	0	-34	-8	24	20	-50	10	56	-90	-46	10	16	-30	14	-22	28	-82	-132	-12	34	-16	2	-120	-30	38	-10	48
54	76	2	2	-16	-38	20	46	14	26	40	38	4	0	40	-10	22	-54	-88	-8	0	-14	28	4	56	10	16	-26	50	10	-44	10	22	6	-78	-80	42	-8	-50	48	-8	16	86	24	34	26	8	82	58	32
-28	12	-46	34	-4	-28	-46	46	12	10	20	16	-114	14	20	-58	-46	-4	-36	68	24	16	16	12	-64	104	-46	-38	-20	8	-10	32	-32	50	24	-30	-48	46	44	32	6	56	40	-24	2	28	-82	-8	6	38
8	2	18	40	46	10	70	20	10	6	130	6	12	-80	14	-18	34	-4	18	34	6	24	-2	-36	40	-18	26	-46	-20	-42	4	44	-52	-34	-4	10	-28	-14	-40	-62	208	22	58	-8	36	4	0	-32	48	-8
-50	22	32	-2	8	56	8	48	-2	-58	76	18	-10	62	-14	26	-20	-6	-14	44	44	4	90	-32	-108	14	24	8	30	24	28	-52	-22	-4	-10	-12	32	36	-14	-58	-32	120	16	26	56	6	32	148	34	18
100	32	20	48	6	-12	-30	-64	20	-42	-26	-6	-20	42	-8	20	-36	54	60	48	22	102	-8	26	-14	-6	2	24	12	6	-42	-26	6	-30	-30	-16	0	-12	-2	36	4	0	20	20	100	-16	-18	-20	32	-44
-42	34	-8	2	-12	-40	-56	-36	-14	50	-58	-6	-100	-54	4	36	20	0	10	-28	-58	-16	46	24	12	-30	30	-4	0	-14	-16	30	4	6	14	88	-30	-62	-68	-66	46	-10	64	26	38	2	46	-24	16	-90
30	-10	84	-4	16	-4	26	6	-2	-18	-8	60	10	78	-118	26	36	-6	10	12	-20	38	4	14	26	18	52	-22	-20	-8	42	-28	52	66	-22	58	-2	-48	-36	0	-102	-14	-42	-12	-4	20	-10	12	-8	-8
40	64	-4	4	12	12	26	10	66	22	-14	56	56	8	6	-36	-38	28	34	12	12	70	8	-48	0	26	10	-4	-10	-2	-12	20	20	12	20	-38	20	-28	-34	-48	-16	-22	34	-56	32	28	-10	-12	-12	24
-8	-58	8	-50	-28	-16	30	4	-26	-10	16	76	14	-66	36	34	40	22	60	-32	-22	-12	6	4	-8	42	-8	-4	96	-26	0	46	-6	-18	52	-2	56	110	-16	32	-8	-36	-2	-4	2	-44	-6	-6	8	70
-10	22	-6	-64	-4	20	-4	-12	58	2	-2	28	-26	-56	40	-18	-24	-6	8	8	30	56	-38	-102	-42	-30	24	10	-28	38	-14	16	-38	-30	-20	-54	-32	2	18	-58	-90	28	-28	-16	18	4	-74	80	0	-12
-54	-32	-18	12	-54	-22	38	24	16	6	16	14	0	4	0	-2	-12	24	0	-18	-28	10	6	16	-14	2	46	-4	34	26	-2	-8	-2	-142	-10	-34	16	20	8	-20	2	30	-10	-16	80	-20	-2	106	-16	40
-28	-4	14	-54	-14	-8	-18	86	10	-2	68	-18	-72	-28	-22	20	38	42	-16	18	28	50	6	34	16	14	-38	44	-10	22	22	-32	14	-10	16	-28	-48	-6	-70	8	20	8	-14	34	10	6	60	20	-52	18
38	2	-18	-40	10	2	14	-36	24	-110	-26	-6	-16	26	-8	6	30	-16	34	-14	-2	20	22	-20	0	28	96	62	-64	4	8	-26	54	26	-52	-62	38	10	18	4	-106	36	-12	56	14	38	82	-20	44	-6
-40	-28	0	-20	-30	6	130	6	-2	-52	-14	-4	22	20	32	-38	42	-38	56	98	18	-30	2	18	8	10	72	92	-38	18	58	30	16	26	4	18	-18	60	-14	8	40	-42	28	-36	-20	14	6	-20	-2	38
2	-22	42	26	-10	-50	2	-30	-26	-12	32	14	6	28	-82	26	-22	-62	68	56	-42	62	56	-2	12	-54	-12	-64	52	-22	54	8	-6	30	-6	12	-32	-2	62	18	6	-12	12	-28	2	22	42	-4	-30	-12
-20	-52	8	44	8	-66	4	12	54	20	-2	48	-4	30	20	26	-92	-12	6	-6	-24	20	-16	10	2	-14	-34	-10	-20	-26	38	-44	40	-30	10	2	-50	-24	10	20	-4	46	-52	-6	22	-18	-6	0	18	12
-2	-96	2	34	22	-30	36	12	-4	-2	22	-46	28	22	-44	2	4	-24	38	-28	-2	-4	36	10	0	-40	-44	-66	-4	56	24	-32	12	-52	-38	-4	22	-8	14	-58	6	54	18	14	54	6	14	-34	10	76
-58	-2	-18	-16	42	20	-6	36	-20	-2	14	-6	-18	-14	106	48	-12	70	26	76	30	42	4	56	26	8	-6	-14	-38	-38	4	10	20	-10	0	32	-14	36	-90	70	-10	10	18	46	-82	36	-18	-28	-2	2
68	6	-4	-32	18	24	6	2	-10	26	-8	14	-54	60	24	-8	22	6	14	44	52	-60	54	14	-50	-38	-22	28	-76	6	2	16	4	-62	2	14	60	-10	-18	-16	-4	0	4	72	-18	-24	-42	18	6	16
-10	80	20	16	-42	12	-36	-12	-18	22	-4	50	-8	58	74	-4	14	6	-10	-26	18	-12	132	-8	38	74	-8	-4	-2	8	14	12	52	16	34	0	-18	108	48	-18	68	4	28	22	48	-4	66	28	-20	46
-54	14	-26	-2	-8	-56	24	6	-30	4	42	6	84	-26	-22	-44	-52	-2	22	4	-14	-20	-48	38	16	16	-12	-2	44	-24	20	42	68	-16	-16	44	-76	8	24	-8	18	-18	-2	32	30	30	-28	-48	4	26
-36	44	84	12	4	58	-14	-12	-30	-22	52	-36	-14	-72	34	28	-16	-28	-18	68	-20	2	24	-82	-8	50	26	-24	20	-106	16	12	90	-2	90	32	58	22	28	8	-46	-54	0	36	-18	118	48	10	-32	-80
16	-2	72	30	20	92	-38	-28	40	6	10	-6	-20	20	20	-24	-16	-124	36	-76	70	40	-2	4	12	20	26	4	10	16	36	2	14	2	-34	44	24	-20	4	-8	-14	2	-16	16	68	-46	-6	-10	44	-8
2	-38	6	48	66	-10	-14	-4	16	-38	28	-20	-26	0	24	-8	40	-20	-68	-18	114	-4	-38	-4	2	-30	-24	-2	88	8	-40	16	26	-144	32	18	14	8	-2	10	-20	-2	-4	12	-10	-88	-18	-20	132	72
-28	-74	40	-2	-38	52	-40	0	-14	4	-12	-50	-12	210	-16	6	-32	-44	-4	-90	-102	0	-82	-4	-2	-46	-30	12	56	4	76	26	-28	8	14	86	16	2	40	-32	24	20	112	36	-14	-10	10	-36	-14	30
-36	-12	-4	-38	-16	4	6	-8	-34	-8	-72	-8	56	-98	-100	44	-70	46	-18	-50	-30	0	28	4	-2	16	-42	2	-2	44	20	36	-8	-28	2	-36	-46	22	-16	16	10	-36	6	-56	10	-20	36	-18	6	-22
18	58	-26	40	-24	14	-56	50	-18	44	-106	-80	58	46	-26	-4	32	54	24	-32	-28	-38	-24	-112	4	-70	32	-30	30	34	34	-2	-26	6	56	32	-2	-6	4	28	-4	28	-12	44	-4	-34	-4	-4	-2	-4
-2	18	-38	-38	108	-4	4	-28	46	78	-2	24	28	-14	36	-58	8	60	6	-22	12	-6	32	-10	-32	20	-4	18	-28	-6	-4	22	-30	36	2	44	8	-50	-2	-10	-14	2	-18	-8	-36	-2	-8	-40	-6	-22
-26	34	-82	-34	32	72	20	10	10	-38	52	2	28	32	14	12	-6	44	36	-10	20	54	26	-116	-36	-18	-38	48	-78	14	-24	30	6	-14	-38	46	-4	0	16	40	4	-16	-18	-16	6	-14	10	-2	42	-62
64	-12	14	-2	26	16	-34	-90	-14	-2	-50	-84	0	-32	2	2	8	16	-30	36	50	-16	44	-66	-14	10	-8	-40	4	30	-10	66	56	42	-18	4	24	-22	2	-6	6	-10	16	14	-2	-32	-60	-2	-56	24
28	22	-10	14	-8	6	10	-10	-44	-44	-4	26	-8	10	78	-52	22	-18	12	10	8	0	0	-6	-34	-2	2	62	-42	34	-16	-6	14	8	2	-4	18	76	-2	40	-14	8	14	24	0	-40	10	42	42	24
48	2	0	-2	-52	-38	12	-6	22	18	-14	32	18	8	-8	2	2	0	12	64	-24	-56	20	18	28	-8	-20	-36	0	18	46	-42	-20	-8	-18	80	-18	4	72	-12	40	0	-38	6	0	-16	36	-46	-56	-8
32	6	-4	-22	16	-16	14	-2	-82	16	-34	68	-50	86	-6	54	-42	-30	6	36	-8	-16	6	-28	10	28	6	16	-8	-6	10	-26	26	68	24	-34	16	-28	0	28	-14	16	8	-6	-8	6	-14	78	28	-18
-52	10	60	-32	22	12	14	20	-60	16	-16	38	22	-2	2	52	-18	-16	-2	22	2	48	18	-98	4	-84	12	-10	-78	-54	10	-26	-36	-38	20	-8	-36	-74	-18	-6	-2	-4	-16	58	18	42	14	-4	50	22
22	-40	-24	-8	20	8	8	-66	46	-86	24	12	2	30	74	-2	-20	24	-56	20	14	-14	2	2	-20	84	22	-44	-60	50	-66	-32	-52	30	6	18	-8	-12	-6	-42	-26	-16	-28	-66	-58	-46	-14	32	24	10
-8	16	14	0	82	-4	-40	-4	16	-8	12	18	4	56	20	20	-32	74	38	6	4	-58	-2	-2	32	-20	68	2	0	50	-30	92	46	6	44	-30	-4	0	-2	-38	10	14	-20	14	-54	90	-8	50	-14	-52
64	-30	38	-16	6	-74	-32	8	-16	-10	12	28	-4	8	-12	10	-58	10	-50	-36	-46	-6	-116	24	14	2	-74	6	-14	-36	36	-26	16	-14	52	158	24	-2	-56	18	48	4	-24	-28	-20	-58	2	10	2	-14
-4	-22	20	66	-32	-2	-28	-18	-22	-2	-26	36	34	2	-14	104	-6	20	70	14	-84	14	0	14	50	-12	-28	-12	-8	-66	-2	8	2	-28	0	64	68	-40	20	-42	-16	18	26	22	-44	-12	-16	28	-18	-18
-10	-6	-26	8	68	26	14	32	4	2	-26	-6	12	-70	4	10	0	16	6	30	4	-16	-62	-70	10	-30	-4	-14	20	10	-28	56	-42	48	-10	30	2	-30	-20	-74	-18	66	6	22	-182	-42	10	0	14	-36
200	12	58	88	62	14	6	-20	54	54	-28	-34	70	102	56	44	12	22	0	-8	52	76	40	128	36	-28	-70	62	-50	10	-48	182	14	-30	8	20	6	18	100	24	42	-88	18	4	136	18	-10	32	12	60
76	-26	12	176	-4	6	-16	-16	42	20	-12	14	-2	-64	68	2	-18	52	30	-70	-6	56	-10	42	16	46	50	2	-32	-48	4	-28	66	54	-52	72	8	-22	18	6	34	34	58	0	-14	60	-62	-74	20	-14
-4	36	-24	-6	48	2	36	20	20	62	-10	-10	-18	-22	2	16	0	26	44	14	-30	28	10	-16	4	0	18	-48	4	14	-36	-34	88	-6	-18	80	-6	-14	18	44	52	-20	-70	14	4	-16	20	-4	-24	64
14	20	-20	-14	4	12	84	82	34	24	-8	-8	32	-12	34	-12	52	-6	26	10	-8	-6	10	-2	26	22	20	-40	-30	32	6	18	82	2	12	70	-38	-18	0	2	6	-42	24	66	22	-12	-50	48	-34	8
-28	6	12	-16	-28	84	52	-16	-42	0	-4	-34	82	-16	-34	60	-20	2	30	80	32	8	-74	-40	16	-16	-94	24	4	-2	-44	-106	26	-46	36	32	-66	-60	46	-8	2	76	4	-30	18	-34	-48	2	-2	32
10	10	-14	40	60	82	-14	-58	-26	16	-66	0	8	14	-46	-74	6	20	34	-82	-20	24	154	-18	22	-12	-6	-44	2	-2	0	8	-30	10	-44	-2	16	-10	-2	-52	98	-26	38	28	30	36	6	-12	56	86
2	-20	-58	40	-92	10	4	46	32	36	30	26	8	-32	118	10	68	-12	64	0	20	20	-86	-28	52	-50	16	12	68	22	22	4	-14	42	-54	-134	36	12	26	94	-22	-16	84	-16	38	0	114	-20	-32	-2
-8	4	-32	-52	8	-60	76	12	-86	26	12	-34	44	-8	-30	-30	98	4	92	16	0	-20	-14	54	44	8	-20	68	14	2	-6	48	12	0	20	36	42	42	118	-28	22	-6	2	14	36	-120	42	24	-4	22
34	10	44	82	46	-6	8	12	-2	28	30	0	-16	34	24	44	70	22	2	12	-38	12	-8	0	-6	6	22	-10	-28	88	22	-6	64	-6	14	-14	-8	-52	-50	16	10	0	14	54	58	26	14	6	48	-6
20	6	16	-4	-4	18	-28	20	14	-4	28	30	8	26	46	2	-20	14	-24	0	-56	102	-2	-40	-14	-10	-80	-6	32	-18	6	34	-60	-8	2	4	-14	24	-12	22	18	-20	32	22	-74	16	24	20	66	-90
26	26	-34	36	10	-126	4	-8	56	-10	-4	-48	-32	-18	-20	34	12	44	18	32	-38	38	-88	-42	-16	-40	2	-12	6	-72	110	26	4	-6	-20	-42	-2	-14	96	64	12	28	-18	-66	-62	8	-8	6	8	8
-4	-34	8	4	36	-138	-16	36	22	12	-16	-78	44	12	34	-28	-2	22	-10	-12	68	-18	2	-22	90	38	32	6	-4	6	-4	-18	-24	-8	-74	92	-12	-42	42	82	18	-42	36	-20	-26	0	-82	6	-132	6
-16	-22	12	-26	56	0	58	-70	-10	-28	18	22	10	8	-28	-20	22	38	-18	-34	18	-40	14	-70	4	28	28	-18	50	44	-62	6	6	-10	-2	18	28	-22	66	-30	8	12	14	-28	10	16	0	-30	8	4
46	4	0	-56	0	72	6	-10	18	-14	-24	8	-2	8	66	-16	58	14	28	8	48	-12	6	-36	26	16	-40	-72	36	34	-4	-10	-4	16	42	2	0	-2	-22	-164	-16	-12	0	-12	14	-20	-4	-44	60	-90
110	38	28	4	-14	-32	-12	20	-6	-24	-4	-4	28	-14	-2	-46	10	14	14	0	20	18	-30	22	-40	4	0	10	-36	-28	-12	-38	12	36	24	42	24	-40	74	98	6	-112	2	40	-16	-38	38	-28	0	-44
80	20	42	-22	0	-32	-82	64	-28	-50	52	-20	50	-66	80	-22	-28	4	-12	38	-48	42	6	4	2	60	-20	128	-2	-34	50	24	-16	-120	4	-14	-28	8	-50	16	-44	14	44	-22	-8	-26	20	38	128	-30
0	-22	2	2	62	58	-2	-2	26	-40	-22	-42	-42	-12	46	4	-52	-20	-20	26	-12	-52	44	-18	72	-8	38	-78	-6	-32	0	-10	-36	-16	-46	60	-10	-32	-2	40	-2	-8	-22	46	0	26	-20	-4	-16	-76
58	-44	6	-16	-4	76	-2	-88	22	-50	-30	34	-74	60	74	-16	4	18	66	-42	26	-8	2	10	12	-12	-10	-34	-136	-18	68	-138	-24	-52	16	-44	4	12	14	-6	-54	46	-84	-16	-14	-20	-2	34	92	-6
22	16	8	-14	-2	-6	22	58	-48	-22	24	-38	-18	-10	-42	-40	120	4	0	-2	-32	-4	-100	14	2	-4	-84	18	50	-8	4	26	54	-66	-26	2	-32	-12	2	28	36	-30	38	-48	34	-12	-16	-28	-42	22
30	10	26	56	10	-16	10	16	-18	-4	-12	88	-6	-4	-66	-8	8	-22	56	-16	22	-2	12	28	-54	-6	-8	14	-22	-20	4	-20	46	26	-14	36	-44	20	-16	6	-2	0	42	6	-40	-6	6	14	-14	-2
22	-14	10	14	54	16	-16	-32	-6	34	24	-4	14	2	-6	20	-20	-16	4	32	6	-46	58	30	-34	-16	8	20	12	18	18	24	-10	-38	30	14	12	-24	-2	26	-16	-26	-14	20	22	-16	-60	0	0	16
20	-22	12	50	24	-108	-46	-8	22	24	46	-30	2	-32	-38	-52	-10	34	62	28	-6	-24	-52	12	70	36	50	84	8	116	-104	4	8	2	54	32	28	-34	-26	30	-64	-14	-30	24	-4	-14	14	-22	-8	0
0	30	8	62	28	16	30	42	-54	48	0	0	-26	50	0	30	2	0	8	-2	4	-6	52	26	70	52	-74	52	8	16	-98	-58	-12	30	-26	0	-18	-80	-4	2	-32	80	-50	-48	4	16	-36	48	-22	-34
0	-4	-54	-46	116	-16	-36	-10	28	-8	24	78	-12	-16	-8	-40	42	16	10	-48	16	-4	14	10	4	36	-38	44	76	-16	4	-46	-40	8	20	78	-18	28	-52	-34	-12	-8	-12	20	-24	-92	-42	10	28	-42
-18	-2	-6	8	10	68	-4	-50	2	12	-26	30	-8	2	-20	-74	32	-10	14	-26	-6	58	-14	-14	38	42	-40	-104	10	4	-28	12	6	-2	-58	30	-6	-76	-22	46	-26	44	6	38	-34	-56	6	-20	-2	8
-12	-30	-60	-12	22	-4	12	0	-2	-26	-12	12	-32	0	-22	-42	-4	-2	2	-10	-4	16	-10	18	-22	-40	-122	-44	78	-62	16	6	10	-16	-26	50	38	68	44	74	-18	28	-56	20	-8	2	4	-28	56	-34
32	-20	8	-34	0	-22	-24	12	-10	50	-2	-32	-10	12	-66	-86	-30	26	90	64	-8	-24	22	34	-10	4	30	-12	-54	44	68	-18	10	8	30	-28	20	6	44	10	16	-4	2	82	16	-46	92	-24	46	-30
-14	-104	-88	-12	-4	-36	-8	-10	-24	28	10	-56	32	50	20	-8	-6	-4	12	14	0	-28	20	-24	2	-10	22	12	-10	166	-70	14	58	6	90	16	-12	-4	10	-4	-30	6	0	26	12	-26	-36	54	10	28
0	36	-82	6	46	22	-56	24	-60	-2	-12	0	-4	18	4	-28	-16	12	66	-18	12	22	-8	42	4	-4	-30	-12	14	16	-8	-12	0	134	-8	-46	14	54	-70	-36	-24	0	36	18	24	10	-10	-10	4	0
-36	-32	-12	-32	58	4	-36	-16	-44	0	32	-4	106	-12	62	-14	-12	-6	-70	66	40	-20	28	-46	-18	80	-8	-6	66	4	38	-102	4	16	48	-4	-12	4	-36	42	8	48	78	18	-4	4	16	10	14	-24
-98	8	4	4	-8	18	72	-2	-32	58	-32	-22	-74	26	-32	-16	18	-26	2	18	-6	48	92	-42	18	-2	-30	-10	-32	-14	-56	-48	-12	-2	-6	-36	-4	52	-8	-36	-10	6	6	-8	-16	-46	68	-30	-12	30
-94	-16	6	-28	-26	-22	-16	-42	-28	-52	-46	26	148	68	12	34	10	10	-64	96	-138	-36	-10	-66	32	-8	8	-18	-20	-32	-64	0	-52	-2	12	-14	-58	-12	-38	56	-8	8	-46	30	-38	-4	4	-16	18	-6
20	66	-40	6	12	-10	-38	-72	52	0	-16	-44	-4	-8	-24	-4	-86	-66	-34	12	-78	0	-34	-6	6	16	26	-78	6	-2	-22	22	40	-28	26	52	8	-32	22	-6	64	44	-30	-68	-66	44	14	2	-16	0
-4	-52	-26	16	-12	-10	-52	24	14	6	96	-34	-46	12	30	-36	-8	10	18	-36	52	130	-2	10	8	72	-82	-28	-12	32	64	22	6	10	-10	-34	28	-92	2	18	22	-8	18	-10	-28	18	-4	0	-36	-30
-14	-14	42	38	-46	20	-12	-42	6	20	4	-40	20	8	-36	-70	-34	-82	6	-40	22	64	-74	-8	10	4	46	62	0	48	-4	50	-8	-72	-6	-6	58	-24	4	-28	-2	-12	-34	-18	16	4	20	-12	-44	-54
10	-40	-12	-22	-10	2	6	32	-16	-54	30	28	-6	0	-14	-54	-48	10	40	32	-22	18	38	34	-64	-32	-56	24	-34	-2	-24	-58	12	-32	2	36	22	20	24	-44	66	56	2	-36	26	-72	-32	-4	-46	-8
62	-2	-32	4	10	4	26	4	-22	-8	40	-46	-42	-92	8	26	-42	10	-6	34	-18	10	-56	36	34	-26	48	-22	26	-24	-80	-38	2	-32	-22	10	32	-2	30	8	6	8	44	-70	-30	18	40	4	-40	6
60	-36	-6	34	-20	-6	40	-40	8	-18	106	22	12	-4	14	-62	-30	-46	-16	10	-2	38	-28	22	-18	38	38	-22	8	-10	14	0	50	22	-2	-16	-14	-12	38	-66	32	68	-28	56	-4	4	-74	-12	-32	-86
-70	-12	-12	0	-26	0	-74	14	6	22	-96	16	32	16	-36	30	18	-6	-2	-36	-12	-14	12	-96	88	-28	12	-12	-20	48	8	-4	34	-4	-28	-40	-38	-4	-36	-12	-24	-10	32	-12	14	-78	80	4	26	-50
-6	-38	24	-4	-38	-12	-48	-14	-40	50	-20	16	-6	-2	-78	-24	32	-12	78	30	74	-10	24	68	50	20	-122	-48	-26	0	-2	-108	-58	-110	-30	-12	4	20	-38	-12	-28	24	-26	20	0	-12	50	-28	60	74
-16	0	-24	-14	16	-38	8	-10	14	4	-48	-18	-34	24	-22	-38	54	-28	20	14	-24	10	-36	-36	-58	10	-22	-42	58	-50	2	44	-6	-48	-36	24	8	-98	22	82	2	26	-4	-16	-2	-60	-20	-32	24	54
2	56	-46	-10	60	4	36	-6	-10	24	-70	-64	-4	44	44	80	12	2	32	-80	-6	-12	4	-20	-64	-40	64	20	-4	20	-16	0	102	8	24	-4	38	-2	-2	4	-26	-30	58	-12	-8	32	10	-26	0	0
84	0	0	-42	-42	70	16	86	-12	40	56	-20	30	-38	-44	-112	22	-52	4	20	-14	-40	12	34	-8	46	-12	-54	-50	12	18	30	-32	28	12	10	54	-34	14	-22	6	-2	24	-12	-2	-8	8	-20	-4	32
-30	-40	-22	-52	10	24	4	0	2	36	14	-8	-22	28	10	44	-26	8	-26	-64	2	-104	-50	-2	-40	-130	-112	-68	-26	86	6	-50	-108	-2	4	-22	-12	-20	-40	-34	-38	26	32	12	-22	-94	40	46	10	-18
-14	-38	42	-90	18	54	-26	8	22	0	-28	-50	8	16	16	-8	2	38	-4	-8	-42	26	48	-60	-28	8	-74	8	10	-40	2	84	8	16	-10	-56	-16	-32	-38	24	6	10	14	4	34	42	-4	72	-12	22
-30	-14	-16	-20	8	-10	32	-20	44	-80	-18	0	-2	-36	-6	18	-48	50	16	10	20	-32	-16	30	-14	42	-78	0	50	54	40	-68	8	-2	-72	40	-24	-6	-32	-20	-42	-14	22	-36	6	4	22	-10	22	-18
-64	6	14	-8	2	-6	-14	14	70	-22	-132	-6	-32	54	8	-32	-98	-10	24	-16	2	-16	-36	132	-12	-22	-38	34	14	-12	2	100	8	-22	24	-10	-24	0	58	-10	6	50	52	38	24	84	-26	-44	-14	28
-10	62	-4	-18	2	34	-56	-30	0	0	82	16	-50	-2	0	-30	20	34	-64	-18	80	-6	0	10	14	84	42	-4	-6	16	40	-8	28	-24	-28	-14	2	18	28	-54	14	4	30	22	-8	-14	12	42	-6	-48
18	-14	0	-46	-10	8	-14	-24	-8	28	20	-16	-14	-30	16	16	-10	-16	12	26	-40	32	-14	-30	-26	38	-2	-48	22	46	16	-72	32	22	14	-142	-16	-22	-8	-22	-56	12	28	-12	24	30	50	16	12	-40
-78	4	60	30	34	10	0	52	102	-10	-16	-6	-8	6	8	50	54	28	10	18	0	-48	26	16	24	-50	28	-16	24	-254	-40	-28	14	50	-36	12	26	-20	-46	-36	38	18	48	-38	-26	-4	-12	-14	-2	26
-32	16	26	-12	0	22	28	10	-20	-20	24	-16	-2	2	-8	34	-6	90	-24	26	16	36	4	68	154	54	-32	66	4	6	-2	-54	30	34	40	-2	-2	-14	-2	40	32	-8	14	-14	-36	38	72	-20	78	6
14	20	-14	-28	10	20	-70	-22	-6	-16	12	-6	4	80	-48	50	-14	0	6	-62	-2	6	-2	-8	-54	-38	36	20	-38	34	-30	-12	102	4	12	48	2	-24	-6	22	-4	-4	-18	-30	-40	-10	6	40	34	-20
6	-14	14	-10	-34	-8	8	-54	-2	-52	-26	-110	14	-38	-8	-6	-24	10	12	-6	42	28	-2	-38	-26	0	-10	-40	-14	-10	32	12	-16	-74	-10	20	-18	-14	-16	-10	18	-4	-4	-60	0	-14	-18	-18	30	-78
52	-6	20	22	-32	40	54	64	6	-26	-2	32	36	0	2	2	-2	12	6	40	4	-4	50	-30	-30	0	24	26	-94	6	-20	-122	2	32	2	10	4	-16	54	16	-18	-12	-34	72	-2	-54	52	6	-12	34
-12	-14	18	-30	-30	8	-14	-72	16	-10	-10	-8	12	62	10	-64	56	-42	26	18	38	-68	20	56	20	-2	-58	80	18	-38	-36	-38	-32	-14	-6	56	30	-14	40	-2	-20	-40	12	16	40	-46	-54	16	-42	-8
6	12	8	-24	-4	-12	24	-44	-22	10	-2	50	4	-26	12	48	-32	16	-14	52	12	44	-18	42	40	-10	-6	-22	10	4	28	-2	-24	-76	-18	-68	26	38	-28	2	-4	32	-86	6	92	2	-6	-40	-92	30
-90	-36	38	-38	-28	2	16	6	8	-8	-12	18	-4	58	-22	-2	62	32	-26	-28	-8	36	24	0	34	20	-42	-22	-18	28	-10	-44	22	28	16	-8	-60	24	20	14	40	30	-8	2	-12	36	50	-4	12	-22
-16	-18	24	-6	-48	-12	-26	-42	6	2	16	24	22	84	12	-46	18	72	-2	-26	-22	2	34	-34	-24	4	6	64	38	6	6	8	14	32	0	-4	-16	30	16	-40	76	66	-4	-4	-2	-12	18	0	-10	2
80	-30	20	34	44	20	-2	-14	0	14	72	30	22	-20	14	-6	-64	-8	4	0	32	54	-42	40	-18	-8	-8	134	6	40	6	12	30	34	-18	-2	0	70	-36	34	0	14	-50	-2	-68	28	54	-54	-68	6
-8	-6	78	58	-16	-114	10	46	-22	40	8	146	28	0	-34	-56	12	16	-34	-4	-2	-2	14	-20	-18	12	-2	-4	2	58	-60	52	0	8	-106	12	12	-4	-28	4	6	-2	-4	14	-66	18	-12	-52	-56	2
162	24	34	-10	20	0	-76	52	18	8	84	14	46	42	28	-24	0	16	-24	14	14	-76	-28	26	46	-44	34	-22	42	56	0	62	36	-54	-30	-50	10	-28	-26	-8	58	28	66	0	0	32	-28	6	10	-2
156	6	8	-24	26	-18	-10	20	-32	4	6	-36	64	-4	42	2	14	28	8	52	-8	-14	10	16	-48	-16	26	6	100	-58	2	70	-54	-86	34	2	36	2	2	94	-28	54	-12	-6	-10	-46	22	12	2	44
4	70	56	-14	-6	-14	8	-80	8	26	24	4	-30	-2	24	18	42	-22	18	-50	-88	4	-38	2	10	18	6	-32	90	12	-4	-38	12	16	-40	12	-16	62	40	-20	-8	10	20	22	-6	-2	-12	-28	-20	-10
-6	-20	-64	-26	16	-24	-58	42	58	-12	18	-18	-98	12	56	16	68	12	26	-30	22	-56	-44	14	12	-8	0	-32	18	6	14	12	30	4	-80	10	52	78	40	16	-60	-20	10	-88	6	8	-40	50	-2	-34
18	24	-32	50	-84	-82	10	84	-6	-26	-44	8	8	-6	20	-2	6	66	104	-2	18	-30	46	20	-60	-68	-2	64	0	4	-18	4	44	-42	12	66	-26	2	-4	12	-12	52	26	-8	12	-30	24	8	10	-2
-20	2	-30	24	-26	12	6	2	10	0	-12	4	34	10	0	16	-6	-2	-12	50	-22	-42	6	30	-6	-8	12	12	12	-42	-26	28	-22	4	36	44	-6	4	18	12	96	22	28	18	110	22	2	28	-38	92
58	-36	12	-10	22	44	68	-18	24	90	-16	-4	-38	-92	66	-26	24	84	4	-20	24	-32	-20	-64	-4	6	-16	-8	-10	42	64	30	2	26	-16	-34	-20	-8	-12	8	-12	48	6	-2	42	-10	-36	-28	-8	20
-6	-140	-42	-26	-18	-26	10	-16	4	30	22	36	-32	-18	-42	12	42	16	-6	-22	-20	-10	10	20	-4	-34	34	-10	10	-24	8	244	6	14	12	-48	44	-10	-6	-2	-24	22	50	-32	-86	-6	-76	-22	-42	6
-56	-26	-10	44	4	12	16	6	-86	44	-24	-18	-62	0	-32	92	-64	8	46	-6	14	2	30	-22	26	-26	-38	18	-62	-12	-12	12	-82	-2	24	24	-72	-2	-56	-12	-24	-14	60	-4	18	2	-4	-6	-40	12
-86	-30	-18	-6	-36	12	-2	142	-18	-52	56	-30	-10	-82	46	-12	30	-4	-4	-28	30	0	54	-18	-8	34	-10	0	32	-30	-6	50	-14	-2	-26	22	20	-4	-34	74	22	46	-4	-18	-26	-50	-4	12	-8	-30
32	-6	-44	14	-42	-104	16	12	-38	28	14	6	8	-2	-52	4	-84	-20	-34	-14	120	4	-14	-14	-2	24	-26	-6	-14	6	-8	6	6	44	-28	-10	-92	46	-8	52	2	-24	52	-34	18	4	42	-4	60	-78
-48	-48	-2	60	2	-12	-140	-16	-8	4	-2	-88	6	134	-64	62	-10	-24	-14	-28	-10	-8	-18	-20	22	40	-36	-10	-128	32	18	-58	-62	12	6	-26	-26	-2	60	-30	-32	-30	38	-42	-6	18	-2	4	-24	-46
40	-26	-6	4	-2	8	0	12	2	-66	-4	-106	-8	-8	-30	-124	14	-38	64	72	-54	-10	-4	64	-80	-12	24	14	22	28	-36	-92	-42	-42	-22	-16	-10	-6	4	-38	-10	-2	0	-10	-4	-2	-30	2	-50	-6
34	56	-12	-74	-10	-104	-72	6	-22	-44	-34	2	4	-24	2	-8	-116	2	-76	38	0	14	-50	-18	4	-54	-36	58	-2	42	0	12	-50	8	72	68	96	-36	-32	-18	40	-16	4	-26	-66	-2	6	-8	-26	-26
28	-98	32	6	14	56	12	-54	12	-92	-8	60	26	-74	32	-6	60	26	-24	0	-12	-2	-4	-114	-90	0	-42	54	-46	-44	36	-36	-2	14	14	14	-10	36	-50	-18	36	28	24	-80	38	16	-24	58	-96	-24
6	-60	6	-28	18	4	54	6	8	70	-88	8	18	26	44	62	-10	12	4	-30	38	32	2	-18	4	18	2	12	-30	-10	62	8	24	20	6	36	68	44	-36	68	-6	112	-34	-24	-14	-18	44	-34	28	-10
-32	18	2	4	-2	26	30	44	-4	-12	46	30	22	12	56	-84	-26	30	18	18	10	36	10	50	-24	2	-26	-62	4	-16	-94	14	-54	-24	16	-46	-10	-14	30	24	30	6	14	-64	46	-8	76	0	-40	52
-42	18	-10	-4	70	40	-26	10	-34	68	50	10	-4	14	8	-14	18	-4	-8	8	0	2	-52	10	38	-14	58	-44	-4	30	36	-64	16	-60	6	16	100	-36	44	2	-16	-14	-74	-72	-6	-8	14	40	32	-24
-82	0	98	-34	10	-26	-36	-10	6	20	-40	20	84	6	24	-16	42	-44	8	-18	-12	16	2	-10	128	-20	-14	10	-12	-66	-22	-4	-16	-18	68	20	24	34	48	4	96	-12	-50	-40	6	-32	-8	36	-68	-16
-4	28	-18	-36	0	-24	-16	10	-10	32	14	-20	-18	-62	-10	-18	-20	-12	10	-38	28	2	-46	68	-62	-48	50	22	-26	2	-28	74	-24	34	32	54	-2	36	-42	8	10	-10	62	-20	-14	36	30	24	-14	-36
64	30	-56	-32	18	-24	6	22	-8	120	4	-40	84	124	20	0	8	4	34	38	-42	34	88	-8	-38	8	18	56	-16	-8	32	12	14	-20	-40	76	2	0	0	38	34	-32	2	10	40	-32	2	-4	10	-8
-10	-32	10	-4	38	-2	68	36	8	48	-4	-50	4	-44	0	-32	-64	-50	48	0	2	46	2	-32	26	-42	-26	4	-44	6	54	-118	-12	-42	-8	34	-4	36	42	26	16	8	68	60	-16	6	60	-38	20	38
-18	36	-10	24	-14	-70	0	-12	-48	12	68	24	4	12	18	20	-26	2	42	20	44	-102	-22	14	18	-26	-16	-18	-46	2	44	28	34	6	6	2	-14	-28	-12	0	52	-74	28	22	-14	-118	6	2	72	94
66	-16	50	16	26	-22	-6	0	-32	10	76	-18	52	18	-32	-8	-20	-38	-10	38	-34	52	-22	-28	6	-4	-4	30	-32	6	-2	-48	-12	-18	-24	30	6	-22	6	72	4	44	108	-6	-14	10	-6	6	-48	-18
-50	2	4	-30	66	-10	-14	0	48	80	8	108	-22	-8	30	-26	6	4	80	10	-54	12	18	-24	38	-110	8	-46	90	20	-34	54	8	-20	28	84	100	92	40	10	-2	112	0	-42	36	2	34	2	46	8
50	30	-18	-48	16	-48	2	-44	-38	8	16	26	18	-14	30	32	74	36	146	-24	28	30	68	-22	-2	0	-14	14	24	-18	18	-10	-6	62	-14	12	4	60	104	-10	150	86	-4	0	32	16	0	74	20	-14
16	-38	8	28	28	14	0	32	-14	102	20	36	40	100	-24	-26	10	30	14	-48	8	8	-4	-16	26	0	58	-36	-16	-4	0	-16	18	-24	-36	16	-2	-30	18	-6	-112	-76	6	8	-42	-24	0	-12	-8	-54
-48	-94	-18	-18	10	-62	28	6	8	-4	-24	-42	-66	60	16	-4	62	62	-132	-54	20	-36	6	6	30	6	-34	0	20	82	36	-80	-24	-26	6	-62	58	80	12	-14	12	-22	-22	-16	-6	10	12	4	64	56
64	22	-10	42	-46	26	-8	10	12	-28	-22	18	-32	-6	26	64	24	8	-46	14	-92	42	12	102	18	-8	-12	48	18	58	-44	18	-24	10	0	-6	12	-14	-2	72	12	6	34	-32	2	-58	-56	-48	134	-94
6	-26	10	58	-38	-2	-26	6	120	38	-8	-8	-6	-40	40	-12	-92	46	6	2	-10	34	18	-78	-22	-10	0	20	14	-28	-4	16	14	36	108	16	-8	-24	66	16	-18	20	18	32	2	-2	30	22	8	10
28	-8	-8	-40	-2	-92	6	-34	2	-26	-14	-66	24	8	-18	-6	-4	90	74	64	54	-2	-44	-18	-40	-12	-38	-32	38	-28	8	-44	14	-4	-4	-20	12	-20	2	-22	-6	32	-34	4	120	8	44	16	-12	16
68	-26	22	-126	66	18	-6	-34	2	22	-68	-58	-12	-26	-8	96	-44	24	32	110	-46	-10	12	84	-8	32	14	40	18	-16	-2	50	0	-8	24	0	4	-20	10	-30	28	-14	-2	-12	-8	12	12	40	26	-26
10	42	-14	40	-2	-32	-72	40	50	-46	2	8	38	0	2	22	-24	-6	-32	14	-4	72	4	-46	18	0	-12	24	-2	2	122	-4	-36	18	90	122	-58	-26	10	50	-2	20	-168	24	-8	-18	-78	-2	-22	-12
116	-12	0	16	-82	-22	68	62	46	-2	18	-2	-16	2	38	-46	-18	-6	-20	14	0	-34	-14	-8	20	-18	-12	18	-10	22	46	64	48	2	-14	-12	4	72	36	-16	18	-26	0	-18	-10	12	-80	28	20	36
-2	20	-44	16	12	-10	-18	-12	22	-24	-34	2	66	-26	20	24	-16	-6	-20	38	-10	8	36	-46	34	12	70	-8	-62	-38	-12	16	18	24	32	-50	26	0	-34	-12	18	-66	2	8	-70	64	-6	-4	-18	112
10	-18	0	40	-12	44	-12	16	48	46	-10	-8	6	18	-12	-38	-44	4	2	-46	6	0	-52	32	8	-12	-16	-6	-24	2	28	58	-64	30	42	-12	28	0	16	-16	6	-56	-54	-10	-76	2	-32	30	-96	32
-4	40	-48	6	18	-16	38	8	32	40	34	-8	2	66	36	22	-22	-18	24	2	-22	24	14	-18	-52	-32	-56	20	2	76	-2	114	-88	24	8	26	70	-88	-26	-26	-62	44	8	-60	-22	30	-30	20	-28	-24
-8	26	14	-48	16	-16	-16	-38	-8	2	18	-8	-104	-6	38	18	-4	-16	26	-42	-36	-108	-16	66	-4	-50	-24	10	26	-8	18	10	-2	-6	-12	-42	0	-12	-44	-6	-20	6	28	-8	40	10	-18	-18	12	30
-110	-22	72	-56	20	0	2	-12	-18	6	26	-16	18	14	54	42	46	-14	18	-32	32	-70	20	8	116	4	32	56	76	30	-18	10	8	-12	46	64	-10	-70	20	40	8	54	18	60	4	-98	86	36	28	-34
30	18	60	24	24	-90	6	-34	-18	44	28	-2	-18	66	22	46	4	10	-8	-8	-6	0	36	-12	24	52	-22	-82	-12	10	-40	-52	-36	-46	26	10	46	50	-2	-2	-78	-66	-60	30	-22	22	-4	-2	6	-38
26	-50	20	-12	0	34	-24	-44	-14	-12	-44	-50	6	-28	-6	42	4	2	-24	2	2	-4	30	-34	-28	-18	30	6	44	42	-50	32	-76	-2	-26	4	-20	-28	-38	-4	-78	-34	-14	10	-10	6	-2	-8	-22	-46
-4	-12	-10	-24	30	-70	-24	0	-10	8	-16	-44	24	56	-36	14	140	-42	8	20	22	-48	-18	-12	22	-78	70	0	-62	40	-12	-10	84	-2	18	-42	16	0	38	-46	16	-54	28	34	6	10	24	38	-14	-4
-38	-22	-40	8	0	-20	-76	0	-44	-40	36	-16	0	-18	80	-28	16	42	-30	-2	54	50	-14	-46	38	-8	82	-6	26	-24	28	72	64	-56	-24	20	10	92	44	-30	-32	-50	-86	-38	20	-18	48	-28	-32	-2
-4	8	-28	14	50	-14	-10	-32	-10	74	-26	-10	34	0	-22	-14	-16	-78	-44	-82	-10	-52	-36	-114	2	-26	10	-10	22	6	122	-80	26	-36	2	-4	-16	-46	-82	-70	0	58	24	-12	12	4	-12	66	-60	86
12	-34	26	2	-8	-32	-34	30	-2	2	30	-28	-46	-8	-12	-20	-24	-16	16	30	86	-50	8	8	-18	-2	38	-14	-66	40	10	-46	-12	20	-40	24	6	-20	44	28	4	-10	26	12	18	-6	-22	84	26	-12
32	-10	72	14	78	24	-6	22	114	-54	30	26	20	54	56	-14	34	-14	-8	-34	26	2	34	-22	32	0	-2	98	10	0	2	10	50	122	18	0	48	-2	4	-10	50	-50	-12	-70	26	-84	-2	24	44	-52
-8	-90	70	20	-44	8	-38	52	8	-22	38	10	-44	-14	2	-54	18	-28	-2	-58	-4	-24	54	26	4	52	20	-84	28	28	30	-54	-20	-6	58	-16	26	8	48	30	68	54	24	36	6	16	-22	10	-12	44
22	-10	-4	44	0	6	0	-34	42	-22	10	-4	14	12	10	-24	12	18	4	-12	6	-56	-52	40	42	-2	-8	62	18	32	-48	-26	-30	-44	40	18	12	14	-14	-36	26	32	-2	22	32	-6	6	-4	-2	-70
42	4	-18	6	-56	24	-28	-28	28	-8	-30	10	-32	24	84	0	2	74	22	4	46	0	-42	52	38	40	18	14	-30	-14	22	-8	38	18	10	42	-46	-8	48	36	-20	0	14	0	0	44	120	-4	-32	-22
20	-2	-32	-2	4	-44	4	-70	24	-90	-10	-26	16	-42	36	26	126	-22	-10	8	26	4	84	48	-114	16	14	-8	68	-86	28	28	-8	-36	-22	4	18	-44	-48	-22	-14	-24	-6	10	-8	26	-178	32	32	-18
14	34	-12	60	0	26	-28	40	-42	-6	60	4	-16	28	34	26	14	12	10	-10	-6	-4	12	74	0	-22	28	58	-42	88	32	-2	-30	-22	-14	-6	8	-12	-4	0	-26	-76	-2	32	-36	90	4	-8	104	-18
-4	-22	80	-4	2	30	18	16	-24	-14	-92	26	-18	20	66	194	46	26	-8	46	24	46	30	-20	-14	4	-54	24	100	2	20	30	12	-32	52	52	-26	-8	62	46	10	-22	-4	18	18	48	-4	-18	12	98
8	12	42	40	52	52	38	20	54	6	40	-24	38	90	82	38	36	72	96	48	24	82	118	72	98	38	14	20	-26	62	10	8	-4	32	16	-48	16	-12	6	92	-14	36	-22	-8	30	84	36	2	-6	22
32	14	4	10	-2	4	-36	56	-10	-14	32	-6	-34	46	-10	-18	-18	38	-2	-24	20	8	-52	0	28	-2	-112	12	92	4	2	-22	-18	24	80	-10	-40	-52	2	26	-70	-22	16	-12	0	-66	20	-60	-6	76
-98	10	6	76	-30	42	0	-58	-52	-66	-18	-18	6	4	-2	18	-22	10	34	-30	-60	-82	32	-2	-24	-28	20	-22	12	-70	48	-36	8	-24	36	-22	16	-4	-2	-2	6	-8	6	36	16	-58	20	146	-26	-2
30	28	2	20	-34	-6	34	76	20	-30	-16	-10	2	-20	64	106	6	-58	8	-42	-38	0	-6	-2	-32	48	60	20	20	0	16	26	28	8	-60	0	-42	-26	14	92	32	58	-16	4	-68	4	8	24	-52	-72
-34	60	-78	-12	2	32	22	10	-62	-62	-42	10	-34	2	-60	-4	16	10	38	-80	22	-70	-10	24	-110	-26	-18	-12	-42	-34	-106	-58	-26	14	26	-78	-14	44	6	-18	10	10	-14	-10	2	-8	-2	30	28	-42
-14	-32	-18	46	-8	66	-48	-6	-88	-72	22	2	76	0	4	10	-98	2	-14	12	14	10	-22	48	-32	40	12	-42	52	-16	14	-2	-2	18	4	-56	-2	42	96	12	12	-20	32	-32	-78	-20	2	-62	2	120
6	-48	42	-30	-22	18	-50	16	-4	-36	-48	20	24	44	56	10	-8	26	108	-30	16	0	-12	16	-42	-10	232	20	-60	50	10	-62	-34	8	-40	-8	-8	22	30	0	-78	56	-28	-24	-52	26	-18	8	2	16
24	-70	38	44	-14	16	-56	4	20	-20	82	-2	22	26	44	8	-64	-32	-76	34	-6	24	-2	12	-50	-52	28	0	-28	12	-22	14	58	22	30	24	-54	10	-2	24	0	-44	-16	-48	74	-16	-8	-4	40	-94
-2	-30	8	22	18	18	-30	46	-22	6	34	42	34	-12	82	-46	48	10	16	-24	42	92	-42	32	-2	-10	28	46	-48	14	-40	-20	16	-26	-50	80	10	-44	30	-44	-26	18	26	-10	-2	38	-106	-40	-20	-28
20	-24	28	-110	32	26	16	-24	-66	24	-48	-22	16	4	18	-8	-4	-88	0	-6	20	-10	102	26	20	-32	24	16	-22	60	-68	-50	-2	-18	-16	44	-20	6	58	10	-24	32	-12	-26	20	0	-18	-14	38	-16
-14	-68	22	14	20	-50	-88	0	16	-40	0	-12	-38	-46	-42	6	-36	4	2	-8	-26	-4	24	44	2	24	-22	26	-28	46	8	-16	-16	32	-40	-30	38	-20	-34	-8	42	-24	-94	-36	38	-38	10	-2	-20	-92
-14	-22	58	30	-14	6	80	-26	-24	-4	28	10	-20	-14	-22	-20	34	-28	-18	108	8	-52	24	8	-16	-6	0	12	28	18	18	22	-24	10	0	32	16	-20	2	-8	16	82	6	36	6	-24	-34	4	-42	90
-26	2	90	-58	-40	-26	-18	10	-4	-10	-14	-2	14	24	-8	14	-22	-26	30	0	64	-62	58	14	-12	18	18	16	16	56	20	14	2	-12	2	22	-4	-20	6	44	18	-36	26	6	0	44	-48	18	-16	68
42	22	32	0	-44	20	-4	32	60	8	52	-18	10	-4	2	-8	-12	22	22	-4	36	6	96	-10	-2	30	-54	-22	-10	-40	6	36	144	0	74	114	22	18	0	0	62	20	-20	30	-34	2	4	108	-28	50
-28	-40	-10	86	14	-46	68	-2	32	-32	-44	-16	-18	14	-46	30	28	-42	-16	-30	0	34	-24	18	62	-64	58	2	40	28	-58	-18	10	-54	16	-6	16	-12	-10	24	-18	12	-66	72	78	12	20	-56	14	68
-10	-32	10	-40	50	-22	-10	-36	-60	-78	18	-36	-6	2	10	-76	-28	40	4	36	0	44	-2	-6	-26	40	86	-32	20	16	18	-24	-22	-28	20	-42	-12	4	54	-100	86	18	-12	-18	24	6	-28	-42	6	26
6	2	18	40	14	0	10	-68	28	42	16	-36	4	72	-68	66	22	-44	8	-22	52	6	-18	-12	-20	38	-54	-24	6	-82	0	-20	34	88	-82	6	0	34	22	-18	-2	-12	40	-26	8	-34	10	100	-2	8
52	22	14	4	-6	-4	32	-2	42	0	8	-28	-6	-58	-62	22	16	-26	8	-14	-12	-56	-50	-22	0	-6	34	22	-2	-80	-14	-8	16	38	-2	-52	-14	20	66	-16	26	8	4	-8	14	-16	50	28	-42	-26
-72	46	-2	-30	-6	-18	-6	-20	14	-42	6	52	66	70	16	-4	24	44	0	-68	4	10	2	-4	-44	46	-68	-12	70	10	-112	-40	-26	4	-14	-24	-60	50	-12	-4	-8	20	18	58	-28	-10	-8	-24	-54	-42
66	16	-8	6	50	-204	32	-12	-2	6	-8	-50	46	-12	-62	-32	-4	20	-44	0	-14	-22	-6	46	-22	28	18	-2	-22	-66	-46	28	-20	-26	4	28	30	46	58	20	28	-4	-12	-50	-8	54	-4	18	-92	54
-8	-16	72	60	34	-14	26	4	-16	-28	-70	-80	0	-4	68	10	38	72	48	-36	36	8	-6	-52	44	-24	-6	-54	-6	12	-94	-54	-102	2	-12	-8	0	-20	-16	10	-18	8	18	18	-2	6	-12	22	-22	30
4	74	-10	-70	16	-40	-8	-36	4	-12	28	-38	-20	-6	58	-10	-4	-36	8	-12	12	18	-54	-12	90	10	-8	-4	36	6	38	-46	-6	8	-60	-20	-86	-6	8	4	-50	34	0	-18	4	-30	20	32	0	-24
10	-18	32	-34	34	36	4	10	34	-8	8	-40	14	24	-68	-22	14	-6	-40	-8	8	14	-30	-14	8	-16	2	-24	-12	-52	-26	-18	-56	132	-36	-64	4	2	-10	-20	58	0	-52	-4	68	-32	-12	-136	-64	-28
58	-52	-48	0	26	34	-38	74	-14	36	-2	44	-40	28	-108	0	-42	-22	32	-6	0	-34	8	-10	2	24	48	18	136	22	14	56	-12	-4	-18	16	2	-22	6	-54	10	2	-22	2	8	-52	30	14	10	38
-40	-8	22	42	16	10	-14	-50	58	4	6	-26	-76	12	20	22	6	-10	-32	38	54	-4	6	36	4	-42	-8	90	2	2	-4	12	-16	14	-30	-40	10	-16	4	-6	-28	76	2	-96	-24	-30	2	0	-40	-36
10	50	-6	18	-16	-6	-94	8	-8	30	-8	-40	-30	-70	-22	44	18	4	-54	-16	58	62	-30	-18	-8	-18	68	10	-38	-18	6	14	22	-16	-16	2	10	-28	18	0	-18	18	-20	48	-18	20	-26	28	44	-40
-4	-58	82	-42	-2	26	24	80	66	4	24	-44	-22	-14	-20	-10	-44	24	-8	10	0	-2	66	-18	48	-36	-10	-4	42	-32	-8	36	-16	-102	42	42	6	4	36	-18	-18	-104	18	24	-6	100	2	-10	136	-18
2	14	-20	4	-10	16	52	-22	-36	-24	56	18	30	-14	-66	14	18	-10	4	10	-22	24	-4	-38	-18	4	24	74	54	-14	92	-12	-16	8	38	28	-4	-16	8	16	50	-14	48	34	-12	-6	18	30	38	2
0	-12	30	-16	22	12	14	-28	6	50	-22	-26	-34	-2	4	-22	28	20	30	56	24	52	-6	8	48	6	6	56	32	-22	26	-60	36	-24	68	90	-4	32	-78	8	-4	46	-42	-16	-34	-36	-68	6	-24	-34
74	8	40	12	16	16	-102	-22	-16	48	-18	-32	-10	-8	-32	-12	-34	-46	-10	14	32	-22	74	-2	0	-18	122	8	24	18	-30	6	60	-24	-58	8	74	20	30	44	-58	0	-62	0	4	56	10	86	4	40
0	-22	8	-18	-42	-40	-20	-38	-4	-58	44	12	-12	-20	-32	16	-42	4	22	-54	32	54	16	0	4	-156	-16	-10	8	36	-8	10	10	-2	10	80	44	4	50	4	48	26	-42	-50	-44	10	22	-50	-32	22
6	-38	-14	98	4	46	-28	-20	-16	-18	-4	0	-12	14	-18	-48	-14	-22	36	64	28	2	-34	-38	-36	60	18	-18	-34	26	-38	42	-12	12	-28	62	-6	-6	18	32	28	2	-50	-20	84	-16	50	-36	28	16
18	-64	26	32	-6	-4	6	16	-16	8	14	68	-62	20	22	64	-6	-26	22	-44	-66	-2	-16	-30	-8	-4	14	6	16	-20	40	12	-104	2	0	14	-34	-28	34	-24	-30	24	-8	0	30	2	36	22	18	-22
-40	-14	62	-6	-16	2	-30	24	-94	-8	54	26	-30	2	-48	-44	108	2	48	-18	-18	84	-10	10	-32	72	-16	18	26	6	-8	-36	46	22	-4	4	22	-12	-30	20	-66	36	102	20	50	34	-24	28	50	24
-4	0	-32	-2	4	-60	8	-28	-24	2	-34	-34	20	4	-12	-40	-20	14	-12	2	-28	-32	-14	0	-8	-12	0	58	6	-26	24	-2	0	32	22	-102	-12	46	12	22	6	-2	-18	8	28	-24	28	120	2	26
-40	-4	28	62	50	32	12	38	0	26	-4	-6	28	-32	8	-4	50	2	24	14	4	-10	-20	-62	4	2	-40	22	0	-24	-60	-4	16	-12	82	-74	94	-40	-4	-54	-18	-6	24	-56	172	14	-30	14	4	-30
50	-12	42	-18	30	-4	32	-54	-44	-28	-30	18	52	0	-8	2	8	30	38	40	-28	-18	14	0	-26	-84	-18	18	58	28	-66	-32	10	-4	-6	6	62	0	-12	-26	-34	4	40	-46	2	-32	60	-4	-18	-16
28	-50	32	-12	34	48	-8	-34	16	0	-104	18	-22	-20	0	-22	-6	2	48	-56	82	-62	16	4	10	18	6	6	-20	-16	12	30	42	6	-20	56	-8	34	-10	26	14	8	-6	14	-30	-24	6	-22	0	0
-20	4	6	-18	-66	0	-8	-36	4	30	8	8	22	-76	22	6	74	-14	50	74	6	52	0	52	-30	-50	0	-54	14	-16	2	2	-2	-14	2	28	-66	-44	50	44	18	62	-34	-6	28	-70	24	-10	80	78
2	46	4	4	50	26	2	20	44	-36	16	36	6	-36	-50	-34	4	12	-58	-42	-4	-6	6	-6	-16	12	16	2	-40	12	24	-28	-2	40	-52	6	-6	70	36	50	4	72	-28	16	26	0	-2	2	-28	74
40	34	-18	-10	14	-36	-20	76	-74	4	0	0	20	12	38	-4	-20	-18	112	0	22	78	18	-46	-62	-12	-20	-44	-52	-116	-32	-50	12	0	70	54	70	-4	2	16	38	58	10	-8	98	-26	104	-84	-38	-12
10	10	-2	-28	-14	-66	36	-46	4	20	60	50	-2	28	-42	48	26	38	-22	-50	8	80	-16	18	40	4	86	-28	70	66	-24	12	36	42	-56	18	-22	44	18	0	-50	36	4	-42	-26	-4	14	24	-2	28
28	-28	2	-22	2	-28	74	42	-34	-20	26	-12	6	-54	18	2	-58	-12	-18	-14	2	18	18	10	14	6	-2	-20	10	54	6	-14	12	42	6	-34	84	-18	-24	-50	18	4	-6	36	-28	-78	-40	-38	-4	-4
-22	-16	20	6	8	-6	-10	-40	-4	-8	64	-34	-10	36	2	-8	-8	2	-8	2	14	-36	58	-24	-20	-38	-32	82	48	-8	20	20	-76	-18	58	6	-10	6	-20	14	8	-2	26	50	-18	-70	-2	-16	-16	2
-8	-2	-24	-6	28	-14	-6	-20	6	-6	0	-30	16	52	14	78	6	52	6	26	6	-4	28	34	6	40	12	18	146	-46	-118	-34	0	-72	18	-10	30	-26	-6	-46	-18	0	-34	4	18	-32	-36	18	28	-16
20	62	76	22	6	18	-44	-2	44	16	-4	16	30	-16	24	10	-122	-6	-46	-14	-4	-12	100	22	-14	-18	44	-44	-6	-34	6	-8	110	-78	-64	48	-84	16	-2	68	-20	-28	-46	40	-30	2	-20	-12	98	-10
-68	20	20	50	14	-2	10	-4	-56	28	60	10	-18	-2	16	22	-30	10	0	-60	62	14	-4	84	32	-12	8	12	-8	6	44	-22	-72	-8	54	10	-16	20	70	-36	-28	-4	-4	-78	-34	36	-20	-106	-20	-54
0	76	38	-70	-86	-50	8	-32	-24	-18	-22	-22	-6	-24	-90	-86	24	22	52	70	44	58	4	-10	6	-10	-32	-34	6	56	24	-28	-74	8	-18	-42	24	6	-20	-34	16	-92	-16	-2	-14	4	40	26	14	-16
-60	-14	-54	2	-12	28	38	6	-28	-48	-68	-44	-42	-8	60	-50	26	-30	-58	-14	-54	8	20	-36	64	26	-44	20	-36	16	38	6	38	48	-14	-20	-10	-36	28	62	42	20	14	-6	-32	126	68	-26	24	-54
30	34	96	16	0	-8	6	-14	128	38	50	-4	-10	32	-86	-10	-36	-6	-48	16	26	110	-20	16	-50	-46	-98	-48	-66	72	0	-4	12	-20	0	-142	-18	34	-4	16	34	64	-16	-32	-18	90	26	18	52	22
2	72	66	12	16	-6	30	-22	-12	6	22	14	16	86	8	2	-40	10	64	-18	-42	-16	52	10	14	16	24	-42	8	0	16	12	16	-56	122	30	-4	-96	62	32	20	-50	0	-92	-16	90	48	-20	-12	20
26	58	16	-16	-40	36	-4	40	4	-14	-14	0	6	110	124	92	-38	16	56	-42	14	28	0	22	6	8	-84	-4	-18	-32	14	50	6	82	-6	-50	26	4	-20	-18	-50	44	2	8	56	-4	26	-38	28	-94
44	20	16	-2	82	38	72	32	56	18	-8	44	-20	58	20	8	-10	-20	26	0	-36	-50	30	-72	8	-28	10	10	6	50	30	-4	12	16	-2	-8	-10	-6	-24	-6	-28	0	-10	-8	8	22	44	24	86	-4
38	-24	56	44	-22	-12	-84	50	-10	36	8	24	52	-4	64	-4	6	-46	-10	-6	-8	66	56	-14	-102	-6	72	12	-18	2	24	-108	52	-32	-96	36	-58	-22	40	-10	66	-4	20	72	-16	46	-20	-92	-14	-4
66	-22	20	24	-10	26	-2	6	46	-42	-98	8	16	-80	12	-78	48	-50	8	-32	-16	-16	-52	-14	-8	18	4	2	-56	-14	36	-20	2	-16	66	44	-6	46	26	-16	58	22	-46	-22	28	-2	-28	-32	-22	-18
152	-12	14	2	8	40	0	26	2	38	-38	4	30	44	12	82	-44	16	-16	26	34	-4	-56	-58	54	-14	-10	-40	8	52	10	-80	4	-44	-36	-38	-52	32	-54	-44	-40	-64	58	-60	6	-22	70	-34	14	14
44	-66	-166	-62	-6	6	-28	-18	44	-2	-16	-36	-2	-70	-28	-14	-10	18	-6	-22	-54	48	54	2	-4	-46	-4	84	-6	-100	2	-22	-98	-14	10	20	0	-76	2	-130	-28	26	12	-4	-14	14	-18	-22	-156	18
4	-8	10	-8	-22	-36	-6	34	-6	8	72	34	-52	30	10	-36	-2	-42	24	-4	-34	38	-4	-14	0	16	24	30	40	48	16	12	-32	-6	-42	12	-26	-72	14	0	18	-12	-42	-2	-36	48	12	16	-58	44
-10	46	10	-2	-48	-16	-18	10	56	-30	-18	-12	34	-4	14	36	18	14	80	22	-10	-16	6	64	-2	24	36	2	-30	-14	-14	56	-4	22	-22	-24	68	-14	-28	46	42	16	2	36	10	18	-6	-6	14	18
52	8	20	74	8	-14	12	4	-2	4	54	-16	14	10	10	32	116	16	-68	20	30	-8	-52	-10	-54	-58	4	90	44	-12	-40	92	18	44	34	28	10	24	-28	-50	-58	26	0	-8	2	6	16	24	26	-12
8	-64	8	0	18	-26	106	50	14	70	12	-4	8	10	36	-24	-18	-18	6	48	-84	-32	-6	10	-12	-24	-24	-20	32	76	2	38	60	-14	-36	22	-34	-38	8	38	0	-42	26	-14	22	16	18	2	14	6
6	-78	32	44	4	6	10	28	26	16	42	22	-14	-14	40	-18	-48	-2	8	-36	16	-10	2	-16	46	4	28	16	-68	-56	-74	68	-10	6	10	-60	-2	102	-84	92	-46	10	12	0	-20	-26	-10	4	54	24
-22	-10	76	24	4	-32	-30	-50	-18	0	6	-50	4	-84	-2	14	-14	-8	-56	-10	-34	18	-4	14	28	78	18	-20	48	8	10	-34	-40	-20	-30	-14	14	88	-2	20	24	56	-10	-6	12	-34	-16	-14	62	50
-66	-22	-16	18	-6	20	28	-36	-26	12	0	28	-6	-12	32	-36	-12	-14	-8	-118	-24	82	6	-22	-52	2	40	-8	42	10	0	4	6	-8	38	42	34	-42	4	12	50	0	-2	50	48	-20	-32	-42	4	-36
-22	-24	2	16	0	38	-114	-6	0	26	8	-18	-18	20	6	-28	-12	34	-82	2	18	-6	6	20	4	42	30	-12	-110	50	8	-20	-46	-14	6	14	-38	-10	-36	-6	-16	-46	-50	-22	0	-32	28	24	62	-36
6	-56	-14	-24	-12	2	26	0	86	30	-22	-52	-16	8	90	32	30	-4	24	-20	10	-10	36	56	-54	-10	-52	-54	-12	-6	-2	-38	-14	18	-8	-34	-132	6	-22	-20	88	-26	0	34	-66	6	-2	2	-50	-46
-78	10	80	-50	42	-76	10	-24	22	16	-24	-28	-6	-36	26	44	14	50	-4	-24	-12	36	0	18	12	-30	34	2	68	-28	26	16	-16	-96	34	-16	0	8	4	2	20	26	-84	38	-20	-24	-24	10	0	-10
26	-70	-6	12	22	-12	26	40	32	2	-2	-12	-8	-22	68	-20	22	10	10	22	34	58	-46	18	24	22	6	4	34	26	-50	34	-4	48	4	-14	124	-36	-22	52	0	-34	-34	34	-24	-14	44	-22	4	-28
46	66	-46	-24	8	86	42	-28	-26	6	56	34	-10	-16	-6	-32	-20	-94	30	-14	-32	-48	6	-30	-4	38	4	32	0	-56	-14	42	34	16	-38	-22	-14	4	-30	10	52	20	-22	0	4	-70	40	24	-24	-24
-6	10	-18	-12	-22	36	-44	26	-18	-30	-28	-50	-56	-6	-8	0	64	54	8	12	112	-20	-24	-44	-54	-8	4	-38	-4	50	-4	-74	74	42	-6	-14	8	-18	0	-8	22	-16	-52	-2	32	-34	-146	70	-48	42
2	40	28	16	100	-10	-38	4	6	-24	-6	4	-20	114	42	14	-14	-52	-6	-108	12	0	46	16	-90	-2	-24	4	-64	4	-12	22	2	48	88	42	44	6	30	24	28	12	-26	6	-38	-8	-4	36	-6	-52
102	26	-20	2	14	0	16	-44	20	4	-2	106	-2	32	42	68	-84	10	4	-10	38	54	-38	-22	-10	-64	36	38	-40	30	-82	-12	26	0	26	-10	42	-20	0	-40	-30	-8	4	4	72	28	-10	48	-18	8
-28	56	24	12	0	-28	10	-40	-44	-16	50	-12	42	-34	2	-24	0	10	30	2	-16	4	-18	30	-102	-32	0	-40	36	28	32	-14	18	96	66	-32	24	10	12	6	-20	-28	38	-20	10	4	-30	12	76	38
34	-48	-20	-42	22	6	-34	50	14	0	-10	-38	-12	-52	34	18	32	10	-44	-12	30	40	-26	2	16	18	-28	-58	-46	-16	22	22	-26	66	-22	4	-14	76	-10	30	-2	-34	14	-34	-40	44	-86	78	-10	-4
-30	6	6	-42	-8	30	-2	-76	-8	0	-10	82	18	18	-26	6	70	20	-18	16	8	76	-16	-10	4	-10	16	-10	-36	10	-62	-12	28	30	44	-56	22	-12	2	54	10	-4	16	138	-16	-22	-12	10	-32	-64
-26	-114	36	-84	10	-16	-22	-10	40	-40	30	-44	72	4	-8	-72	-66	-14	28	8	48	-16	22	-22	-48	4	-12	-6	-16	-6	8	20	72	8	-2	68	78	6	26	30	16	36	-14	0	40	20	-2	-26	-38	10
-34	2	-22	-4	52	-30	98	-24	32	-80	0	4	22	28	116	-40	-116	-8	20	-52	62	24	-42	-2	-82	-46	14	14	22	12	-22	56	4	-12	-40	-2	-24	-38	-22	98	0	-6	12	36	22	-8	-14	58	16	46
-80	-20	16	20	-2	-8	-4	-4	-44	-60	34	-16	-10	8	42	100	88	-16	-26	-30	6	-38	16	-56	-14	-16	12	0	32	100	44	4	8	8	-24	-2	-2	-46	0	2	-4	-64	4	40	48	-12	8	-64	0	18
12	6	-42	2	-8	-22	-4	130	48	66	-6	44	-40	-6	-78	-32	12	10	20	-12	-36	24	6	-62	20	-36	16	16	18	24	42	-12	-26	26	-36	38	6	30	-42	-34	0	-40	0	24	-28	-68	52	2	-2	-60
2	-8	14	44	0	-18	-28	6	4	6	-42	36	-14	6	-22	-2	50	48	0	36	-92	-14	-30	42	-44	16	28	2	0	8	-42	10	-8	-8	-12	80	-20	70	12	-78	2	-38	4	-168	-2	26	-88	-10	38	-34
-40	-4	-20	14	-34	16	0	34	92	-14	50	0	20	0	16	50	-36	24	-16	2	58	-68	-36	4	-48	14	46	36	-20	-4	-46	36	2	38	-24	-2	-112	-16	42	24	10	12	-50	-56	-12	2	-22	-22	-44	4
8	4	-10	-32	-8	-10	36	0	24	6	-4	0	-16	-4	-6	36	44	14	48	-10	12	108	26	-46	4	12	-12	-8	-64	38	14	-16	-36	24	-10	-36	-116	14	-2	-10	-46	14	-56	36	-66	-8	92	-24	6	-26
-8	12	-40	-20	-30	-44	-16	10	18	-18	6	-6	-28	18	14	38	12	-2	-22	28	-86	20	-10	-38	40	-10	-50	-56	-2	62	2	-20	-24	6	22	70	-44	-16	0	-18	-48	-8	44	2	34	40	32	20	-50	12
-72	116	-20	30	6	-16	-10	-22	12	-8	20	6	-20	-4	2	6	8	-8	-14	18	14	-14	2	18	-16	124	46	-46	58	54	14	-74	-32	12	12	2	20	16	62	12	-32	28	28	-32	2	0	-14	-16	-72	-8
24	40	-38	28	22	10	-20	14	-14	-6	-6	20	64	-16	4	-10	0	4	-22	10	-76	20	-60	-4	38	2	26	-32	-12	8	-22	-6	-10	-8	12	12	0	-4	-22	-2	-28	28	24	98	-28	-38	-32	4	-46	-12
-30	-60	16	48	2	38	34	8	20	14	-18	-12	0	-18	26	-38	32	16	2	-28	-42	-14	18	14	-46	90	-56	-8	-62	6	72	-6	24	56	12	-26	-10	20	-6	34	-44	-8	-34	18	6	-66	26	34	-6	30
160	20	-14	-14	-18	-8	2	6	-34	-20	-4	126	24	-40	-32	10	-10	8	38	-26	2	-2	-4	-14	-18	-12	16	20	10	6	-18	16	-30	90	32	8	2	-110	-2	0	-52	-54	28	-12	-18	-22	36	44	2	-22
-26	-8	40	6	18	-24	24	26	12	-6	-44	-12	34	4	-46	68	-16	-8	-26	-24	-64	-38	0	10	-8	-40	-30	62	14	22	-24	40	-42	-14	12	26	-56	-66	-42	-32	10	-38	18	-12	8	12	-4	-24	68	-62
-10	-8	-10	-38	-18	2	24	-138	36	-10	-18	24	-34	-32	-40	-14	66	72	0	-50	-34	32	50	94	8	-20	10	14	2	50	-52	-66	-4	-6	6	-40	0	-56	-12	50	38	-6	20	-28	18	30	20	-38	4	-12
-28	16	-24	-14	36	4	14	34	-26	-20	38	-6	-26	22	14	-14	0	8	38	-72	44	-22	-6	70	38	32	36	-12	42	-16	12	-2	46	58	54	14	-40	34	46	32	30	8	8	2	-6	-50	18	32	40	-10
16	10	2	-6	14	58	42	-54	-30	8	-24	-2	52	28	-36	38	56	18	4	-34	-62	24	34	28	-2	-10	86	16	20	-64	-12	14	-18	4	-112	-18	32	-22	146	30	-18	18	-54	-20	22	64	100	-54	-12	2
-52	16	2	-42	38	-64	-16	28	-10	-14	30	-52	124	2	12	-4	-10	14	-2	10	-66	30	-32	22	64	30	186	-10	2	-6	28	30	32	38	28	12	26	-2	14	-22	-8	12	0	-44	2	-86	-44	-38	-6	-24
-4	-12	-48	-34	-8	6	72	4	-30	10	-6	-98	-72	2	-58	42	-34	-48	-4	34	0	-130	46	14	-38	-44	86	2	-34	-64	4	48	-36	56	10	-30	96	36	-34	0	-54	-50	6	44	76	4	6	-6	4	-14
50	-46	-80	-40	72	24	-38	-86	-30	2	78	32	4	38	32	-2	-100	20	-16	2	-2	-68	-4	10	-2	-114	0	-60	58	12	-48	8	-24	36	12	-10	114	48	-50	-8	130	-48	-64	-34	-8	-72	-20	8	-56	24
-12	-46	-28	28	6	-24	18	-2	126	0	-66	22	-18	-50	-2	2	-2	-18	48	-6	-34	12	2	-24	-10	72	24	-84	-14	-24	44	-10	32	-36	-10	8	-8	34	-10	44	54	-18	0	114	-72	30	-36	50	-28	2
18	12	-76	-12	36	92	-50	-32	16	94	-20	-44	-34	-32	4	6	82	2	14	100	54	-20	-28	-52	-74	-12	-20	-14	48	-82	-12	-38	-22	22	-194	-24	30	18	44	112	-22	82	-56	0	6	24	6	-80	78	0
-6	-8	8	16	32	-2	-62	0	-8	-10	-30	6	6	-56	-6	16	12	-66	-8	82	14	26	-88	18	-20	40	4	-90	-74	2	-10	60	0	-10	8	-54	2	-12	6	-26	-10	14	18	-42	2	10	8	10	22	2
-10	56	-2	0	-6	-50	10	-30	-16	8	2	16	-54	-26	48	-16	4	-10	34	-14	-2	8	-30	26	-20	26	30	-20	-12	-46	-2	8	-12	8	26	22	-4	16	58	20	32	2	40	-38	16	-16	22	-52	-24	-72
-20	6	28	-44	8	8	-18	-62	14	-24	8	8	-2	62	118	-20	-54	-20	22	-20	34	-12	4	-44	4	4	64	12	-20	-38	54	-6	36	58	-32	12	-6	60	-10	38	14	14	84	0	-54	-44	10	-42	30	-4
12	-14	-28	0	-12	-14	62	-20	0	-46	2	-36	-58	26	12	28	8	-42	14	-16	10	24	4	-46	24	28	10	-18	120	-6	82	-20	-6	-22	-12	-16	18	-34	70	10	-6	-118	12	-82	66	-32	16	-46	-2	-28
-72	4	0	18	-40	-34	-16	14	0	-72	-24	-16	28	42	12	16	10	38	22	44	24	-6	-18	2	-50	-10	88	-14	-76	-4	-6	24	74	-4	22	76	-10	-48	-38	24	-14	108	6	-54	48	4	-16	-18	-16	-6
-20	-22	-42	-6	34	-2	56	-46	36	10	28	-10	-4	-20	-12	10	40	6	-20	8	84	-2	28	-10	10	0	30	4	-4	20	-12	16	-44	90	14	-28	30	-8	60	18	10	42	36	12	-84	70	46	16	2	28
-64	-8	-20	-32	22	-4	-38	-32	-28	-36	14	2	-4	4	30	-24	-56	50	6	-42	8	-20	-16	58	22	-44	-30	60	8	-18	-8	-54	-50	54	-22	-34	-52	4	-30	-4	54	50	-6	54	2	-40	-4	110	12	-2
100	-2	22	30	6	12	16	16	10	-4	-96	26	-40	6	86	-24	-10	-4	-4	16	-32	-14	-32	-20	-22	-8	-36	76	-6	-10	4	-34	-8	12	8	-6	4	12	2	16	26	-24	2	26	-26	-12	28	10	26	-10
42	14	10	12	68	-2	-16	48	-66	-4	2	-34	8	32	78	32	-12	48	4	-32	-22	0	4	-18	72	8	2	-8	42	-4	40	14	-60	38	20	-86	0	-18	30	-66	28	28	0	14	20	-22	-86	10	-32	-38
-68	-16	6	-22	-22	-2	2	50	-12	-66	74	68	-50	-14	-22	-4	-46	26	-80	-36	-2	10	58	12	16	-14	6	20	-30	14	34	34	-58	12	-6	-6	12	16	-4	-2	-56	10	20	10	20	6	4	40	-56	0
2	28	-16	-6	26	2	-8	8	-2	40	52	-140	18	22	12	-24	-26	-32	-36	-34	-14	-4	-28	-16	40	12	-2	38	-10	-38	90	18	4	-28	-16	-26	70	-6	48	22	12	58	-24	12	34	36	-42	-40	-4	-34
-76	-2	-30	-14	28	-6	-6	88	-20	46	-96	-8	6	-36	24	-20	-78	10	56	-16	-2	-40	0	10	-8	12	-72	92	58	-20	78	-6	28	8	4	28	-34	14	6	110	36	34	-26	12	112	140	-80	-32	-22	8
-18	18	-28	-74	-12	-12	-4	-32	-16	72	-40	-40	-8	-60	10	-8	58	28	40	-4	-26	-2	38	52	-48	0	8	-44	18	22	12	-20	-4	106	36	12	-16	-62	12	36	2	-22	-14	-22	-62	40	4	4	6	-4
-14	50	12	6	46	10	-34	2	-26	8	22	-22	4	-38	18	-30	-2	-4	24	14	68	22	14	-80	-12	-10	6	-6	6	-8	-58	12	-30	6	-36	26	-12	18	14	12	-48	26	2	-4	22	-60	26	-46	50	-38
-32	8	-132	36	-8	-28	22	-44	-34	-18	6	-40	-30	38	4	20	-10	-52	6	-86	10	8	-58	46	16	-18	-20	4	-32	-82	-12	38	-34	48	-6	48	52	0	-8	54	-2	0	-22	-52	-8	20	56	-6	2	32
14	-54	2	-2	22	-6	-14	-6	8	10	64	-30	16	-16	-32	-2	18	-16	-22	-88	-8	12	6	-46	-44	46	26	34	-64	-12	22	-20	4	0	92	-24	-18	20	16	36	-2	-30	-6	-18	-6	4	2	36	-16	-10
16	-10	-8	2	-14	54	30	-14	-54	34	-10	-12	22	6	26	-6	-26	46	-52	-22	-62	22	46	60	-60	4	-18	-14	60	-20	-30	42	6	-16	28	8	-24	-34	36	24	0	-28	-4	22	42	80	-6	-12	-8	-64
46	2	0	12	-24	8	-8	-4	-76	0	-6	30	16	-80	-20	24	-56	-16	-6	-6	-10	4	-80	10	24	-24	66	-4	22	36	8	14	-26	26	-10	12	22	20	48	10	4	28	-12	110	-30	-24	-36	-66	-18	-86
30	62	-4	-54	-56	-10	24	18	8	26	-36	44	14	-16	-18	-72	-36	-46	52	6	14	-16	6	42	-20	20	34	-18	-16	10	-24	22	-12	24	66	-32	0	-16	-50	-4	42	6	-22	0	-48	-6	100	14	-52	12
-88	-20	20	78	10	-90	8	44	-2	98	2	-10	-16	34	52	-14	36	-24	4	40	26	-28	-56	-94	0	-32	12	-10	8	28	-12	-34	-80	8	20	78	-64	-12	-32	-42	-42	-40	-6	14	-26	32	-4	26	-42	4
-6	54	-102	-34	-38	0	-16	28	36	10	-52	-4	-8	46	-24	32	-54	44	4	32	50	90	-56	-20	94	40	-10	-6	28	-6	-42	46	106	-22	52	28	-18	-6	4	-52	78	-24	10	-8	8	0	24	18	-26	-34
8	18	2	-2	14	8	2	38	2	0	30	38	-10	40	0	38	-22	-2	-8	2	-8	16	-30	14	-2	18	6	20	-84	30	-42	-10	-112	-6	6	-20	-60	80	20	44	32	12	32	-8	-6	72	-4	4	16	84
-22	-20	-24	-14	-2	-14	28	-70	12	-2	34	58	62	-110	-50	-8	-60	4	26	30	10	-82	98	10	-2	-26	46	22	-40	-24	12	-8	-62	24	-2	-20	-8	-76	-8	10	82	-16	4	-2	-10	6	-10	6	4	-18
0	-24	-44	36	66	36	0	58	14	-8	-14	28	-28	-20	12	-40	48	10	14	12	14	-52	-32	-86	60	-14	-34	2	24	-16	28	62	-2	10	22	10	58	4	12	-92	-14	-26	14	42	30	-8	-18	2	-48	4
-12	4	-32	42	-80	-50	56	14	-2	-50	18	18	18	-26	-34	12	44	-42	-14	42	42	26	-12	78	4	98	16	38	16	4	22	38	-10	-12	-46	-2	-8	4	-2	-2	30	-18	-26	-2	28	-4	-8	-2	32	-12
-10	24	60	112	16	4	-46	66	12	30	28	-4	-22	-58	-32	42	-26	-6	44	-6	-16	56	-34	34	-60	-4	-10	18	40	38	12	-8	40	0	16	96	-18	76	-6	2	12	34	-20	16	58	28	-52	-14	40	14
-2	-12	-10	50	-32	-16	58	-46	4	-14	-46	-46	62	32	62	-36	14	8	22	-30	24	-42	-54	-8	32	12	36	4	-30	34	-106	-62	6	-60	96	52	-2	34	20	4	-70	-40	-8	32	-18	-42	-24	20	6	-6
6	-20	-8	-44	-14	-16	-24	-74	64	-80	40	-16	2	44	-6	8	-6	42	-116	20	6	-26	-14	-52	-84	10	14	12	-18	-24	-30	-96	-34	10	34	-94	-14	-24	12	50	-18	64	-10	8	-10	-2	-24	6	70	-48
-22	2	-54	-44	-80	46	14	-2	-82	56	-6	-32	6	54	-2	12	70	-8	6	-66	-12	16	-64	10	50	-76	90	8	-10	-20	-6	58	-10	6	-26	-22	-56	-6	-26	18	6	-8	86	16	-20	2	38	-6	-44	-30
20	-36	-22	-46	14	20	-2	36	2	-22	26	106	8	0	4	-28	-26	0	10	-50	16	-28	-14	38	-10	-38	-12	-30	2	-54	-12	22	62	6	32	26	8	-6	128	-34	20	14	-2	54	-24	140	6	-40	-2	58
-32	-2	-26	-20	-10	6	-12	10	54	4	-2	24	18	-16	0	-60	2	14	26	-32	-2	46	54	-72	-14	0	-34	42	46	12	-12	22	-22	20	-10	-64	-12	58	-24	-46	-6	-18	32	-20	-50	10	4	-36	60	-8
54	-42	-32	34	38	6	20	0	-20	4	86	28	28	-96	-18	54	6	-82	-52	-4	-92	-12	72	104	48	22	-4	12	-60	2	96	22	16	24	-24	-48	12	-6	-28	-20	20	-14	-8	14	-8	4	54	-24	8	-58
2	14	26	8	-4	-6	10	-8	38	56	10	-18	-82	26	18	-6	18	-40	-104	0	-8	-22	10	20	42	40	-76	-20	-20	36	-28	42	-20	-56	-2	102	12	-94	12	-48	-2	16	2	48	-14	-6	12	8	10	-34
-34	46	-46	-26	-16	-48	40	-48	-20	40	118	-36	-8	-40	2	0	12	-8	-28	18	24	44	38	0	2	32	-42	-8	-2	24	-36	20	48	-8	14	36	20	-44	-20	-32	-18	2	44	20	-4	-10	100	-20	-36	0
-50	4	34	-44	110	30	-40	-20	-34	-10	16	-20	-72	-48	2	12	-48	14	78	8	32	-10	-8	46	2	22	-26	-18	-8	0	30	-6	38	-16	8	8	-40	4	-38	-12	6	64	28	-44	12	42	-22	20	6	-16
-52	-24	-6	-64	-8	-18	-2	-4	-74	10	-2	-18	-34	34	-36	4	-106	50	-72	-4	-88	50	-38	-18	18	-10	28	-18	-18	18	-24	4	52	-152	50	6	16	-26	14	26	-42	38	-60	10	-46	-18	-14	-40	-72	-6
-24	18	-30	-20	14	24	-20	-12	-8	6	6	-48	-24	-12	-6	-44	18	-24	4	-20	-54	-26	26	12	-2	30	-46	-68	14	-10	-30	64	12	-36	-6	26	-58	-20	6	66	32	2	-60	-6	-88	-34	14	-70	-18	64
14	104	42	-44	12	-68	28	14	-98	-38	26	4	22	8	-30	-38	-94	26	34	22	4	70	-12	62	78	36	4	-4	-26	-6	-32	44	10	34	-42	12	-16	-18	-2	50	48	-24	16	-30	-20	120	14	-10	30	8
44	-20	-48	-42	-10	-14	10	-4	28	48	-20	186	-60	-4	-22	-14	44	16	-10	-30	-6	42	-14	-16	-26	-26	-42	50	-20	102	42	118	54	-30	16	-16	-6	-32	-40	-22	-10	-60	-20	16	-38	16	-2	8	-4	-2
16	-58	20	24	-42	2	24	-54	-12	24	-12	4	-2	-28	-40	-4	20	44	-18	8	2	20	-84	0	40	8	26	86	-6	12	-12	40	-2	-44	24	-4	-6	-46	-80	2	110	-8	-4	-18	36	22	36	-10	30	-2
-60	0	-24	22	12	-64	-16	28	-112	8	52	12	20	20	-30	-52	-36	6	24	-36	-26	4	14	10	-38	-14	8	-26	8	-40	44	20	-4	20	-76	28	12	0	-2	-4	6	-50	2	-56	-2	-30	20	96	-32	-26
-28	12	22	-44	16	16	28	52	72	-146	24	16	74	16	-14	4	44	-26	14	-28	30	-20	42	-2	-18	22	-30	-28	4	-50	36	-20	30	-46	2	-28	18	-28	-8	66	-24	56	6	-30	-42	-10	4	52	6	-10
-92	62	-2	30	2	0	-56	-8	10	-10	6	-2	-36	-26	-24	52	26	12	-32	44	44	20	-34	22	54	-14	-16	42	-48	-14	136	8	4	-54	-14	44	-60	-14	104	14	34	0	0	32	8	-8	2	-4	26	-32
-2	10	4	42	-6	32	14	-68	-12	-10	-20	-48	-8	122	-50	-8	-8	16	6	-134	-24	-46	-26	12	32	0	60	10	8	-8	-114	84	16	16	-6	-26	34	-2	24	26	8	98	-26	16	-40	62	74	12	64	-50
12	-6	-8	-8	-58	16	-18	0	16	-12	-34	16	48	4	8	88	28	-44	12	6	-22	22	-2	4	-60	-18	6	-2	10	-66	22	-76	-18	26	-24	24	8	8	-2	-30	6	-48	-2	6	-70	-16	14	8	-24	-24
36	18	30	2	-28	-52	-2	18	44	18	30	-16	-22	46	-120	14	16	-14	-46	-48	4	72	66	-24	24	132	-30	4	-38	-50	-42	18	-32	36	76	44	10	-16	36	-8	-70	-18	58	6	-68	-38	-20	38	2	-10
14	-18	-20	12	-24	2	6	4	-18	48	-34	26	-18	44	30	-74	62	-20	32	-8	14	-8	-10	32	54	-30	112	-14	-30	22	-20	-60	-20	38	28	18	-26	-10	-14	34	-48	-44	8	22	18	-112	-30	74	10	-6
6	0	-4	28	26	-38	4	-32	38	-42	-6	12	12	2	20	-4	-24	34	38	4	0	24	10	-62	36	-4	4	-124	10	4	-30	30	30	-16	-44	36	8	-42	30	16	-6	8	-28	14	54	-14	26	20	54	132
-32	4	34	-24	2	64	30	46	12	80	-98	-6	-4	-26	-20	42	-12	-48	4	36	60	-38	-38	-28	-14	66	-36	2	6	-38	-14	-4	12	-10	0	-50	24	-10	2	-10	30	54	-6	0	14	0	6	2	34	-22
-4	-4	0	-10	-2	32	-22	20	-6	0	-44	20	-6	62	-24	14	-64	24	0	-110	14	-6	-46	30	4	-42	22	-6	-30	6	-34	-28	-32	2	-22	8	-6	-10	10	40	-14	4	-16	-8	42	40	-34	0	-26	56
16	6	10	-12	10	-58	2	16	14	-30	-26	4	18	-26	-18	-14	2	-80	-22	10	48	-10	6	-38	-8	18	28	-6	44	20	-60	-28	-86	-18	16	-6	-10	0	2	8	-68	-106	-48	-74	-30	18	6	-46	-20	4
32	16	42	0	74	-18	2	-40	-20	-20	36	-10	-18	10	50	6	8	-8	122	-14	10	-38	-6	20	-28	-2	-36	-24	-76	-80	2	-10	24	-26	24	-20	46	-8	-2	-20	4	52	-36	-50	-46	-62	-12	-60	30	-18
-46	-32	-64	6	50	-42	10	48	-24	16	-74	-6	-12	10	-6	-58	64	-10	64	-14	-6	-18	-22	40	38	4	22	12	-46	54	-6	-18	-24	-70	-22	34	30	0	-8	-38	28	-50	14	-26	-14	88	14	24	8	-8
12	0	46	48	8	30	0	-18	12	76	8	14	48	26	-6	28	10	2	4	2	2	-10	18	-42	-10	-20	0	0	6	0	34	-18	54	-4	88	80	-58	16	-28	-20	6	16	12	38	16	76	-2	8	14	-40
0	10	-10	0	-2	22	-2	-6	10	-40	-10	-36	-32	-22	-66	40	-2	-22	14	-20	-10	44	18	-72	-4	36	-40	26	4	-26	-44	10	-34	22	20	94	-8	6	136	62	70	16	2	6	-82	34	-12	-4	30	-32
16	-48	-32	-42	4	8	10	-66	36	4	10	24	-44	6	-12	-6	-64	-6	-82	28	-50	30	-14	-36	44	2	14	66	-8	-2	-6	40	-12	12	-112	58	-4	44	8	30	10	-2	-24	-6	-58	-74	0	-40	-18	20
32	24	-20	34	38	12	8	-50	-56	14	4	38	-50	4	12	-30	-2	100	46	42	-16	12	62	-10	44	30	-16	-20	-14	-52	26	130	0	0	30	-28	-42	-76	24	28	-20	-90	84	-4	80	-2	24	-38	-2	12
44	2	30	-2	-16	-30	-70	56	-42	78	4	-12	44	-32	6	-10	-16	-4	46	0	2	-4	-4	34	-116	118	18	-60	26	-2	46	-50	98	94	-4	32	-2	-52	6	-26	18	-14	-44	20	-92	32	-34	-26	-10	4
-10	24	-74	84	34	-30	22	-44	-64	-40	-30	28	-6	16	-26	-78	-90	20	-26	-22	-6	-14	2	178	24	-14	-8	6	-22	-42	-18	-40	2	72	50	12	116	-14	-4	-14	-10	40	4	-12	-90	-14	88	-10	-44	82
-82	-6	-24	-2	-6	70	-40	10	-14	56	22	0	4	0	0	4	-22	-74	-20	-40	-30	-26	36	-20	-40	4	16	-4	-24	-64	6	60	74	32	-18	-68	-50	-22	-118	96	12	38	40	22	-10	-60	-22	-4	-138	-118
62	-104	28	8	-38	30	-22	-4	-12	-28	-84	-114	-2	-38	26	16	-2	-60	-86	-12	84	8	32	-40	64	-30	2	-80	10	64	-2	-136	8	36	2	-4	-88	60	10	-8	8	40	88	60	-36	-6	28	32	-38	26
-94	74	-4	-8	-18	36	10	8	-22	-8	-82	-8	-40	-28	-22	0	-6	-10	2	0	-16	-40	16	-14	28	-2	36	38	-26	-2	0	-14	-8	4	24	28	-10	32	20	-26	-38	-64	38	12	82	-48	10	-16	-34	-8
-74	-6	24	16	0	-8	-2	-38	-62	0	-34	2	-10	-2	2	20	72	-22	4	26	-10	56	-6	-26	-18	2	-18	-14	-26	-24	-38	-64	-100	-14	6	28	-20	26	-30	-24	-80	4	42	56	-36	-12	-30	-52	4	70
-48	-2	-30	8	110	-22	-36	8	-4	-24	-24	-18	20	36	-20	6	34	-46	26	0	-30	26	-34	16	-124	-18	-4	-2	6	-2	-48	-16	-114	42	2	-28	18	14	24	10	-24	124	38	28	106	-40	0	32	-138	-44
36	-22	6	-8	-24	26	-42	24	-8	-36	-28	16	28	2	-2	-22	-10	-16	-6	10	108	-4	10	62	72	34	20	16	0	0	40	-68	-80	12	-62	-120	4	18	0	42	-102	26	-8	34	-8	-50	-46	-68	-66	22
4	-8	70	74	2	-20	6	10	6	-2	-34	-4	26	2	-42	4	10	10	-10	-44	-20	18	-28	42	-18	-28	-40	28	32	6	52	-30	22	68	6	8	-36	-56	-28	60	16	-66	-22	-22	-74	22	-6	-14	-34	20
-62	-58	-24	30	30	-22	-28	68	4	16	4	-44	-12	30	-14	32	-4	56	16	6	22	-28	-4	-56	-20	-74	-22	-26	40	-14	-24	-14	-16	8	-12	-30	-22	110	-2	-14	-32	56	42	56	36	26	-8	-24	64	-10
0	8	22	4	18	10	-2	6	36	0	22	-20	-8	32	16	12	32	-14	-10	50	-12	-58	-16	-16	20	2	-38	46	-18	24	-22	14	32	2	26	-70	-2	66	50	-24	-12	-36	24	-38	100	66	4	-12	72	-68
-18	22	-58	22	66	44	-2	16	-6	-48	2	-6	32	-4	26	6	36	70	36	-16	-4	30	-26	-22	-68	-2	8	118	-16	-14	-26	20	-72	-16	-32	-2	-26	30	90	44	-16	44	-14	0	0	4	-2	10	4	4
22	48	-6	-14	-12	-44	40	42	-6	-14	44	26	24	-50	-16	16	-38	26	64	14	-52	38	32	32	0	60	-70	-2	-54	2	12	0	20	-10	-132	80	6	4	34	-72	12	16	-10	-22	-8	2	-24	-44	-14	20
-2	14	-14	-150	12	-2	-40	36	18	-14	16	-8	-20	-10	-14	28	-10	14	-12	2	2	54	6	130	28	-70	-22	-2	24	-12	-10	24	-8	6	-8	14	0	-8	-2	-14	2	40	26	26	-10	2	-28	-22	32	26
-14	-8	-26	-16	2	-100	-26	-62	-18	32	-28	36	72	-44	10	-18	2	-10	0	-14	58	-2	36	-30	10	6	28	-28	-14	8	-14	54	-42	36	-6	0	-10	34	-6	-8	6	8	12	8	6	22	8	10	-38	-22
28	-20	24	-20	-10	-18	-90	42	-26	-8	6	-60	-24	-50	-88	-16	-26	-4	14	46	-4	14	28	126	-28	32	28	6	36	-42	20	0	48	102	-6	-10	42	-14	96	56	18	18	8	20	-6	0	6	-50	-6	4
-10	-6	4	36	-32	-18	-56	-20	-38	-6	-34	6	-90	8	8	10	-6	52	38	-6	66	2	-16	-56	32	22	70	-2	40	-76	-48	30	2	-16	22	-78	40	16	38	2	-26	-54	56	-34	-58	-32	-12	-32	-28	32
74	44	-34	4	32	4	-10	0	-26	84	8	24	-52	18	10	-48	0	-50	4	-58	-78	48	10	-44	-10	30	38	-20	18	-26	20	32	-26	8	-4	52	16	60	48	-22	10	32	2	38	-14	-14	-26	44	-4	54
20	-34	-10	-66	-46	26	26	32	-14	30	144	-6	4	34	4	20	72	-20	4	30	16	-2	12	4	4	-2	54	-4	18	-2	-6	-8	18	-2	28	-38	-32	-8	-102	2	46	0	-6	2	20	-14	34	-2	-16	60
66	0	-14	24	8	26	28	-20	2	6	-110	90	-32	2	-2	50	18	10	52	-22	32	-16	52	12	4	-16	22	58	-8	64	-10	-28	-8	-52	50	-22	58	-10	6	-6	-6	-2	-6	16	16	40	6	-52	16	-36
-20	28	-6	-10	30	6	-34	-10	-12	-2	-40	4	-28	32	22	28	46	-4	-18	54	22	-34	40	36	4	2	18	48	-34	8	20	-2	-16	-10	-8	-34	0	-2	0	12	-20	48	22	36	-62	14	-12	62	30	-8
-52	30	-54	14	-28	0	0	-8	-38	-14	-72	42	14	-14	-22	-22	16	-84	36	-8	-10	14	16	-2	-2	20	6	44	-34	32	14	-14	-26	-14	2	98	24	-2	82	0	60	22	-38	36	-34	-60	-8	-14	-22	-12
40	-4	12	0	60	-64	-28	-34	10	36	-6	20	-10	2	-74	48	-8	16	12	-22	-6	-60	-34	-10	18	-26	-24	-72	-24	102	62	60	6	8	-62	64	32	-22	-20	26	6	-10	122	58	-24	-8	-6	-50	26	4
0	-4	-30	-30	-12	-12	22	16	-14	72	8	4	-40	64	8	30	-36	-10	14	-80	-6	18	-28	-42	-4	-2	14	14	8	-68	72	26	-38	-14	-6	58	32	32	126	16	22	-44	-16	20	36	34	-16	14	64	26
-14	-48	-6	0	-38	-2	6	10	40	4	-86	-2	24	-10	40	-34	14	-26	-42	-14	2	-24	-58	-6	2	-12	4	52	6	6	50	-16	-12	36	-56	-22	-14	-8	-12	-60	-2	16	24	-52	32	40	-30	-12	14	-24
6	-18	30	-4	-20	26	-24	-6	60	-2	32	-40	-16	-30	-18	4	-22	-10	0	-32	-18	26	4	-4	114	68	-30	-16	-10	40	30	6	-62	-14	36	0	10	-14	-12	-56	4	8	-48	14	-16	-30	-64	-24	-18	-20
0	-2	-14	-8	-34	-32	-32	-6	44	-26	-2	-58	-20	76	24	-18	120	-160	38	-16	54	-22	-42	2	2	72	38	-66	0	-18	42	-20	56	52	0	-8	158	44	58	-34	12	-8	38	6	18	-6	-4	8	4	12
18	12	-38	-14	-12	12	20	82	0	16	-52	-20	40	-22	-18	36	34	-52	16	-38	14	88	12	-44	-4	-90	24	-22	-40	-6	2	4	74	6	20	10	44	6	2	0	26	-72	-40	52	-34	16	4	18	-16	-18
-28	-82	-92	8	40	48	0	28	-14	6	-122	-10	10	-14	-32	8	-2	-54	22	36	18	0	-6	-56	4	-4	30	26	-32	-12	0	-10	-52	16	-4	24	-40	62	-6	30	50	-6	10	48	78	4	0	28	-8	-20
38	2	44	-18	52	-36	-42	-34	38	20	-12	-44	-62	68	-8	-48	4	22	32	86	68	0	-32	0	46	-62	48	-36	-4	10	16	8	-14	-12	80	58	26	2	12	0	-8	-40	-16	44	14	16	-50	38	-6	2
-38	10	-40	0	60	-12	-20	-30	-6	-4	106	0	10	-16	8	44	64	36	-84	86	-12	-76	-2	-4	2	12	-16	-4	-6	24	30	-10	-60	-16	18	-70	36	22	0	50	26	-4	14	32	6	-18	2	-34	34	78
20	6	-24	6	30	48	0	12	-72	-22	-16	18	0	-66	-18	80	12	20	-26	26	-8	-34	-50	-12	58	-62	14	-36	40	18	30	30	-38	-46	50	10	-4	26	8	-52	-8	-58	-40	-14	-44	-24	-54	-58	22	74
18	-24	-52	-4	36	12	-54	-70	-42	4	-40	66	-44	16	14	-54	-14	64	8	-10	40	-20	-10	66	-22	32	-20	-40	4	-8	26	138	-2	16	-32	-2	-6	0	6	10	-38	18	16	6	-4	64	32	22	42	30
-14	6	-60	2	52	12	22	-64	16	-10	58	52	8	36	-10	14	-28	20	8	-20	26	38	10	-56	14	6	-4	14	-14	8	-28	-84	-8	-54	40	-54	-32	-4	64	20	42	14	-24	16	90	-8	24	6	-28	-8
-26	-46	-26	10	10	12	-38	-20	-78	-12	10	0	-8	-4	14	-30	8	-76	-32	-6	-68	40	-4	6	-66	58	12	14	-6	126	78	-38	48	-2	-16	66	-26	28	-44	22	-76	-6	14	36	-62	-74	-68	66	110	6
-38	38	44	42	16	-14	-20	16	-42	-20	28	28	-24	112	50	20	18	70	10	-26	-14	-82	0	4	-8	72	-58	18	-14	20	-58	-20	-36	2	26	26	-8	12	20	84	-20	64	-42	30	50	-60	32	-2	6	-2
80	-4	6	46	-8	24	0	-46	0	-8	-34	-16	-2	-18	18	12	24	-24	6	18	2	64	122	84	-16	16	4	-8	-4	2	-60	-6	-78	-6	-66	-36	28	-10	18	0	-4	14	-6	50	-32	16	8	-6	10	80
-32	0	-4	-136	74	52	-68	-4	-34	-12	10	-2	74	-32	40	-30	26	-8	-18	-32	-26	58	10	-16	46	4	-16	-18	-14	-22	-90	12	76	24	-26	18	-38	42	84	22	-10	40	-2	-38	92	46	28	14	4	10
-50	14	22	-2	24	-18	-32	-38	126	-144	-8	10	-54	-4	12	-16	-6	0	10	80	-72	0	-10	38	-12	-42	-10	68	-8	30	-58	-4	6	28	18	42	-2	36	24	0	-26	20	58	-48	66	60	-12	42	-24	100
-10	-14	60	90	50	-36	10	12	-32	0	-22	72	-20	14	54	8	22	-2	2	14	0	0	-8	-22	-30	-32	-28	20	-6	84	-10	6	-14	4	-38	14	26	-12	-8	-14	-50	-18	-32	14	-18	18	-32	36	-2	-22
-4	-28	0	-12	12	-16	58	14	-2	16	6	-28	24	-2	70	2	-6	-20	12	-38	-46	2	50	6	46	18	2	24	-18	42	48	-44	-50	8	6	-2	16	38	-6	-64	-30	-52	-50	-62	-10	18	24	-10	18	-26
-42	34	-2	4	-22	-28	-16	16	10	6	22	-26	-10	-8	-4	-18	-4	10	20	28	28	20	-4	-10	-2	80	28	76	16	24	-46	-34	70	-16	24	10	-30	-28	24	-2	0	0	-54	10	58	-18	-18	22	2	28
30	16	8	6	12	-2	-10	70	12	-2	84	24	8	78	-38	8	-36	10	-10	4	-24	60	56	-2	4	-8	-78	-40	34	28	-32	20	-12	10	44	6	26	12	32	86	2	28	50	-40	6	12	36	34	-24	6
-20	-14	-34	-30	28	-2	8	12	68	-6	-38	-24	-10	-26	-6	14	-26	0	24	4	-74	-8	74	28	-6	16	-8	12	28	18	24	-30	-78	14	-4	-10	-20	60	36	-18	-30	24	-18	-24	2	16	-12	2	10	-8
-32	8	34	72	-10	4	54	20	20	52	-82	10	-66	-14	-10	-26	-62	-22	-32	-12	-20	4	24	-4	-52	4	92	46	-2	4	-42	0	-8	20	4	-6	6	-36	-76	18	-20	-8	-6	4	10	42	10	-4	-38	12
-8	-24	0	-40	36	-10	0	68	22	20	14	-32	8	-100	-2	-90	48	4	-40	14	16	-6	34	-6	-20	6	30	24	-4	-6	20	-22	46	24	4	-180	40	-22	10	-2	-120	-6	-14	-2	58	-62	-6	26	4	80
22	10	-50	10	-4	2	32	12	-150	14	8	-2	-48	34	-8	0	-32	6	-98	-24	-16	0	-2	4	-26	-6	-22	0	-12	14	38	20	-4	-22	16	8	28	-12	-24	-8	-36	-54	0	-30	62	-34	16	-46	-4	-20
30	-16	-58	18	8	4	12	-56	-34	-20	26	0	26	-8	44	46	-26	4	-30	12	-48	24	-38	-20	56	-24	-26	18	56	-18	18	-24	8	-6	72	-48	-42	-28	88	36	-28	74	-136	14	-40	18	-14	12	-26	-42
-10	-28	-42	26	8	-18	-46	68	2	-68	-12	-28	10	-54	14	70	-30	-18	-6	-30	-30	8	-42	0	-2	16	-6	26	0	-78	-32	10	-22	-70	-18	-6	20	-12	-32	-32	-20	14	52	14	-20	-8	-56	-38	32	68
-2	62	32	34	-4	-22	-42	12	-40	28	-70	-56	10	-14	32	-10	12	-10	12	-32	14	-6	8	-58	-24	30	24	-2	38	-8	-2	24	46	82	-30	8	6	-10	42	14	34	70	-16	-36	20	40	10	46	32	28
-66	56	-20	4	18	-46	-40	12	0	-18	-18	-14	-6	34	6	98	0	-56	-28	-8	-30	12	18	36	-2	-14	-24	-20	2	8	8	28	38	42	24	-20	-36	76	58	22	44	-12	30	-16	-110	14	-24	-28	-48	-86
-78	-16	-4	54	14	-4	10	26	-14	0	4	96	40	4	20	-34	-8	18	-40	-50	-2	2	10	20	24	-12	16	-60	-26	30	-4	36	36	-18	-46	30	34	18	-50	0	-16	2	0	34	-20	18	-32	-14	32	18
50	10	-6	0	-10	182	2	-14	-24	-6	18	50	-8	32	2	-14	-4	0	2	10	-2	-18	-4	-44	-24	-2	-4	-54	52	-22	24	40	44	26	-60	-54	32	-34	12	0	-54	28	-10	-10	10	0	64	-8	-10	4
16	18	-6	22	-14	10	-62	-142	10	14	-4	-24	4	-68	-26	44	-24	28	-2	-14	28	14	-58	-22	0	-20	-18	-6	-16	38	-104	-60	-2	2	38	-8	10	30	-42	-12	28	18	-60	-4	-24	-8	14	12	40	-6
-28	-20	-38	-16	-22	-14	-60	-120	2	-72	6	34	54	-26	-16	-24	48	40	-26	-32	0	10	26	68	-12	2	54	-50	-72	-28	40	6	22	78	-22	6	6	-26	-2	-30	-8	-28	-14	-10	32	-6	-18	48	16	26
58	16	-26	62	-10	4	-4	-2	-30	30	-18	10	-32	-96	12	-12	-104	4	42	12	54	-24	-6	-4	-42	-26	24	8	26	-20	-12	42	-42	60	-22	-2	158	4	-30	-24	10	20	22	76	0	-16	4	-68	46	44
6	-40	78	6	-16	0	-38	-6	114	-8	-6	-12	52	22	-36	14	122	36	18	-4	-28	-2	-10	62	44	-16	44	22	-70	92	-40	30	-2	-22	4	6	-38	10	10	-8	18	16	46	-14	36	28	-30	-6	-6	-60
12	0	16	-12	68	6	-8	-54	22	-10	42	22	-10	-30	2	-16	-16	44	26	18	12	78	36	-34	-12	-20	-140	34	-4	-40	-16	-12	18	30	-16	-56	44	26	18	0	28	2	2	-14	26	14	54	30	14	-12
10	-4	-44	42	24	72	62	-58	10	22	6	38	-26	-42	-32	-2	-28	-34	-70	-12	6	-30	12	-70	-22	12	48	-12	-50	10	-66	-8	-16	-14	-74	-6	-2	-6	-44	-110	-14	-16	60	58	14	-4	-4	42	-18	-38
-2	4	-12	-14	-16	-14	-24	20	24	32	16	22	-22	106	-12	-12	-22	42	12	-6	-30	50	-12	10	38	-24	-2	-42	8	28	-4	-20	18	-4	-2	-18	-42	52	-18	2	38	16	6	-12	-18	-54	54	-2	6	20
-4	-34	-22	-30	32	6	88	-48	-10	-24	48	12	-28	54	28	-10	12	8	-16	6	44	10	14	-10	20	-44	6	30	-56	18	-42	4	-82	-30	38	70	4	-56	-32	12	2	4	20	28	72	-24	-24	16	78	-10
-52	-8	14	50	78	38	-18	32	-48	10	-2	-10	42	-10	-42	2	36	-10	-2	124	-74	50	24	18	-4	-12	-10	-22	-22	26	8	-44	-28	34	-36	14	20	-46	-16	2	54	-42	102	46	22	-16	28	18	-20	42
-6	16	-6	-32	-36	108	22	44	-12	-70	-62	20	-36	-20	-4	32	-6	-60	-34	-20	-46	2	-24	-8	-4	40	-64	14	68	4	-44	-36	-14	-2	0	-2	10	58	-18	52	-14	-8	-36	-10	-30	2	-56	-32	28	4
-10	-6	34	-58	10	18	-36	-22	26	82	22	-20	44	60	32	-4	-64	-2	-4	20	10	24	12	-18	80	-36	52	14	28	-18	-34	102	-4	20	42	4	-4	-8	116	2	20	-62	10	-12	-12	2	-22	2	-92	16
-30	-2	6	-2	14	-16	12	-4	-6	-2	48	-60	34	-36	-48	34	64	-8	-22	-20	-2	56	28	-26	8	-18	22	-2	32	-10	60	-58	-18	-56	-2	70	-10	-40	-30	34	10	-10	8	-2	30	-20	-4	-46	54	-22
-20	26	8	-24	14	-16	-88	-52	28	-12	58	58	30	-6	28	24	-50	0	34	36	-26	-12	-18	96	-24	-90	-12	132	18	94	16	-18	10	-2	138	-52	16	-52	52	34	14	-36	6	-46	-24	48	-6	22	-20	-68
-2	46	-14	-52	-24	-84	20	-56	-12	-14	26	56	-38	-56	-18	0	82	-18	36	-8	18	18	-8	-12	28	26	-50	22	18	-40	10	-10	-20	16	-30	44	-18	-48	-12	-6	-36	14	0	6	-46	-30	58	4	-14	-12
12	-26	12	-46	-2	18	-2	-38	-6	-38	28	36	48	-90	-22	18	-2	16	28	-4	-44	-30	-6	60	66	16	74	-40	32	-110	-26	-12	-14	24	-38	14	-16	-24	110	-54	14	8	48	10	-22	-8	14	28	14	16
-34	4	-34	38	-64	4	-6	6	-20	-6	-20	-20	-54	18	42	-36	-58	14	0	22	-28	-68	14	56	-32	38	-4	14	18	-36	-24	22	-22	-4	2	38	-12	112	-8	22	-4	-30	-40	6	10	-72	2	22	-10	12
-32	-32	74	22	96	34	-42	-78	-14	38	-52	0	0	10	-10	-58	8	16	-22	36	-8	20	-26	-8	6	-60	-62	4	4	-20	-28	6	-36	6	-2	0	-2	22	40	2	-18	0	6	-26	2	4	-6	74	-30	80
-84	-68	12	-86	-30	-6	-22	-38	78	176	10	80	-26	56	-50	-12	-116	0	8	-2	100	2	4	72	-4	24	140	-4	-66	12	-44	4	0	-26	114	2	40	-10	0	-8	-14	-32	-2	-18	-14	24	40	26	-36	10
86	-46	-6	6	18	6	-86	-22	4	-14	-58	6	4	22	-76	4	-70	-34	62	10	-22	14	0	20	2	38	18	-12	2	42	54	-2	16	-38	24	-34	-30	60	12	24	-42	24	-34	-6	4	-24	-52	26	30	-28
4	22	-42	4	-34	-24	92	28	2	68	-16	40	-28	-8	-28	26	-16	-40	-18	58	76	32	6	-6	-10	0	28	-2	16	42	38	8	18	24	6	22	-4	-14	-70	-8	-16	-6	44	-6	-50	12	-12	12	-46	-8
18	-40	14	-10	-118	-2	-58	36	34	-58	-106	36	40	6	-8	-70	-30	42	-56	28	48	18	10	-30	-104	34	4	-16	-6	40	-34	26	-8	36	24	-40	36	22	-14	-34	16	100	44	-24	-20	8	4	-68	-36	12
4	4	-12	24	12	-102	-6	-4	-24	6	14	-2	34	-6	-24	22	-32	-52	-26	2	56	20	16	24	8	-26	64	10	-20	68	2	8	94	-10	56	-36	82	16	-24	36	-2	-14	-22	-4	56	-20	4	14	-18	4
4	2	-2	16	30	2	-42	54	-30	-6	2	-22	10	54	-10	-28	24	16	0	28	-44	-60	-10	12	-74	-2	0	22	-26	-20	18	42	22	-84	8	-2	78	-26	-66	4	30	-10	-16	40	10	48	-46	-42	-12	-90
-12	22	-16	8	6	-16	20	-10	-22	20	0	-34	-104	86	78	8	56	22	-26	-30	-18	-8	-10	16	2	48	-24	28	-52	14	-6	-62	-2	0	-12	-6	4	8	30	-34	8	-16	6	72	-28	58	-54	36	-36	2
108	68	24	8	-26	-66	18	-18	56	-12	-48	24	-4	-14	16	-60	-14	-130	-16	-4	6	32	30	26	78	-14	52	24	-70	-4	18	-76	-94	22	20	80	0	-54	40	16	36	-28	18	-12	32	-34	-62	-44	-58	-2
4	8	22	-22	26	-80	-44	22	36	38	-80	12	12	-24	0	-46	20	-28	0	122	-24	-14	-14	52	2	6	-16	2	-4	16	44	-6	-68	-60	28	-104	-12	-36	20	-18	-34	-40	22	14	32	-88	66	22	10	-44
6	-8	4	-38	-48	12	-12	22	54	88	-36	22	-28	-6	6	-86	-6	-6	-8	-30	-32	-4	-12	-68	22	36	4	20	-54	-18	-26	2	-40	-8	-34	48	-4	-12	-34	-80	12	-26	-12	-6	32	-20	-12	20	-2	42
-6	-20	0	2	34	-78	18	68	-88	-22	-10	12	-12	-8	118	-8	-8	-70	-132	-10	18	18	-52	-30	-20	-34	-46	-32	-2	8	-52	-4	24	46	-22	-30	-20	70	-26	-74	42	12	-94	-26	12	10	22	-20	48	26
-20	40	10	4	-20	68	-62	-92	-20	-16	-84	66	-8	14	54	4	-12	-36	76	22	2	56	28	-36	8	-6	30	-104	-18	66	-22	-16	-16	-14	-16	-58	6	34	0	-64	24	-32	-10	-6	-32	0	52	8	2	-40
24	-34	158	-32	44	-34	32	-30	-32	-24	4	-2	0	2	6	48	42	28	-116	-4	0	-12	-26	6	10	22	-18	28	-110	0	-102	-106	-2	2	66	2	12	-22	22	-2	-2	12	34	26	-4	-4	52	-6	-14	12
-6	4	18	24	54	14	14	20	10	-60	-14	10	68	-30	22	-78	-48	-22	10	-56	10	122	-16	-36	26	-6	-16	-34	-18	26	-30	4	-12	30	-26	-38	-50	-12	-16	14	4	-18	-76	28	-12	70	20	26	38	-4
42	-48	2	-50	-8	-10	-18	-12	-50	70	48	-2	-2	-10	0	-14	24	90	30	26	-36	-38	-4	-34	18	-2	60	-14	8	24	-4	12	10	-32	8	-30	26	-12	-98	-18	-2	96	-22	28	-142	-8	-56	-34	12	44
-24	76	-68	0	12	-4	-4	40	-60	-4	-52	-22	-48	78	72	20	-6	4	-64	-38	62	0	20	-18	54	-24	-6	4	26	24	-32	4	12	46	-26	-30	16	28	38	0	-34	-32	46	42	-38	28	18	-4	-6	-50
-68	-14	-44	34	14	-34	-34	32	-2	-38	34	0	-22	-6	-24	18	-2	-4	20	0	76	-90	6	-48	14	-52	12	34	50	20	-22	-2	10	-16	34	28	4	-20	-44	12	22	48	-90	18	-74	48	2	66	18	26
0	24	2	-32	40	6	4	2	16	-12	140	-22	6	12	30	-22	44	-102	8	16	-32	-18	-62	22	24	0	80	-18	38	10	0	28	-2	-44	88	2	16	2	32	12	-122	10	36	-18	64	18	-16	30	-38	6
12	-40	14	20	-70	78	4	-20	10	166	22	-52	-6	112	-42	58	12	8	-20	90	-24	-54	-14	-78	34	40	-30	22	60	-16	4	16	-4	-2	0	-30	6	-126	-22	56	2	-8	56	68	6	108	-40	-2	12	28
-4	32	76	-106	20	-54	-46	8	20	4	-42	-20	0	-6	16	-62	-60	38	8	52	34	16	18	2	-6	14	46	22	10	30	22	16	-18	4	2	4	-10	96	100	-60	-50	6	6	42	-48	38	6	6	12	-14
0	-18	-4	34	36	2	-20	-18	22	94	20	8	6	-42	100	-6	-40	36	-16	-16	4	8	4	66	-74	-32	38	-24	20	56	-56	-50	6	60	-6	-2	-18	8	14	-28	-30	0	0	-88	10	30	46	-6	-16	74
-22	-8	2	42	6	10	-68	2	-4	-14	24	52	4	-6	52	42	-46	12	-34	42	-52	-80	12	20	90	8	-22	-6	-18	-2	0	8	54	10	58	10	-40	28	12	-38	22	16	22	8	-80	-14	-12	-32	28	-100
32	84	-8	26	-42	0	22	0	-12	-8	10	38	6	-8	-36	70	-122	-4	12	0	-44	0	-10	38	48	96	22	-36	14	-36	-50	36	-8	-18	8	-76	26	-4	66	20	12	-4	-10	-46	-26	-70	4	-66	-30	-14
-12	-36	12	10	-38	-50	12	-16	-8	-44	-14	-46	62	-10	32	-6	2	34	26	24	0	12	-46	34	-18	-14	34	-24	-28	52	74	-20	-98	8	30	-30	66	-4	-58	-20	0	-4	0	34	10	2	-36	8	-52	-44
-32	-16	-10	-14	-16	34	-40	-6	-20	6	8	-26	4	72	-2	18	40	14	70	-32	4	-20	-70	-12	-26	-24	26	-6	32	4	-2	4	-2	10	-2	68	10	46	10	-18	40	20	22	-48	20	-12	46	-26	12	-118
2	-36	48	-74	-56	4	120	8	118	-14	12	-14	14	-4	26	-8	46	-10	-36	18	-76	-8	-14	-4	4	14	-30	-12	4	6	-98	-22	38	16	32	-30	-10	12	-6	-4	-54	6	-40	-14	34	16	44	12	80	18
0	16	-12	-34	2	-44	64	-16	-8	0	-36	2	-18	22	6	-72	4	18	66	2	-108	-14	16	76	-28	48	18	-30	2	2	-48	6	10	-4	-60	62	-38	-4	32	-30	36	34	-18	48	14	8	-20	-30	0	0
10	12	-22	-38	32	36	-2	54	-4	14	8	42	-30	2	-24	-28	-16	16	4	-52	-58	-26	20	-34	2	22	84	-28	-60	-22	58	6	16	38	-26	-82	0	-44	-16	-2	14	-4	0	-56	10	-4	8	32	-168	50
4	0	-26	-4	2	22	68	12	-8	10	-4	52	-50	0	-32	114	-8	-2	-40	-36	-20	-20	-56	-32	0	-20	-12	40	82	0	-44	0	2	-18	-48	22	20	-22	20	-90	-20	76	-68	20	14	-42	8	-8	52	-4
-4	48	18	-12	-16	-42	14	-54	18	-72	-10	-38	2	-10	-2	-10	-14	-22	-12	62	-54	30	-20	36	32	32	16	2	28	6	14	-12	-14	-36	-2	36	-6	56	-12	-20	-46	38	-30	-6	-4	-14	-10	-2	4	-70
-6	-6	-10	80	0	10	16	122	2	32	26	-10	10	-18	0	-32	-54	-42	-14	34	-2	32	-30	-76	54	20	-50	34	-8	18	-18	12	-110	-6	24	-8	12	26	-2	2	-22	-74	66	8	-10	22	-18	-10	40	-92
-30	-20	10	-18	-14	12	24	-14	-2	-2	60	-32	2	-20	-6	-18	48	6	18	-42	18	-40	16	-24	-84	-32	50	14	84	-12	-2	36	-22	0	-2	-40	38	2	-40	-76	28	-92	36	-4	-2	-2	-14	-2	-6	34
42	-10	-28	8	-24	2	0	40	8	68	-6	22	-6	26	28	-40	-12	-70	-6	-34	6	-34	12	-28	2	12	-36	-4	24	36	-8	46	50	56	-32	-4	0	6	-22	12	-16	42	16	-46	8	26	34	-10	24	-4
-4	52	-16	0	-18	12	-12	-52	-8	40	22	132	-2	-2	-24	44	-6	-10	-12	8	76	48	-58	32	-128	30	6	10	8	-8	-24	28	-22	-4	-36	-6	32	18	12	12	-38	2	-2	26	-48	12	-8	34	38	14
-12	90	-14	22	34	-58	4	8	2	38	54	-14	-22	54	16	18	6	2	0	36	-68	2	10	78	-12	-4	6	-42	-14	-58	12	24	-26	32	36	-26	12	2	-2	-28	-4	-34	-10	-72	34	36	12	178	-2	0
-10	-20	50	14	-2	44	-76	-6	-46	-10	24	-2	8	62	-10	36	10	-70	16	-16	-94	-28	4	-16	-10	-54	6	-48	94	6	18	-24	4	-22	-14	32	-28	-94	-16	14	-4	6	84	-20	8	20	-74	30	42	2
30	-30	0	-48	12	10	48	-12	-44	-6	12	-16	4	-40	-12	-2	12	-4	8	52	36	40	-30	20	-14	58	-68	-34	130	12	48	-18	16	14	48	-44	-4	-8	-76	28	-18	-68	60	-14	14	20	36	30	-44	-22
16	50	12	14	-24	-6	-36	40	22	-16	56	-4	6	4	-32	34	-24	-64	-20	-6	18	0	2	48	-66	16	-6	26	-90	-74	-18	10	4	-46	-10	0	-64	-14	6	-2	-52	26	-18	-14	6	6	-10	-26	-18	0
-18	12	16	36	22	-50	-4	24	-4	20	-16	-60	-18	-18	-40	12	-40	28	-50	-66	-8	12	-24	20	30	52	-4	2	18	-38	-2	42	-10	-26	-8	-8	-22	22	4	44	-2	-36	-4	26	0	-30	32	-68	24	-56
-52	48	14	-38	0	40	14	38	70	6	52	-32	4	2	-26	86	-18	-56	-12	12	42	-50	-16	-26	-28	22	-22	-74	72	48	112	16	0	-4	-14	62	-46	-22	-24	100	-2	26	14	-48	-34	6	84	-10	40	-52
-58	-28	-54	-30	12	64	32	6	-54	22	72	-76	78	4	-96	40	50	36	52	16	-4	-36	-24	-50	-8	14	-10	20	4	-14	56	-60	-26	34	-18	8	12	-24	6	-36	-62	-28	8	-28	-10	-18	84	-76	2	-50
-2	-28	48	-28	-10	-70	10	22	26	16	46	-4	-44	88	-98	-2	14	-22	22	0	38	100	14	-22	16	52	-64	-10	-16	-56	-50	24	-6	22	40	6	4	-34	44	30	-52	8	-4	-4	26	-2	-24	-2	-4	4
-2	64	-4	-18	-44	2	42	-26	-12	24	2	-20	28	-24	-18	100	2	-4	54	-36	18	-6	0	22	-64	32	120	-52	-34	8	-12	0	60	90	0	-8	40	66	18	22	-4	-12	40	18	-38	-8	-34	-42	70	-34
22	-126	0	-12	8	-68	-38	-32	12	-4	-6	-16	-8	26	18	36	-30	2	-14	26	-8	-10	2	12	-26	28	-32	-46	-24	-16	-10	-58	38	-26	2	30	-14	36	-46	26	16	-118	72	-28	-22	110	24	52	-8	20
-8	12	4	10	-68	-34	-2	-46	4	-24	-16	22	-20	-80	-20	-36	6	-100	-14	-18	14	-2	6	78	20	28	24	-38	20	-20	-38	-16	-6	-18	-148	6	64	54	-20	-28	46	-32	30	8	-14	-68	62	34	-2	2
0	14	36	2	-136	12	-22	-46	-6	-22	8	-26	-6	-68	-10	72	-2	64	-18	-36	12	40	20	-44	12	-26	-28	122	-84	-34	-38	-42	-14	-10	-44	-10	6	70	58	-18	-84	-2	-4	12	-16	-94	0	-44	-26	-46
-6	74	22	-16	14	-18	14	-30	-76	-34	-20	-6	-2	4	6	-16	-34	-14	-76	8	-42	72	40	-40	-30	-40	0	30	-26	-36	2	56	28	-26	-2	22	-18	-46	-30	54	-8	20	10	-18	-38	-10	0	12	-42	20
-2	28	50	30	-10	10	14	48	-42	12	12	-50	12	32	-10	-24	-20	-28	8	-16	-92	54	14	36	-12	4	20	-22	54	26	54	-122	10	20	10	-22	40	-20	-38	32	6	26	-92	-6	88	-42	-12	22	14	-20
12	70	-28	52	2	6	30	36	14	-28	-44	-24	-34	-4	50	-14	-10	34	-8	8	0	88	-54	-26	-18	42	-28	-20	46	-8	-24	-8	-18	-22	64	10	-20	-10	-8	48	-28	6	44	4	26	-40	8	2	28	-36
2	-24	-40	34	4	-24	-10	-12	-112	-14	-4	0	-62	-52	-12	22	-90	22	-10	-24	-18	8	-76	-32	2	-48	16	12	12	-34	28	28	30	-18	4	16	-52	-16	64	10	4	-60	8	14	6	-16	-50	14	-10	-14
62	0	-30	-10	-18	66	-6	18	90	-10	42	-42	-20	18	-98	2	-6	-8	-12	18	26	28	-50	82	-30	-28	-54	-40	-88	-14	4	-32	-18	50	-22	-10	-24	52	-10	72	36	10	-10	14	22	-30	60	8	58	-22
-10	30	-30	-26	14	-66	26	32	14	-60	-12	-8	-44	14	6	12	-10	2	-4	4	-10	64	20	10	100	-2	2	26	-22	14	52	-42	10	-10	42	-24	-12	-22	74	34	-10	-46	4	-40	2	-20	2	52	0	46
-18	28	-20	-6	-6	-8	136	6	80	24	-12	12	-8	-10	-24	26	6	36	-18	-10	-16	-50	-28	10	46	-4	48	-74	20	0	90	18	22	-114	-2	-24	68	6	8	-24	52	62	-26	-14	30	-2	-34	-24	-20	22
20	88	-12	-44	-8	38	24	34	-12	-18	2	-4	-122	28	-66	-74	-42	8	2	0	22	0	2	104	-44	-6	-44	-8	60	-6	-24	12	22	10	-4	-38	20	28	-10	20	-4	-44	4	-12	-24	-26	-10	-4	12	26
-46	-18	34	16	-116	8	22	-26	-22	62	-72	-12	24	-8	-70	24	-8	-2	14	-16	8	48	18	32	-26	-66	-26	8	10	38	-2	8	46	14	12	42	14	-30	-2	16	74	52	32	-50	-18	26	-12	-6	8	-2
-2	12	-34	-30	-4	14	34	38	10	8	18	-54	-16	26	22	-16	48	-28	44	4	-8	-36	-58	-26	36	-32	90	64	-2	-36	16	0	58	10	92	-64	-28	-54	-86	-8	6	28	32	8	-28	54	-50	14	-10	-6
8	-76	-4	32	18	4	-98	-12	2	-24	6	-6	-44	-44	68	32	-16	-22	-4	28	28	16	4	0	-34	18	8	6	-2	-54	-8	-26	-18	16	-48	-82	22	20	-4	36	-2	2	-134	-14	-4	4	-122	30	-44	50
20	-54	22	36	-4	-62	6	-14	52	4	-44	-22	42	16	8	4	-14	34	50	24	-2	-56	44	-14	0	20	-50	48	-36	28	-34	16	-36	28	2	2	-10	6	-34	-22	-42	10	-20	-30	24	34	78	66	-28	18
-8	44	0	-22	-8	4	-18	-16	14	-46	-12	6	20	-40	-8	14	-6	-32	2	100	-22	16	-30	-4	22	-42	28	22	2	38	18	-58	-16	-4	16	22	-24	32	-18	-8	-16	16	26	14	-8	2	32	-60	12	0
6	94	0	2	22	-60	-14	-22	90	-64	-12	38	-6	-8	-82	0	-26	26	0	72	18	-26	2	-2	22	8	-8	-4	86	30	-8	42	-12	-50	14	50	12	26	92	-80	-6	-2	-4	-6	-74	-4	-16	-8	16	56
-26	42	-38	-6	-14	6	-8	42	4	36	-40	10	-18	2	-34	-4	14	-40	38	-6	-20	6	-30	-36	-6	4	-32	4	2	-2	-4	24	-10	-12	-30	-46	-14	-54	14	2	6	0	24	4	-2	-16	16	24	-4	2
-2	12	26	-32	-18	2	-6	18	2	-16	42	-30	-86	38	-22	-40	-4	2	-42	58	-14	42	-16	-20	-22	-16	-10	16	30	-4	12	-4	68	24	-110	2	-20	-10	-48	2	12	24	94	76	-8	-34	-12	18	-12	-10
-4	66	-40	-24	-72	-28	72	36	14	-12	0	-48	2	-28	50	-6	16	22	-12	62	-32	8	0	-12	-8	10	10	2	8	40	-70	-66	-2	14	-24	20	-8	-2	-2	-10	-28	-14	6	-36	-16	-10	4	-24	-52	0
-18	2	-16	60	4	-26	2	-24	-48	-14	0	10	-20	-16	-6	-34	-14	2	-2	20	-16	48	54	24	-2	-6	8	-38	-48	-20	-10	6	-2	6	66	4	6	-18	-92	4	-22	-22	36	-48	28	-8	-34	16	-2	14
-12	30	-36	-8	-40	44	22	2	-42	-14	44	-34	14	82	2	8	10	-4	36	10	-70	34	28	26	6	56	16	18	-40	-52	28	24	36	4	-2	52	14	6	-10	-8	36	-106	-46	52	12	-30	-24	-30	12	70
12	48	18	2	12	-6	32	96	-12	-8	-30	40	6	-4	-100	56	2	16	6	-12	-50	24	-6	4	8	-14	44	36	8	22	-2	-52	-14	-26	-10	48	-8	-24	18	-18	36	78	24	-2	12	12	12	-16	-36	106
14	12	-56	-6	8	12	56	40	108	-64	-70	-26	-26	32	-50	64	26	-42	26	12	-24	-132	32	80	18	-2	-32	-12	-2	10	40	-16	12	-18	42	10	-96	-4	4	-6	32	-2	14	60	-36	4	46	8	-18	-18
-18	-20	34	84	50	12	40	-54	10	58	26	-6	-62	10	-18	-94	-4	12	14	2	68	-12	-16	6	-32	-20	-36	0	16	-2	2	36	80	0	-26	-54	-30	-16	-18	8	0	32	20	52	56	0	-8	-12	-52	66
66	-6	-8	-38	-2	-6	-14	14	-6	134	-68	-22	46	42	38	14	60	32	0	50	8	22	-22	-44	-2	-4	50	-32	-54	12	18	-16	4	58	10	-26	18	26	6	-22	54	-2	40	-10	-18	10	16	18	44	-130
56	36	8	44	4	-6	32	46	0	-46	-2	-24	88	-6	28	16	38	-40	-4	24	74	-34	-50	-2	-10	32	10	8	50	6	20	-94	-2	-60	70	12	4	40	24	14	76	-16	-62	28	-2	0	-16	-4	-80	-8
-12	-62	-28	-2	-8	-10	-38	28	-20	4	-66	-80	72	14	-2	-2	-6	2	0	-8	-20	30	-136	-26	2	38	6	6	-2	-24	-66	-6	78	-8	-64	-22	-2	-28	4	-32	-4	-36	22	-4	-2	-56	6	12	-60	-18
-40	-4	32	16	20	-2	-32	-14	34	16	8	-12	-16	-10	6	10	-14	-38	-8	-36	4	10	40	28	-22	22	-12	-26	12	36	-4	-34	-30	72	-42	0	6	-32	86	26	-10	238	-16	-54	-16	-2	62	42	30	-36
-6	-20	12	-50	24	8	-18	0	-4	-2	-92	34	38	48	-32	-4	16	42	-18	18	32	12	-64	4	44	4	14	52	0	24	28	30	-14	16	-6	8	12	14	70	18	24	28	6	30	16	44	-12	-26	-38	44
-26	-18	14	-14	50	6	-20	-12	-28	38	-40	14	0	-32	54	22	0	-10	-8	-2	40	-28	0	12	4	-20	4	-22	-32	-2	30	-4	-6	-56	-54	60	-72	56	10	-6	6	54	-10	20	184	-14	0	-60	-6	-50
4	16	0	16	-46	0	-10	-6	16	-18	22	52	0	-82	-68	14	78	-14	-2	10	18	-36	-38	10	8	-4	-18	10	8	-30	14	-10	32	-4	40	-2	-12	-42	16	22	54	146	-2	-6	-112	-38	94	78	28	-34
-32	18	-4	-16	38	-62	38	-8	18	2	-6	16	-38	8	40	26	20	62	28	18	-38	-46	-40	-18	30	-70	-42	22	-54	-18	-8	-8	70	-32	18	-66	0	8	-24	26	28	18	-2	-26	-38	-34	-70	62	-8	-44
-28	42	134	-6	16	6	2	12	-4	76	-4	-28	-60	24	38	-62	-22	30	118	78	-4	10	-50	74	-62	24	-28	-2	-12	30	60	-34	-10	-2	-34	8	-42	-84	22	14	-2	2	-6	50	20	-2	-6	48	24	-132
-42	2	-42	88	24	74	-8	-36	-4	-6	6	-36	-20	12	6	6	-4	58	-8	20	-42	-40	-26	16	66	-26	94	-26	-12	42	-42	-48	-12	22	-96	26	44	38	-4	104	10	-36	20	-22	18	-42	-84	46	12	12
-32	-34	-64	56	4	-36	-16	54	-22	42	0	24	18	-6	34	-12	16	14	16	-18	-18	48	-58	-44	0	18	-74	-16	0	14	-30	60	2	-18	-2	22	-20	30	14	30	2	-50	-12	-14	-16	64	-4	36	-42	-20
38	-18	2	8	54	12	-14	28	0	-34	70	-14	-66	4	-56	-28	-6	74	16	4	-12	-48	-68	-82	-34	-16	22	16	28	-82	-64	-8	-50	-20	-12	24	-10	-10	-48	-32	-68	-52	16	28	18	0	26	-28	-6	112
38	12	-40	8	-44	0	52	-20	36	18	-16	-54	20	30	-60	22	12	132	2	12	18	6	48	-58	-20	74	12	-40	-76	82	-10	0	-40	34	-12	-50	-24	48	-48	8	4	68	-14	24	-30	18	2	10	46	-6
56	38	-46	-10	16	-18	-42	-16	-14	-22	-26	-8	-42	36	2	-16	26	30	-14	76	88	4	12	0	-4	-12	10	-52	-14	-30	-20	90	82	-100	58	54	-16	-8	-8	-2	-46	20	-8	-2	-22	-8	26	-56	-14	-68
-22	74	-62	36	116	-18	-12	30	-74	38	14	-36	-38	22	-8	-48	0	44	2	34	6	2	24	26	-4	4	-12	-68	6	-22	20	-4	-28	38	34	-12	-38	-34	10	-10	10	-42	-28	-38	6	-68	62	-10	-24	70
-44	30	-6	2	46	10	8	8	46	-14	-16	24	-10	58	-28	118	-38	58	-14	14	-14	-12	-16	4	-20	26	-50	-24	-26	-12	-16	36	-6	14	-108	-12	6	22	-32	-10	-28	4	-4	-54	-122	-62	-14	-24	44	-30
-6	-38	12	-20	30	48	-76	-18	26	-26	-14	-8	6	2	-6	58	32	4	64	-18	-46	-26	-26	4	-20	-24	26	-24	40	-10	58	-64	-14	-6	-10	-62	-22	4	26	-8	0	-50	4	34	42	-96	16	8	-16	16
38	10	-36	-48	-4	-22	42	-54	-56	-20	16	52	8	74	6	30	-66	-12	-32	30	66	-30	-20	12	50	38	-112	8	6	34	-66	2	48	86	20	-12	34	16	8	4	-10	64	-76	4	6	12	-10	16	-12	0
-64	-18	28	54	48	4	-38	24	-88	-4	-20	10	14	-10	-76	74	-48	54	-34	-8	-22	34	-8	26	42	-6	-38	-44	-10	-14	52	-24	-66	34	58	24	14	22	16	-4	-6	-78	-6	64	12	28	4	16	-26	-26
26	-46	-36	16	36	16	40	-46	-4	10	-10	-12	12	6	32	22	-8	-20	6	10	-60	2	32	-88	18	-58	-10	-4	8	14	-4	24	-6	-78	52	-2	96	-28	16	6	2	-46	-62	-10	-28	86	32	4	8	48
6	-2	16	2	-4	8	-34	14	-12	56	-28	-2	32	26	-76	42	22	-8	-34	20	84	8	-6	-36	22	2	-14	48	10	-40	12	16	-6	54	22	-6	-16	-32	-28	20	2	46	-18	-24	0	58	-32	28	6	2
-10	-52	8	-12	44	12	88	14	74	-34	-2	-20	-38	88	104	-32	-4	22	0	-18	-126	-32	32	48	-82	-102	-16	8	94	0	-14	26	22	22	-80	-112	22	-2	74	-12	-46	74	-38	-66	2	48	-46	20	-6	-8
-10	0	-48	40	-36	4	-70	-40	54	-4	50	-14	88	0	10	-18	-42	14	32	16	8	6	24	-10	-24	-14	-10	-14	-14	-6	20	58	32	-22	-22	-18	6	-6	120	-66	-12	4	-16	-8	22	-6	54	-58	-24	-16
16	0	-62	48	10	2	-26	8	32	2	66	24	-38	30	-24	-10	10	30	72	4	-68	34	-28	-4	18	-54	-28	66	-42	-10	-68	110	12	-62	-4	6	30	30	-26	20	0	-70	4	24	26	-4	10	-60	-60	-10
-30	28	2	-4	-32	-34	12	-60	56	-24	6	-36	-22	-32	12	14	30	56	32	6	-50	92	4	38	30	80	28	-6	-46	-46	-58	30	50	24	-34	16	82	-28	-22	-50	-30	-72	20	18	0	-44	-48	-20	-54	-18
30	10	-26	2	18	0	10	66	66	116	-74	-12	-24	-4	-10	-6	46	28	-10	6	2	-4	40	10	2	16	66	8	16	90	94	8	22	-2	-78	24	-58	-8	8	6	-2	14	-2	2	26	-40	-30	50	-48	-18
-22	32	6	22	46	-20	-2	-12	-12	6	50	22	-58	-28	-4	-22	-46	-54	54	46	8	34	-12	-26	76	-12	-2	-2	18	0	-2	-6	-74	-22	96	-10	-20	50	54	-16	40	2	-14	-2	42	96	40	-10	44	-14
96	-110	-60	-6	14	50	-36	-58	-8	-20	18	-88	4	-60	0	8	-34	-70	-16	-26	26	-34	18	2	-12	-16	38	10	-54	-34	-40	-2	-18	82	14	-34	36	22	-14	64	-48	-56	-4	50	-68	10	10	-20	-10	12
60	16	40	4	18	-30	26	38	16	-14	60	-38	16	30	22	60	42	32	-34	-4	-68	-8	-6	64	-10	-16	0	-16	-16	4	-76	-6	4	18	-64	-6	-6	42	0	-50	-88	-78	-26	-42	-12	-16	-2	-32	0	-16
-28	22	-54	14	12	62	16	34	-8	12	2	-12	-10	18	-2	-18	-14	38	104	-58	-44	20	34	30	-10	6	-18	2	50	-6	-48	-68	-58	-16	-70	0	-8	-52	-28	36	24	24	6	20	26	12	-30	-2	6	-2
6	-76	22	30	4	-50	32	16	30	-4	6	-8	54	-10	-82	-22	0	26	-18	-20	0	-64	24	-12	-32	10	54	4	2	-36	8	-44	52	-64	40	46	92	28	10	22	50	-6	6	-98	8	68	-4	-18	2	-30
-106	40	2	-42	40	-10	-60	0	14	-58	-2	-6	16	0	0	-54	-6	-14	-74	-22	24	-38	-34	-2	-8	-52	-80	-46	34	16	-20	-34	30	4	-4	-12	-6	-20	10	10	-22	8	10	-14	36	96	28	-74	-4	-22
-32	18	18	28	22	22	44	30	6	4	4	6	-48	-72	10	-32	80	66	-16	10	-18	30	6	-30	106	26	-6	16	4	10	-12	16	52	-22	4	0	-8	-18	38	4	6	-36	104	-42	-26	14	2	8	22	22
-28	16	20	-16	-132	-58	-30	-26	14	4	-46	-22	-18	14	-4	-24	80	28	24	-18	-52	-20	-70	14	12	-94	-22	22	-24	14	-28	-12	4	20	-24	12	-74	4	14	176	-30	34	-46	-32	-62	-52	-58	10	24	-8
18	-58	-8	38	8	-52	32	-22	4	42	30	24	32	-2	-10	-46	38	6	14	68	6	42	34	6	-10	14	72	62	132	6	20	96	-64	-2	4	-12	-62	-2	-34	30	22	28	16	-58	16	4	-26	40	54	-40
-2	-34	38	40	-32	-40	30	-48	16	-2	10	34	8	-10	-2	28	6	-2	54	-6	2	24	38	-8	24	38	-12	38	-2	158	-6	8	34	-16	8	48	128	16	-18	-36	-36	-24	-22	-20	16	-16	6	-8	14	40
-30	-10	22	-10	54	14	10	6	-12	48	32	-14	-4	-14	-30	38	14	-34	2	12	34	78	-8	18	50	-14	-6	40	6	-42	4	2	4	-24	30	26	-48	-24	18	-28	-38	-4	-144	-20	20	110	-74	-94	-14	30
-10	-6	-40	28	-62	10	38	-22	24	-22	-46	42	2	34	44	14	8	-66	38	-36	-36	-142	-6	8	12	-34	34	-12	-60	-6	12	10	4	2	-34	38	2	12	2	34	-44	-24	10	0	-18	-10	-46	-52	10	8
-12	30	42	78	66	148	-14	-10	-42	10	-6	-14	0	-20	14	0	14	14	-24	26	-2	-34	-40	14	64	2	72	-14	-16	-64	-20	-18	-36	104	2	16	64	100	58	28	88	-26	58	-14	-44	18	18	4	-2	6
74	10	24	76	16	-28	-16	-30	58	28	-34	-52	-38	86	118	-10	-14	24	16	10	24	-20	2	-6	-66	32	-10	-20	50	50	-14	-16	32	16	102	-8	20	-20	24	-4	56	12	-32	32	-20	18	-22	6	-60	28
6	-34	2	38	26	-8	24	8	-28	-18	-34	66	18	-16	30	-106	26	-28	42	32	-28	20	-18	4	-22	-100	30	30	-6	12	-64	-48	32	-10	10	2	20	8	12	30	-4	14	16	-18	8	-30	-20	34	-20	-36
-16	2	-56	-24	16	-18	-32	2	-50	-12	-94	2	28	2	-34	0	-60	48	28	64	-2	-40	-28	4	28	24	38	4	-12	32	-32	-62	-28	-32	-16	54	-12	-122	-6	-26	0	-50	14	32	-18	-58	-54	48	12	-38
-70	-56	32	30	34	20	56	-40	-22	64	-24	38	106	-40	36	32	-2	-8	44	-12	36	14	-64	18	8	-10	-62	22	-2	-22	-48	2	-86	-6	76	-2	28	4	-2	26	-22	-2	-4	-12	10	-32	-24	0	2	26
-6	-18	-46	-18	18	0	16	24	10	18	8	-12	-8	64	-18	-6	-78	-26	108	-50	-2	-6	-2	-48	-12	-48	-24	30	-34	0	6	66	-96	2	12	44	-4	46	-18	-20	0	30	-52	-70	10	-46	36	-10	-12	54
-24	14	-10	-26	32	-18	-34	-26	34	20	-4	-18	24	72	-26	4	4	-22	-28	-30	-12	-12	6	-12	-2	-46	14	20	0	-28	6	26	-34	22	60	-20	2	-12	-2	14	-22	-14	24	-20	76	-4	52	80	-46	-26
-66	16	98	26	-4	-14	70	-34	70	-32	-10	48	48	58	-20	-12	-6	-46	-16	14	-28	64	18	34	2	-84	-34	28	8	20	46	0	64	58	34	12	4	42	14	-62	2	64	30	2	-4	-2	-2	8	14	-14
6	2	-40	-12	0	-16	-16	-14	-6	-2	8	-18	42	28	-38	40	26	-22	-32	54	-88	-10	-20	20	44	56	-22	-26	-16	-24	44	-8	6	6	-10	-36	-6	2	8	46	52	2	12	20	2	-76	-18	-6	32	16
18	-10	-8	30	24	-86	10	18	-2	56	86	10	-10	-6	-36	10	-38	34	-18	-50	80	-10	-4	-18	-8	-42	-4	48	-6	-14	16	-2	-6	36	12	26	20	72	-56	26	50	-10	42	32	-68	20	2	-36	-14	30
-14	28	12	-130	2	-14	8	-82	-20	0	20	-70	22	-22	14	16	4	10	36	38	32	-22	4	-26	-52	-54	24	30	-4	30	-12	4	48	-56	14	-28	-18	-46	-4	-4	14	10	30	8	12	-2	-4	-4	-4	-62
12	44	34	10	30	26	-22	-30	-14	-8	4	-14	20	116	16	12	2	4	-2	-28	14	22	-28	-10	-38	-10	42	-2	50	28	30	8	26	-56	-26	-10	80	28	14	8	-10	64	56	30	-28	-30	10	-10	-8	-48
18	68	2	-12	-40	10	-54	16	4	-22	-50	36	60	4	32	-6	-20	-26	16	-4	-20	-90	-18	-2	50	-2	-18	-68	40	12	-20	-90	-34	-54	20	-48	-4	20	-16	-18	6	-18	10	-4	2	30	0	-18	8	14
20	2	20	-40	-40	8	-42	0	16	-50	-26	14	10	26	40	-6	10	60	-10	-2	-18	-26	-22	-22	10	18	20	12	-18	-6	10	52	-16	86	-30	-18	50	4	-62	14	12	-46	-6	16	-6	-14	22	-20	-40	-4
4	-34	-2	2	-20	-12	20	26	20	6	26	-34	6	10	32	14	52	-42	40	-40	-2	-6	-92	22	-100	-22	50	44	38	-6	16	0	-22	-62	4	-34	46	2	64	-62	4	-52	40	18	-8	2	-16	-2	6	12
-68	30	-64	26	8	-66	-10	-8	-14	4	36	-24	-62	10	6	2	-18	-14	42	24	22	-46	-26	-36	-18	22	-24	-44	8	50	-2	16	18	-6	-28	-2	28	-76	-36	54	0	8	-106	-6	-50	-10	-74	22	0	-30
-4	44	-34	26	4	14	38	132	-10	8	18	-4	-6	36	4	-8	-40	10	4	24	8	-22	-10	-104	-8	-8	28	60	14	-10	22	-22	-36	34	-4	-32	8	46	-58	46	12	-24	-28	14	0	-12	-14	-70	14	6
56	-12	-66	28	24	-38	-60	22	-124	26	56	-40	-80	4	-28	-6	-14	-24	-38	8	36	-18	24	98	20	-12	74	54	-10	18	28	2	-28	-34	48	-58	8	-2	-48	-4	-4	-14	6	-60	-32	-18	-36	-38	-24	60
-86	-2	-12	30	-4	-20	-6	-38	44	24	-32	-28	56	-34	-50	-8	-12	-34	-54	-18	-12	-6	-6	-2	2	34	16	-4	-32	-36	-16	46	-88	-6	12	30	-64	20	-12	-2	14	0	14	-4	-2	8	38	-6	-30	0
-4	-2	-50	-4	-20	-6	-22	-4	46	20	-16	4	22	-62	-2	14	-30	-2	100	10	-50	6	-22	38	38	0	12	22	-54	8	-6	134	24	8	56	-40	24	4	-86	-4	24	2	4	8	6	0	198	16	6	26
-24	32	-18	52	-32	24	74	12	16	-4	-4	18	50	22	-48	12	24	4	-32	36	26	10	-12	-8	-38	26	68	-76	-26	28	-8	-8	-12	28	24	-46	10	0	-2	10	50	-14	64	18	-12	0	-18	-14	-70	-4
8	-94	24	-10	-8	-52	-18	-20	-2	8	94	-20	32	-48	-24	-30	40	-26	38	-44	2	-24	-18	34	0	78	106	-8	-30	40	22	-110	2	46	12	36	14	12	30	58	-2	-36	38	-44	30	54	-18	16	-18	-58
10	-20	-8	-24	-14	6	-70	-26	4	-48	8	4	44	26	-34	-16	-2	-20	148	2	80	68	-66	-16	-40	-14	-4	34	-30	96	-56	24	4	-6	-14	-38	42	50	2	44	-16	-20	-82	34	2	10	-26	18	-2	-26
38	-10	-22	20	-6	12	0	0	34	-32	0	14	-24	-18	-16	6	12	-18	-10	6	-4	12	-60	-36	-8	-26	-56	-46	-22	-32	-14	28	-8	-26	4	-22	4	136	0	-44	46	-12	36	-6	32	-78	-6	40	56	-4
20	-14	-82	-46	4	-16	2	12	-64	44	-16	8	74	-54	-44	58	12	-42	26	-50	38	-48	-18	-32	-38	0	8	-122	-32	-32	22	-48	-18	54	-18	58	-62	-4	8	-66	32	-38	8	28	-40	-16	-28	-36	-6	0
34	12	-2	12	26	26	-32	-4	-24	-24	62	-4	10	24	-12	-2	36	20	-8	4	4	-24	-8	34	6	-28	50	-6	-30	68	14	-108	16	-6	-48	22	18	-66	4	-76	-54	2	38	-6	8	24	14	-6	6	-16
-50	16	2	24	-4	84	-88	12	-6	-38	-22	-26	16	12	0	-30	-12	-8	0	-20	-12	-6	-16	-6	16	4	-26	-4	0	-16	62	-16	8	18	-16	56	8	6	22	-34	-16	42	-68	-32	-22	-24	-6	10	6	-16
-42	-4	68	-18	14	78	-8	0	40	40	-60	-106	-20	18	-36	-12	-30	-16	-26	-22	56	-16	-48	46	-20	-90	14	-48	28	36	-20	14	-54	8	10	-58	14	34	-50	112	56	-54	4	58	-16	14	4	-12	30	-24
-78	-42	-46	10	12	4	-70	-82	-14	-30	32	-40	-34	24	4	-38	66	114	-54	28	-4	-74	12	32	54	-58	-28	20	24	2	-12	38	18	-10	-38	36	20	-38	-68	-30	-8	26	28	6	-8	14	4	28	-122	4
-16	-90	-38	-8	-10	22	20	28	16	-30	40	30	16	38	36	-2	-36	-44	0	-10	2	16	-32	2	-42	-8	20	28	0	-54	32	22	2	-20	28	-10	6	-4	-14	38	66	-8	-2	32	2	6	12	-6	-20	36
44	-28	-4	10	36	28	14	16	-32	12	-12	-10	22	0	-4	50	-40	-110	46	50	-6	18	-62	-38	108	40	8	-96	44	-78	2	14	-40	76	-18	-62	-2	42	-54	-64	104	16	-16	-46	-8	2	-14	6	42	60
0	24	-36	-4	76	6	-8	32	-8	38	-2	0	26	-6	66	6	6	-2	-12	-44	-6	-24	0	-42	26	-34	20	-46	-4	28	8	20	42	-80	-2	6	78	-42	-40	-70	-8	-26	-38	38	50	68	10	-6	-20	-90
-18	26	-36	20	-2	-22	-42	48	90	26	-22	-14	24	20	82	2	6	42	-24	-6	20	-48	6	28	2	8	-66	26	-2	34	-12	-58	-2	-46	-2	-10	58	-38	-16	-34	-8	-2	-8	8	-22	24	-10	100	-2	10
64	-6	2	44	2	-26	-18	18	-24	-18	-4	-22	54	-2	-2	-20	-14	10	14	0	-10	132	14	-14	-10	38	14	64	-48	14	-30	-26	-68	32	46	-70	-18	14	8	-14	-50	-18	-28	-90	28	50	34	38	8	-6
-96	8	-38	-4	-86	10	-10	12	8	-8	-2	16	-44	-20	4	0	20	6	2	0	36	12	-68	-10	-12	72	-18	-62	14	-44	-22	-18	20	108	-10	6	-102	-22	-30	52	-22	14	-2	46	16	22	-48	24	68	64
-86	48	26	-30	-26	68	22	-36	-30	-34	34	-8	24	12	-16	-6	12	22	32	10	-4	-16	-10	-54	0	8	38	-24	22	-34	18	46	-26	4	0	-2	-96	26	28	-74	2	154	10	22	8	18	26	10	-36	-6
-2	-42	24	-54	-14	20	24	-6	8	16	-4	50	28	-8	-42	0	34	12	-8	0	-52	-142	28	6	-38	0	-30	2	-18	-62	-36	-78	26	-62	14	4	-32	-14	-38	-12	2	-72	30	6	-2	-34	12	-14	48	-20
84	-44	14	24	-28	32	24	-12	-62	30	12	-34	62	14	6	26	-8	16	28	-12	-4	20	8	-110	16	14	54	-30	8	0	48	28	-2	14	86	42	58	-10	-22	12	-44	18	-10	-144	58	36	72	-32	16	30
-14	-42	20	-34	38	6	24	-4	-2	-10	32	0	-12	-12	8	52	58	-4	-6	-28	28	2	-46	-40	56	-8	6	8	22	16	42	-40	26	-10	-8	-24	6	38	10	66	10	-14	120	2	16	-4	14	18	2	-44
18	4	-10	56	-12	-28	-6	-28	-14	-4	-10	-38	-24	16	8	-50	-18	118	2	-22	-6	-86	-6	34	-28	16	20	8	-36	-66	-24	20	-24	8	16	-34	50	24	2	-18	-24	-4	-2	-22	10	-64	-42	84	50	-4
62	2	-10	56	4	-22	28	38	-12	-2	-2	-26	-12	6	16	-18	44	-42	-42	32	-42	-34	20	40	-124	34	-2	34	-2	-102	-32	-10	-6	-6	34	32	2	0	12	30	-8	-4	76	14	-34	42	-22	-22	36	8
-24	-34	2	4	-6	-94	-10	40	-62	-14	26	16	6	8	-6	-28	0	12	-2	2	-18	42	-20	6	24	-24	-24	30	52	-44	16	-4	-8	44	6	18	-18	8	-10	-42	-16	88	-2	-66	-88	-40	-14	-38	-58	-2
-10	50	-50	16	-78	14	6	38	6	-10	42	4	86	-74	-16	-12	-26	54	-4	-18	-4	8	30	-14	-2	-34	-2	4	-30	-40	-16	6	-36	-32	18	-70	-18	0	4	24	8	10	10	-18	-26	-22	-8	46	16	-42
-20	60	22	26	42	8	-40	-16	2	-22	-22	2	0	-20	8	-14	-18	-18	24	44	-18	26	-22	-90	38	-38	0	30	-24	16	48	10	106	-10	-46	-4	20	22	-22	74	32	8	-36	-64	-16	24	-4	94	-16	24
-4	50	90	-28	24	6	20	10	10	4	0	-12	-66	-32	18	46	-24	-4	-16	42	10	96	2	-6	-48	46	-6	8	16	28	12	26	-68	40	8	-8	10	2	24	32	40	-12	50	16	-18	-38	34	16	30	-26
-4	48	12	40	50	-68	-16	4	-4	30	36	-56	18	2	78	-10	54	-46	54	-34	16	2	4	48	-20	16	6	-10	-20	-42	14	-24	-88	22	0	24	14	16	36	-20	0	-8	34	-6	14	-44	36	-14	0	2
-60	-20	14	26	-30	28	-2	-26	-20	70	4	-16	-10	-26	4	-6	8	-110	-2	-4	94	-6	2	-18	-38	4	-24	8	4	64	8	-8	24	-8	0	-6	46	2	66	-18	20	-48	24	-8	48	-96	10	-32	2	58
-50	4	-34	54	-8	-30	-6	-26	-6	10	18	0	6	-72	18	-6	30	14	36	-114	10	48	30	-18	-14	-22	56	96	26	-28	12	8	58	26	18	12	46	192	-54	-12	-20	18	0	-26	-28	-30	-4	-84	98	0
22	-78	60	-14	8	-50	0	-80	6	18	12	-10	26	68	8	-2	-94	-34	4	-20	-6	36	2	8	-38	-82	-12	12	16	-12	-18	14	144	16	36	30	-14	-84	18	-12	-52	-16	-6	-2	-16	-30	48	-44	-94	34
-12	74	-44	-12	20	-18	20	10	-94	4	4	2	-2	-16	-14	24	18	-20	-30	-48	-4	-4	-6	-4	18	20	-2	-40	68	4	-2	-22	8	16	-24	-14	-28	-10	16	24	30	16	6	-46	36	20	24	-36	-26	-4
4	70	166	-88	-14	36	48	6	8	-16	6	4	-32	18	4	2	-8	-10	-48	2	8	8	60	40	36	50	8	78	-6	22	-16	20	-60	86	-42	-4	-30	30	20	2	22	-72	-80	18	48	-12	-26	-18	-6	-32
-8	-16	46	34	36	-18	12	64	58	-10	40	2	-24	12	-22	10	-56	-32	-4	10	-48	12	-56	-2	-18	46	-8	26	-2	2	-52	24	-54	-6	56	32	82	50	-2	94	-68	32	0	-46	14	2	28	-8	8	12
-6	-126	50	18	20	2	-6	2	14	-34	2	6	8	-32	-24	-10	46	0	128	10	112	-26	18	-22	-44	-10	-38	-16	-64	-50	36	6	16	12	0	-14	14	0	4	40	12	76	28	-14	-44	-46	-10	20	10	-94
-10	-50	-6	16	4	4	42	2	-28	62	4	-8	10	-30	4	-20	46	16	38	-12	34	8	-34	-46	-66	8	94	18	32	8	24	-118	-28	18	12	4	34	26	-30	-70	24	-24	14	-18	10	30	26	12	-12	66
-34	4	-30	-108	-38	62	24	76	8	-8	20	-14	-16	76	-36	-14	94	12	38	10	-20	6	-70	-28	18	-4	-44	18	46	42	22	10	-70	0	-28	68	8	14	36	10	-4	-2	8	-32	34	-30	24	52	14	-6
-8	-12	8	6	-12	-10	28	-12	46	-6	2	-28	-22	16	-80	22	6	12	48	-20	36	-2	44	-20	44	12	-2	-8	-34	-98	76	48	36	-18	-6	-112	-28	-20	4	6	-68	-28	46	-138	68	18	-2	56	-12	-178
-68	-28	6	2	-2	-10	-60	-44	-10	40	-26	2	14	-36	40	-70	-10	8	-8	2	-46	-42	-58	58	-6	-16	88	-2	-24	-44	76	-16	12	-52	-82	-12	-40	-22	24	-18	-2	-40	4	-38	-30	24	-90	-4	72	-48
8	-34	86	34	10	-50	-26	-46	12	110	-24	-56	-74	-2	-14	82	-58	-34	22	40	34	12	26	-20	-10	-2	36	14	38	10	14	48	-8	16	-32	24	-20	-14	58	44	62	12	16	50	-152	22	-12	-32	-10	-16
86	-4	-20	0	10	-36	8	-12	22	18	-44	10	-132	-16	42	-12	64	-22	0	-26	10	-50	-110	18	6	18	-22	-76	-14	-2	-34	4	-44	38	-52	-16	40	-46	14	-40	-22	18	-8	4	38	16	18	-98	0	-20
-8	-30	84	-4	24	14	-2	-10	50	4	16	22	28	-158	-12	-54	-34	-18	-22	4	-16	-14	-4	26	42	-52	-36	14	20	-54	6	46	-36	-4	-14	-40	-34	-2	-86	44	10	24	-58	-42	62	-18	-56	-6	-12	-32
4	-2	64	-18	-8	66	-56	-8	-60	8	6	-54	0	86	-106	-18	34	0	-10	8	44	-32	-34	56	32	6	-38	-70	-62	14	34	14	-4	42	8	-72	24	-48	-12	-42	-6	16	-28	4	12	64	38	22	-42	-24
-42	-6	-10	-8	54	210	-28	-2	-28	-6	12	36	-44	4	-18	66	48	24	6	-54	-18	6	46	64	-56	-34	22	-28	-8	-40	-50	34	20	30	-14	-14	26	66	-6	-12	-68	-24	-30	18	24	0	66	54	88	-26
-2	-14	34	-96	-78	4	4	-26	-26	4	-36	-32	12	22	-42	8	10	2	-56	-6	-4	-8	14	40	38	-60	-48	56	8	32	38	-36	-100	-4	78	26	34	-24	2	38	-30	-4	-2	32	16	34	16	34	0	30
-12	-24	38	4	-12	-40	4	10	52	-40	-48	-18	44	68	-8	-6	28	22	-12	-54	50	-10	-18	16	16	-52	2	18	-32	-42	74	48	-22	38	30	-54	-172	-12	14	-34	16	28	0	0	14	-2	-82	-18	-6	4
-48	-18	0	-22	4	16	50	2	34	-12	-12	-2	-16	18	-14	-30	22	-8	-16	6	46	28	2	8	-32	20	-10	24	2	-50	4	48	-30	-84	24	-98	4	-14	48	16	-16	16	42	18	-34	-46	-18	0	-34	32
28	-2	-2	38	4	14	42	-10	-52	38	26	58	-16	-44	-26	2	-14	-54	6	-70	20	32	-28	-76	-40	34	-4	-76	2	-30	16	-20	-32	34	10	22	42	-18	-6	-64	-16	-76	-38	12	26	-38	-6	6	-60	-34
6	20	42	8	40	-12	42	64	6	18	30	16	10	-4	24	-60	34	-20	0	30	18	12	8	-4	-6	26	-20	6	56	2	-14	20	-20	-36	-30	8	62	-6	38	-32	-14	24	4	32	-18	-80	-20	-16	8	-70
-28	72	0	40	-50	-30	6	18	28	-12	0	26	38	-44	10	-72	-32	28	-2	22	-38	8	-24	28	-48	-10	28	-4	28	44	18	-28	40	-18	12	-14	26	-46	-48	-16	-60	-16	-32	16	80	-6	62	6	-30	8
6	-52	32	-6	4	32	-4	30	22	-16	-66	94	34	46	-26	-2	24	-40	-24	-22	-96	-20	40	-50	-46	-18	10	6	66	-8	-4	-62	12	32	-52	-28	-8	12	-28	-14	-28	-10	-74	-38	-72	8	-28	14	66	48
-34	48	-34	-52	-40	6	4	60	-2	2	-18	14	-14	82	-4	8	26	-34	60	14	-58	-26	-52	46	-28	-28	64	18	34	16	16	48	28	18	16	10	-22	34	-98	-26	2	-36	18	-18	40	28	110	2	-78	48
-14	48	0	-4	36	20	30	-32	-40	42	-22	4	-30	-6	66	16	-24	10	-94	24	-4	-40	12	128	36	-6	8	-42	84	18	28	16	-24	-2	22	-12	-20	16	-4	14	8	26	36	-12	-8	2	-8	30	-34	-118
30	-72	12	28	2	-60	-56	24	-14	32	8	-28	-10	-36	-8	26	2	-24	-60	-126	-78	10	38	20	8	-24	-32	36	26	-38	42	-20	-26	-2	40	2	20	8	22	60	-18	-20	-38	-74	-58	46	-82	-18	20	2
14	-28	60	-38	10	0	14	-24	36	-22	28	38	-70	-28	-12	2	24	32	-20	-22	4	-6	0	-24	-20	20	-4	-50	76	30	-40	-4	4	-16	28	0	-12	46	-6	-48	54	32	68	-40	-82	10	16	-18	-34	-30
-78	14	-34	-20	-6	-24	-24	-14	-30	12	4	34	64	20	-46	44	-14	-76	-4	10	-152	54	40	8	-20	18	102	-56	14	26	54	8	14	2	4	2	-4	-48	26	34	72	6	0	-34	-18	54	14	24	38	4
-2	-80	-16	12	12	8	-14	16	58	-54	-6	-20	68	-34	-28	6	24	-12	-34	-14	-18	60	26	42	16	0	-44	26	12	34	-56	-14	82	-10	4	4	-6	-12	4	-72	-34	50	24	0	-4	20	-14	26	-6	24
10	0	-30	0	62	-36	38	22	2	-2	-50	16	-20	-10	20	-10	26	0	36	18	50	-4	-50	4	34	12	-12	0	36	4	28	-20	-32	24	-2	106	-26	16	-14	-14	-26	12	-20	-4	22	46	-24	2	-6	-104
4	-30	-16	22	-16	-42	-26	-20	18	32	48	22	24	-14	74	2	42	30	-8	-106	62	-26	0	0	4	8	18	-10	0	30	-2	-28	-30	56	-90	-20	50	12	0	10	28	6	6	8	-16	14	-18	-10	-60	14
48	46	30	30	-6	0	-22	-26	-2	10	72	26	-12	6	72	12	-12	-12	44	-30	12	-48	-24	2	-4	66	52	6	12	42	-14	86	-30	-64	4	-38	-70	66	74	-46	24	-2	-26	18	4	-16	10	76	6	44
-48	-46	4	26	38	0	4	6	14	78	94	-22	-20	-10	72	26	-36	-208	12	16	-10	24	-22	16	-18	-60	-60	4	-20	-32	54	8	4	18	-6	22	50	-22	14	-12	22	16	-12	-14	64	28	-6	-14	-2	-50
-34	2	60	4	-18	72	22	78	46	100	22	72	24	26	-52	2	-10	-16	-6	36	28	-6	-30	34	-12	72	-34	-92	-6	32	-58	12	84	36	-24	20	-6	-18	-18	-10	66	2	4	20	14	-2	-20	-14	2	2
-30	24	34	38	12	26	18	16	18	44	-46	50	-94	8	26	-36	-32	-28	0	-12	56	-34	24	-22	-38	2	-20	-18	-62	-74	14	4	-84	-34	48	36	-18	2	-34	30	-54	-4	4	-46	-88	-22	2	50	-4	32
2	28	-4	-14	-64	-30	22	-14	12	-46	24	-18	56	0	20	38	-32	16	-2	-2	18	20	-8	-108	-14	-22	18	20	-18	46	-104	-24	-24	38	-8	24	-2	-4	-14	-28	-92	26	10	-22	20	-8	26	10	4	-46
-10	2	-12	18	40	20	-32	8	-14	100	-16	16	-28	-80	-56	-30	34	-8	-36	-28	28	36	28	-10	28	16	-2	76	-54	-6	0	10	20	6	-34	10	34	-10	10	-8	-38	12	80	-12	14	14	-20	12	28	12
4	-18	26	-18	70	-10	18	-28	-12	26	-62	-72	28	-28	16	28	-26	4	34	2	16	2	-6	-36	50	14	-20	58	0	-6	-12	-10	32	6	108	82	-40	16	60	-46	64	26	-6	-26	42	0	48	4	6	-10
62	34	-34	32	-26	-108	-14	14	-6	-14	38	-38	10	-22	-20	-84	20	32	-22	-40	-38	74	-54	-28	-46	-8	26	-58	0	44	-48	-20	4	32	-36	6	8	70	124	-20	20	-14	62	28	-8	40	26	26	-48	-4
26	44	-46	0	18	6	8	6	4	4	-44	-8	-70	-14	-10	60	4	-86	42	74	16	12	16	36	-4	-48	26	-10	34	-24	28	44	-44	-26	22	-4	-18	-8	-16	-4	-16	12	-34	14	20	12	-50	-42	-32	38
-36	6	0	36	38	-10	90	54	2	-2	-34	40	-6	-20	4	-46	-2	34	8	-4	-36	-12	16	0	52	-20	48	-8	18	38	64	-12	8	76	66	-20	8	54	54	20	-12	6	-58	-4	20	2	-92	14	-44	16
50	20	-68	10	-6	18	74	16	-22	32	-34	6	18	-62	16	-34	2	2	-44	-8	6	14	-16	2	68	8	-26	4	-48	68	10	12	-10	12	-56	8	18	-32	-32	76	-2	-32	-32	-40	38	-16	12	52	20	4
-10	-20	6	24	8	6	-28	12	10	12	-10	12	26	10	16	24	-60	4	100	-2	-10	-30	46	16	-14	-14	-6	10	-22	-6	0	-56	-24	-24	4	-24	-64	-16	16	-24	-24	-2	10	8	16	6	-2	22	30	8
-6	-34	70	8	24	4	38	-4	8	8	0	-20	62	16	-4	2	14	-28	-54	-22	18	-16	4	44	20	-60	66	-44	12	-20	-54	12	-30	-16	-80	-6	2	12	-24	-50	36	-68	-2	-32	-24	16	2	-10	-34	-14
-8	-18	18	-2	-2	-62	2	10	122	46	-28	-18	24	0	20	-10	-26	24	-70	-4	32	70	-34	10	-38	-40	-12	-6	-124	-60	14	12	0	36	-26	-4	-4	50	56	-34	14	-66	18	42	-10	-40	-12	-58	-12	44
-56	16	62	-10	8	-14	36	86	46	-46	-12	18	-4	-2	-44	2	4	-50	4	22	-24	50	-34	26	24	38	-2	-28	-24	14	-76	12	-14	20	46	-46	22	26	4	0	20	4	-16	-18	-10	26	-2	0	-36	8
-2	100	0	24	-4	-6	24	42	30	-20	-2	12	2	-10	2	78	-4	-44	-22	-2	-24	16	38	74	-10	-78	44	36	-14	-12	-10	18	-4	18	-34	-36	-4	98	-8	-32	-30	-2	-14	6	32	12	36	30	-34	2
-14	24	0	0	-28	6	-16	2	16	-6	-26	-4	8	-18	20	8	34	12	2	124	-46	-34	16	-46	46	-52	-6	2	-70	-36	-4	-2	40	-50	28	20	-6	22	8	-22	8	-4	-26	52	-12	-12	30	-30	-36	-6
-14	96	26	-36	72	-60	42	-12	24	36	-2	-30	50	44	-58	-4	14	56	-8	-42	58	22	-6	16	-42	24	20	74	-30	-10	-26	-48	-92	12	-24	-110	36	-28	68	12	-90	18	-40	-66	8	-8	22	32	-48	32
40	-66	14	18	-60	-34	38	16	-86	-10	6	-18	-36	68	24	14	16	-14	-16	18	36	-12	-18	-22	46	12	16	-24	-12	56	88	22	36	2	-24	-14	-74	8	4	-42	0	8	32	-96	16	0	-8	-26	38	18
-30	0	24	22	-24	-34	68	-22	-2	14	10	22	24	-12	4	4	-28	0	6	-12	2	18	86	-22	4	-58	-6	-2	-62	-32	6	-66	40	32	2	6	-44	48	-2	18	10	22	-70	6	-24	-4	32	-24	-54	26
8	-16	-104	-8	-30	36	38	-24	0	-44	70	-2	84	-46	-20	8	40	-8	-34	16	16	-60	4	30	16	-8	76	8	0	-30	-104	-50	46	8	-26	-18	96	8	-20	4	-34	22	98	-2	20	6	42	60	-16	-44
38	12	6	6	-38	2	-26	-18	-46	-30	-16	76	6	-6	-4	-8	112	-104	-2	58	24	-72	-54	10	84	0	-92	-98	-24	-72	74	-26	146	6	30	48	-50	4	-44	-74	8	30	-20	28	10	-24	-32	38	4	4
74	0	-50	-10	-2	-6	-2	42	0	-4	2	-44	-160	-22	4	-28	-54	-18	30	90	20	14	36	-4	-16	-6	-46	90	32	-32	-32	12	20	82	50	-6	-30	18	-22	-12	12	-26	38	38	12	-42	-12	16	-24	-6
0	4	108	-52	2	16	-10	-18	-50	10	54	42	-12	-64	10	0	24	58	-2	-4	-66	28	24	-12	6	62	-16	48	-50	60	-42	72	-4	22	10	-22	12	-50	-44	-66	32	-24	-4	-110	-8	-50	6	-42	-46	-8
4	-4	-12	36	6	64	-94	66	32	94	-30	50	-8	-52	20	-72	34	-46	80	-30	-16	20	-6	-78	-4	-60	-2	48	28	-2	-6	-54	-34	-26	-6	18	-6	-30	-74	60	-50	-26	20	32	30	10	-32	-8	-48	-36
4	-10	-14	-12	-6	0	-2	-12	12	-10	10	2	18	58	-52	-104	18	22	30	-18	30	-20	10	4	46	-46	-28	18	10	-2	16	34	-120	-148	-38	-18	-16	-18	-18	36	0	-6	-54	-2	-34	72	-12	-22	-16	26
22	-48	18	-12	-12	-42	-58	-36	-14	62	40	-2	6	84	28	-36	-20	-40	-28	20	-12	-22	52	-22	-112	14	-14	86	-10	-68	-14	40	-26	-28	2	-18	16	-26	-28	8	32	18	-16	-24	-80	-14	-12	98	20	22
6	-72	-14	0	-10	-34	-74	-64	-16	-18	20	-16	14	26	16	58	-4	4	-54	50	-20	-30	102	-22	-68	8	-6	8	44	10	-14	114	-2	-2	26	-2	-56	2	4	-60	4	-8	-16	-84	12	-34	-6	-4	16	-16
-14	-24	-6	-114	-56	24	44	-16	20	0	-24	-26	12	-38	-4	20	50	100	56	18	28	6	-26	112	-22	76	48	-40	34	4	6	58	14	-4	0	20	2	-18	-70	22	30	-24	-2	22	-8	-16	-32	42	-66	-10
0	40	-58	-12	10	24	10	-36	-24	34	10	-8	12	36	32	-20	-10	-2	-16	30	2	-10	-22	16	18	46	-8	0	-48	-26	106	22	0	66	4	8	-36	18	-54	32	-60	0	66	4	-6	-2	-10	22	-26	30
10	-16	-16	68	-16	-4	-6	62	-8	16	58	14	12	20	-2	10	-78	-30	-8	-62	-2	-6	-2	-16	52	46	104	-42	30	96	14	74	16	-16	36	-20	-44	-44	-54	14	-24	-18	-10	40	28	-40	8	-56	32	-16
50	-50	14	14	-26	-34	4	-60	-6	26	54	-54	-10	-18	18	62	-32	-98	-8	6	-40	-72	-28	82	48	28	-76	28	-14	-8	34	56	20	-42	-26	-10	0	-2	-8	20	14	-30	-30	-2	-36	0	0	10	2	58
-8	8	16	-18	14	26	12	52	-30	-34	-14	-6	4	-10	34	26	-8	-6	-22	46	36	-52	-18	-22	34	-22	12	-4	34	34	22	-54	4	6	0	26	44	4	24	72	-32	68	6	-6	8	58	-38	-22	12	66
-6	12	-24	-2	18	-32	-44	-12	-24	-38	-38	54	48	40	-56	0	-18	-2	-8	34	48	42	2	14	0	-42	-16	-12	14	42	-2	-18	-10	-16	10	8	90	-38	-64	52	-44	-20	-62	-26	58	10	32	12	94	140
42	4	6	-16	8	6	0	38	-6	4	6	12	-78	-8	-4	-20	-26	-24	-16	-8	8	46	-4	-24	58	12	-54	-20	-66	0	26	6	6	-30	-100	128	2	8	6	4	-28	2	-16	12	-4	42	22	42	-60	-38
8	6	-60	46	6	-12	-4	30	-50	-10	22	-68	-60	40	100	20	6	-16	-14	24	16	18	26	58	16	26	-2	2	-54	36	24	-52	30	6	-6	38	46	48	2	34	62	2	-4	-28	-14	10	6	4	16	-36
28	-4	24	24	18	4	12	-14	16	-6	6	42	-14	-12	-24	14	-6	-14	48	32	4	18	-30	-2	-20	-40	24	-32	6	-20	32	-82	18	-20	34	112	-70	66	10	-30	80	-16	-24	0	-10	-16	42	-50	42	-4
22	-6	-42	8	-32	-88	0	16	-26	-64	-6	104	2	-24	24	-4	96	-2	-34	0	30	68	-38	-36	8	32	40	-4	10	-4	4	16	-10	-32	98	6	18	58	-56	-12	-20	-18	100	6	-14	44	-50	60	-2	2
6	2	-26	34	42	-12	8	-74	-4	-38	-10	-86	14	26	-8	-14	30	-24	14	10	48	10	-2	-30	28	-40	16	-22	-2	20	-12	6	6	-52	12	64	46	0	8	8	34	12	-2	-22	-104	-38	-32	-54	8	-2
50	-22	4	12	2	-14	46	64	-10	18	-46	36	-64	6	54	-24	6	-22	-2	-16	-2	8	-2	-6	68	-8	-68	-60	-14	10	-12	16	-4	-78	-16	-46	-16	26	-80	12	-36	84	-24	2	48	28	64	20	-136	26
104	44	-28	-20	14	-26	10	34	16	16	28	-4	14	-24	48	6	-44	-112	36	-158	-14	-8	4	20	2	38	34	-30	-36	-10	-12	48	18	-36	42	30	-10	-2	24	-82	44	12	-6	6	8	-66	44	-36	-206	20
24	-14	-16	-46	-42	-24	20	-32	24	-4	12	-48	24	32	-16	6	-40	56	16	6	-28	-40	-28	-2	8	66	12	-26	98	36	32	-38	28	-18	50	34	22	22	22	-4	18	14	-48	28	-18	0	-18	-54	30	34
16	-22	20	-14	52	42	-16	-24	38	-36	-12	18	-30	-34	8	26	10	-2	36	-16	58	-4	16	-22	-10	12	-62	-50	-64	-12	-24	-2	2	-2	-20	10	14	-78	4	-6	-18	32	14	58	-26	-4	24	-10	-14	-32
14	-58	26	20	-66	-24	-34	-20	-12	32	-22	-20	-38	110	58	44	72	-32	-20	30	-8	-2	-6	-28	2	-30	18	6	12	18	6	-20	-4	-20	2	8	46	16	54	-36	0	0	-10	6	40	-134	-20	2	6	58
14	-84	6	-2	34	18	-38	10	-22	-42	-14	-14	-44	32	38	18	28	20	-18	-50	-32	-14	8	10	-26	28	52	-52	32	14	68	-14	-38	54	-14	46	40	-18	26	6	-42	20	-4	18	26	14	16	-16	-42	30
6	6	0	-6	-46	0	-2	-46	18	12	0	-16	-34	36	32	-48	6	8	4	12	-158	-2	-8	10	18	16	4	8	56	-34	62	34	-6	-14	18	30	32	-18	-12	-8	-64	4	-8	26	-26	22	64	42	74	4
-46	-10	22	62	-46	-26	24	-68	-84	-50	8	-36	34	-14	0	-42	-38	0	-14	10	92	-12	26	-34	4	18	-30	34	-14	-110	34	46	68	-12	4	24	-6	54	-16	46	-8	-72	34	-4	-2	22	-10	6	40	-32
-2	-42	20	-24	-22	4	44	12	24	4	-2	-54	24	4	8	22	-18	4	-2	14	92	-52	-18	-6	-20	26	-4	14	-2	18	-68	-58	12	8	4	10	6	50	14	-28	-42	22	6	0	98	58	-10	116	24	-78
-8	80	0	8	-30	-4	16	-30	-2	14	32	50	-18	20	16	-8	2	12	24	-90	26	-72	-16	38	54	10	64	64	26	28	38	34	-24	18	132	-4	4	-62	-34	16	2	26	74	-32	30	44	-10	16	34	16
18	-14	-22	2	40	16	14	-60	-6	52	-138	24	-4	20	66	-24	6	-38	18	-34	44	22	80	0	16	6	24	66	-8	-20	-8	-40	-22	-24	-20	-20	24	-8	-14	6	10	36	-28	-68	-10	-60	6	-74	6	-8
0	-30	6	34	-20	116	-12	4	-32	-116	-162	40	52	-12	-10	70	-2	72	-8	28	4	-10	0	-4	-30	74	10	-38	-14	-10	4	-28	-48	-66	12	-6	40	-48	-70	-18	-12	38	22	30	8	62	14	-12	4	-16
-24	38	88	44	-60	-32	38	-6	-64	22	28	-46	-2	46	-4	-10	-40	-8	18	-10	-8	94	-28	10	-36	-12	78	96	-52	-8	52	14	66	8	-26	-50	-32	22	-4	-16	4	90	-28	-78	-6	-2	4	-8	-16	18
8	-50	-14	72	26	-44	2	24	-24	-42	-66	44	96	-8	-74	32	12	20	-4	-38	36	0	20	14	8	-4	-8	58	66	-18	30	-8	30	2	-24	-26	10	4	28	-22	-30	4	30	4	-2	34	24	24	-34	6
46	-6	-44	-18	-34	24	0	-34	-12	22	6	-68	-8	94	128	44	10	32	-28	10	-42	6	-8	6	-24	-20	10	-36	-24	16	6	68	-2	-22	-14	24	42	12	-18	-58	32	-26	18	74	24	-80	-22	-4	20	50
38	-52	-40	-8	-14	-54	22	80	20	94	-82	18	18	-40	12	10	-10	6	-76	-26	-16	4	4	22	8	14	44	12	-14	-6	-28	6	22	-18	-6	38	-94	-26	38	-18	-12	0	22	20	-12	-2	24	50	28	2
-28	0	30	-4	-82	-52	36	-20	-14	14	8	24	-20	18	46	-4	2	-6	54	20	36	-8	6	-46	-40	16	46	-4	-2	-28	-8	16	18	-30	-2	-22	-26	-114	28	16	12	58	-12	18	26	14	-56	-24	-60	-22
24	28	-14	-42	2	32	-36	-16	10	-18	-18	-12	-24	-4	8	-32	-18	-14	64	40	-2	34	36	-4	-6	-20	32	72	-12	-4	6	-12	82	62	-58	54	2	26	6	16	-2	14	22	22	26	36	38	-82	72	-44
6	50	6	30	-78	16	4	-60	-28	-30	-48	-72	-20	-38	-4	0	-30	-14	42	18	-36	52	32	0	12	18	-4	-28	46	56	58	96	-76	-40	-28	22	32	-2	-10	-4	22	-40	2	-36	-106	86	-10	-18	50	42
44	2	-26	-6	0	38	8	-6	10	-12	64	-16	10	-44	4	18	74	12	-32	-72	-4	70	14	24	20	72	-16	66	-26	-22	-6	22	28	-2	-82	-30	-2	64	-78	60	-2	14	-18	-32	-68	0	-32	-46	-4	16
20	-20	42	-62	-24	28	32	4	32	18	-18	-24	34	-6	26	36	36	-24	-8	24	4	-22	-4	26	10	-10	18	-12	70	16	2	-6	0	-6	-66	-10	10	152	42	-16	-64	-6	26	-38	54	4	78	16	-50	-8
4	-52	-2	0	-2	30	-178	-54	10	12	30	12	120	14	44	54	32	-10	104	-14	10	-4	-36	-34	-60	38	14	8	-58	-8	-32	28	26	34	26	-6	46	-8	6	12	-52	46	-20	88	-12	-38	-22	-24	36	14
10	14	-18	48	-46	-14	12	-16	18	4	-28	34	8	-38	36	-64	-16	0	40	-28	48	68	-6	-50	-18	-6	-30	0	84	14	-22	0	6	10	-36	-52	20	8	-20	-54	-30	10	-64	-14	0	-12	-32	4	-30	40
-44	8	-66	-14	-128	26	2	-4	-14	8	6	70	8	-50	-6	26	-42	22	100	70	28	22	24	-4	-36	50	26	20	44	4	-16	10	0	-20	12	-34	4	-102	-30	2	50	64	4	-2	-36	-94	-10	54	28	48
24	-18	14	-20	12	20	-34	62	-24	-28	68	-22	-2	-12	4	0	-46	2	32	-14	22	-6	92	-32	-36	6	-6	-44	-16	-56	46	-8	40	42	-12	-12	-28	-18	32	18	10	24	-28	-82	-6	30	-12	-18	22	2
0	-16	-36	4	-22	-18	2	-34	0	-10	-46	6	34	14	-16	-68	2	6	0	-22	-28	0	22	72	-8	62	-18	-20	18	4	-12	50	-16	80	14	28	8	48	-4	-36	-58	-16	16	6	54	-50	-16	-46	-10	44
16	24	-8	2	36	-40	4	22	38	6	-10	-66	40	4	0	-40	-20	-54	-26	2	38	2	24	52	-10	-10	-14	-22	-8	-66	6	48	72	20	-48	6	-36	148	12	22	88	-16	0	62	6	2	4	-20	4	58
-4	52	2	20	32	-10	32	-10	20	24	-50	-20	66	-24	6	20	-14	28	-38	48	4	-6	-6	-10	-14	-70	2	-2	-72	-8	-18	8	4	22	-38	18	-28	14	14	-66	26	22	58	50	-8	6	-86	12	22	18
50	56	-120	-4	8	42	60	-8	6	164	-6	-36	6	-6	-6	6	-40	-16	-16	-2	66	-4	54	-80	-22	8	-110	52	-44	-16	4	20	-38	24	10	88	-34	80	-30	4	-36	138	134	8	-22	-54	-26	54	-38	86
-32	22	-44	28	-24	-12	62	-14	-50	-16	-26	-6	2	-56	32	-20	-126	22	0	34	-4	-4	26	40	12	-2	26	-22	20	-114	-8	0	10	36	-50	-12	-16	12	-66	-38	76	-8	-14	16	-16	48	-8	2	-20	28
2	-28	-2	-62	12	10	-90	-8	110	-4	-18	2	8	32	0	-104	-12	-36	6	-50	10	4	48	14	12	-72	14	-32	-16	-10	104	16	6	-16	46	-2	-32	-28	-28	86	-14	74	-16	0	56	-10	-72	-2	14	8
-18	20	14	-16	16	86	-18	-62	-6	118	-28	-54	34	-46	-14	-30	96	50	-22	8	-10	40	-18	24	18	-40	-30	-30	-14	-30	-64	-6	18	-10	-28	-22	-6	14	0	40	-58	18	12	-20	-18	8	-24	34	126	-34
20	-16	-66	-28	42	-24	30	-8	-10	48	-142	-56	10	-42	0	22	2	-12	-18	22	-58	2	-10	16	6	-70	22	36	-56	24	22	30	-44	18	16	-10	-4	-26	20	-44	-60	-10	110	58	-54	38	-44	30	-46	48
-8	14	10	56	16	46	40	8	-30	-8	44	-16	-2	-4	18	12	0	-56	-2	32	-10	4	8	-26	40	14	-10	12	-54	32	-22	10	-66	-46	68	-10	-6	-28	16	-30	6	-22	34	2	22	6	-22	-96	52	32
-4	14	2	6	-44	4	-38	-12	-6	-54	-70	0	2	6	-32	-72	-32	-62	6	-24	-52	-24	26	-40	-12	16	-26	-8	22	14	0	-106	0	-36	-14	-12	8	26	36	72	-22	44	4	-10	36	18	62	24	-12	-44
-12	26	58	70	-4	-14	-48	22	-24	-16	34	-46	-30	6	16	-76	-10	-8	-44	22	14	34	24	-18	32	38	38	24	-66	20	12	-2	6	26	18	-56	50	30	10	-26	-4	-72	26	16	-22	-124	-4	12	44	-48
-10	-16	-16	24	-6	30	70	-44	0	-36	-54	-16	8	-4	10	-48	-26	16	-12	-32	14	4	-10	-4	-82	22	0	36	-10	16	-70	-12	-42	-42	40	14	-62	28	16	-58	-2	8	-18	14	-22	-4	-48	2	14	8
32	-10	-30	66	-4	-76	2	-26	-16	-12	62	18	-10	-44	24	-110	-14	14	16	-90	-36	-32	-18	-54	34	16	6	38	-18	76	2	24	10	8	6	8	0	-18	-32	4	-6	-40	-54	-38	-48	-12	-6	14	-2	14
46	6	-4	14	18	-12	-66	-8	-36	-154	34	40	-104	-44	4	16	20	66	20	-10	22	0	16	14	14	8	-32	0	-38	-66	56	-2	-102	-40	-10	-8	4	-24	4	-34	12	-44	-70	4	-24	-48	0	36	-22	12
26	-2	-32	-12	-36	-40	42	22	40	-28	16	18	-48	-20	14	22	-10	26	38	46	-8	26	-4	-52	-52	-8	-14	-20	-34	6	6	0	34	-18	52	-18	-72	-2	-160	-36	-6	-2	64	0	-28	-58	66	-30	26	-14
42	20	10	-30	-18	-14	-88	-88	10	4	12	-70	-2	12	44	-8	32	4	-6	4	-106	48	24	-2	14	16	20	16	-12	-22	22	6	-34	42	-90	6	-14	-12	-34	14	30	32	-124	-30	28	-54	-18	26	-2	-6
-42	38	-34	24	6	2	-30	14	-46	-108	-120	50	0	44	68	36	58	12	-16	30	-42	-40	-22	-56	-6	-118	-34	46	-90	-4	34	56	-8	26	38	20	16	0	4	14	24	-8	48	-2	-54	68	30	2	30	60
12	30	-90	-10	-48	46	-28	42	-32	26	-46	10	-44	-18	66	46	-40	56	2	-54	-34	-12	16	12	-60	82	-24	2	44	-44	32	76	0	6	-44	24	-10	-2	-60	28	52	-8	8	4	8	6	4	-2	-64	-2
-40	-116	50	14	28	-6	16	12	-30	-54	72	70	28	14	-8	-52	-2	-12	38	-8	32	48	-6	88	44	30	-14	-62	-32	-8	0	28	-28	-10	30	-36	-46	40	-24	-50	78	-24	-30	-2	18	48	-50	12	18	-22
12	-20	30	-28	-8	82	-8	-34	40	-20	-24	6	-14	8	2	4	18	-10	-36	34	94	8	10	-12	32	-24	6	-20	58	60	16	-12	-66	30	44	2	-42	-36	-34	8	8	2	-52	-32	-20	20	32	-6	20	16
56	-18	-48	-16	-6	-56	16	-48	24	12	40	-18	0	-14	-14	14	24	50	2	48	22	28	-20	-36	-66	8	-6	0	2	-10	4	-14	-8	38	44	10	-16	20	-42	-20	-50	52	14	-16	-6	36	-2	12	-42	-30
16	-14	-48	-4	-10	-6	44	4	12	26	120	24	-28	-2	-4	4	-14	-22	-6	18	0	52	-4	-38	28	42	-70	-2	-38	-20	-84	4	-28	-14	6	-6	-68	66	-10	46	52	-32	14	-16	42	34	-14	-22	16	-14
4	-34	-20	58	-38	6	88	-28	-12	-30	-46	4	-6	50	8	54	-14	-2	54	-22	-4	6	22	4	-10	-8	34	-30	4	6	28	-26	-76	-26	-14	-32	-62	4	0	-54	-28	8	-6	16	-2	-2	22	4	22	8
-32	52	-8	18	54	-16	80	48	-8	-4	34	12	36	-18	20	40	-22	0	2	2	42	-58	76	-4	-62	18	6	-18	58	-10	46	10	-36	28	-28	2	12	-24	-28	20	-68	0	-36	-30	10	80	56	-4	50	-12
-10	-74	-20	-22	4	12	14	12	-32	48	-18	14	-18	-80	34	-6	104	4	6	36	210	32	4	-30	6	-4	40	-24	-34	14	-22	2	10	-6	10	-24	20	2	64	22	-40	-80	-10	-34	132	0	26	14	-38	22
36	-56	2	8	28	-64	-18	-90	-36	88	8	82	76	2	4	-86	52	-4	-28	-46	-34	24	-68	-14	-8	24	-60	-64	42	10	0	0	20	12	-2	-2	-12	-28	-32	-14	-20	16	8	-28	-4	10	-12	2	2	0
-10	-22	-18	-8	-66	70	18	-26	-16	-22	-44	26	-10	4	76	16	66	-46	30	30	50	6	24	12	-16	-42	90	24	54	-102	28	-6	8	-86	26	-36	14	-84	62	16	88	0	6	32	-2	-56	68	14	20	-38
-14	-68	-38	40	16	-50	22	-50	4	44	60	54	6	20	46	6	-20	70	-62	-18	34	82	0	24	76	-8	2	-22	-6	-28	20	86	48	36	-2	-26	26	6	-12	2	144	-16	-20	-60	50	-54	12	0	-30	-4
20	-6	-10	10	0	-72	28	56	-44	50	40	4	-10	6	6	-60	-24	-10	2	-86	-32	24	66	32	-14	-70	28	-4	-96	48	-50	-6	-2	-8	-26	38	-62	28	-10	-22	60	14	40	-90	-6	26	18	36	2	-44
-8	2	-14	-14	20	28	58	-74	-6	16	-18	-2	4	60	-34	-12	-18	48	52	-8	8	-18	12	-16	32	6	60	14	-40	-2	16	24	-14	-8	24	6	26	32	114	34	-4	36	-98	24	30	-38	-38	-56	-16	2
4	6	-28	24	-18	-2	-2	12	-34	-2	6	-38	10	-34	16	28	-10	10	24	38	-14	-102	-16	-52	-78	-10	16	-12	26	-16	-4	10	12	-14	0	6	28	36	12	80	-28	-24	32	26	8	0	-56	0	22	-26
16	0	8	32	6	6	-40	-8	16	-8	-12	-12	2	12	20	52	-10	-14	10	40	34	48	20	74	-12	-14	26	18	56	38	66	8	-2	48	30	10	0	16	12	10	12	72	52	-44	-24	-8	42	-12	8	6
-26	-14	-10	8	54	-36	66	26	12	24	-34	-4	30	-22	-72	-14	22	18	18	-22	-54	52	-12	-38	-12	22	0	98	-20	28	-18	2	-20	8	4	-6	16	18	-14	2	-46	78	16	-28	4	44	32	-4	-12	-2
-2	16	-18	6	10	-18	2	6	50	26	-8	-34	36	8	-54	-82	12	0	-48	-48	82	0	-98	-68	162	-8	-18	78	-12	-24	44	-38	4	-40	30	8	6	10	-50	12	-4	-24	66	-100	-10	-2	-34	50	10	36
52	0	-6	20	8	56	-88	26	18	-2	16	18	4	-64	-28	28	-8	24	-6	-8	90	-6	-4	20	-104	-38	6	-82	14	8	-24	0	28	-16	-44	-42	92	6	-20	50	10	-18	26	-38	-44	2	-10	12	-20	0
-18	24	8	-6	-52	-12	-2	14	-10	14	-102	-14	64	20	-4	-2	-6	34	0	-4	-22	20	-84	4	-6	20	18	-48	26	8	-94	-62	64	2	14	-44	-24	14	14	66	16	8	-2	20	-38	26	-98	12	-20	16
-4	50	30	-6	-6	-8	-4	18	24	-28	30	28	8	-2	-30	10	46	28	-136	26	-46	-38	8	-20	2	6	-10	20	-4	-10	-40	8	-8	62	4	20	-2	-20	-10	-28	12	2	-36	-42	-70	44	38	4	-2	20
-2	-26	-102	-14	-66	52	-2	-22	-56	12	-104	18	34	-4	-32	44	-30	-82	-112	2	0	-8	28	-50	26	-32	0	0	28	-16	24	-10	-58	-14	-8	26	-30	4	10	28	-20	-4	-52	22	-10	2	4	-76	-6	20
-34	-8	-12	-16	12	-26	38	6	16	-22	-16	0	-14	-38	-8	22	28	-6	24	-6	-4	18	-14	-16	-58	54	-42	10	44	34	-30	16	10	42	46	20	-92	4	28	-16	-54	-166	8	-8	-52	12	32	-18	-42	-8
10	18	-38	-46	-12	-6	0	6	26	-30	0	40	-4	32	16	36	-20	-12	-10	8	26	10	20	-2	-74	-30	32	14	-40	-12	30	-42	-40	-54	32	-12	56	6	24	4	68	8	-24	-32	46	26	12	14	-58	40
-2	-16	-64	14	50	70	60	46	-22	6	-62	-16	-32	4	2	-42	64	6	-40	52	-136	-6	0	-14	0	-28	28	56	10	-16	48	-18	30	16	22	50	4	30	52	-34	-38	10	20	20	-38	46	-2	-26	-40	14
-40	6	18	12	80	26	30	-8	-48	-32	8	2	-2	-26	16	30	-50	-18	-4	-10	-4	2	16	-14	38	4	-6	34	10	42	-10	6	-66	8	-6	-8	-12	-8	-26	-68	-4	0	-14	38	-54	-10	-28	20	-34	-112
10	0	-40	24	6	20	-10	-32	14	-16	-48	-56	-32	64	-44	-8	22	8	8	12	-16	-38	16	-92	-8	-6	-40	10	156	14	12	18	4	22	32	4	-22	16	66	156	-30	-16	-4	-90	-8	-64	2	12	-2	4
14	-18	38	0	-28	-26	0	14	50	-4	-12	-10	28	-14	-44	-4	10	-134	64	-58	4	-48	26	40	18	12	40	-48	-52	8	-56	-30	-42	104	-46	-26	28	16	14	-32	24	38	-80	52	-12	-22	46	2	56	-42
-74	-8	-4	88	-62	22	30	18	-20	-12	20	-52	38	-18	2	-2	12	-34	90	-14	24	10	2	0	-18	-14	-62	6	28	-28	6	76	-4	54	-4	2	118	-84	-16	-34	-10	-40	14	8	22	-14	50	12	76	4
-18	-2	-62	6	-8	12	8	8	14	4	-24	16	26	50	6	-24	38	10	96	-2	-10	100	12	-20	-8	-6	26	42	8	-48	4	-20	-20	18	-70	-44	4	34	-30	-10	-22	-34	40	-24	-24	14	2	2	4	-14
52	-4	16	-20	-46	66	20	-22	-6	30	20	14	2	-16	0	-6	34	14	-16	0	-6	-26	-2	32	8	74	54	-20	36	2	26	2	-18	24	40	10	42	26	52	-44	-28	34	-14	38	8	58	-30	-42	24	-10
-86	-26	-36	-2	-44	36	-48	26	-16	42	8	80	-30	0	-24	-16	0	26	12	12	-2	-2	64	-24	-2	2	80	-30	18	24	-8	-42	6	14	46	12	50	-66	-20	12	18	-22	6	-80	-4	10	48	-4	0	4
-44	-20	-24	2	-12	2	12	10	16	38	-34	-6	14	6	-8	-28	-34	0	-12	-42	4	26	-20	-30	-2	-10	-58	38	-48	-8	4	-38	18	30	-38	-62	10	8	-66	-36	-22	36	6	54	12	60	-20	28	-24	58
48	44	4	-8	16	-32	24	26	46	26	32	-74	10	20	24	-32	8	44	50	16	-20	-18	-6	4	16	-60	-60	-50	2	38	32	40	34	-20	42	36	22	-42	12	16	-10	-16	64	-6	58	4	96	44	30	2
2	-12	-24	36	-18	-14	2	-54	4	-14	-20	-28	0	-38	4	-12	-8	-20	26	52	-66	-12	-62	-26	26	16	48	14	-18	-38	34	0	-26	-2	-16	8	-22	36	12	4	-12	10	0	-12	-6	62	8	-6	-26	-6
-20	-10	-72	26	-4	-10	8	14	-38	2	2	38	-10	-10	24	-10	6	-58	104	-10	-22	6	12	10	12	74	22	-12	2	50	-44	2	8	104	-8	40	-32	-8	24	38	-40	-4	-8	-104	-2	40	8	-60	0	-62
108	0	-32	-32	6	0	148	-6	44	-6	40	-44	-14	8	6	-66	-44	-8	12	-66	126	-30	10	24	-16	14	-6	-4	-52	8	-2	16	36	-32	-10	38	-20	-46	-2	10	24	-46	46	16	92	16	-16	22	-16	38
46	8	-46	-24	-28	-44	-8	-42	-20	-12	6	52	-36	60	-20	-38	16	-46	0	-18	-44	42	-44	4	8	8	12	-10	-12	-24	12	18	-14	-32	-32	0	6	-14	0	-42	-12	-12	106	36	76	74	-8	-4	30	-8
-24	16	-12	44	-20	34	26	36	-4	-4	52	28	22	68	-30	-30	56	-12	-104	-10	-12	2	-6	4	-10	-20	-20	8	18	0	-2	40	16	20	-14	-18	22	28	-2	58	10	-8	-52	-4	90	36	12	-20	-2	36
2	60	8	-42	10	-2	-10	34	38	-8	10	14	-8	-22	16	6	0	-16	12	30	52	30	-22	-38	34	34	-42	-20	-26	-4	-18	40	62	18	-112	44	-38	58	-14	-6	-34	-4	54	-32	-98	-42	114	-4	-18	-8
-22	8	26	2	18	22	-4	-58	-16	-48	20	10	-28	4	4	68	-20	-24	26	42	10	10	-18	-6	-34	16	28	-12	-2	-130	-90	-42	6	50	60	6	-4	-42	-8	46	20	66	8	26	46	-50	58	-8	-2	-120
14	-22	-6	38	-56	-26	-32	-76	18	32	38	-14	-18	-22	-8	-32	8	4	20	36	20	-8	24	-20	-36	-18	28	-12	32	56	58	48	2	-14	68	-28	92	-44	-48	10	-36	44	-10	24	100	34	84	24	46	-22
8	-88	2	-12	44	44	-8	-14	4	-2	-18	10	-8	10	-2	0	10	12	4	-24	12	2	-24	-8	64	26	-8	24	64	16	10	6	-26	-2	-8	-4	4	-44	16	34	-16	-74	12	14	-40	30	-42	46	20	40
-16	2	-20	-24	-20	52	-70	-20	74	-8	0	-20	-6	-32	30	18	6	-6	2	-16	46	-4	8	-90	34	58	-6	0	12	-24	-4	-2	-28	-26	32	6	16	20	-50	-12	-18	14	-26	-46	0	-38	24	-8	-32	60
-12	6	-56	-56	6	20	16	26	4	12	-8	-16	-26	78	-18	22	32	22	-42	-48	0	34	4	36	28	-26	8	-52	18	2	-28	20	-58	36	6	-6	26	-24	76	6	22	12	26	-12	16	-2	46	-36	24	106
6	-12	-16	56	100	-28	-14	24	-8	-64	18	2	16	30	-36	10	-12	2	-4	-138	18	-6	64	-36	92	-4	56	28	-10	-82	-8	-30	38	-6	-62	22	26	-30	-2	0	130	-6	-14	68	-52	-32	16	18	18	-42
54	-30	60	-26	12	-2	-46	-8	14	6	64	20	2	4	12	12	18	10	-20	38	18	10	12	-24	62	0	-26	62	-46	-22	6	74	0	-38	28	-28	-58	-138	-64	10	4	-52	58	2	52	-22	28	-14	10	-44
10	-48	4	2	-76	-4	6	42	36	28	-28	-6	-72	30	-16	52	4	46	50	-36	16	-2	-6	-18	4	20	0	-68	76	-36	38	-4	70	-26	-32	10	34	30	18	-10	8	-6	-16	-78	-26	98	-20	-6	-18	38
-14	4	-20	4	-42	-8	-40	-8	14	44	46	44	-6	-38	86	4	-68	34	36	32	22	20	-18	42	0	-24	0	-24	-80	66	12	-8	-70	38	-10	70	4	14	70	24	-32	6	-50	-8	4	-6	-12	-44	4	28
20	0	-54	-14	60	-14	78	-50	94	8	24	4	4	22	-96	44	-48	10	-10	12	-14	-10	-2	-24	44	44	0	2	-8	50	10	-50	56	20	-6	-144	4	-40	-18	-46	8	-2	74	22	2	-22	22	-18	60	46
42	36	16	-2	-2	18	-8	-42	42	28	12	16	-32	-4	-68	-22	16	-36	8	16	-60	16	0	70	6	-20	42	-22	-38	34	66	4	-68	14	-42	10	-48	-14	12	-24	-14	-18	-14	2	38	-4	22	4	66	-22
-18	-4	14	8	8	-4	16	2	-8	34	-8	34	-16	88	64	10	-40	-32	-8	40	70	-50	18	12	-32	0	-38	-4	70	-2	-42	-6	20	86	-4	-36	-62	14	-18	10	34	-24	22	-16	-38	2	-82	-2	56	22
40	-16	44	-18	2	4	32	4	-16	16	0	42	14	-36	52	-8	2	-10	58	76	-24	30	10	-68	-4	-26	-78	14	112	34	-120	-62	18	30	-64	-16	50	40	-22	-14	-46	14	32	22	-42	-68	16	76	-72	42
-14	-18	76	-66	0	-112	-54	-62	-8	38	-12	-6	6	-30	-22	46	-70	-20	-16	34	-86	0	20	16	-12	-34	-12	22	-38	-10	-8	-16	12	90	-22	-16	-6	-30	-118	2	10	66	8	-10	0	-12	24	14	-32	2
-64	0	38	-20	-12	28	64	-38	-6	-80	0	34	-24	-6	2	30	-76	-14	-10	0	-4	2	18	4	30	-4	66	146	12	26	0	42	12	80	-22	-16	6	10	4	-16	-14	-24	18	72	-10	-28	-22	26	-4	80
8	-42	2	36	-2	-28	10	-74	-16	-8	-52	-22	4	-2	-34	-20	16	-50	14	6	-40	2	-4	14	42	10	-30	44	46	4	-22	58	24	-20	-14	-34	8	44	-14	20	-26	-12	-28	-20	-8	-30	-4	10	-10	42
-20	-32	-20	4	4	-32	6	38	-36	-8	12	10	-14	4	-46	42	8	52	16	-8	-130	40	50	84	-28	12	70	-60	-34	14	-34	-38	-32	-12	162	-18	-8	-82	14	-26	-4	-32	26	-16	42	-64	26	6	6	-34
-16	0	-22	54	-18	-6	46	46	-52	30	0	-30	56	-26	12	76	-68	-10	-46	-10	14	18	4	-36	26	-6	-42	24	-38	-8	56	-48	-46	16	24	12	-46	10	-20	-64	-34	-60	44	48	-12	32	64	26	-30	18
30	-38	4	24	-26	86	-22	48	-2	56	-12	48	62	-40	0	78	8	30	26	-30	-8	-50	16	-44	-28	-22	-40	56	42	-8	20	20	14	8	8	-90	4	-52	-24	30	20	-24	26	-42	-42	62	-32	-4	22	-6
-112	0	46	18	18	-28	6	100	-6	14	22	2	4	-30	40	10	-12	-44	-12	74	-50	-92	40	8	60	0	-34	-22	-10	-32	2	10	-6	18	40	26	0	34	8	-4	-10	-22	-20	22	20	-12	-32	18	-4	-42
34	8	-20	24	-14	8	-4	-6	-12	58	14	34	-12	-12	44	66	44	22	22	4	-16	16	2	-28	22	-18	12	-10	-10	6	-4	48	-86	2	50	12	6	60	0	-54	-2	14	40	52	16	-10	-30	38	8	2
28	10	44	-50	10	-4	42	0	38	-48	88	-34	-8	30	32	14	-36	-20	-46	58	-64	10	-4	0	-54	-14	46	30	-24	16	-32	24	-22	50	-64	-10	-2	52	8	-58	-74	-38	-6	62	14	90	16	16	-16	-32
-6	-8	6	-6	-4	-48	6	8	52	-42	-44	-8	10	6	4	-38	4	-2	-52	-34	-24	34	-22	-10	64	-12	-18	6	16	-20	-12	0	-28	8	-24	44	26	-30	-28	-32	-16	-10	40	-34	8	-20	-82	-30	-58	26
6	-4	-52	46	20	22	-22	-12	-36	-78	-30	-58	36	-26	48	12	-30	-22	16	-28	-40	-14	84	0	-2	12	-6	6	-16	6	-14	50	-8	-44	-2	2	10	-12	-12	102	34	-4	18	-10	16	24	6	70	0	10
-18	-26	-10	-32	2	30	-56	-16	32	-16	-84	-118	6	12	-28	-36	20	18	-32	46	40	-4	-44	22	44	4	-10	-48	0	32	24	118	64	38	-54	30	32	42	24	-30	36	-26	4	-6	50	-128	0	-10	2	6
64	28	-8	-74	-86	12	0	90	-26	32	16	-10	26	-4	-16	8	-22	-4	-46	-26	-8	-14	68	-12	34	28	92	6	-10	-4	-8	2	-44	26	16	4	-12	10	22	-8	-14	-24	10	-56	18	-10	-52	28	8	-40
14	-28	-32	-22	46	10	-22	-20	-32	-22	-108	4	24	38	70	-2	-20	22	16	-14	8	10	-48	104	40	64	46	-50	0	18	28	-88	24	14	116	-86	-36	38	-4	20	-4	26	92	-22	-54	6	24	-98	28	2
12	-64	2	-2	136	-4	24	-22	-8	40	30	20	-42	-32	-12	16	32	6	58	-46	26	-20	-2	-14	28	-22	-30	-14	6	46	12	54	56	16	-34	-24	-46	-66	-14	6	-52	52	42	-2	-86	-30	94	42	12	104
54	30	-8	36	-26	4	-6	-34	-20	14	0	48	92	-44	-36	38	14	78	-36	-56	10	74	8	0	-8	40	-4	-18	14	-22	48	-46	26	40	-46	-36	22	42	-50	-16	-2	-20	-2	88	26	-2	28	10	24	16
46	-12	-8	-74	20	-28	-32	6	16	22	42	56	-2	34	2	22	-10	4	0	40	-30	-34	-44	24	-36	22	2	-124	4	-4	24	2	2	-20	64	34	8	6	-40	40	68	-52	-24	42	-32	-74	-46	30	14	70
-22	-20	-12	-28	-118	-12	0	36	22	6	-12	42	24	20	-22	24	-34	22	-58	24	4	16	20	-94	12	-22	-78	-12	-74	26	-20	18	26	10	-20	-6	4	-2	60	10	22	80	-24	2	-26	-8	-90	22	2	-16
-8	96	-14	-68	-22	-10	-26	-16	0	-22	18	-6	-56	-8	-26	-28	44	28	-30	-60	18	32	-34	-26	-4	-4	-8	8	-40	-8	-54	-16	-2	-20	-22	20	-4	68	20	42	-2	-54	-52	-2	44	0	2	0	-10	-30
36	-48	-2	2	-30	-16	22	-26	18	-92	32	-10	-12	12	42	52	38	0	0	-66	-2	16	22	30	-2	54	-126	-102	6	-10	46	10	-6	-16	16	-6	0	-22	4	18	30	36	12	-70	46	38	10	-12	-6	-10
-22	-30	6	44	54	-40	14	22	-12	30	-72	-80	-102	40	-16	10	-4	-2	52	44	10	-20	8	8	-8	114	76	6	-100	-40	18	18	-56	20	-8	48	72	82	0	14	-24	40	-60	44	4	-6	4	34	-66	8
-32	-12	-14	2	14	32	-12	58	8	-32	0	2	-88	-52	2	-58	-46	18	2	64	8	2	-38	36	6	42	-148	24	-62	40	12	78	30	14	-50	12	32	14	6	-4	-8	-30	-2	-64	-16	-4	42	-2	-26	-36
48	-24	-56	-6	-26	16	-24	-22	60	14	-56	0	18	0	32	20	-12	12	4	-44	4	46	-36	-4	98	4	18	2	0	16	10	26	12	-18	-66	-14	-2	-26	-6	-26	-22	-4	10	82	-32	-56	-8	8	-40	70
-34	62	-28	-46	-74	66	84	-6	2	36	-40	6	-38	-26	66	18	-90	-2	-16	44	16	-4	-2	-28	-20	-20	10	-4	-96	-42	28	-46	0	58	66	18	-8	18	32	6	42	132	-4	12	12	-16	26	-4	-12	-20
42	-2	-42	-70	0	-18	62	-36	2	10	-32	46	0	54	-34	-32	6	-2	20	36	24	30	-6	-110	-14	-6	-48	6	28	4	-44	42	-28	-50	0	-8	46	16	-14	-16	60	22	-2	-82	28	-20	36	12	-80	-56
30	14	-64	-126	-28	-8	-10	-8	16	82	12	36	-44	-30	-6	6	-14	-26	0	-38	32	-98	40	-6	10	-20	0	-4	-42	0	6	14	-32	-8	-40	-2	42	-20	-22	-6	-24	-16	48	10	-16	16	-72	-64	-6	-24
-28	-32	40	-4	16	24	-44	40	-56	76	78	140	8	-38	80	26	6	-66	18	36	4	-44	56	26	44	20	-30	-44	4	16	-16	10	60	-4	70	-10	-6	-20	42	-30	-2	34	4	-22	-24	18	20	118	-56	0
14	-4	30	-8	-26	78	-22	-16	10	58	20	-12	18	-6	0	18	-22	30	-34	-24	60	14	-30	-30	0	4	0	38	0	-4	-50	104	18	20	2	-6	-68	-38	-2	-4	-22	24	62	16	12	4	52	16	-8	-2
52	-60	20	-8	-2	16	-8	24	60	0	34	-10	-16	20	-12	26	-6	76	-14	68	78	-28	64	24	-20	-2	-8	34	24	28	-4	2	-28	66	-34	-32	-66	32	12	2	18	-4	-20	-22	16	20	-116	18	34	10
8	0	-4	40	32	0	-50	-30	-18	24	-8	60	-18	50	-56	-16	0	-6	20	-18	-6	16	48	-78	14	-8	48	-40	48	6	-42	-48	102	-22	62	52	-4	62	-8	4	-22	-30	2	-56	-24	30	-38	18	52	14
12	54	54	40	-36	26	20	-4	36	-84	-24	-40	-14	44	-30	26	-34	0	-24	50	-10	-24	-4	-32	-6	-22	-8	-24	-6	-16	-52	-2	2	-4	-74	12	-54	20	32	86	66	-70	28	26	88	6	8	-18	78	24
36	48	-6	2	50	10	46	-30	52	22	-4	60	-6	-8	8	24	2	-24	2	48	-48	-4	6	74	-42	-26	-136	30	-26	8	6	-12	-8	-18	6	-10	-2	-12	-32	4	0	-16	-18	-34	-56	-10	-64	-38	8	4
-34	28	-20	52	6	26	-8	4	-8	92	30	14	-14	64	122	-64	-126	32	38	2	46	0	-2	22	28	160	20	-2	-22	-8	0	38	54	20	10	22	-10	-32	-14	-64	42	-8	54	44	-6	10	26	-38	16	28
-8	-2	18	-24	-96	10	-6	-14	64	0	-64	-4	-12	6	-38	-30	8	-50	-6	-40	-12	-30	-4	0	8	-36	32	-60	-28	46	-20	-6	2	-62	-44	44	8	-44	104	-24	-18	48	-6	34	-28	-62	2	2	-8	-30
-6	-10	8	-56	-6	10	26	-64	-28	-50	26	-30	-12	-34	-44	32	20	-6	-6	40	-46	-22	-48	-130	62	20	-56	-2	28	44	4	2	24	-2	-2	20	52	-64	10	-2	34	-34	64	2	12	-22	30	-56	-10	16
-8	-22	-22	2	-16	-8	46	-76	-30	4	-62	18	-32	4	16	-8	-24	32	-20	-16	18	-2	-18	-26	10	50	-4	-2	0	24	0	6	-8	-36	-20	28	6	-6	-56	38	4	48	-8	28	-18	-4	6	36	58	-2
8	0	26	16	-60	6	-48	32	-2	-6	-48	-20	-16	2	0	-2	4	48	4	-22	16	-18	24	-24	20	32	108	-78	28	32	-16	-118	-10	12	24	-50	24	-42	14	14	-20	6	56	-12	-72	60	-26	-44	-42	8
-54	-34	26	-38	-8	-18	4	34	10	-48	6	-4	8	10	76	2	-4	-80	18	-6	40	14	10	46	-62	8	-54	2	-58	14	8	22	78	46	62	28	60	-30	66	-2	-2	36	-24	34	2	-44	58	12	10	-2
38	-2	10	-12	2	-20	-28	-28	4	26	62	-28	30	-20	-16	20	26	-6	-8	8	-4	-12	4	34	-38	6	-50	-10	-44	6	66	20	18	16	40	4	22	82	-10	36	-10	-16	160	-18	6	4	42	-14	-44	20
34	-10	-46	-12	-26	14	4	-34	60	-56	8	42	18	14	-36	-4	12	-38	66	38	18	-44	-32	-12	2	18	-28	-20	6	-26	2	4	10	-18	-6	74	60	-74	24	-18	-18	10	-18	-20	-8	50	12	-56	-26	-50
-40	16	-98	-26	-2	-4	-18	16	-26	-14	-24	-68	16	6	30	-114	26	4	36	-12	46	-48	62	-48	-6	-12	108	0	-8	-10	62	-80	18	-10	10	-16	-4	-12	38	-28	-22	58	-18	-16	-20	-16	10	-36	-6	-10
-26	-32	34	-76	4	-14	-6	-26	-10	-66	-40	38	0	-30	18	42	-62	64	30	-44	32	64	2	52	-48	-40	8	8	46	-14	0	-36	16	-46	78	6	4	-60	-54	86	-92	18	30	-92	24	-12	-4	70	12	6
6	32	10	-2	-14	10	18	-34	-44	-2	8	-16	-70	-6	-40	-130	0	-16	-16	8	38	-30	32	-22	4	58	2	-28	66	12	-20	-100	16	-26	36	20	-32	-12	-28	-58	-10	86	-62	20	-16	-10	24	-4	12	-26
-38	28	44	32	22	16	-30	48	-30	4	-2	52	-28	-6	28	22	-22	-6	-34	-24	-72	-22	62	-6	4	-4	-24	-20	38	34	4	-28	-42	10	-26	8	70	-62	28	20	20	28	-82	114	-74	12	10	-32	8	94
10	124	-16	12	4	-62	70	2	12	4	18	-12	-28	22	-14	-12	-26	20	8	-80	8	-32	-34	48	-32	-24	-14	8	-42	6	2	-18	0	26	2	-14	-20	54	40	30	56	58	12	-16	-12	-188	-26	-2	-18	-18
38	-32	-2	-20	4	-36	-10	12	-20	-52	-18	8	-16	-18	10	-8	-20	6	30	38	28	8	28	16	-28	88	30	-10	20	-46	20	-18	46	-26	4	50	24	-54	-6	6	18	24	-58	-40	-104	-16	34	-18	54	-102
0	82	-2	-54	-110	-10	-18	22	38	-36	-16	48	6	-68	12	52	54	-68	-24	-46	-20	74	18	30	-6	-10	-42	-54	8	4	68	18	-2	-22	-8	44	34	54	-38	-12	6	-4	-8	22	8	36	4	-2	-10	18
10	0	34	-8	-8	10	4	42	-36	24	-4	20	40	4	12	-4	34	34	68	4	48	-10	4	-12	34	10	24	14	-52	12	-56	10	-62	26	-30	48	14	-26	32	28	104	46	-12	20	14	2	-4	8	-8	50
2	-2	16	-6	-54	26	24	-14	14	-8	12	14	46	-16	-4	54	0	-44	20	8	8	18	22	10	-24	-6	-10	-34	-2	76	20	122	34	46	28	42	68	-62	-56	66	84	26	46	30	74	86	86	6	-20	8
-8	4	-14	-16	-42	0	-72	28	18	42	-18	10	16	-8	-4	86	32	-22	10	-22	22	0	6	26	-58	-52	36	2	-62	-26	62	-36	-40	8	106	-16	10	2	24	-10	4	2	-58	12	30	90	38	-34	56	-56
42	-10	16	16	-8	-12	26	-32	62	-22	-48	-2	10	14	22	52	-10	10	-4	-8	-20	28	2	-14	16	-56	-48	62	4	-4	20	-14	-10	148	-24	42	28	4	20	-18	-14	30	-32	-56	-8	30	4	-16	-4	60
20	104	-20	60	6	8	-6	24	-8	-6	-18	-30	42	-6	2	24	-28	-10	-42	28	44	34	4	10	-4	-4	4	68	14	-86	-6	-36	28	2	-16	-32	70	14	14	12	22	28	24	-28	-24	-70	58	14	24	50
-52	-16	20	10	-6	-50	46	12	10	12	4	0	-20	40	4	-72	-28	28	-34	-20	24	12	-22	-46	-38	36	46	42	32	6	4	-6	22	16	-12	56	-26	-6	-22	-10	98	-14	-18	6	-28	-50	8	-52	16	-16
8	-2	54	-4	-6	22	-32	6	-44	0	22	-8	-14	42	-32	26	-40	32	-48	-112	44	-54	-2	-4	-14	4	36	-20	-8	-18	16	-16	40	30	-36	-40	-34	-2	34	6	26	-8	4	94	26	-10	16	4	-24	56
14	22	0	-26	-26	-4	6	12	80	56	32	-36	2	30	4	-14	62	-42	4	0	-4	48	20	4	20	-34	6	26	36	72	6	-76	16	0	4	4	12	0	-30	-12	16	-46	-42	22	-36	-16	-2	2	-8	4
18	32	12	-16	-8	-36	38	0	-28	0	-6	8	-54	-20	14	-20	20	-24	-22	-8	-18	58	0	32	36	28	48	-8	-4	36	32	-10	36	0	12	28	-40	16	-4	18	-18	-40	-14	8	-68	-2	46	100	32	-4
0	18	-6	-58	-18	-8	4	2	30	-36	-4	18	32	16	68	-62	-10	32	-2	-32	-72	-88	-54	60	42	-20	28	-12	-52	46	6	18	60	0	-6	12	0	-28	34	-24	22	24	-40	44	26	-44	-16	22	-22	-28
-10	-2	-18	28	-22	-8	18	0	18	6	6	-14	-8	-26	0	-20	-100	8	-6	24	-2	8	24	-2	-8	-16	-6	-10	74	52	-70	-14	18	-4	-12	-6	12	-20	-42	-12	-56	68	-60	-14	24	4	-6	8	14	24
-2	-8	4	16	10	-16	-8	-24	54	-28	-74	-4	4	48	-8	16	-32	-18	-40	10	10	6	-16	2	-20	88	-2	-6	36	-58	-10	38	16	14	4	42	0	42	-62	-6	10	-12	28	-8	-92	52	-12	-30	12	46
10	14	0	4	28	-16	46	-16	-18	-48	-12	16	-12	-14	12	0	-4	-8	6	18	22	-44	12	78	44	14	8	-20	80	10	-66	-18	-40	-28	-26	92	-28	-34	-6	34	84	-2	-10	84	22	-10	-28	-36	4	-64
-26	-18	-30	52	6	-22	4	-4	-32	16	-2	-10	-10	-54	-28	-2	-50	70	38	-30	64	20	-26	16	-12	8	-14	-26	2	-2	-18	0	10	26	34	-14	-92	10	-18	-4	-18	30	-34	-4	38	-6	-12	78	-8	22
-6	20	12	-48	-28	22	-28	38	-8	-54	12	4	-6	-2	-20	70	0	-10	-20	-50	26	-14	116	28	60	-20	-4	-6	-72	-20	-38	-4	-24	-42	-28	50	58	-16	50	4	-46	38	64	24	78	-28	4	14	-94	-12
-46	-28	-12	30	14	-52	8	-12	50	-38	-28	18	-12	0	-30	36	16	-42	-34	32	10	2	32	-18	-14	-32	22	-20	-12	6	-14	26	12	2	28	-2	-36	52	14	-20	44	52	-2	-86	20	28	24	36	32	4
-88	-24	30	-30	26	-4	-44	0	8	-64	78	-50	6	-26	-28	-56	-18	12	-4	4	18	14	-18	60	12	-52	34	12	-42	-14	12	42	6	-6	58	40	62	-2	24	14	96	-14	-2	0	-8	20	-30	24	-6	-10
-54	-6	4	56	8	60	-70	0	-36	-28	-8	0	76	22	-64	-10	-28	0	6	36	12	-32	22	38	106	-66	8	-34	-134	-178	18	-40	40	38	-78	18	-48	-62	48	6	14	-76	78	32	22	-58	-28	18	-36	0
-26	-20	40	16	38	-36	20	-14	8	38	0	98	-42	66	-12	36	124	54	24	-8	-48	-68	8	-14	-2	-82	56	26	-8	-10	-26	-6	-4	-50	-168	28	36	-28	-26	20	-8	54	-2	8	-2	26	10	32	94	-12
-16	18	12	-42	-2	22	-28	-14	-62	78	-14	-52	2	-18	4	60	32	18	22	20	-68	0	0	-30	68	46	6	-80	-2	-20	-10	-32	-28	16	102	-58	-22	8	10	-36	30	42	-6	40	10	-6	32	28	34	-74
20	0	14	2	16	-58	8	-6	10	-26	14	90	-52	-16	-22	-26	62	0	-20	-10	20	-10	38	-6	12	-16	-4	46	32	24	12	158	58	-2	6	46	8	-24	18	-20	18	32	-12	34	-6	46	12	-26	40	-4
-68	-4	-8	-12	10	8	-10	-4	-44	74	-10	10	54	-62	-22	-20	26	32	16	-34	32	-34	-2	-26	-16	14	-24	4	52	44	4	-12	12	32	-62	-14	24	-86	-30	-42	66	-8	-24	30	-28	-10	6	22	-56	-36
40	-2	-60	-24	22	30	8	-16	-58	4	24	28	46	22	8	-28	-10	-30	8	4	14	20	-8	-34	-96	18	6	-4	-12	-4	18	-24	38	-58	-14	10	2	-32	18	-6	-4	2	-56	50	-12	6	6	6	6	-2
42	50	6	18	66	14	0	-80	26	52	48	48	16	10	-94	-4	-10	4	20	-56	-36	100	-70	8	0	-14	-14	22	0	18	14	28	-30	30	-16	42	16	16	-10	-64	-46	-18	-32	-12	-4	14	-48	4	-10	-44
-50	78	-4	20	20	-36	-44	-70	-32	-50	52	16	0	-6	28	-64	-40	-44	2	4	-28	-2	-106	40	-40	-50	2	-20	-56	22	0	-16	-4	44	20	-92	-66	2	-6	18	-24	28	46	24	-2	22	-16	-2	-22	-20
-42	-70	54	-24	18	54	-28	4	36	38	70	16	-22	16	78	30	-18	-10	-2	-16	10	16	36	2	-26	24	-20	-42	36	56	18	-34	4	26	18	-32	4	36	116	-20	16	38	-2	-18	24	-42	52	60	-54	-24
-32	-4	-40	-2	-78	28	30	18	54	-82	-2	-6	34	-12	-12	38	66	-98	-2	-22	-44	-8	-34	22	-18	-2	-56	-28	-28	0	36	122	-16	8	20	2	-42	86	-22	52	-6	-72	16	26	-66	-4	18	-46	-96	-24
24	-14	36	-6	28	2	-54	-8	-24	6	-6	-64	-66	14	24	-2	50	-12	6	-58	-90	-2	6	-8	-10	8	-10	64	24	-4	42	-6	76	-24	-20	-28	30	28	12	6	-12	128	6	-52	24	20	22	62	-16	-6
46	30	-40	-12	-20	42	-12	-46	-34	28	-18	44	38	14	0	10	-38	-40	-54	18	-50	74	10	20	2	-2	-8	30	-46	-8	14	-74	6	-10	-44	6	48	-8	18	82	24	66	76	-54	-34	24	0	30	-32	-6
-16	26	-6	20	-2	6	-18	-24	-2	34	-60	-18	-42	-22	-6	-64	-12	16	-22	-10	-6	36	14	-60	-18	-32	4	-6	8	-24	6	-72	-60	30	28	6	-70	-14	-20	-26	-4	-30	28	-22	-4	-8	16	28	-10	38
-54	-48	-38	-4	-30	-18	-24	68	-66	12	2	18	2	6	8	4	16	38	-194	-14	-8	-94	54	4	-8	-20	18	26	12	4	46	46	-38	-6	-22	-14	28	4	4	-2	4	22	10	2	36	-10	-54	0	20	-12
86	30	-20	32	-20	-22	60	-22	-6	14	24	2	16	-4	66	-32	16	-12	-26	30	-44	30	70	24	-34	-50	-42	20	0	-36	54	66	4	-24	0	16	28	48	14	26	-38	-8	18	42	-78	-2	10	-30	-82	150
8	-8	-8	30	-38	-16	14	-12	42	30	-38	-20	-12	-30	-140	-80	68	22	-10	-68	-26	-10	-20	26	20	-6	-8	-16	32	-2	8	12	-8	-24	22	6	10	16	-64	50	-12	-26	-62	16	2	-10	84	28	18	24
-10	24	-6	10	-34	14	-90	54	-16	12	-18	-18	28	72	18	18	14	86	-34	22	28	-46	22	-14	4	64	14	10	62	54	-122	58	-12	6	14	34	70	8	-10	26	40	-10	-42	-16	-72	-44	0	-32	-36	-6
24	18	18	20	16	4	4	26	-14	-4	8	0	16	32	-4	-86	-18	-2	-16	38	8	-30	-6	12	38	-102	-26	4	-36	14	32	-34	38	-4	32	-60	6	-70	18	48	-16	18	-16	54	32	12	8	4	-40	30
-20	8	50	40	22	28	-26	50	-36	20	14	36	26	44	-44	42	-16	14	-14	30	10	34	-28	-18	32	-36	-8	14	-10	-48	40	14	52	-62	0	14	-22	100	32	22	2	32	60	82	8	54	8	-18	-6	30
88	10	58	32	-44	-28	-36	-24	4	12	-24	-8	18	16	12	-16	-56	-22	-6	10	-6	-8	30	-74	34	2	74	-10	24	10	-16	4	-154	-22	48	10	-20	12	-2	10	-18	78	-44	38	-10	26	-24	-18	6	-2
6	-2	12	-10	-10	12	-8	-26	-22	46	-46	20	2	18	0	10	-30	20	-6	-22	-22	-14	14	-6	-20	-48	-14	14	-16	50	-6	-30	12	12	-42	-62	-34	-76	6	-26	-2	-10	-54	-60	-14	24	2	30	34	-2
42	-6	-46	4	12	-70	-20	-30	-72	22	-10	50	0	2	-52	-6	6	-6	16	-16	0	-34	-12	-18	20	-10	-4	-54	-20	14	0	-10	58	26	-32	-14	22	-18	-30	50	38	32	-64	8	2	2	-10	60	-34	32
6	-6	-6	-8	-58	-4	-10	-6	-24	2	30	6	-18	-52	34	28	-10	8	12	58	-8	14	-10	-12	-16	-26	52	-10	52	-40	26	-10	-54	-34	-6	-52	10	-10	-32	4	4	-8	-46	48	-12	-104	-8	-54	48	42
10	30	-12	2	32	50	12	24	-16	-6	-4	-32	-76	32	-54	2	40	-20	-56	24	-78	-18	16	16	6	-2	0	2	-32	28	-6	-100	-36	-72	-56	-20	80	-20	32	-124	14	-38	-40	-8	18	-8	-26	28	-6	100
30	-20	-32	14	4	4	-22	24	38	-14	26	-72	-12	18	-12	-24	-18	-56	-50	-16	18	-84	2	86	-22	-20	22	2	16	0	10	-16	-12	62	8	8	50	-76	-24	16	-62	-34	-40	-24	-22	32	8	-112	-18	38
0	22	-26	-40	6	-56	44	20	-2	-8	-52	0	12	8	-84	-44	28	26	-12	20	66	78	12	30	-134	6	-104	12	-6	-70	-10	-28	-2	0	18	-4	14	-16	-36	46	18	-4	50	28	-24	26	-68	16	54	2
-56	50	12	88	14	-46	24	14	78	-18	36	20	-12	0	24	10	-2	-8	-16	22	-28	-18	20	20	80	-60	22	-26	-60	68	2	8	-14	28	-44	-90	-28	-58	-18	26	34	-8	-82	-12	26	-32	52	40	76	58
12	84	-6	44	50	50	-10	4	26	-58	-30	-30	28	-10	-14	-16	14	-40	16	12	8	12	-52	-46	-26	38	-10	10	-20	-64	4	-22	34	0	118	-12	14	0	34	2	38	-6	-40	10	-34	14	58	-74	-68	-10
6	40	-30	22	-26	-4	-26	42	38	34	-30	-10	-4	-24	8	-4	-8	18	14	32	-2	32	6	78	72	10	144	-22	-2	-20	-26	20	-18	-30	54	20	-24	-10	22	-62	50	-10	22	-4	0	8	-76	-16	-36	26
4	60	16	-60	-20	26	-14	-4	-20	12	0	-2	-36	-14	-56	16	-22	12	14	-52	-80	-12	8	20	4	-54	10	34	26	-38	32	-50	-36	-22	8	-40	-8	-28	-12	-20	58	10	-2	-20	-4	-158	32	4	-20	-12
-20	90	2	8	-16	-20	4	-14	4	-36	6	6	-20	-102	8	6	62	28	-4	4	14	82	34	-14	-36	42	-6	-30	32	-14	-16	38	-16	40	-8	-96	-22	28	-22	-86	98	94	-12	38	-58	6	2	-92	-12	20
20	14	-54	-8	28	16	-176	-32	4	-16	-4	50	30	-62	-6	8	46	32	56	-54	-32	-14	16	-12	68	2	8	-6	16	68	20	68	-14	16	14	64	-44	66	56	12	-58	4	36	62	-28	-46	-52	16	116	4
-24	8	-60	34	-18	-30	-22	0	4	-32	-4	44	18	-4	-42	-68	-40	-28	14	62	80	-16	-6	-26	0	52	12	-30	-12	-6	12	-4	-26	-4	-6	-12	50	18	-42	14	-124	8	-14	10	66	-4	18	-26	-46	12
18	10	-10	4	54	-2	46	-12	22	0	-24	10	58	8	2	20	14	32	-22	4	6	86	6	32	-84	0	126	34	2	-30	16	12	16	-50	-38	-14	-20	-8	-22	-28	26	-32	-38	-2	-4	4	-22	-4	0	64
-28	8	-22	34	-48	88	10	28	-18	-2	-10	64	20	-60	0	-10	-28	40	106	28	-142	-20	32	-2	72	36	52	-76	-26	0	-20	-22	24	-36	90	78	52	26	44	-68	24	-18	42	26	-30	-74	62	-10	20	-60
-18	4	6	20	20	-6	-8	30	-12	16	-12	8	-2	-24	-96	36	12	-14	20	44	-116	-6	-34	46	0	-92	2	-2	-80	30	-6	28	-26	-48	-34	2	28	-8	-2	-32	-4	8	-24	-60	-118	-88	-46	16	-36	38
-26	-26	-60	-20	24	24	-38	-26	0	16	76	0	-36	-24	-20	40	-30	-50	-42	-40	-20	-20	-24	-38	-20	-20	-84	-24	-26	30	-30	-36	-24	8	-50	-2	84	-36	14	-16	80	-84	52	36	-100	-6	-18	-4	60	44
4	14	-28	10	14	8	6	14	4	-42	10	0	-118	-34	32	-6	-66	80	-6	-70	6	26	8	-16	30	58	-22	-36	-40	18	-2	-32	0	0	-6	64	-2	52	-6	0	8	-2	48	-14	14	26	10	-2	-16	14
20	16	2	-14	-44	-38	20	26	10	32	-14	74	-14	14	22	48	-10	26	4	-60	6	-30	36	-10	-20	132	-8	30	18	18	-60	-36	28	-14	-40	-50	-156	-46	-40	18	12	-24	-26	-8	-28	-28	16	-8	-28	-22
40	-74	0	-6	46	32	22	4	-8	0	30	-6	8	38	22	26	-12	26	52	-54	0	6	22	14	-10	20	0	-40	-2	60	-70	56	-32	4	-12	24	6	12	-10	-36	30	68	10	-4	36	-78	36	32	26	-24
10	-22	-38	20	-34	-18	52	-8	-8	-18	6	-52	22	38	-10	4	-28	52	-22	46	6	-10	30	18	-20	-30	10	30	40	-34	-14	56	6	22	48	0	36	32	32	-16	16	20	-76	-12	-8	30	16	-6	14	-42
14	-26	88	44	98	18	-30	44	-2	-4	26	24	14	-8	-66	6	24	12	2	-10	-4	4	8	46	-58	0	38	28	8	4	-4	-2	56	14	-84	20	22	-6	-80	-82	4	-16	6	16	-58	-36	32	-10	-8	70
34	14	-32	0	-6	-102	-30	12	-20	70	58	8	30	-50	-14	-6	-22	-8	56	38	38	68	-26	-20	-24	48	-44	-2	14	-4	34	-30	-42	14	14	50	14	-2	62	30	-80	26	10	70	8	-78	-56	-80	4	28
-44	-12	-34	-36	-70	16	-4	12	-18	-34	-62	2	4	16	-10	-10	-16	-20	58	-52	-10	6	-8	94	-30	-10	10	-14	-30	-24	10	-8	8	8	14	-4	-28	-6	16	-20	-54	24	0	4	8	34	-54	-28	26	-54
54	-26	-56	-62	-18	40	32	28	-2	-4	4	-62	40	-20	-30	6	-72	56	6	30	46	-144	12	22	-68	2	-64	76	84	20	-36	16	-36	-28	-4	-12	-12	54	8	-6	4	-6	14	48	48	-106	-32	12	28	24
8	-18	30	20	26	12	36	4	18	-20	6	14	12	-6	58	14	50	16	-2	-16	22	-2	-48	22	20	4	2	0	22	-14	22	-2	2	46	-24	60	30	44	-10	-10	-4	6	-2	-10	30	-42	-42	6	6	-4
2	4	-4	20	-8	-12	-92	-10	-52	24	-12	-12	8	46	-26	2	12	0	8	-2	20	6	-34	-72	-6	-18	-16	-2	-4	22	0	2	4	-34	-2	-40	14	88	-20	48	-32	32	-6	16	12	12	-6	-22	-14	42
-2	-24	4	10	38	-26	-14	-24	6	-54	2	8	36	-12	-72	-22	-24	-72	-70	-46	70	28	-20	-18	18	8	-10	8	-2	-106	-72	-14	-60	-62	-12	-30	-14	16	-14	2	16	6	22	-32	18	-12	-4	-86	30	0
-38	30	-40	-4	-14	22	-18	-4	10	-18	6	-18	-54	28	-12	-22	46	26	42	8	-4	20	0	-8	32	34	8	40	34	86	-22	38	8	56	8	-38	40	16	8	58	14	22	20	142	-6	-28	22	50	14	14
-18	-22	18	20	10	24	-16	-30	-6	-2	-2	20	12	12	-14	-24	-18	16	28	-92	-24	24	4	12	-180	58	-14	4	42	20	36	14	28	4	-28	12	28	-12	-16	12	-54	40	-2	-18	62	44	-32	-4	96	-36
-20	-18	34	-54	42	-62	-40	62	-26	-30	-20	-14	-76	26	-4	6	-4	8	6	62	-50	-24	0	8	0	-10	-6	20	-26	40	-46	2	-74	8	-58	-16	-28	10	-44	-6	0	-14	58	-2	-14	-26	8	-10	46	-8
18	-2	24	66	2	-6	0	8	-20	-20	-56	4	4	-4	-10	-22	-34	-16	-54	-10	12	-28	-14	-6	-2	-38	8	0	-42	18	-78	14	-16	8	-40	8	-10	14	-48	16	-78	52	-10	-6	-18	64	8	-18	-22	32
-24	0	4	114	-6	4	-6	14	56	-30	0	-56	-2	4	-50	-16	-16	22	-18	-6	-32	-14	46	34	8	76	0	40	-12	-16	-78	-38	46	14	-60	32	2	30	-6	38	-74	-24	50	30	-6	-4	-30	-26	14	-24
-2	-18	14	-32	-62	-24	-42	-32	-4	6	12	-22	10	-14	-64	-4	-106	8	-22	-20	-36	16	32	-24	-4	14	22	50	-26	26	-44	-6	4	2	42	0	10	-22	36	-58	-30	16	-18	-12	20	-12	46	40	20	-2
-28	8	78	-12	-8	-16	24	6	-18	-18	-16	20	26	-26	-74	-26	4	22	-46	-16	72	-18	2	-46	-20	-6	42	-150	0	-54	88	32	32	-6	-20	-84	2	2	-12	-28	34	-4	-76	-46	-24	14	-18	-26	26	72
24	-8	-24	20	-4	-4	60	-4	-2	54	26	-52	-78	44	-68	20	-18	-62	22	-8	-22	22	24	8	32	-46	-40	2	-54	62	2	-16	-32	-52	26	28	12	-58	-16	34	-4	10	6	34	-54	-98	104	10	-14	-14
24	6	18	-6	-72	-2	-64	-30	18	-14	-24	-14	2	26	18	-6	22	34	-14	86	16	92	-32	4	-4	20	60	4	48	-44	-4	-112	-4	-18	60	-26	8	20	-30	18	-46	2	-60	-32	-18	-44	48	-34	66	6
34	4	48	18	-30	26	-16	-42	12	28	-36	28	-92	46	0	102	-56	26	-40	88	40	-40	-10	46	54	52	8	56	6	-12	4	-10	-44	20	-18	-52	28	80	-2	-10	0	10	-10	66	-8	22	0	14	-94	18
-52	0	34	24	-28	26	0	-6	22	-40	-6	20	24	16	-16	32	32	10	16	-54	60	-8	-30	-34	-34	24	-22	6	50	-4	-8	14	70	-54	4	-42	-18	-20	-16	20	42	0	18	-52	64	12	26	30	18	34
20	22	-34	2	-20	24	-68	-2	-26	30	-18	-78	-94	-4	6	0	36	4	8	-52	-14	-8	-12	20	32	-8	6	-8	-6	2	-22	14	-2	-98	-4	-28	16	32	-22	10	12	20	28	-50	30	54	0	-20	-64	0
-50	16	-28	-82	-56	-8	-22	4	10	18	-24	2	-30	58	10	-4	18	-24	60	-46	-10	-32	46	52	26	4	-66	14	-104	-30	8	12	-4	6	-18	6	32	8	-2	-12	28	12	20	-26	-14	32	-30	16	28	6
44	-20	50	-18	10	-38	-40	18	22	-8	-30	10	54	52	40	-72	-24	84	10	6	42	14	-34	6	46	-16	2	10	-76	0	-58	-68	72	24	2	-10	-38	0	8	4	-28	8	0	48	-4	-26	0	4	10	48
40	8	52	16	-58	-22	-30	6	-8	-24	14	-10	4	-8	-12	24	0	6	4	54	-38	40	58	32	40	78	-30	22	6	20	42	80	2	58	64	-4	-54	-24	-36	-12	-46	42	-86	58	0	12	-56	-44	4	54
32	6	16	-10	18	12	4	28	-20	12	-6	-16	0	16	8	-54	22	58	-16	8	-2	-6	22	-56	-18	28	74	42	34	-2	20	38	76	-60	-16	68	62	2	18	26	-10	-50	-108	22	44	18	-6	-16	-34	2
30	-4	32	86	-50	36	-16	-2	38	24	8	-50	30	14	-50	-4	66	8	52	-74	26	-14	56	-82	-66	38	-12	-20	-56	-28	-20	12	-48	-14	24	-4	-10	-6	-18	-76	-22	6	-4	-8	24	20	-44	20	-14	94
-6	82	-26	20	-64	18	8	-38	-18	-52	36	58	10	14	-24	-32	36	46	6	-40	-82	10	-48	-6	-8	-22	2	-20	-64	-2	12	26	42	-16	34	-50	-16	-6	-14	54	-58	-52	82	-40	24	-38	10	48	-30	54
-58	0	-10	2	-40	0	2	-58	2	-4	-20	-14	-92	-30	2	70	4	90	-34	28	-4	16	42	-18	-42	-8	20	16	16	-20	-6	0	32	0	38	58	-4	30	66	-10	2	-2	96	-10	26	26	-32	-26	2	-40
118	-22	8	40	-74	-28	14	14	-30	82	6	0	20	-4	-40	14	-6	-10	-6	-18	0	-10	-6	34	0	-14	36	-80	-56	16	-56	-8	-26	0	32	-10	-4	30	-48	-60	16	-10	32	2	68	-12	38	10	38	66
-10	-18	-8	122	36	8	10	14	-116	12	24	-24	-16	98	10	32	20	-4	26	4	-60	10	-36	28	-2	16	-6	4	4	56	-82	-6	-34	20	26	4	-30	54	-48	-28	22	30	10	2	-12	18	-8	32	42	-12
6	18	16	26	30	-30	10	2	-30	46	-18	-6	24	-6	-4	-2	-6	22	-8	4	-10	-12	-18	118	-24	62	10	22	32	-26	72	-52	-6	-44	62	-28	-14	-24	6	52	-6	-82	24	14	-72	-12	28	18	34	-32
2	-6	0	32	-46	8	22	20	-8	62	16	24	60	-36	8	46	-18	-4	10	-14	-26	46	0	-38	-54	-26	56	0	8	-54	-8	-48	-4	-8	-42	-112	0	14	6	2	-54	-36	38	30	-24	-26	-4	12	-6	20
6	-26	8	-34	-18	84	108	-66	4	-44	-30	-18	-6	-56	-24	0	28	6	20	2	48	-8	-30	0	22	-36	8	-18	-2	-8	-12	-12	28	-116	-46	6	0	22	42	44	-4	50	-26	-82	-12	-64	-50	52	40	-22
-46	-26	-66	6	40	24	-26	12	16	-10	-24	90	30	34	18	-16	-18	-2	-4	22	2	34	-28	18	-6	-132	-30	-28	-4	52	-78	-24	2	-12	-56	-20	24	-54	2	20	-14	-8	8	36	-2	-18	10	40	64	10
-26	-6	26	-2	26	-16	10	10	-6	-14	60	22	50	16	12	-30	-58	-8	-16	38	12	20	-38	-44	-12	30	12	-60	-12	26	-80	40	24	42	30	10	34	-42	12	-24	24	44	-4	-72	-30	-60	-2	-22	8	24
-2	28	40	-22	-24	4	-46	76	14	-70	-38	42	-52	-24	-32	38	-36	-10	2	2	24	-64	-10	22	-2	-18	-76	48	-16	28	-10	-40	-36	32	26	-14	-16	-22	-2	56	44	-18	-24	-40	-36	-18	76	-64	-10	8
-80	-14	36	-36	-12	30	26	-62	-6	22	-22	-4	30	36	106	-20	-54	-40	12	-30	54	-8	64	-74	12	12	10	-14	8	-52	-10	-2	-48	32	-6	56	46	24	54	26	80	-6	-34	28	-78	-8	14	10	24	60
-78	22	-42	-72	8	64	-2	24	-46	18	-2	0	4	-20	14	-16	50	6	-54	-14	-8	0	-56	2	38	-36	2	-2	44	32	-34	-6	20	-40	-90	30	-64	-34	2	6	10	6	34	-20	46	34	62	-30	32	-30
0	-82	-16	12	-20	92	2	22	34	0	34	10	70	24	-42	76	-14	-36	32	-74	-28	0	-20	6	14	20	-52	52	-56	-38	6	22	-12	-24	6	-34	8	42	-14	-30	10	-42	-104	-2	64	-2	-22	86	94	0
0	-16	-16	-56	-12	4	-50	-8	166	28	138	14	-44	68	-8	-18	-2	-20	36	-12	8	88	-34	-54	-26	50	-4	-14	-4	74	32	32	-30	40	18	28	14	0	-28	34	-34	52	-36	12	-62	-14	2	-50	-16	22
-4	-14	-138	16	-18	-34	34	-48	-10	-10	-2	-4	-54	-6	8	-18	238	-8	-18	8	-60	38	8	-14	8	-4	52	28	-32	-12	-84	-24	-28	8	-8	44	-4	-14	-18	-24	-10	54	-18	22	-2	24	-26	0	24	-4
54	52	-34	12	40	-16	10	16	108	28	38	-16	-16	20	-42	16	4	-20	20	-22	-8	50	6	104	-10	-16	-30	24	58	34	14	0	-32	-92	-70	-4	0	-20	0	4	-2	-2	-40	10	-48	24	2	-4	30	-40
16	-30	-40	20	-20	-34	-26	-54	-46	-54	76	-24	-14	12	14	-64	8	-54	-36	-12	30	12	-8	46	8	18	-24	74	-10	-2	-78	-12	18	2	-78	-14	-12	42	-8	-12	-18	-26	10	74	-32	62	-16	-50	76	4
-4	8	26	72	-6	54	-30	24	-18	-2	42	-24	0	-36	-8	0	30	40	-50	-40	22	4	-20	104	76	16	30	24	-114	76	-4	10	12	46	98	-34	-10	-40	6	2	8	28	12	-8	-76	26	30	-38	0	-6
22	18	54	18	-22	8	-14	8	-20	32	-2	8	-74	22	-2	0	-42	12	-50	-40	14	-42	20	24	4	22	-30	34	24	118	42	-18	48	-6	30	68	14	-2	-6	-24	52	-28	28	14	-12	0	26	8	64	-4
-18	42	-24	-8	-66	26	-10	-14	-62	0	28	54	-18	18	18	28	2	22	-50	-38	-14	-14	-28	-26	94	-56	-46	18	10	12	-32	26	56	56	-2	-36	22	6	-14	22	-80	22	-30	-12	2	12	86	34	-2	-16
-42	4	28	-10	8	-48	8	26	-16	4	-48	-36	10	-18	12	-14	-18	-18	8	-54	2	48	38	6	-6	-50	-14	-24	-16	-48	16	24	6	90	-38	-4	-14	34	-26	62	72	-26	-18	12	8	24	-4	-10	32	42
64	-16	-10	14	-2	8	50	0	22	30	44	24	-10	-18	-18	-96	110	-32	-2	48	-2	24	58	-44	58	72	18	-18	-34	-48	42	6	52	-12	-4	22	0	-18	38	-38	38	-36	-32	-66	24	36	2	-10	28	8
30	-10	-58	-10	-28	-14	-10	-2	-22	8	70	-32	-54	-18	-2	-4	42	-18	4	42	52	-44	-4	-28	26	52	-64	-8	64	12	2	14	0	4	4	28	36	-4	16	-10	-50	-46	-76	-66	-42	-54	-42	6	-12	4
-34	-32	14	-2	-32	2	-36	-40	60	-40	-6	22	8	-46	26	-26	28	-22	42	-36	70	8	30	-50	0	40	-42	-8	-30	32	-38	-8	76	56	-30	2	50	-22	24	-38	12	58	-26	4	0	-34	-2	-22	-24	-56
-8	46	-140	4	-38	-4	-34	20	-4	20	16	2	78	-2	22	32	36	0	28	-54	28	-36	-8	-12	-6	6	18	6	2	-8	-48	2	-50	4	50	-4	62	18	72	94	10	32	-84	6	2	-16	-52	14	-12	36
-8	-10	-10	-66	-42	4	-18	32	24	56	-2	50	-4	30	34	-18	0	0	-78	26	20	40	-24	22	34	30	-32	2	22	-52	0	50	-6	50	28	38	64	50	-28	8	-42	-18	50	76	86	-16	12	32	-68	-22
20	-62	10	32	14	2	86	48	10	-28	22	48	62	-100	2	-36	-16	54	-30	44	-6	-2	68	10	-16	38	18	-46	40	24	10	4	-30	14	-4	18	-12	14	22	-24	38	46	-46	-42	4	30	-22	-58	8	-60
-2	42	94	-74	-6	100	0	30	8	-82	6	-58	34	20	-64	54	-4	4	38	-30	-18	0	24	24	-26	78	22	-2	-56	42	10	22	38	20	-24	-32	32	-86	-52	-20	-28	-28	-42	32	-32	22	-2	-90	-26	-56
-26	30	-46	50	-80	-6	14	30	38	26	16	-48	-48	-16	-14	-32	-4	-28	-2	28	-90	-2	-38	4	-36	-70	8	2	-12	-2	20	8	28	74	-34	-104	-12	10	8	-58	-16	80	-4	50	0	-6	6	28	-12	-56
26	36	18	14	24	-28	-32	6	24	-72	-18	6	-8	12	8	0	18	32	46	-6	8	14	12	-118	-12	18	44	-16	34	8	-32	2	-10	4	-30	-56	38	56	22	-34	18	-12	44	-48	14	0	-66	28	-18	12
16	-14	6	-14	18	30	0	-56	-40	-28	-12	4	-2	12	-12	-42	-24	18	14	10	-16	14	-24	34	-42	42	-4	-68	24	6	-8	18	44	-2	16	2	20	12	42	152	-10	-6	2	26	-72	-8	-14	6	2	16
-80	10	4	-46	-18	-14	2	-30	-6	-52	0	6	-124	12	-28	-2	-2	36	-18	-10	6	-10	28	38	0	84	-24	24	-42	-2	-20	-2	-12	8	24	-16	10	16	38	-42	162	-20	88	-24	-20	60	0	30	22	-18
24	-2	-64	48	-36	-20	-30	-32	6	-18	4	-4	-16	22	-58	-16	-34	60	6	-46	-36	-16	74	2	-28	2	-20	-8	26	6	-24	30	-28	158	6	-72	-68	-24	34	-22	26	-32	2	-20	88	44	-22	-54	54	-8
-12	10	-68	-20	-6	-46	-4	-54	-24	-18	16	62	4	-16	-48	78	32	22	-44	-28	-16	106	-4	28	-8	40	-2	6	-22	-2	26	2	0	4	68	12	-64	8	88	28	-44	-4	34	62	50	-28	-44	32	14	10
-6	-34	20	24	-46	88	22	-12	-20	-4	-6	18	-34	32	24	-16	38	-26	0	18	-30	-8	-10	-6	18	2	-94	0	-10	8	62	-50	-66	-14	14	-32	-2	-22	8	0	2	28	-104	8	-78	-6	-14	84	2	32
-20	12	56	-24	-22	2	-36	-18	56	-34	38	-34	64	6	-24	60	-18	-16	-76	-44	-30	-16	50	22	10	-2	4	44	20	76	24	106	4	-26	124	54	14	18	-12	-98	-30	44	10	-4	36	0	14	-44	-16	-20
14	12	28	-38	-24	-16	-22	-38	24	-50	8	18	34	114	38	-12	100	-14	28	46	10	-10	16	24	0	44	-150	8	-32	18	0	-10	76	-30	-8	-4	-18	-10	6	-20	94	-24	-64	-18	-6	58	6	12	26	6
-48	-4	6	28	8	42	34	-28	-22	-54	-38	30	52	-6	0	42	-24	2	20	16	22	-26	-28	2	56	6	16	4	20	-106	-16	30	-8	-6	4	50	50	-62	-12	46	2	16	0	64	32	-44	-4	32	48	-10
70	-14	28	-6	86	-4	-8	-22	-6	-8	-14	-102	64	50	-28	-38	-12	-66	36	-8	8	26	-44	2	-178	0	12	14	28	-22	52	-76	18	12	-6	-2	10	30	42	0	-22	-18	2	52	12	2	28	-22	12	-26
-6	8	-20	-58	-44	4	22	64	18	-26	-22	88	-32	4	30	12	6	-4	34	16	2	14	30	-8	-8	40	-2	-8	16	8	6	-38	14	-2	-46	-14	-16	10	-2	48	-22	-12	12	-24	-32	-12	4	-14	-8	-60
-32	0	-12	-6	18	28	-36	10	10	94	-10	22	16	-10	12	16	54	78	34	-38	24	144	12	-14	-24	0	68	8	6	26	-4	-36	106	-88	-94	2	-26	6	22	-24	-110	0	10	-22	-90	112	2	-12	2	-4
8	-10	-8	-12	-82	-10	-6	6	24	-14	0	76	2	10	-18	-16	12	-28	-4	26	16	-24	-98	-34	-16	18	-20	-44	-118	-22	-4	-20	-30	62	44	6	54	38	-28	-6	-6	24	0	0	36	-8	-32	0	-22	12
-6	44	4	28	-16	42	30	-2	-12	-2	0	-2	-78	-4	24	-24	-30	18	50	-34	24	6	24	-28	32	-6	-46	-36	-8	-40	-2	-2	60	14	68	8	-8	-38	-8	60	12	44	96	44	-6	64	-42	12	12	-6
10	-30	30	16	-8	6	44	-42	22	22	52	12	-22	-70	-2	-66	92	0	28	-22	-8	0	-14	30	14	-6	-14	-14	18	74	26	126	-14	14	84	-16	16	24	56	84	-12	2	-2	-50	-14	14	40	-10	-54	-54
-32	14	-40	18	-56	-12	-50	-18	20	-34	2	-50	10	-2	6	24	104	34	-66	-2	74	-58	30	-8	-60	-16	-50	16	-20	-16	30	2	58	16	-64	-42	14	10	2	-10	22	2	64	-4	10	-28	-54	-64	-12	-6
12	60	-54	-48	-46	-40	26	-2	0	-12	8	16	-32	26	-24	72	-34	-30	10	-12	-38	-30	-70	24	-6	-18	2	-52	-46	-50	44	12	46	-16	2	-20	-54	10	-84	12	-46	-108	-20	12	-40	22	-4	14	-22	0
8	16	-12	28	-22	-32	26	-16	42	22	16	-88	10	18	-20	-6	-44	2	4	-16	0	64	30	32	-14	30	-70	26	-6	-48	110	34	28	20	24	18	4	50	-34	-24	44	-12	-6	-26	-34	8	-34	72	8	0
6	-8	42	-14	18	-6	22	14	90	-6	28	6	10	-12	20	0	-22	54	-12	26	-32	26	12	-4	-52	-174	-8	-16	30	14	-16	-32	-34	-86	-14	0	14	-10	-24	-68	-22	-4	12	10	-12	8	6	-14	-4	40
-28	16	22	28	-34	-18	-46	-12	-12	8	-36	18	14	16	6	22	74	34	-4	-30	36	40	14	28	-4	-6	-58	-6	-64	12	14	-4	-8	10	6	-4	-86	6	-14	-64	34	32	-24	28	-48	38	-82	-24	-82	-94
-14	12	-6	-8	-14	-8	34	-2	32	22	14	-28	-68	-28	4	16	22	22	18	6	-18	6	-24	24	-24	14	-36	-42	-22	86	102	10	-184	4	-18	14	10	12	10	40	16	-4	-28	66	-42	-4	26	-8	0	12
-52	-62	-84	84	14	18	68	-22	12	-8	-30	-36	-4	-22	-16	4	76	32	-16	-8	-16	-28	4	-26	-4	-26	22	-18	16	16	-40	18	50	-22	-42	2	-6	28	-2	-22	34	8	-6	-24	8	-8	-58	-30	-78	-2
6	-22	-64	-18	-18	-8	32	16	8	62	12	42	30	16	22	-14	-32	76	-2	28	26	-50	-92	22	-28	-8	-36	-12	32	-12	-34	0	-8	34	-46	-36	-50	44	-58	56	-78	-104	-14	-24	-14	-40	0	92	26	-98
58	-6	22	24	48	22	-40	10	26	-4	-16	-24	12	-66	10	6	-8	4	-44	-28	38	82	-40	20	16	-2	-2	-6	36	82	-40	-46	-68	-56	8	30	-46	-10	142	10	-66	-64	8	44	10	2	56	36	-18	38
114	26	16	-6	-74	14	-8	0	-72	48	6	-4	-18	22	18	-28	-20	36	-12	12	12	12	46	14	28	18	-6	12	16	60	-34	18	-22	-18	6	82	2	40	-4	-64	-6	-12	-30	-12	-28	-32	114	18	32	-14
-10	12	40	-8	34	50	24	-24	-30	-56	-2	-46	26	-84	-42	-10	4	72	-44	0	-4	4	-12	-20	-20	6	20	6	-6	16	4	-16	-8	4	4	6	-4	-58	18	16	-2	4	10	60	-146	4	-20	-38	8	-58
12	-36	-56	-32	-6	2	10	-76	-4	24	-8	-8	-48	-74	10	8	8	22	18	22	16	18	-26	62	30	38	10	-34	60	56	6	22	76	-22	42	36	38	-54	-2	14	12	52	-106	16	-68	18	-4	-24	-10	14
-18	-2	-36	20	12	-6	24	4	-12	36	-4	-30	48	-56	-88	16	24	4	20	-24	-8	4	30	26	74	14	4	-54	-86	-12	70	-20	56	48	-12	-44	2	18	-46	20	40	38	-76	-2	6	46	10	-12	2	12
-16	50	28	20	-4	36	4	-40	34	2	174	46	-30	12	68	46	-40	58	0	22	12	16	14	16	4	-12	-14	-26	-10	16	36	32	-28	-34	22	4	44	12	-36	32	42	54	16	24	16	-72	-40	-60	60	16
-6	34	30	-18	14	44	-84	-96	34	-46	16	0	-16	6	8	-12	6	42	-30	6	-10	6	-26	-60	-2	10	34	0	-10	-6	-22	-18	50	18	20	-42	34	-34	0	-48	-30	28	2	68	8	8	24	16	-70	-12
12	130	2	78	8	40	52	6	-28	-30	30	6	20	-32	14	136	-4	6	-18	8	0	64	-18	12	24	24	-36	-54	-22	2	-98	-44	-54	-54	22	-72	8	36	-4	-42	6	18	24	-10	-40	-6	6	-54	-62	-20
12	32	54	18	38	4	32	-28	-10	-46	80	-34	-92	-22	30	4	20	-32	-70	-10	-12	-24	28	-40	0	-14	-50	40	-4	48	26	0	18	-44	28	-8	-2	42	46	32	-38	48	-42	-10	-48	4	-12	-38	-74	-38
42	2	28	-18	20	36	-40	-10	8	2	-8	-2	-14	4	2	-46	2	34	-8	-10	18	0	-36	40	60	26	-46	26	26	38	84	-2	-14	-38	-38	12	-148	2	-40	-8	-12	-12	-44	22	-12	-10	26	0	-50	-42
0	-16	-50	-2	26	20	8	-50	-4	64	110	2	34	4	-6	16	-34	38	0	10	-6	-4	2	-4	-40	-8	4	-42	-56	24	28	-28	6	-40	52	10	-22	0	-70	-40	-20	66	-60	6	2	-20	36	-8	14	-6
-30	16	-18	4	4	90	60	8	34	-20	50	-12	24	38	-18	-30	42	-10	16	-36	-16	-20	32	-2	2	-14	6	24	-32	2	-8	38	0	-34	56	16	-16	-82	10	-14	-12	-20	6	-12	22	-2	-20	56	-36	20
8	14	42	44	-60	20	-18	2	-52	10	-6	-12	-8	-12	22	20	-46	20	-26	22	-14	28	-34	42	-90	48	-46	-132	8	10	-40	68	26	-6	-2	-26	42	-38	-24	-40	-22	0	-10	10	-8	-44	6	-36	-68	-82
32	-50	10	-14	-22	56	-50	-74	-68	18	-48	50	38	-2	-28	2	-6	20	-6	12	-8	-8	-104	22	-58	14	44	-18	-22	-16	18	-10	22	62	-8	4	58	-12	24	2	-8	-54	-40	-24	-28	-10	38	54	-14	-72
36	14	0	2	10	46	-2	40	56	0	42	2	-28	-16	12	0	20	-34	-46	-14	-42	4	24	-44	-12	6	8	-42	12	-6	0	32	0	54	12	-4	-50	-14	-14	-26	86	90	-22	-24	64	20	20	-156	-4	6
8	4	-10	-10	8	2	4	4	2	-10	-8	-60	26	20	34	12	2	42	12	14	42	50	-22	4	50	-82	-78	50	8	-2	-36	-6	40	-46	-26	36	48	-16	6	24	-24	10	-12	-30	2	0	-10	4	16	64
-12	22	0	22	-2	-12	-8	-10	-32	6	50	78	-44	-18	-28	-56	-66	72	70	48	28	2	44	2	-24	16	28	0	-48	-10	32	0	14	-20	20	-20	-20	10	-34	-28	-78	-16	70	-16	-12	-6	8	24	-8	-8
36	-14	-14	-16	-56	-70	-34	-14	62	8	-30	-38	2	-16	-2	12	-24	12	-52	-12	-34	2	-44	44	22	-4	-56	-2	4	-12	6	46	20	12	32	-54	48	32	8	-6	-30	-18	14	40	2	28	22	72	36	48
18	-10	-28	-94	-8	4	68	-20	28	-36	-56	28	6	2	-50	68	16	8	-38	-44	38	-58	14	82	22	-30	-86	10	108	-84	6	-28	8	16	0	36	24	54	16	-30	32	24	-4	-26	40	-34	-14	6	-12	16
-4	4	-30	-6	62	-32	-4	46	-38	30	4	-70	2	4	-48	0	-12	8	28	-2	-54	88	24	36	10	2	40	70	6	36	2	2	-62	-4	-4	-12	8	-40	-80	4	-14	34	-36	-18	-30	96	22	-74	-12	-54
-50	-20	4	2	20	34	2	-20	-14	56	4	24	-36	-14	-22	76	-56	38	10	62	-6	-12	-116	-14	-26	16	58	-36	-6	-26	-10	6	-2	-10	-114	82	10	10	-2	-44	26	8	-8	-2	-50	28	16	-6	4	118
34	-46	4	-2	-20	-16	-12	22	6	34	-4	-10	42	-22	6	26	20	-10	-74	-28	-2	16	-24	62	-14	90	-22	66	14	26	-22	6	-2	-2	12	-18	-26	-66	-6	22	6	-14	-14	-16	64	-64	4	10	-18	-20
-44	-4	18	36	50	10	-12	0	26	40	-16	0	50	26	4	-18	-30	-130	-50	-28	-52	-36	4	32	-54	-16	54	-4	0	-32	-26	-36	-20	-4	-2	48	2	26	-24	-8	-38	20	-28	0	12	-8	30	28	-20	-22
-6	6	24	48	-48	-54	12	28	-80	4	-6	8	28	4	-40	-34	2	96	10	14	-8	-8	62	28	26	12	-50	-20	8	6	-12	46	-26	-60	32	-24	-14	14	-56	16	-38	-26	-4	-34	2	-92	-38	86	18	-70
20	-10	-28	102	-28	32	16	0	8	18	-42	34	14	0	-8	114	-86	52	24	-12	52	-14	-16	-26	52	14	-24	14	14	76	30	0	106	30	36	-14	42	-4	-50	24	2	-10	2	-28	-4	-118	76	76	44	-70
14	-32	-10	16	12	-8	-24	80	-16	-100	0	26	8	14	-12	90	-102	4	50	-4	-26	22	-60	-40	4	-12	34	-12	-22	-2	0	6	8	70	12	-44	8	-18	-12	-12	-94	30	0	-14	42	-18	-14	16	-12	-64
10	-38	18	-2	-34	-4	6	-46	0	40	-8	-86	-48	46	-6	66	8	14	-14	-10	-20	-4	-32	-6	-40	-20	-88	0	-40	16	40	-46	4	-4	-28	-34	14	-20	6	6	-20	-2	-12	38	-6	0	6	-84	-42	30
-82	-12	36	-26	-114	-2	10	4	-8	-16	4	6	58	16	28	-20	-146	42	64	6	-6	-8	14	-28	20	-154	28	82	6	8	-30	16	28	8	-18	-4	-20	-38	82	32	-8	-32	12	44	-8	48	-20	16	-24	-50
66	4	18	24	16	12	-22	30	78	-54	30	-38	-14	14	-44	-6	-14	110	8	108	-46	-30	18	62	20	-64	4	6	-2	8	-10	54	-46	-14	40	14	18	62	-96	4	2	44	-20	-18	2	-26	-22	-28	8	16
2	6	-32	-22	-20	-2	-4	18	-30	-6	-2	-8	-12	68	-26	38	-2	32	-32	-60	-22	10	-16	-36	-12	8	18	-62	-54	-42	20	12	42	6	86	24	6	28	10	-50	10	36	38	-8	-42	-40	-12	-44	-18	-20
26	-28	-68	20	-22	-138	-6	2	24	36	-2	-34	-26	2	100	12	-20	-4	10	-18	0	24	0	20	4	2	34	2	-72	-14	-32	66	64	0	-46	8	6	-4	-6	12	34	64	-40	10	-24	20	18	-22	16	-24
36	-72	40	-20	36	6	18	8	40	24	42	-2	-40	-22	66	-26	-2	-74	6	96	-46	-20	0	-4	4	-4	24	-26	-60	-8	-36	6	76	-10	14	88	-2	-16	2	128	-28	8	12	-36	-4	-8	0	2	-6	24
28	0	-18	-14	-10	-30	-22	-36	-28	-6	-4	46	20	24	38	10	-50	-32	30	20	-2	8	92	-6	-50	-36	14	44	-6	-24	-70	26	12	0	14	36	-14	10	48	6	20	4	-20	10	48	6	-6	-26	8	12
22	0	-24	-4	-26	92	-32	-16	42	-34	-16	32	16	-10	-44	-16	0	-42	-20	-14	-10	-8	20	16	-10	-30	-4	-4	-58	-4	32	12	12	20	-32	-30	-2	-4	-10	46	-2	0	26	-2	-36	-2	-46	-14	46	10
-2	-8	2	6	2	2	38	16	52	-18	-10	-42	-2	20	20	48	-76	10	-18	16	-6	-28	-28	-60	-48	12	4	12	-16	4	60	48	152	-16	-34	-10	40	34	-2	-2	50	30	-4	36	6	-38	-224	30	12	4
8	8	-28	80	-34	10	34	18	12	-14	0	-26	-54	-18	8	50	38	-52	-28	-26	2	8	16	-22	-8	32	102	36	36	-34	-26	70	40	48	-84	28	-100	18	38	-14	-12	-4	20	18	26	-10	-94	38	-4	-2
-36	-14	-24	-4	14	12	12	56	-60	-12	16	36	-50	-72	-10	0	-58	12	42	32	2	26	20	64	-46	-24	4	-8	90	22	32	-22	-36	-18	-10	-42	-14	24	146	30	-30	-22	-30	-6	-22	-46	26	36	18	16
8	10	-16	-12	16	76	-10	68	6	0	-16	60	30	76	24	-56	12	50	-16	-50	-2	-56	-4	34	-12	-12	0	40	-28	4	58	0	10	-2	4	16	-62	44	-22	-6	0	26	-40	-22	-24	8	-8	6	-60	2
-18	-24	-44	6	46	8	-46	-38	-34	30	78	-8	-10	-112	4	22	-52	-2	-10	2	-54	-30	-52	22	-6	-34	28	22	-28	10	22	20	-2	-58	-38	22	0	54	-32	84	-16	16	-22	12	56	34	-56	32	2	6
-16	-6	2	-46	-48	-54	-18	8	-36	-2	-2	-18	-14	6	-38	32	62	-38	-68	-2	20	2	18	28	-94	66	2	-12	28	-32	-56	14	2	4	16	-4	42	6	22	-22	2	26	-64	-8	-14	12	16	20	0	6
-52	-12	20	-12	-30	-24	34	-38	-56	-32	-26	74	34	-34	-2	6	-20	-8	12	-20	30	6	8	22	-42	12	18	-32	-14	-20	2	-26	-74	-6	24	-40	-2	14	66	0	-8	12	26	34	-44	12	48	16	8	16
18	-38	-20	26	24	30	-52	6	-12	-2	-2	26	-10	16	-20	-14	0	24	0	-18	34	38	-30	36	28	-4	-2	6	46	32	44	-38	36	26	58	2	-8	24	18	4	-32	48	8	92	32	-40	-30	2	28	80
134	18	-2	20	6	-16	16	10	-8	-6	14	2	-28	92	-24	-4	-38	40	66	-8	-52	-24	20	38	50	-30	48	12	-66	28	30	16	40	8	-22	8	60	26	0	-18	10	18	6	44	-62	24	-30	20	88	40
8	8	78	10	6	0	16	-20	62	32	-10	-20	-14	46	-86	-8	-8	22	58	36	-40	74	4	88	84	-46	-48	34	-56	-26	-42	-10	42	-4	6	8	22	-10	-6	82	82	56	-26	-36	40	4	-20	8	-34	-14
34	64	-24	-12	-26	-14	24	-2	4	-6	34	0	-24	32	2	-2	14	0	-64	-18	-68	10	-16	0	6	44	68	52	50	2	-12	-14	8	60	-2	8	6	-16	-4	-20	18	-20	-4	20	108	12	-6	32	-8	-4
-90	-58	52	34	0	62	14	-10	38	2	52	74	-18	-22	58	20	-22	-10	-10	88	8	2	46	50	-18	56	24	-14	18	-8	-62	20	-54	32	10	16	14	-32	-12	60	76	-6	36	4	-32	24	26	-32	14	6
-44	-20	-2	14	-16	14	-8	-30	-42	76	-36	12	-44	12	-36	-8	-6	4	38	42	20	6	4	-16	-38	-130	18	44	-80	16	20	20	2	-12	-34	-4	2	-34	8	18	26	34	18	-58	-60	56	-2	48	22	8
12	42	-154	38	6	-32	-4	-12	-50	-8	2	24	16	-62	0	-16	4	-56	38	12	2	0	22	76	4	10	4	0	4	36	64	-54	34	-78	-24	44	-44	-2	2	-4	-70	48	-48	102	4	-18	-4	136	-8	70
4	-16	-2	-20	0	10	-12	-18	14	-16	-6	-2	30	-48	-14	-20	38	-8	-16	-16	36	-26	-22	-24	-10	-52	64	38	52	26	-90	-4	-46	-34	-86	-4	-80	-6	-12	-2	-20	-68	-2	20	6	48	10	-26	42	26
-2	20	-12	-24	-60	28	50	34	12	10	-14	2	20	-4	-6	-2	26	8	2	-4	-14	2	14	62	-4	144	8	34	-36	-12	-28	-2	-108	-34	-2	-42	-30	22	-38	4	22	-18	-24	-14	70	-36	8	28	34	-50
152	8	-10	-40	-10	-118	-30	50	0	-54	2	20	-10	18	20	-46	18	-34	18	-66	-94	-18	-4	-28	-48	10	18	18	26	6	-80	-10	-18	0	6	-10	4	-42	-44	-16	52	-70	90	-24	36	6	-20	0	-4	-50
28	-18	8	-2	26	10	32	58	-18	22	46	-2	-6	-6	6	-8	-30	8	38	16	-22	0	-4	-8	-26	-2	-12	16	20	20	-8	44	-4	-38	8	8	-8	-12	-42	-10	0	4	76	52	-12	20	-8	-6	16	-28
-56	12	-22	-40	-14	-20	-50	0	-8	-18	-2	38	88	-8	10	26	28	-72	-26	-36	-50	-48	8	-56	34	-20	12	4	-22	32	14	-8	-12	8	0	12	-32	2	-38	24	-66	66	10	24	12	-6	104	-18	20	-48
-28	0	-42	52	58	-30	-30	4	-8	-10	0	78	-6	-30	38	-22	10	6	-10	-36	-8	-34	14	58	-14	28	18	26	-88	6	0	0	-42	28	36	-34	-28	-52	32	24	8	-14	48	-44	-6	-8	-42	-82	14	10
-24	-8	16	80	-12	110	2	-8	-18	-14	-10	-18	42	-44	-22	-2	-28	-34	0	-42	-40	-2	48	-18	-78	-62	-2	-22	38	-2	12	-20	6	76	48	28	-6	42	28	-2	12	2	-120	28	18	20	-16	-36	-10	20
-12	40	42	38	0	18	4	2	38	6	14	90	-40	56	30	-34	-14	34	-46	52	-94	-30	16	-38	-20	0	-58	-10	-10	50	-6	12	-2	46	-96	-28	4	14	-24	32	18	-18	-6	4	-32	16	4	44	-2	16
24	-38	-26	4	4	2	60	50	-40	30	16	134	-20	16	-18	30	2	-56	64	-18	-30	8	-10	36	68	26	-14	76	2	-6	8	-34	-32	-40	18	10	-46	-12	-20	-34	28	44	-14	-4	-60	-16	48	26	-90	56
14	24	6	-126	-18	56	78	16	24	78	-28	-44	-12	-18	-2	-74	12	-32	126	34	-40	94	36	8	-10	14	76	-44	60	2	-40	-52	0	-28	20	-34	-12	66	6	52	-6	0	88	-8	-70	-4	-12	-10	-10	-16
26	-34	52	-58	-6	38	-10	10	4	-10	-22	20	-8	-18	-24	28	34	16	-18	-78	-6	10	46	22	58	-54	2	4	-16	18	10	2	96	-16	-14	6	66	-46	12	-4	40	12	26	24	56	-22	-14	-12	26	-44
26	12	16	80	-12	6	-108	-2	-2	36	-12	-24	22	56	10	68	24	6	36	8	-24	14	-156	-16	-20	22	-18	-18	16	38	18	52	-4	-4	-18	0	108	-6	-26	26	-12	36	-18	38	-22	14	30	-6	-40	-72
-32	-42	-34	38	-2	52	18	84	32	-76	20	-40	-2	28	54	0	-44	26	-30	40	14	-2	-10	2	22	-20	30	4	-90	4	-50	0	-14	-90	-64	-104	-20	-2	0	14	90	-50	-30	-8	34	-10	-76	12	60	-18
-40	18	86	-38	-10	-6	0	-2	8	-4	52	-18	-8	48	116	-16	-4	38	26	2	-40	8	-10	-22	-4	42	-66	28	4	16	-54	10	190	-104	18	36	64	2	-24	48	2	60	-32	14	-28	-18	6	8	8	48
2	10	-10	6	0	-26	0	-26	20	58	2	-28	40	50	60	52	-26	38	42	-10	-34	-30	-32	-22	6	-28	-16	-20	-62	48	-34	-24	10	16	-74	-10	42	32	110	16	84	-8	34	12	-20	-30	-10	-60	-6	-6
40	30	-4	8	2	8	-6	22	-16	16	2	26	6	14	12	22	-104	-6	2	-4	18	-6	10	-26	0	2	50	40	-6	-82	6	-36	2	-10	-68	-34	-38	56	-32	-6	16	-118	-46	6	-26	-68	-18	80	46	6
-26	16	-76	-26	-24	46	16	-4	-18	10	-24	-36	56	-4	42	4	26	124	12	14	6	8	8	8	26	-8	46	-64	24	-48	-4	4	38	-12	-64	-4	-20	18	12	8	54	0	-22	-24	-32	-50	4	-74	-22	38
22	32	36	-32	34	52	-80	2	64	18	-66	-24	50	-30	-14	12	-6	-18	-28	42	34	-44	2	2	-26	-36	48	-40	26	-30	-2	-68	-86	18	8	30	66	8	-30	34	22	-42	-78	-56	-6	0	-16	16	-4	24
28	18	-2	-20	10	26	10	-56	-6	12	-18	-8	4	-2	20	-96	0	-4	32	-36	-6	6	-12	-6	-24	14	6	6	10	10	28	-30	10	-16	-14	68	-34	2	122	80	4	-30	-32	22	2	2	-46	32	-188	-24
0	40	-40	10	-8	-96	-6	12	-68	-6	-40	28	2	-22	-40	38	18	-10	32	-2	10	30	18	26	-8	6	10	0	12	4	-40	32	60	-30	-2	22	-34	52	32	20	-2	-24	-2	42	4	12	46	70	-8	-4
38	0	22	28	-10	12	-4	4	-24	-10	82	-8	-52	-28	2	6	-30	20	16	28	14	42	100	-12	18	24	68	4	0	4	46	-32	14	-4	-34	10	-4	-58	-38	8	66	4	-64	94	-20	12	12	32	4	-4
12	6	4	20	-30	-20	-30	-10	-34	8	-12	-26	-22	2	6	-26	62	10	-26	-6	90	0	-48	-8	-2	0	0	-14	-16	16	-20	54	-2	-54	-2	30	-4	-8	-28	86	4	-2	-10	10	18	12	14	48	28	44
14	-4	102	4	4	28	22	24	-18	-18	4	-12	-20	32	-8	-6	-34	4	-18	-2	-52	-62	-12	30	6	-38	32	-16	-14	-18	-70	-2	-12	-30	28	20	-10	-20	-2	4	-4	6	20	-12	-32	56	50	18	-30	28
-2	-4	36	38	20	-56	-6	2	4	22	8	34	-8	-52	-12	-30	-36	-38	6	-4	26	2	48	-44	40	-94	6	-4	-16	14	-16	42	-20	-32	22	6	-60	-8	12	-96	-40	48	52	52	-18	-4	-16	-10	24	-22
10	12	2	56	12	-22	0	-2	20	16	50	44	48	58	-44	-16	0	8	-4	10	20	-54	-6	34	70	-4	26	60	-44	-22	44	-128	60	30	12	-4	-56	26	-30	30	-74	2	46	8	14	20	-28	0	-60	54
-12	34	-12	-8	-14	12	-8	-34	34	0	6	64	-14	-14	76	-16	2	80	10	4	4	2	-50	-96	-14	14	-100	-42	44	24	64	90	-32	-48	20	-28	-22	-12	-42	0	18	-24	8	64	12	-12	4	-4	68	42
-46	74	8	-36	-12	-10	-66	-6	0	24	-6	44	-50	24	24	0	38	-18	22	34	-20	22	-24	22	-52	8	-14	4	-48	-46	-6	-34	-114	-2	10	8	-6	-10	14	-2	-34	32	-14	46	4	-22	2	-4	-26	34
34	20	12	6	-4	6	-54	12	-22	30	20	-18	-28	-36	16	-4	0	20	-36	78	-14	-2	-62	-48	-78	-10	-46	40	-34	-22	-10	26	-6	8	-24	20	58	6	-30	16	-18	60	-26	-34	8	8	4	-30	-2	38
-12	-22	20	44	-16	32	50	8	46	-4	-10	44	-34	14	62	-2	40	-38	44	40	30	40	-10	0	34	-16	18	-22	-46	-22	20	46	6	50	4	22	22	46	-8	20	-70	6	10	24	-32	40	40	-38	-50	24
-78	-52	-2	-52	166	14	-8	10	4	38	18	8	-6	-6	-12	60	20	52	10	-2	-16	34	4	44	-10	2	-46	0	-76	20	-32	22	14	14	-4	-26	28	-10	16	-8	-42	34	-10	8	-4	14	-22	-4	38	30
14	-22	34	-20	2	-6	22	-6	-52	26	14	14	2	-22	24	42	-36	-28	58	-26	12	54	-2	0	34	-10	-92	-10	32	4	88	-12	-6	16	44	24	50	-22	6	10	6	10	4	36	-4	-2	-100	-14	60	10
48	24	-74	12	30	-28	-12	-2	-24	16	108	-44	-4	-12	-50	-22	34	-44	78	-10	18	74	10	2	38	-18	2	28	34	-30	2	46	20	-50	-48	38	16	-16	-24	6	26	-10	-8	32	-52	-4	-46	-44	24	-8
10	0	-18	-22	12	-46	-14	-88	14	-18	-32	76	2	-28	56	18	-54	-12	68	-22	-26	-28	-12	-16	20	-14	2	46	36	-16	-12	-14	22	-30	28	-18	-40	30	-106	2	26	-118	-58	94	42	6	-10	16	46	8
10	-22	-12	28	-36	-14	-8	20	-32	-12	-18	-38	6	30	58	30	-132	-34	-38	10	-56	-28	-38	32	-104	-18	56	26	-26	24	-24	-6	12	-60	-2	-76	88	-12	2	-4	4	46	-42	-48	60	30	10	8	-54	58
24	12	30	-62	72	118	-10	24	38	-42	28	-22	12	48	10	-12	22	2	10	2	116	48	-22	32	60	28	-46	-8	22	-14	-2	20	-30	10	-78	-10	4	-16	-24	-12	2	22	-28	-52	2	-2	36	0	-68	-68
18	16	36	-38	20	12	28	6	-32	2	-24	-48	12	-50	-20	-14	-24	-4	-28	12	0	38	-10	34	44	24	-94	64	16	24	-20	-84	-6	-6	-32	-48	26	-68	-58	-56	-10	24	-54	42	-26	10	-24	-12	30	-36
-4	60	58	4	-14	-12	12	-12	-42	20	4	-64	26	-16	-26	14	70	-4	8	10	-22	-20	24	20	-82	-12	-22	-34	-58	44	-32	30	144	146	-2	58	-6	-12	24	-42	-58	-22	6	-4	-44	-24	74	34	-2	54
36	60	26	30	4	-26	-60	14	14	-20	8	20	-56	8	4	38	-20	-18	110	-20	44	40	-10	8	-22	28	36	6	38	28	36	8	-22	22	32	48	-74	4	-10	-6	20	22	0	-62	-30	-30	92	2	2	130
-42	-48	28	98	26	34	10	26	4	-18	12	-52	2	-102	-4	20	14	4	12	74	22	10	-14	-2	-14	-32	-6	48	-28	-8	20	-6	30	26	-26	-32	-12	-30	-60	-10	70	50	34	0	0	26	60	24	22	14
14	-16	-52	30	-132	52	16	10	-34	-44	58	22	42	8	-34	4	-10	-52	-26	-30	2	2	12	-8	50	32	-2	20	16	16	-52	90	24	-60	-40	10	60	10	-50	-18	-26	-110	4	-70	26	-26	38	68	18	40
4	-52	4	-6	26	44	24	-38	-16	-10	30	70	8	-60	-22	22	10	24	36	62	58	-90	40	68	6	-12	-72	2	42	-16	-14	-70	-10	-18	34	-64	-10	-10	-36	-38	32	66	-8	22	18	-36	-10	26	-38	2
-10	-12	-34	68	4	-4	-8	200	-36	6	-14	0	-8	10	-30	-16	28	12	-26	-10	30	72	24	-28	18	24	-18	-64	-6	26	0	-16	10	12	-44	104	8	6	-36	42	-78	-2	-8	10	-90	-20	-14	178	-36	6
6	-32	-38	16	30	-92	6	38	-38	-20	-44	42	-8	10	114	-8	16	-26	-182	-12	-38	0	-56	-26	-2	-90	0	60	28	102	0	-58	-6	-28	-52	14	10	-42	64	-18	22	-6	26	4	20	-6	-56	16	-136	-4
12	2	-24	24	-34	14	-22	12	6	36	-10	-26	44	12	68	-24	-8	44	-36	62	-76	-36	-6	40	30	-30	-18	-14	-44	-52	-28	-2	-16	-10	14	22	76	22	-10	10	16	14	-16	14	8	24	6	62	28	-10
38	10	-34	-40	-94	-52	16	-68	-4	-14	0	10	-8	26	60	-50	20	-4	14	62	8	-16	-30	92	-62	42	-54	-52	-2	14	4	38	-64	-24	-10	-30	-12	76	4	-18	-30	18	16	2	-26	-16	6	-2	30	14
-88	4	-38	-42	48	26	-14	-102	52	92	-4	4	-16	-12	4	24	-162	42	0	-142	-10	-24	-30	-60	4	4	-4	30	-4	-10	2	4	-8	36	-34	90	-26	34	44	48	-12	20	-8	32	10	22	-20	38	40	2
22	14	-8	4	-12	-56	-26	-24	-34	-2	64	-22	12	40	-4	0	22	-84	18	8	96	-30	-106	-50	-14	44	78	28	16	-58	114	-30	-72	44	-20	-44	-66	-6	-46	-6	34	2	96	-2	44	4	20	-96	-4	-44
-12	8	20	0	0	0	2	192	-2	28	80	34	-50	8	4	-12	-6	32	34	40	16	-54	-6	-42	18	-90	82	32	-2	-16	8	64	0	56	2	38	16	18	-24	-14	-2	-16	-34	46	0	32	-14	-2	-8	-48
-26	4	-32	4	-16	-58	8	26	-34	-76	2	24	116	-4	-8	40	20	6	-16	22	4	40	-4	0	38	4	-36	14	42	22	92	-6	-50	32	-16	-72	-42	82	-22	-4	2	30	-6	18	4	28	-4	-32	6	-12
18	-6	2	-16	-34	-78	22	-66	42	12	-8	30	-100	22	-38	4	-10	-44	-30	-72	-8	4	42	-8	-12	-46	18	-78	18	-50	-22	92	32	32	168	24	4	-34	66	76	-20	14	70	-30	-46	-10	18	-20	6	18
-6	-16	8	-84	28	24	88	-22	12	-36	-10	0	6	88	0	4	10	-6	-40	20	24	-16	-34	-62	2	50	-28	28	4	8	-12	-38	6	4	96	22	76	34	-2	-70	16	-8	56	24	16	-22	22	74	22	30
0	4	20	14	30	-6	10	32	-34	6	-66	20	-10	6	12	38	36	0	28	-18	34	2	-22	38	12	26	64	-130	-30	-26	4	-12	16	-44	-44	-2	2	-14	-6	-34	-62	4	2	-134	48	8	-28	-14	26	-100
-110	26	-14	-10	-10	-34	-34	-30	4	-2	4	-18	-28	-42	8	-18	0	-16	6	36	6	-74	22	-4	-4	0	10	-6	8	-52	44	12	14	-10	-14	-8	-2	-14	84	-30	12	-50	-4	-84	10	42	-8	-40	-22	-10
8	0	0	24	-52	104	-2	12	-2	10	-60	46	6	-4	-86	-68	38	30	4	-128	-90	6	-18	-48	-16	60	-12	-12	-8	42	-6	64	-6	30	14	-22	-22	24	-38	8	-48	6	68	2	50	-48	8	-8	-70	20
-6	6	-50	50	-20	4	60	-10	62	-10	4	-6	-2	12	-40	-12	4	30	16	-54	-34	12	-48	-4	32	42	-42	18	-72	12	24	16	8	-58	16	-14	4	14	-40	22	62	100	-44	-4	8	-10	4	32	-68	52
14	46	4	-66	6	-56	-10	8	-24	2	-18	42	18	2	34	-16	-30	42	26	-36	-8	2	-6	6	16	0	-6	-62	120	-10	22	-54	10	-60	8	-6	28	-40	2	8	6	-2	8	-18	12	-10	-58	42	-6	-62
-16	22	66	14	-4	26	80	34	8	-68	8	22	-44	20	10	-12	12	22	-48	10	-10	-28	36	-48	32	8	42	34	-8	-54	18	4	-6	-34	50	-32	42	-4	-22	-32	-36	-36	-6	-60	44	12	38	-8	52	-20
-2	60	8	6	-44	94	-6	30	14	8	38	2	14	-54	-22	34	-46	24	-8	26	-34	-64	-10	-8	-2	16	-18	-10	0	-96	-18	-2	-2	32	22	0	-6	-24	8	10	-32	14	28	-10	0	128	50	38	-2	-38
32	44	10	42	4	0	-20	-30	-8	10	36	44	38	-20	-52	48	-2	16	-4	-14	-38	-20	-6	8	40	2	12	12	26	0	10	-12	12	-2	32	-14	-66	60	-6	14	12	42	-16	24	6	-28	-22	0	-14	16
32	42	48	6	34	-28	20	8	-50	0	-2	-12	-2	4	-26	-32	-46	-52	-34	-16	30	-20	-74	-18	-2	6	18	-26	6	40	58	-10	14	-10	8	18	-18	38	36	80	-4	-8	-30	-2	14	10	26	6	-10	12
40	-52	34	-18	4	-4	-2	-10	-46	52	34	0	12	4	36	48	16	4	-22	-34	-32	24	-42	-18	-50	-14	-6	24	-10	-4	8	-18	36	-22	-4	36	-38	28	10	-44	-14	66	-6	-26	-2	-6	34	-42	40	18
-2	-26	-6	18	-22	-6	-24	2	-26	18	116	-44	16	44	4	-12	-22	-28	26	0	0	2	8	26	-40	-32	-28	-50	-12	6	-24	-24	-20	92	10	24	54	50	-26	-4	-92	-36	10	38	46	-30	36	-48	-28	-6
-50	44	-12	52	38	104	-2	-24	4	18	-18	66	-36	-30	-48	80	32	10	10	4	-10	2	-56	46	-78	-24	-22	56	8	-10	-48	-20	-38	34	10	60	-18	12	-16	64	62	-38	32	10	-32	18	44	-8	-24	-20
14	8	-4	34	-16	46	-4	-32	-30	-2	-20	-14	20	52	64	16	24	-72	14	36	-94	-2	10	18	-28	34	22	50	8	4	12	24	28	2	-78	26	4	20	58	-66	52	-8	-6	66	36	-18	34	44	-36	-40
-36	-12	8	16	-48	2	-12	-8	32	8	20	16	-14	-12	-18	-6	18	86	-4	-4	16	58	10	38	-56	16	16	38	-16	8	6	-20	-14	2	0	74	-8	-14	0	36	10	24	-4	-80	-26	-58	-158	-6	-18	-62
46	-70	-44	-4	-6	20	-6	42	-26	-28	24	-8	-28	-16	-8	-6	-18	-50	8	50	-52	14	-22	-36	38	-36	-16	44	8	-20	32	0	-14	-50	-12	10	18	-68	6	6	-86	10	-24	-72	18	-38	-30	40	112	-20
-24	74	18	4	26	-20	-50	-2	-22	80	-70	10	-14	2	18	34	-22	-20	-28	-22	44	-32	-22	22	14	16	38	-24	0	30	-84	16	-36	52	10	-48	128	-18	44	20	0	18	4	-50	-40	0	12	42	-14	-2
10	16	20	26	-10	-2	38	-12	-12	14	-34	-120	-4	58	6	44	-6	-8	-94	-14	74	-24	22	4	44	54	-16	58	72	-18	-36	12	-22	-40	-4	14	106	-34	4	-2	-26	36	32	46	0	16	-2	40	-16	118
-32	18	72	-28	-24	-18	42	0	-22	34	-8	-6	96	14	20	20	58	-20	-18	28	-26	-72	-66	20	10	-82	4	-50	-60	72	36	32	-8	70	22	-4	22	-34	36	-16	6	-42	-52	-4	-14	2	-10	28	-32	-28
-58	-20	8	-22	18	36	6	28	-42	32	56	14	-64	-40	6	-6	36	-10	-2	8	4	30	-32	2	82	-36	-2	-52	0	-6	74	48	-20	-36	-24	60	-14	64	-22	62	2	26	-6	10	-30	-54	-4	-58	-8	-66
10	-22	-6	-4	18	-24	-26	8	-48	-80	-24	62	30	40	-20	2	6	0	48	-60	-132	8	44	52	4	48	-100	14	-42	24	-2	24	28	-10	58	-46	28	-6	16	-8	16	-6	18	66	16	-2	2	-2	4	28
8	-4	-4	14	-2	12	12	8	36	46	-60	52	-10	52	6	-14	26	52	34	-24	40	62	-30	-16	-114	24	-28	-24	-88	80	-26	18	-24	8	6	0	56	-36	108	20	-24	14	-20	-18	4	-70	24	24	-4	50
-30	0	38	-28	8	10	38	-38	-36	38	-12	-76	4	-18	4	72	2	12	-16	-26	-16	-2	32	-2	18	36	24	60	6	-36	-8	-34	-32	28	-14	-16	-18	4	-56	-50	-22	-12	0	-28	-10	20	48	-24	6	-20
26	42	18	10	10	6	10	20	54	42	-42	-4	-22	10	-22	8	96	2	16	-24	10	-46	58	-24	-18	-42	22	-62	12	-34	0	0	-14	-34	26	-134	4	-22	-8	-38	106	12	-32	8	-10	-22	30	18	6	-16
14	6	42	20	38	50	-14	6	-112	-68	12	42	146	-6	-8	38	-24	38	-8	-4	30	0	-20	-24	14	16	18	-58	-14	-66	-34	6	-18	-42	-16	-10	0	-32	-6	0	-6	10	2	14	72	-52	34	-62	18	74
-34	-60	-8	20	-72	-104	8	0	-2	-8	-2	-18	36	-16	18	14	12	-2	-20	-18	110	-44	26	-42	-12	-54	-22	-4	6	62	-64	-8	48	-74	16	-24	30	-36	-20	106	-4	-16	42	26	-6	-28	52	64	-114	38
6	0	6	-68	-40	-2	-32	68	-34	52	18	-22	44	84	24	-76	4	-32	-30	28	30	-8	-18	20	0	-44	-100	-8	-18	44	-44	-12	12	56	-18	40	-12	6	38	-2	-30	20	-12	-12	50	68	4	-18	-12	36
24	-58	-6	30	-42	-36	56	44	-64	-38	-28	36	70	32	24	26	26	-16	14	50	40	34	-20	42	-56	-26	40	-66	-14	8	-12	16	6	88	14	-50	24	40	16	48	20	-58	20	-10	-110	16	16	-32	-10	-38
134	0	88	20	42	54	0	0	-2	-28	-48	-10	4	12	-30	-6	-2	-8	-6	38	-20	-32	78	-32	14	-18	16	20	14	-40	30	12	-32	36	18	-40	0	10	-40	16	-48	14	4	-12	2	-44	-4	60	28	52
6	20	-30	14	54	-10	14	2	-2	-50	28	26	44	22	38	-132	-10	-26	-10	2	-20	0	32	36	-20	76	-52	-18	18	-4	-22	-8	18	-26	72	-28	14	30	-98	2	-44	6	48	0	-76	12	-28	-68	-16	-28
-8	-34	42	-54	8	10	-30	72	-32	2	66	32	-116	0	12	40	58	34	2	-20	-4	24	10	-8	-52	36	-28	20	32	86	-8	84	8	58	-2	42	44	-14	-14	14	-28	-38	28	-12	54	38	-104	-20	4	6
-26	8	-22	-12	-48	16	-14	42	20	10	38	-38	-56	30	14	-60	-24	100	-8	-2	-70	38	6	24	-4	48	44	4	8	34	134	-8	-32	16	-32	38	6	-4	14	12	40	8	-16	26	6	0	16	50	18	-2
24	12	32	-26	58	-2	-32	16	-32	18	-42	-16	20	12	20	-10	-28	4	-8	60	8	18	-30	16	-10	-58	-88	-162	26	84	-2	-84	8	4	-76	-16	4	-2	16	60	18	16	20	-56	12	-60	-34	-38	10	-22
18	-2	-18	16	-114	72	-52	-8	32	-16	12	16	12	-40	-2	-24	-36	-2	16	-18	8	0	-12	-16	34	-8	-22	-82	0	46	-10	6	-30	20	-2	30	-66	44	10	22	30	-56	14	10	40	-20	-6	-44	-32	-42
-24	-22	-16	44	-2	-38	8	-24	42	20	-48	38	-4	60	-58	-30	-22	-28	94	24	-30	-38	-8	22	16	22	86	-18	-16	-28	-60	76	-32	-30	4	6	-6	44	6	2	22	-20	36	22	-76	40	46	-20	-64	-4
44	-32	-12	-14	32	14	-16	-28	-52	-6	8	-2	4	22	-30	62	2	18	-16	34	72	6	2	-58	-16	-32	-52	-48	-18	-8	34	20	-46	4	42	-24	64	-14	-6	44	8	4	-20	10	-54	54	-18	16	-88	22
12	-36	4	4	0	-10	-20	2	-42	0	-54	-48	-38	-2	0	-58	18	68	-22	20	14	-32	28	12	-36	0	-54	42	-20	-4	20	-24	8	20	-40	20	56	-36	-88	14	-22	70	-24	-26	-84	-6	22	-10	-34	-56
10	52	-10	38	-60	-6	42	56	-10	-88	-28	22	-20	-34	-28	26	100	-2	-12	22	18	32	-12	28	-52	-40	-8	-22	8	-46	0	86	-136	2	-22	30	-54	-56	24	-6	60	4	-28	-4	16	-14	4	-72	-6	-28
28	-16	52	-44	-24	16	-6	-32	2	12	4	-28	-32	-4	18	22	40	-2	-2	-44	-66	-60	24	-36	-36	-78	4	30	-34	10	-6	-40	-50	-8	-74	30	34	-2	22	10	-42	-44	-6	-42	-22	48	30	26	14	22
-34	18	-34	14	6	-62	-2	20	16	12	-2	-32	-30	20	-22	-6	6	-28	52	32	-6	28	-30	16	-28	-86	18	38	2	26	-4	40	-42	-116	22	14	46	-36	-14	-22	36	66	16	10	-30	48	-154	28	-18	2
-2	4	-82	-8	46	-10	28	48	-70	6	-40	-22	-84	-8	-20	-32	-32	0	8	36	8	18	-16	-82	-12	46	22	52	22	46	-86	56	32	84	-34	46	-22	6	36	-66	-20	-30	-62	-4	-12	26	-30	8	56	28
-16	36	4	0	-60	-2	-44	-6	-30	22	-12	8	6	26	-22	-2	-8	-28	8	-18	-18	90	-56	-26	-10	0	24	0	58	86	10	-32	-44	-54	-6	-24	-12	58	-60	-14	16	4	50	-4	26	66	-10	8	46	18
-10	-42	-114	-20	-2	30	-58	16	22	-80	-18	-12	-84	24	-6	-20	8	8	16	4	18	8	6	-14	4	10	-64	44	-18	-58	-18	-10	-32	30	-110	-42	-36	38	24	-92	-22	2	4	88	-6	-26	14	14	-14	-38
4	12	42	24	-82	16	10	-18	22	-32	0	26	2	-10	2	-32	12	16	-24	0	-78	-50	10	-4	-6	44	0	4	16	6	-6	30	30	-6	-24	-24	-8	-16	14	-26	14	22	26	-6	-90	-18	-34	-22	-40	4
-26	-8	18	18	-16	-30	-14	-6	-10	-6	0	18	-44	4	6	22	8	10	-46	-22	-2	28	0	22	-26	8	44	-24	-40	-28	20	-90	54	-10	28	6	-20	14	-16	-22	84	6	24	44	-22	-30	-8	20	38	-2
-22	20	44	-58	-38	-42	-12	52	10	-24	34	16	-8	46	6	-74	22	-26	-8	6	-20	16	-8	-24	22	-14	8	8	-140	-6	64	-154	-46	-68	0	-32	-12	-34	18	-26	8	-38	32	14	-6	-38	-34	-26	4	-50
-14	-12	102	-4	-20	54	8	24	-50	28	18	-30	16	26	16	4	-8	-20	-28	28	24	18	-22	-32	4	-80	116	44	-4	-12	10	-14	-12	14	-12	14	0	-74	-18	62	-18	-90	18	-52	16	4	48	0	-8	70
2	4	-10	-86	-16	-56	-10	-42	64	-26	-32	-14	-22	-2	8	-28	-26	30	34	2	0	32	-8	-2	16	26	-2	10	-26	16	-12	-68	32	-2	38	-20	38	36	4	2	14	12	12	-12	66	2	2	62	4	-2
-36	32	6	58	-68	30	-12	2	40	12	0	-10	30	-4	-24	-2	-4	34	30	12	-22	-6	52	14	10	20	0	10	-20	-52	22	-22	-42	-4	-28	30	-2	-54	40	76	12	-30	24	-8	10	-54	-30	-4	-38	-20
-62	36	-56	48	0	8	-12	-2	-50	8	10	-22	4	6	6	-42	-10	-24	10	-18	-38	28	-40	10	32	28	-34	-80	-66	-40	40	60	-44	-24	-74	-20	-24	2	-8	16	-74	-12	10	6	-2	-82	16	-2	-60	-30
-22	-2	8	2	-2	30	38	-10	16	0	20	46	-36	56	8	-48	8	6	10	50	10	-68	14	8	-90	62	16	-124	-14	0	48	0	-92	-34	-8	30	-72	50	50	-68	26	2	-14	-44	12	6	16	44	34	-24
-16	-16	-6	-20	32	-26	-2	-40	-2	8	26	2	78	14	26	12	-30	2	-62	4	-38	14	-8	64	8	-18	40	-10	-8	18	70	-6	80	8	-34	24	-16	52	-10	-38	16	6	40	54	-2	-4	-28	-4	-60	4
-18	18	-16	-52	2	26	4	34	12	-64	8	20	12	78	46	24	-52	-46	6	-4	-28	-6	12	30	-40	6	-38	2	70	-22	-20	14	-18	36	90	-88	34	64	118	-20	-20	-20	40	14	-4	-36	60	-70	54	-4
24	-40	-14	-62	-14	52	20	40	-2	10	4	12	-30	-18	38	56	-4	6	18	28	54	40	-12	60	-48	-56	2	-68	-54	-4	-6	-12	24	28	-30	30	22	-48	-18	-12	-26	18	4	10	-18	26	-34	-32	-4	8
4	-92	-30	-18	22	58	50	-64	16	-6	4	26	-10	-10	14	-8	-8	-18	88	-2	76	40	-10	-22	-14	-2	-58	-8	-36	56	-28	-26	48	18	-48	4	6	18	56	-52	6	42	-136	134	38	-12	2	-20	68	10
22	24	-62	-18	-34	-10	64	-78	-48	40	4	10	18	22	-34	2	-22	-98	-28	44	-16	26	-42	-2	-38	-8	-38	42	-14	-36	40	-22	20	-94	-16	42	6	-16	-20	-48	78	16	-2	20	-4	-4	8	-8	-12	20
-2	-6	24	98	38	-58	-8	78	-6	-2	-4	2	14	-8	-38	2	50	34	2	2	-10	6	6	16	2	-44	6	-6	-4	-42	8	64	-10	-52	0	-26	26	-10	-4	-20	72	-20	-14	6	-14	80	-10	14	-40	58
58	8	26	-52	24	32	-40	10	-48	6	52	14	-6	2	-18	-86	18	10	10	-20	-40	0	-40	-54	-80	-18	-72	44	-16	-46	-24	-26	-4	-14	-8	44	-6	0	22	-8	-12	10	-30	10	-22	24	-46	-28	-2	24
-36	22	2	8	-12	-44	28	12	54	-34	-4	-102	-14	40	-80	20	10	-14	-2	4	0	38	-50	-2	10	8	38	-26	-18	-10	-46	-18	-20	76	20	-4	56	34	10	-26	6	-8	22	-48	28	-36	14	-16	-16	20
60	10	-2	-28	-12	-18	-36	-18	-48	-50	-90	-26	-6	6	-8	-28	34	-14	70	-48	22	-24	36	32	16	-36	-6	-12	6	-24	-22	-62	-28	-4	-56	-60	34	-32	4	-36	12	-76	66	-74	-86	-30	-26	6	-6	-36
12	-16	56	32	0	68	38	-40	90	-8	-64	16	40	-34	22	10	-38	-4	52	-22	16	10	10	-40	10	-8	-22	18	-38	28	12	-18	0	-18	16	-12	-10	24	-32	50	6	-46	4	-12	-22	18	-100	-4	42	-10
4	-68	-96	16	-64	18	-16	12	-8	18	-56	-16	-18	20	-76	22	-16	-62	28	-6	-16	10	-14	-28	2	32	-18	-60	14	66	28	4	30	-6	22	-16	-10	-28	70	24	18	-78	22	-34	20	-4	34	30	6	30
-76	6	-36	-12	2	26	-2	60	-32	2	132	0	-18	-22	-4	-8	-10	12	42	12	72	-70	24	10	-42	-6	38	0	-44	-12	-36	-62	8	-16	-40	8	-20	52	48	-2	38	-62	-42	-18	56	10	16	6	2	-46
-4	-32	48	8	-10	-32	-10	-46	-4	-18	2	-4	-52	38	-42	24	22	-4	36	18	12	68	34	28	-26	14	-24	-4	-20	32	0	2	-16	4	72	-6	-22	54	14	8	10	-16	16	46	2	-10	24	66	-28	-44
20	16	-2	14	-16	-56	-44	-44	-6	6	16	-6	-12	-2	16	20	-66	-32	30	92	-22	-20	-22	-30	26	24	-12	16	22	-54	-14	42	30	-64	-94	18	-62	30	-70	52	64	12	-70	26	56	2	-16	2	-34	8
16	-2	34	-2	-142	-36	2	50	-112	42	-34	36	36	84	0	14	-8	-4	-6	-26	52	38	-2	0	54	-20	-44	-18	-16	-18	24	40	2	-42	70	42	12	10	-16	8	4	-84	-66	-78	-26	2	-16	-44	-30	-4
-8	96	26	-68	-58	-4	-10	10	22	28	82	56	-14	22	10	-34	-54	-6	-12	2	26	-66	40	-92	-44	4	-4	44	-74	46	2	-82	-30	22	-8	54	-10	60	2	-2	-20	-8	28	26	-12	4	10	14	36	56
56	40	60	48	-12	18	-8	12	12	44	62	6	20	10	44	0	-36	-18	-82	18	-46	30	14	-12	44	-10	-72	36	142	-36	-24	18	-2	40	12	-90	-30	-10	-30	-40	-60	-58	-40	60	28	-6	-8	24	-68	28
60	2	0	-38	-84	24	-42	-44	46	26	12	50	36	52	-22	-14	12	34	14	-14	20	-44	10	18	-34	34	38	-8	-2	42	-48	2	8	0	-34	90	2	108	-12	12	90	4	-18	-2	-20	-4	42	-94	-42	2
-4	-42	-26	-14	10	-20	6	42	-40	-36	10	-26	8	-40	14	-28	-34	12	54	6	-6	4	34	-24	-4	-72	-80	18	-20	12	18	8	4	28	44	10	-38	-16	-8	24	-26	-2	-40	-66	-40	28	-48	-36	-4	6
-48	-24	6	-14	56	14	4	-6	28	72	-38	-36	-34	118	28	-60	-18	22	-6	10	-64	-6	4	-6	-72	52	-34	-16	-22	-4	-4	18	2	-2	24	40	-70	48	4	10	-2	-4	-38	2	-4	68	28	22	12	-42
10	-4	16	14	70	50	46	-34	-32	-22	70	8	32	42	22	-4	-34	64	62	-2	46	84	-48	12	-50	36	32	-28	-18	-14	-28	44	40	22	-48	-18	16	-4	16	2	8	-8	4	-36	-52	10	64	12	-10	-2
-14	-60	-12	-6	14	12	-8	-22	4	2	-66	24	28	16	-48	-12	-30	-8	-12	24	0	18	-30	-62	-10	14	10	-2	-10	-12	18	24	18	20	16	-6	-58	-82	12	-4	-6	14	10	44	-62	-12	-20	46	-48	-26
62	22	-40	26	6	-16	38	66	14	-16	76	-48	48	-14	-38	32	42	-52	-4	26	86	64	-20	2	-4	-40	32	22	-2	48	30	62	-12	20	6	26	68	12	-12	-2	26	14	28	-14	14	-50	-32	-2	-12	-2
-14	-24	-46	-34	-28	-54	-2	24	10	44	36	46	-22	-22	-8	-16	6	-2	-38	36	58	0	8	8	10	-64	32	8	-60	2	-18	12	-20	-72	-76	0	34	-60	10	-14	-22	42	-14	18	-38	-28	14	-48	0	6
6	-12	54	4	-2	-52	-70	146	-36	8	162	-38	-14	44	46	6	12	32	22	6	28	-10	0	34	10	-26	28	44	-10	16	-46	-30	28	58	6	44	-20	8	14	-6	24	-28	30	2	-2	88	46	-34	-30	12
-4	-14	8	-6	-90	-64	34	2	0	10	-10	-32	-2	22	8	-8	6	10	-4	-28	-10	10	24	42	26	10	32	-58	44	10	34	60	24	24	-32	4	12	-28	2	-18	40	80	-8	-4	-22	10	-100	18	40	-6
8	72	-8	-6	-18	54	-40	42	-34	-26	52	-26	12	30	-4	44	-40	-86	52	4	0	-10	2	30	-16	0	16	14	26	-22	2	-14	4	22	10	-146	-18	-6	-14	8	32	26	-66	-10	-8	-30	10	12	-58	10
64	4	-30	-4	-10	-30	-6	-68	-10	52	-34	-6	-26	36	-24	-42	-4	54	-66	32	-22	20	68	6	-10	-12	-26	-64	54	26	-12	-40	36	-38	24	2	18	-76	76	-2	38	12	-6	4	24	-16	-16	16	-24	-54
-18	10	30	-16	12	8	-50	16	34	18	110	-16	-10	20	26	6	24	-6	-8	-22	-10	-26	-10	20	-16	64	10	42	24	-14	-6	-8	-34	10	8	-24	-6	2	12	-8	-46	48	-18	0	-6	-84	-14	16	16	4
-40	14	-8	48	-32	64	0	24	4	-86	-26	42	14	66	10	-28	28	0	-170	-14	42	2	16	-4	-18	18	-22	-2	22	74	-4	-28	-56	-12	34	-16	-16	44	-38	-6	38	-38	-2	34	-4	-24	14	4	0	14
-18	-8	10	52	-4	18	0	6	16	-4	26	-22	-18	-10	-6	0	2	2	-4	-38	-6	10	28	0	-54	30	6	-22	-42	-42	-22	-98	-58	150	4	-28	94	30	-10	72	42	-52	6	-8	-2	10	22	4	42	32
42	-10	-58	18	-44	32	10	4	12	18	12	-2	32	-12	52	12	-32	-134	4	-42	14	126	-38	-94	-18	20	-16	40	6	-4	40	26	2	-36	-20	14	-22	-4	46	-24	34	30	26	-2	-4	-6	28	-26	36	-12
8	42	-14	-24	2	-24	46	-34	12	-82	-2	24	24	26	12	34	44	-2	-4	16	4	4	-4	-14	-24	-22	-6	58	-26	28	36	-40	-4	-18	-8	-32	38	-24	24	10	10	-14	16	-10	36	10	24	-20	28	-4
6	-34	20	58	72	-24	10	-28	-30	8	6	-28	28	20	2	-12	10	-10	12	-28	54	28	0	0	66	-26	12	28	18	48	14	-16	4	6	26	64	-8	172	-36	8	-46	42	16	60	-24	16	-12	-16	-42	-22
-22	-60	-48	6	94	-6	2	-10	-40	-48	-18	-2	-52	-30	4	34	-4	0	76	6	-8	52	22	-44	6	8	6	18	22	-12	44	20	-66	-72	-20	-20	-38	-124	-26	12	-18	-38	14	4	44	-50	6	32	-22	28
20	8	-6	-10	-8	-40	16	8	8	20	30	12	-40	44	28	-102	-20	2	0	6	-8	32	48	112	24	-20	0	-2	-20	-30	44	-26	6	-52	4	10	68	-8	2	-62	2	66	-12	-36	-32	0	8	16	-28	4
-46	4	56	-58	16	-70	-54	2	6	46	20	-8	24	-2	68	-2	-26	-22	2	32	68	-12	34	24	-28	-4	16	-4	-8	-14	8	-14	0	-42	-16	-2	28	-34	-8	6	36	6	16	-2	-26	-48	-6	26	-12	26
0	26	-12	-18	-8	6	-24	66	32	-2	16	18	-10	70	-2	-52	-6	-14	-40	6	-56	52	32	2	-22	42	84	-2	10	-72	24	38	-22	8	-24	-8	-18	-32	-4	-8	30	-4	16	12	-28	6	4	-38	-16	-2
-32	28	-8	22	76	14	4	-16	36	-8	14	-4	20	-16	0	-42	22	8	16	-32	10	12	-10	12	10	36	-10	12	40	-4	36	8	-28	-12	-44	24	-8	30	78	-68	16	-26	10	34	-34	-16	-4	-12	34	-50
-2	-18	12	60	0	-16	34	12	16	-30	10	-6	44	4	-8	40	-46	-4	12	-18	-26	8	36	52	-52	12	4	-88	-68	52	32	-8	82	88	104	40	-18	24	-20	30	-20	14	0	-10	-2	-80	6	-14	-20	14
-24	44	-24	-38	36	-50	8	2	54	2	30	-30	22	-34	-30	-20	-16	-4	12	90	34	28	-2	-24	40	86	-6	46	0	-148	74	-2	28	132	106	20	18	-10	16	-36	22	88	-40	52	-8	-14	40	64	-12	-6
-10	48	-12	-100	-26	-46	-18	-12	-44	6	-20	50	-14	-16	-28	30	72	46	-32	24	2	24	66	2	-54	-14	-4	2	-26	14	-50	-2	-88	-34	50	-2	38	-20	4	-20	14	36	-10	56	54	12	-22	-66	-8	-46
22	38	-26	20	-22	4	12	-2	34	-6	-48	88	-12	30	10	-2	-46	-44	-88	-34	16	-24	-28	-58	-34	-28	-14	56	-32	20	-50	-36	-52	-4	-72	-4	-28	52	-22	-14	4	82	8	-44	-14	26	64	-6	12	40
-76	90	-12	-8	-30	-6	14	-20	-2	2	2	-4	36	-76	164	6	10	2	16	10	-8	0	98	30	20	-98	20	-96	-10	2	-44	66	6	16	-48	60	-14	-10	-30	-64	20	-150	2	-30	-10	18	16	-64	-18	8
-18	48	26	58	-12	-6	-8	10	0	-66	4	-8	-6	-36	26	-12	8	24	40	28	-26	-6	2	0	142	48	14	42	-6	-4	22	70	50	-66	-28	44	4	-74	-14	-4	-28	2	-48	-8	0	2	116	-20	-18	-24
8	4	-44	38	-6	-86	-6	-28	-22	86	-16	-32	16	-2	-4	16	48	4	0	-68	-6	40	14	10	14	-38	8	98	28	52	6	56	0	-6	6	90	-6	-12	32	2	40	-10	28	8	-24	20	-6	-10	2	-6
36	0	6	-18	-68	-16	-34	-20	12	2	4	-4	-10	-24	8	24	56	0	12	-18	-16	6	22	80	22	20	-26	-16	-30	-2	2	16	62	36	-72	-12	-50	-10	6	-20	-4	-46	28	-16	60	-20	-2	16	-18	-8
106	42	40	-72	2	-84	14	30	-8	-68	12	-12	24	-46	26	-42	-42	32	10	2	-28	44	24	-4	32	26	48	38	-4	36	-42	8	-8	-22	56	16	-86	14	10	-22	-6	-48	-12	-30	6	-16	12	-60	-70	40
14	20	-22	0	14	-14	6	18	40	-16	10	32	28	22	-10	-42	10	56	-50	-44	84	28	-24	12	-16	24	-6	-24	10	-4	-40	-26	-42	-4	-60	12	40	24	-8	-4	-34	-58	18	-22	20	24	-4	20	20	-24
-2	-16	-40	24	46	-38	-30	16	-42	4	18	-44	22	6	-4	4	0	-14	-18	2	-8	58	30	-38	-24	24	14	-8	-12	46	128	48	-56	48	-26	-46	26	22	-10	10	-26	-8	40	-86	-34	6	-20	94	14	30
-16	-20	0	-20	-86	-18	78	24	24	-8	-16	40	-32	76	-24	12	18	-14	-12	-48	4	-2	-58	-40	4	-8	28	38	-52	12	32	14	-48	-26	0	8	-24	-4	38	-34	-96	62	-14	6	10	4	-28	-38	0	18
58	16	4	-4	58	-32	6	10	-46	-32	-12	-84	68	18	46	-38	26	-10	-78	20	2	2	22	-22	28	-24	-38	-100	-20	14	46	2	10	30	-24	34	-34	56	18	48	48	20	12	-46	34	0	50	48	4	-46
-20	10	18	28	-6	36	70	-8	-2	216	-16	22	-6	-10	6	16	8	-22	-2	4	-14	38	8	-16	-8	8	6	-20	-24	52	44	28	6	42	40	28	-8	10	16	28	8	-62	-2	46	6	56	16	-6	16	-32
-54	2	-22	18	8	-32	-80	-48	-154	-34	18	-28	18	-36	-30	10	-18	24	6	12	-10	-20	54	68	-26	18	-52	30	68	24	-16	58	34	38	-38	24	0	-50	-2	8	10	14	2	-46	-26	-2	8	6	26	-40
8	42	-20	8	0	10	4	-28	28	0	76	-14	-20	-32	10	6	22	-8	62	6	52	-48	-32	8	-6	6	-50	-24	-80	-6	100	-8	12	2	-8	-2	-6	-62	40	-16	18	-10	-6	-10	-52	-16	-72	-28	0	-28
24	2	10	-6	4	-10	-2	20	12	0	-32	64	2	84	22	56	16	-52	-58	-4	24	-24	-32	-38	-64	12	2	30	-12	2	4	10	10	16	50	-34	0	-10	46	-76	12	16	0	18	-10	16	-18	-56	-26	-2
-18	-6	-14	-66	-50	40	-58	-90	-12	90	-26	42	-16	58	36	0	-24	-10	-14	12	54	-16	-12	-2	-10	22	4	-12	56	18	20	-18	-36	2	68	80	-24	46	-4	8	4	20	-68	-52	-26	2	34	38	62	8
-28	56	2	-56	80	-22	-28	0	-22	18	0	132	-48	12	20	-40	-18	-96	-58	-30	144	-4	-22	68	14	18	40	8	-10	8	56	2	-54	-12	-30	0	-56	-8	-22	-70	150	-52	18	8	16	-2	64	74	28	-8
-22	-8	4	-10	-6	118	-12	-12	-4	38	-42	-12	30	-22	0	20	6	28	114	2	-22	-102	-22	-12	38	18	8	20	-84	2	-24	16	22	-40	8	12	-14	-16	-20	14	8	-90	48	-44	8	6	-28	32	-22	0
-48	-10	-16	-8	20	-46	30	28	14	-8	-42	20	52	2	54	4	26	36	-20	-42	-6	-54	40	-4	10	-38	-10	44	32	14	86	-34	-4	-74	-160	-26	-34	36	-8	8	2	14	-30	-44	58	38	-24	-10	36	2
-2	28	2	-50	-6	18	-20	-70	-38	10	48	-62	-2	24	-24	54	0	-30	2	-10	0	38	12	-4	70	66	46	78	24	-28	28	0	-34	-44	-2	-40	6	80	56	38	6	8	-42	-20	12	-24	16	-6	-46	-28
4	16	-58	10	6	12	-36	16	14	-4	38	20	-64	54	54	44	16	24	-10	-64	4	72	-26	-8	38	20	12	72	-4	34	-26	0	8	-24	-84	0	-8	-32	10	-20	38	0	70	-2	52	-20	44	-8	12	28
-60	-20	36	-60	-70	18	0	0	14	18	2	-84	-30	-2	-8	10	-16	72	16	-10	6	44	20	16	-40	22	2	20	0	34	-10	34	-46	38	14	16	14	20	-20	36	24	48	-2	12	-46	-4	-12	30	36	6
16	-2	42	-70	120	70	14	6	-134	-24	-6	-24	14	10	8	20	-18	14	0	34	-6	-72	-10	34	-44	-18	54	32	102	12	-4	16	-14	22	-22	150	2	-10	-72	-48	56	-10	-22	-54	32	32	20	38	102	18
-6	-16	42	-36	38	4	-6	34	42	36	-50	6	-116	54	-16	-14	4	42	10	-88	-36	22	-26	46	-8	-30	24	56	100	22	72	-54	-50	118	14	76	36	38	10	46	16	10	-26	34	32	-16	18	-10	8	6
-18	-40	-20	-64	8	-28	-8	38	-6	0	-4	52	14	32	-36	22	58	-2	2	16	94	-40	30	-50	12	50	-12	-12	-34	128	32	46	-24	-48	-34	14	-40	-8	-24	-26	18	-40	68	0	-62	50	38	-8	-32	-124
-42	44	-48	-14	-20	10	-26	-22	28	36	-4	-22	-48	6	-86	6	40	-58	38	-18	50	-12	12	120	34	0	58	-18	-12	-6	2	16	26	-10	6	20	-22	-22	6	-26	74	-8	-2	30	4	6	10	4	2	6
38	6	-14	14	-16	-54	2	36	-10	-36	-2	12	-16	-12	22	32	-12	-24	58	36	12	-60	14	4	4	62	-10	32	46	-62	26	6	-28	-66	-14	78	-8	-26	-46	-52	-12	62	4	-70	-46	0	20	-30	18	-22
-12	-8	10	68	-18	-22	-14	-4	28	-58	38	40	12	-6	28	30	-12	36	-92	44	-2	54	-14	68	28	64	-74	58	2	-12	16	44	-34	24	60	-62	-16	90	-32	-48	-48	52	-34	-20	34	42	-4	14	-30	8
-86	4	16	8	30	-14	-24	10	-26	-14	-20	4	-10	-54	-30	8	8	4	24	36	-22	26	-46	-2	-22	-16	20	4	58	-30	18	-20	-60	-14	-28	-28	56	-36	-8	18	-58	20	12	-52	-32	-18	-32	-6	16	12
12	38	-30	-20	18	126	-2	-10	-48	4	-90	46	-58	-6	22	-12	-10	40	14	-62	-14	36	-22	0	0	-32	48	18	2	-10	-20	38	-48	92	18	58	6	-68	58	94	40	-90	16	12	28	-20	26	2	-6	-34
8	26	58	24	-28	14	70	-26	16	20	6	-44	22	10	30	18	-20	-18	20	-2	-26	-14	34	-8	-22	36	-36	72	-20	-18	26	50	-54	48	32	-8	2	8	-26	-6	-8	-24	128	-32	0	34	26	-16	0	30
-32	58	98	0	-2	-30	-30	-20	16	26	30	22	-18	-24	-32	14	128	-104	-14	-38	-20	48	2	-22	-32	-44	62	-20	-38	30	48	50	46	48	8	-38	-74	-40	16	4	12	-40	-12	68	56	6	-4	26	0	-44
30	78	44	8	-160	-10	-22	52	2	-50	2	-2	-42	-10	-78	38	48	-80	-50	36	14	-10	-90	18	-14	-46	6	-6	32	100	-20	-14	-14	-14	-18	30	6	-46	20	70	54	12	-8	22	-58	-2	14	6	-40	22
20	20	18	-16	-32	-32	2	36	-26	2	6	-32	22	-18	28	54	-2	8	0	-14	-10	24	-12	10	-14	-12	4	-24	50	-8	-16	34	-40	-36	12	-46	12	-34	-58	16	10	-12	10	-78	-40	-80	36	-44	6	-44
8	-26	36	24	-12	8	28	22	12	-56	20	-22	-32	-28	-6	-14	52	24	-16	16	-36	48	16	30	-74	-2	-14	4	8	52	-6	-28	-112	-38	22	18	-20	34	-38	56	22	-12	-4	22	8	-58	-42	-16	16	-16
6	-34	14	-26	-10	0	60	-4	-18	42	10	50	4	-26	0	-28	-12	8	20	-54	46	24	6	66	12	-28	-20	6	-46	-12	-16	56	106	-2	4	-12	-46	22	-10	22	-26	24	-20	-2	-4	-32	20	-38	-30	-82
-8	-2	-26	-56	-34	-62	6	50	26	-32	0	4	-8	6	52	-92	-8	-16	-2	-6	70	-10	0	28	-52	-4	16	24	8	-56	46	8	10	-20	14	12	-14	-18	50	-10	-58	-10	-12	0	94	-12	36	-8	-36	0
-32	-32	-40	-72	58	-10	24	50	-52	-72	20	-14	30	-34	38	58	-74	56	-34	-8	-10	8	-14	-40	46	12	12	0	-6	-92	-4	-26	42	-12	-4	-32	-10	10	-26	-60	2	4	-18	14	14	-24	60	-4	14	36
-18	48	-40	20	-22	38	-38	26	16	166	18	-2	6	-30	-16	36	6	-8	50	26	-52	22	-12	8	-22	60	36	-8	-98	-20	-8	8	-8	-24	-20	28	-8	50	2	10	4	-32	2	56	28	-18	28	18	-4	40
14	-44	-20	-40	-6	24	-12	36	-26	84	10	18	14	2	8	2	-10	-16	6	-36	-76	40	-12	32	-14	4	26	-6	-46	6	44	0	-42	-32	24	42	-32	14	0	-32	-8	18	-54	2	-42	-18	-94	-34	14	0
80	26	72	-8	-60	-54	74	-6	28	86	-20	-30	8	34	118	44	34	-50	-8	-18	30	-16	0	16	-20	-24	-6	-4	-28	-34	24	14	16	-2	46	-20	-48	-4	44	30	16	-26	-10	-8	-6	-12	-8	16	4	12
4	-14	30	-160	-6	-20	-18	64	44	76	24	70	-36	-4	4	68	-54	74	2	-16	-82	2	22	36	44	28	20	30	16	-34	8	8	2	-8	-6	64	18	-66	-10	-26	-44	-68	30	2	-34	-22	30	54	-60	18
22	-18	0	4	46	-62	38	40	-10	-8	-6	-12	8	30	-22	-68	6	-8	-70	-10	42	-26	76	30	-32	50	-38	16	-38	38	-34	-42	14	48	-12	-2	-28	24	60	30	44	-72	4	10	42	-40	6	22	-10	34
10	-14	-30	18	10	18	44	-48	48	60	24	18	8	10	-12	-22	-22	24	-4	-16	22	6	-18	26	-36	-40	-74	8	14	16	28	-54	-58	-38	6	0	-2	4	24	-40	16	-14	-16	24	-18	28	20	0	16	-2
12	-20	-2	-8	-26	-100	-96	-24	96	20	-14	-24	-38	20	172	40	28	-16	-16	34	20	6	50	86	-30	-76	38	-18	18	12	82	68	-58	-30	-60	60	22	82	-6	4	-32	-6	8	14	16	-6	-80	2	-26	38
-10	48	-42	24	24	-14	-20	-8	2	-96	-14	18	58	-8	-4	-4	38	12	12	24	-6	26	-90	-2	34	22	-4	-2	22	-30	26	-16	6	-8	-20	-30	-20	-8	-30	-32	38	4	60	-10	26	-58	-38	-80	-10	16
-36	-46	-6	64	-20	54	-8	2	22	-34	0	-18	4	-86	-76	28	44	-2	22	-88	80	10	8	-12	10	-24	14	2	-34	56	-42	-46	42	-30	-18	0	-10	14	12	24	60	-36	16	-2	-46	8	0	44	-14	40
-18	-32	46	12	-74	20	-10	-16	88	16	20	80	20	-32	16	4	-154	120	4	-86	10	-22	-46	-28	22	16	-14	28	-14	46	8	32	-32	-24	18	-98	-40	-12	2	-24	-8	64	-6	-38	0	-26	-14	-56	14	40
64	48	-46	24	-18	-52	14	76	-12	78	-62	-50	-32	-6	8	18	-8	-48	-60	-4	6	-2	-6	-4	-68	-28	-26	40	-4	44	-74	12	26	32	-14	-4	10	10	18	6	28	44	-52	58	-32	14	-48	8	14	-66
-22	-50	-44	-10	8	-38	10	-52	62	-54	8	16	10	-22	28	-4	12	66	48	-56	-6	-14	70	4	38	-16	52	72	22	-46	110	-28	98	-6	-28	20	-8	28	-24	10	28	-32	62	38	16	-26	-108	-50	-14	0
-30	-4	-8	-40	-8	4	-6	-62	-30	-12	-2	-24	-2	-54	6	-18	-56	48	-28	-40	10	18	20	-46	-10	4	14	8	-16	36	-28	64	42	-22	4	38	-20	16	-72	36	-14	96	2	88	4	-18	-22	14	28	-44
8	-44	14	-24	-32	14	-30	46	8	-22	126	-30	58	40	-22	-4	-16	-38	-52	-26	22	-26	-26	-14	18	22	-54	-4	22	-42	30	34	16	28	-32	34	-30	-60	-30	76	8	-40	-18	-26	-16	14	-68	30	-40	22
0	-4	46	42	-16	4	12	-2	38	-10	30	-14	18	-94	34	22	-106	10	-20	-14	-12	-20	-8	4	-4	-38	-2	-66	20	-58	52	-8	44	-60	20	34	66	-42	12	0	-114	26	98	-60	32	32	-28	30	0	18
-34	-14	-4	-52	-54	24	22	10	-30	-16	-22	-2	-12	-4	-28	24	62	4	-14	6	62	6	-6	-44	0	4	38	12	10	-2	48	64	84	22	64	-60	-18	0	-40	52	2	-28	-4	56	-4	36	-4	8	144	-38
-62	40	-18	2	18	-14	6	12	74	-4	30	-14	38	6	-8	28	-24	8	2	104	-16	-42	-48	26	62	-12	-2	-64	48	-2	-34	46	-18	-34	-28	-18	-20	56	-22	-52	-14	2	-10	6	16	-4	74	36	20	-26
-48	6	18	110	18	22	-24	-8	0	-62	6	28	40	-14	-84	16	-4	-20	-16	4	-4	-52	20	-32	-4	6	70	20	8	-4	-96	-46	14	58	-2	-102	-10	-18	34	28	38	28	106	6	-16	16	-22	4	12	18
-42	34	12	-20	24	40	52	8	-4	10	-30	4	38	-40	0	-48	-34	42	10	-22	6	-12	8	-74	-10	-22	-10	-14	-48	48	-96	16	-60	-10	26	8	30	-28	12	8	-12	-4	-10	10	-8	36	-40	24	-38	10
-34	-26	-38	-28	-12	-6	0	16	0	-24	-2	-68	-22	8	44	-4	28	0	26	42	20	12	-12	36	-26	-2	14	42	-16	-48	-8	86	-28	-30	38	-36	2	-64	22	-20	-16	-30	18	-26	-38	-80	-22	10	20	36
66	-22	-28	-60	-78	24	-2	20	40	14	-2	-32	-8	-74	2	-8	4	54	-22	26	8	32	4	38	16	-16	24	18	-18	20	30	12	8	14	-24	0	26	38	4	2	2	8	-90	18	68	84	-8	30	38	10
-8	68	-52	0	2	78	-18	-18	18	6	30	10	2	-26	44	16	34	12	-20	22	72	-60	-24	-18	-26	70	14	8	-34	-6	-20	8	10	38	20	0	6	42	20	-100	34	76	94	76	8	102	46	-20	-4	12
-14	6	-14	-18	-44	56	90	-38	-88	20	10	-30	32	-72	4	60	4	-24	0	-26	-32	-16	36	-64	24	-42	-4	24	36	54	34	38	-4	16	-8	60	-2	12	-42	14	86	36	-60	28	-2	-78	16	52	8	10
-2	-28	54	-18	-6	-26	-14	-42	-2	22	-16	6	10	-4	24	62	-34	8	22	-14	-22	-8	-20	-28	28	58	-4	14	6	2	8	-4	16	-2	12	-32	54	6	-78	-26	-2	-38	22	-14	-30	16	54	26	-22	0
-38	38	-12	54	4	2	36	16	-4	-18	-118	52	18	-2	26	-16	38	-20	-12	-16	-6	6	-34	-46	4	-26	0	-86	38	18	10	74	6	58	-10	-44	-20	6	10	24	-12	48	8	174	-12	42	-114	-16	70	-14
-14	-18	70	-32	16	22	26	20	40	-14	-6	32	24	40	0	2	-38	-102	18	-28	-2	-30	38	-18	42	-22	26	-86	18	-68	-14	-24	22	-24	-20	-6	-58	-6	-42	-8	92	2	-2	-32	10	-12	-18	32	18	-10
-18	28	-24	2	50	-6	26	36	-16	0	6	30	-30	34	4	-32	50	8	-100	-8	-48	8	10	-30	-12	12	8	-22	28	-16	10	10	-12	-12	-50	-34	-4	42	-46	-8	-52	24	-32	-102	-14	-148	-12	-92	14	-6
0	-30	-38	36	42	48	-42	-60	24	-24	24	32	18	60	42	0	-4	-12	-28	70	6	6	60	26	-46	-52	56	-68	2	-14	-80	8	40	-4	32	26	30	6	2	4	0	20	-40	-4	-14	20	48	56	-32	-2
56	22	-42	10	32	0	58	4	-8	24	8	-2	38	22	-4	-2	8	-18	10	-12	32	-14	-18	-2	2	10	0	16	16	8	44	8	30	-4	-34	-12	2	26	-4	32	0	-12	-70	-8	-8	22	4	-8	-50	-4
8	12	-68	24	-80	12	12	46	-62	-14	-28	-60	24	70	-24	-28	-12	-34	-18	-34	-62	-32	-6	0	46	-2	-18	26	0	46	4	40	14	20	-68	0	-38	40	-24	-74	14	-14	18	12	12	-2	26	0	32	14
110	28	58	-6	20	-4	-32	-12	6	42	-8	-60	66	-24	8	-6	70	-64	0	8	56	-68	-34	-24	34	-8	-20	4	-114	-22	-14	10	-34	18	-8	24	10	-2	10	-34	-68	-14	-54	6	6	46	-4	-14	24	38
-68	12	-38	8	-4	-2	28	28	42	18	-30	64	-34	-64	-62	34	8	16	-26	-96	-74	18	10	-36	18	22	-42	2	-50	-50	-46	-4	-4	10	-52	-12	-12	82	32	-20	-18	4	18	26	74	0	-4	34	18	30
4	18	2	20	90	38	-44	56	24	12	8	16	28	36	46	74	22	10	-22	-32	-14	32	-10	-12	18	-10	2	-12	-22	38	-22	0	-52	4	-8	-30	-106	0	-34	14	16	48	-34	-80	-10	-12	-26	-4	-4	-26
16	6	-28	-20	-8	-122	-10	-4	16	-6	0	-36	12	-8	0	10	52	36	-6	40	6	22	-140	-14	2	50	-8	-54	-2	32	-16	-24	-16	14	20	-8	-6	70	-10	44	10	0	68	-16	6	62	8	28	-18	94
92	-4	0	-46	24	-12	12	24	4	2	-6	8	2	-52	16	-48	32	40	-8	-54	24	-4	12	-24	42	20	16	-66	-86	-26	40	12	32	-30	-46	-32	50	42	0	-30	-20	-10	78	20	-48	-24	-36	-20	2	-14
24	-2	14	-12	-4	-14	2	-58	-30	-56	2	50	26	-20	-76	-18	-76	12	-22	24	76	-10	8	-2	4	40	24	0	-2	66	-10	40	18	-58	-8	-38	2	12	-38	20	20	22	-160	6	70	-12	18	36	-16	2
24	-42	-30	2	18	10	26	-4	14	-148	4	-24	-10	42	10	-14	2	-30	-86	-14	20	8	10	-18	22	4	-24	-16	6	16	-32	-18	-20	-16	48	-50	2	12	6	12	76	0	-8	38	-46	8	-16	-54	-2	16
18	-20	68	-6	26	8	-20	-44	4	36	-10	-10	14	16	6	28	-16	38	30	26	6	4	-56	-8	40	4	-36	-4	-6	74	-12	-4	-16	22	68	22	-102	-4	-10	20	38	-30	-8	-16	-4	-12	12	-20	14	30
86	-30	8	2	2	-24	-6	-18	10	-30	-2	30	8	8	-20	-34	88	-8	84	-14	28	6	-2	38	-14	20	34	-10	2	6	-20	6	-12	-6	20	24	-36	-8	-32	24	36	6	-76	12	-8	24	-12	22	32	-2
-118	-10	4	6	18	0	6	-20	-6	-56	-22	-6	52	-26	-54	20	-40	14	2	12	14	-40	6	4	-58	-20	8	60	-12	-52	-8	-20	-28	48	-22	-18	4	-42	-40	32	0	36	-12	-18	-36	-16	64	-72	-18	36
12	2	20	38	20	-26	-6	-2	70	8	-14	-12	-2	10	4	8	-22	-42	-28	40	44	4	-16	-10	32	-28	4	32	20	-6	-26	2	-20	14	0	22	-6	6	26	-2	36	-70	-4	-10	-40	-44	8	-12	12	-48
-28	92	2	-42	28	12	-6	-38	12	-8	4	14	-46	-16	16	4	-20	8	-60	-38	10	-26	32	28	30	16	8	-20	-30	-68	-30	54	12	-86	8	-36	26	-28	-6	16	24	14	32	2	38	-12	14	-28	-28	-6
48	-46	44	-28	12	-32	22	-34	20	42	-24	-36	22	-4	-6	4	0	-10	32	-16	6	104	12	-34	-22	48	40	-64	8	-24	-20	14	-46	30	-14	46	12	-26	14	-4	-68	-92	14	52	52	-12	-28	-74	38	6
34	6	-12	-34	24	-24	62	-2	-16	-20	34	-10	58	-66	-22	-60	-8	-48	-34	26	-10	4	-16	-32	42	-70	30	4	-4	18	-32	-18	14	-36	28	-52	16	-2	16	2	14	-28	8	-14	-10	-30	8	2	-62	-18
-26	76	64	12	10	-12	-58	22	-56	0	36	6	16	-30	60	-2	-10	18	-28	2	-40	12	56	50	38	0	34	24	10	-42	56	0	6	-22	-18	88	-20	-10	12	-2	50	12	18	-48	-4	30	-36	8	24	48
-82	8	-126	24	24	-2	-84	0	78	-22	-6	-6	-12	0	12	12	38	-16	-28	-54	-10	-30	2	-34	14	-34	-2	-16	16	-20	10	112	18	-64	-14	10	-30	-2	22	16	-162	0	50	60	58	42	-24	16	-60	-20
-14	16	40	-22	30	-40	18	-56	-32	-12	-26	16	-106	-6	-8	30	50	-20	-4	-54	38	0	-2	-20	4	-34	48	34	-22	-34	0	12	62	10	8	14	22	10	14	-14	78	0	-6	-22	-42	-24	10	18	-24	-26
0	-16	-18	-10	-4	-30	-8	-10	-40	44	-8	0	62	-4	-18	82	20	32	20	52	4	-20	8	36	-22	0	30	-20	40	-4	-18	32	24	-2	106	-46	-26	-8	-24	-48	28	-28	40	-30	-10	6	-12	0	58	4
44	32	2	-32	-32	46	-14	16	-24	-46	-28	-24	4	-8	48	6	-76	70	10	-12	6	-68	54	54	42	64	-18	-38	10	28	42	-68	-6	6	-2	36	8	2	-46	-20	8	24	74	50	4	-34	0	10	8	0
-34	10	10	12	8	66	-2	52	16	-12	56	26	-14	-14	-32	46	26	-20	40	2	32	-64	2	0	-10	0	-10	-14	4	-2	28	-34	-118	20	24	-28	-42	-8	34	-4	-16	18	80	18	50	4	-4	-60	16	26
0	6	80	-116	-2	14	-36	-94	-42	-50	-4	-12	102	4	32	2	10	44	2	16	-4	26	-24	-150	16	2	-2	78	2	-32	-38	58	-10	-6	-14	4	-48	22	-40	-20	88	-48	-64	68	24	30	-4	-6	22	-4
10	80	-50	-76	-64	0	16	0	0	12	-10	-66	4	-18	24	-46	-54	24	10	-10	-20	20	-74	-38	14	6	-36	22	20	26	-4	22	38	4	-138	54	-12	-34	-88	-24	6	0	20	-22	-4	-42	12	-24	40	6
86	-10	8	66	-64	-10	6	-58	-18	-20	-8	66	-2	30	-6	-74	10	-42	26	-34	16	-8	-36	16	108	8	38	-76	36	74	8	20	2	30	-104	-22	26	32	12	6	-20	-16	18	24	6	-36	-40	-12	0	22
28	-12	0	44	-12	-34	70	28	8	20	-2	-22	0	58	-12	-14	2	-40	34	18	24	-32	-2	-98	-26	-10	-6	-122	-16	-24	16	-4	-38	12	46	2	-64	-64	-54	2	30	10	-10	-4	28	24	-8	-12	-52	-22
-36	-52	70	-54	48	-18	-38	24	-12	12	-10	-64	-40	74	14	24	-2	42	-44	18	-16	-30	-54	-58	52	8	-88	-4	-12	-30	22	2	16	-12	-68	-2	-52	6	-52	6	-12	0	38	2	-50	-48	24	-44	-4	30
-22	18	-26	-2	-38	28	10	-4	110	52	20	-30	-4	-70	-8	-32	12	32	-80	4	-152	80	-26	-114	-70	96	-10	-2	-82	-8	12	-18	68	-14	-6	24	44	20	0	32	28	54	82	-16	8	-8	42	-28	-12	-2
14	-104	2	10	-10	-132	-16	-2	20	24	46	10	-8	-22	-18	-10	-6	12	-38	-34	58	0	20	4	-78	56	6	20	-10	32	-22	-64	-32	-20	12	-136	4	20	2	-4	134	44	16	-8	2	-54	-60	-14	8	4
-74	-58	68	78	4	0	2	-6	60	60	80	-12	12	62	-16	104	-38	36	-8	-66	-4	-46	34	18	-50	-22	-22	-12	12	24	-22	-2	-6	8	8	46	-18	10	12	62	10	2	76	-80	-6	4	16	-54	4	34
36	2	-46	-30	-16	-6	-36	-40	24	90	-34	-22	-48	-26	28	12	64	-36	-12	40	0	-2	22	12	-76	20	-28	22	32	16	52	42	-30	-42	-62	94	-6	-4	34	-14	14	-6	72	-14	-22	-10	60	-10	-26	64
58	34	4	-34	8	-16	-86	-4	-16	-50	2	-62	-80	44	-32	-74	-4	6	34	66	-6	2	-14	10	18	8	32	2	30	16	10	28	22	2	8	4	-12	-30	-90	6	-48	10	-4	18	26	0	-54	-18	-24	-10
8	-24	-104	14	-44	-6	48	-6	-14	10	40	-18	-16	-24	20	0	12	4	26	-2	-48	-2	2	0	-14	90	-50	26	-38	-32	-24	-6	10	-10	2	-20	0	50	-78	-6	42	50	-14	90	34	-22	-28	-8	8	90
-4	26	-4	-12	-4	-104	48	-4	10	-14	6	-42	-4	28	14	-6	-56	-14	-18	-4	-40	-26	14	-8	-6	78	52	-78	-14	-44	42	-34	-56	-30	12	-68	36	-46	-30	-2	-14	-6	-6	28	114	24	-36	36	22	50
0	4	-38	46	-36	2	-56	-24	-2	26	4	-4	30	-8	22	20	-16	42	8	-14	-42	-2	-30	-2	-2	-32	-36	-98	44	8	88	50	-12	30	6	-2	24	-4	8	-6	-38	-42	-2	60	28	42	-6	26	-50	38
-50	14	2	46	44	-36	-14	60	30	18	-54	-4	34	2	18	-2	64	48	82	-14	-50	18	60	14	-14	12	-32	134	-12	10	-12	0	62	20	16	66	12	-32	12	-14	14	24	-38	-60	50	26	-34	-32	-22	-8
20	0	-4	-8	14	-12	-12	-78	-28	2	2	-62	26	20	-44	-28	-20	28	32	-8	0	2	-56	10	6	-18	14	2	38	12	54	14	-16	28	-16	2	-6	10	-10	-24	22	38	30	-20	-24	46	6	-16	14	6
-30	-8	2	-46	-48	-12	30	6	-16	22	-26	-14	-22	-2	-32	-6	14	36	-52	56	14	-6	-40	-26	34	62	-18	-6	-26	-32	14	30	-12	48	-50	20	-52	-64	6	-12	0	0	-42	-114	22	10	-20	-32	-34	10
-6	28	-6	-24	-46	-58	-2	-38	76	-22	8	-4	28	18	26	-4	-34	94	14	-18	2	30	12	-12	-76	16	10	32	-16	-20	22	24	-10	-24	-8	-32	-34	-48	-80	30	-16	-4	24	56	-30	118	-16	66	-2	-6
-18	-2	-8	-2	-28	28	12	6	-40	2	-26	-6	4	20	-32	6	8	8	2	-20	4	4	-40	44	10	-30	-40	0	-32	-8	4	-10	-68	-4	104	14	0	10	-4	50	-30	-46	26	-54	-12	2	-2	42	-14	16
22	-64	68	-22	10	-34	52	-20	26	34	-30	-38	-44	-18	22	26	22	-4	2	-14	-12	12	18	12	4	4	-36	-40	14	-28	-12	0	22	6	4	16	14	10	0	16	-2	-56	52	-40	-76	42	54	78	4	14
-110	74	2	-20	-2	0	50	34	20	-74	24	-26	14	26	4	-6	-10	-34	34	-2	-34	58	40	-4	54	30	-40	0	8	-10	18	12	40	50	-28	6	32	-30	66	2	52	-42	-12	-22	-12	72	-8	-16	34	108
12	-8	-194	-10	4	-28	-2	-46	-8	-6	46	-22	6	-4	12	-30	-4	38	-24	-24	-70	-12	64	-58	38	-2	-40	72	20	0	-90	0	28	-6	-6	-18	-22	-38	22	26	18	6	-4	4	18	-20	18	122	-34	-16
40	8	6	8	-6	42	-8	-106	-24	-96	4	40	-8	8	6	-184	18	12	-60	10	50	14	4	80	-22	52	-32	8	2	18	2	2	-20	-66	60	-30	0	58	40	-14	8	10	-54	36	28	-8	10	22	-66	-72
-68	2	4	24	-16	8	-126	10	-88	2	72	-24	-74	6	-42	-6	2	-18	-6	14	-30	18	-24	-138	30	10	-26	16	48	-6	-10	66	10	-2	40	-4	-8	-4	2	54	-26	2	-46	-90	-14	-92	38	46	28	-28
-6	28	-14	48	-16	-98	50	-12	-6	10	-10	30	-30	50	6	-44	32	60	-20	-18	-42	-38	8	0	14	20	16	-108	-134	10	-4	-22	34	30	0	0	-34	-4	38	-22	-52	10	-52	2	14	-6	-12	-58	16	-20
42	4	42	-10	-82	-6	10	50	32	4	-14	-26	12	34	30	-18	-14	-70	42	0	6	18	-2	2	6	-152	6	-10	-10	40	-48	-10	-2	8	74	-66	14	84	-54	6	-32	-34	46	-16	20	-56	22	-46	-20	-28
0	0	56	-18	-8	-4	8	78	-6	-32	16	14	32	30	6	-2	4	10	16	-12	8	8	14	-58	18	-12	54	2	-10	-56	40	10	-20	58	6	-8	18	-8	-18	32	-20	18	30	0	-20	-20	-32	-20	4	52
-20	38	2	-84	-86	-24	-36	50	-20	-12	8	0	20	-4	16	14	22	-74	-22	58	-10	22	4	10	2	-38	16	20	48	18	8	-28	-4	10	-32	-40	18	0	22	2	-4	-8	-2	-70	-2	-14	40	10	2	-8
14	28	-6	20	18	86	-20	-58	56	34	-16	-8	-14	18	-16	30	-32	34	36	-46	-8	-34	50	-14	58	-32	70	-10	2	28	-14	6	56	-56	64	70	16	54	4	6	-6	22	10	6	-42	-2	30	-28	-38	68
-16	14	52	6	-6	-72	10	2	-12	14	-70	-66	-24	-38	-10	62	30	16	16	-2	-16	96	-24	-14	0	-24	34	16	54	-40	-114	-16	-38	44	-18	-12	14	-22	30	-24	64	32	-14	96	18	-18	-14	34	2	4
-10	2	32	0	-26	12	-14	-32	-4	-80	60	50	-28	-8	38	-2	58	-2	-4	6	6	-4	-4	30	-8	18	-64	28	16	28	18	-4	2	-26	10	-22	10	-54	30	6	14	2	96	34	-44	20	8	-14	-48	-2
-10	-62	12	-44	56	-72	-2	-42	-6	-34	-32	28	-6	68	4	-2	-22	10	-46	14	48	34	0	10	-22	12	-16	0	24	28	-46	62	-2	-34	0	18	4	-14	26	-10	-14	30	38	2	-20	54	-40	0	14	-24
78	-2	16	-18	-14	-6	-38	10	-80	46	62	-36	-70	-52	4	8	20	72	-22	-20	12	4	-54	-78	-64	-56	4	50	-48	-58	-20	24	4	46	-42	8	66	-72	34	16	0	84	-54	118	42	94	82	24	30	-6
12	-14	24	34	-6	14	18	64	-74	-34	56	26	14	28	-24	22	-44	-28	76	78	42	14	6	-28	-18	-46	-34	-54	-42	-62	40	26	-38	-44	-4	12	-20	34	14	42	-22	-20	18	46	-2	20	-36	-24	-50	4
-34	28	-30	28	-16	-12	-42	-18	60	-2	42	12	-88	72	-72	-16	-24	46	-2	-10	-22	0	2	-18	76	0	-2	76	-30	-10	38	-20	-16	12	26	36	-68	-96	-16	4	42	-6	26	-28	-20	10	46	-34	6	-10
-90	-38	-8	-4	-4	10	38	76	-62	-12	12	110	-68	28	-10	-10	-84	28	-64	50	8	-6	-30	60	-2	-14	-18	-74	-82	36	-12	12	2	-2	-2	36	40	-6	0	130	10	18	-36	-102	4	-68	-44	-24	20	-8
-6	18	54	30	-44	4	28	-10	-36	4	48	40	30	-36	-22	-8	2	-18	-28	32	-34	-28	-16	-18	-42	24	2	-10	-12	6	-10	-38	-38	56	-32	-26	20	12	72	0	-2	-108	-30	-76	6	-32	16	-14	-22	-22
10	-22	-42	52	-6	-14	34	12	40	4	98	-8	-26	56	56	40	0	-32	26	0	86	-52	-12	-26	-42	-28	22	20	36	42	-4	-14	4	16	-110	52	4	-38	-56	-16	2	-16	108	-8	18	-6	-28	6	-2	-48
4	22	-54	-2	-32	24	12	8	-38	98	58	44	-24	32	12	108	24	12	14	-6	12	-24	-32	-40	4	28	62	2	-16	2	-16	32	24	-36	-30	-40	26	-8	16	6	-22	-44	-60	30	36	-76	-30	-26	2	-2
-58	64	-26	-84	8	-10	-40	-90	20	-62	-2	-28	-2	-12	-62	62	-20	-18	-14	-66	14	-18	42	-26	36	10	-10	4	-32	12	-54	38	2	46	-10	44	-4	-64	66	34	-42	-8	86	4	-22	-42	-78	18	4	32
34	24	0	2	4	4	20	-26	-18	-62	-34	-4	-60	46	-22	44	-48	16	-122	-22	-12	2	-6	6	-10	-28	-2	16	-44	-2	62	28	-12	-6	24	22	-46	-28	24	34	40	-16	10	52	-4	-114	-10	-20	20	-32
0	2	-32	-2	28	-22	44	-12	6	-4	-26	6	12	-24	-28	-82	-38	10	12	8	14	-16	-12	20	0	-82	2	36	-50	-38	2	4	4	-34	-16	24	36	-38	-14	36	-68	24	26	-10	-2	-24	2	56	-34	-62
-44	8	12	22	-16	-52	96	2	48	30	-110	-20	18	10	-22	26	-60	16	-104	38	0	-18	-18	2	12	2	2	44	84	-16	32	-26	-24	2	-10	-50	-4	-44	-10	-16	-126	38	0	40	-74	-6	22	10	-24	66
14	8	-6	48	52	-44	34	4	-4	-36	-26	-10	-22	8	-2	46	40	20	-44	14	18	26	-6	24	-20	12	48	14	-24	100	0	-26	-16	-2	-32	12	24	18	38	100	-26	-4	2	22	-8	-66	2	4	-24	22
-18	0	26	-48	-6	118	-46	128	8	16	24	6	12	-20	-6	46	-34	-30	0	-56	-38	-24	-50	-50	4	-34	-22	80	-38	-58	64	-10	-10	2	2	-12	-24	-44	20	-54	-16	34	4	32	2	10	6	6	-22	44
50	40	-54	14	-22	-14	12	0	22	-26	92	54	12	-14	-22	-2	8	-20	-72	24	36	6	-18	2	-10	34	10	-2	72	-38	4	14	62	-14	28	-20	0	20	-26	12	4	-16	-54	0	2	-2	-64	-16	42	-4
-4	4	-2	-12	-44	-28	-28	20	-42	-32	6	18	14	32	-4	-28	4	-12	80	-82	-132	10	22	22	0	22	-78	2	-14	-46	-66	-40	-20	38	-16	-56	-36	-30	-14	18	-4	-8	14	28	10	42	-12	136	54	-12
-20	28	34	-22	12	-26	6	-58	18	-30	-16	28	12	-36	32	12	40	-12	46	88	78	-18	8	12	-38	-12	-6	-50	-6	-22	-56	18	28	-10	50	18	102	14	-46	52	-20	36	28	-10	46	-12	18	76	-66	12
20	-8	-74	20	-88	-2	22	42	-28	-8	-54	24	-58	0	50	0	-18	18	10	-2	8	34	34	18	-38	30	16	20	24	-14	30	6	18	-18	-6	70	40	-74	-2	-110	4	4	16	136	70	2	-30	-78	-42	-20
-20	-20	42	-34	12	18	-38	-28	44	-34	6	-18	62	-16	42	82	6	-42	24	6	122	40	-94	-32	4	-36	6	50	-36	14	16	42	-62	-64	38	42	-22	-74	-4	2	22	-14	48	8	10	-16	38	-46	-8	-18
-26	-24	-58	-6	82	38	-4	-4	-8	16	8	14	-10	4	50	22	26	0	32	22	36	20	24	156	-22	16	-62	-30	34	-2	-52	22	0	-14	12	48	0	136	-50	64	-70	-20	-18	-12	-16	54	38	-16	44	-4
4	-100	6	-4	10	6	-36	-28	-10	-14	68	16	-8	-22	-42	-2	-82	-6	8	26	-22	-14	14	36	64	50	-38	-10	-48	52	28	64	-8	22	54	10	40	-50	-2	-52	-10	-22	2	14	12	14	-36	8	4	8
14	-10	88	4	50	-22	-52	-6	6	34	-54	-4	20	24	34	112	-14	4	-30	-12	8	-6	40	32	-20	-64	-6	2	34	-38	-28	22	22	12	38	22	-42	28	-54	-44	-58	-8	56	-22	-40	56	-10	10	0	36
-12	24	-28	-16	4	56	84	-80	22	-14	56	24	-34	0	10	38	8	-30	-12	-14	2	-58	26	30	-4	-30	6	8	26	-4	26	-40	-12	10	62	-8	-76	-70	-20	18	-80	30	22	56	6	-6	-60	-26	12	18
16	8	56	-4	44	18	6	20	-4	94	14	24	2	28	-50	26	-40	2	-66	24	8	98	70	-34	22	10	18	18	-26	-70	-42	-104	-4	-16	8	20	-26	-2	-4	-10	-2	-82	-32	6	-36	-28	-60	-16	-90	-26
-104	-58	8	-20	-10	-42	-58	24	-10	-38	-30	-10	-4	-28	36	0	-30	-10	-2	34	-18	-8	4	70	12	-8	-56	22	58	-12	10	-48	0	-8	6	-14	34	-4	-2	0	22	-54	-4	4	-18	-10	2	4	58	-2
46	-6	10	22	-54	-20	-10	8	38	22	-84	4	40	10	22	0	-20	8	-4	-24	-52	-8	30	2	-6	26	-12	2	22	26	22	-26	-16	24	60	-140	-26	2	-36	-22	-4	-2	-12	-14	4	2	36	-20	-22	28
18	8	-4	-28	56	54	-12	-86	-8	2	-28	-28	38	-56	-8	-110	-34	2	-2	-16	-22	-8	8	10	2	-22	-10	-20	24	18	16	-24	50	-66	0	-62	-6	-2	34	10	26	-22	-2	18	26	0	-8	-48	20	-20
-6	38	2	12	-6	10	-20	-8	-8	12	-12	-36	10	-82	38	-12	-12	-58	-24	-46	-6	-54	-16	2	-10	14	22	-88	46	-8	0	-28	-12	-46	-10	12	16	-26	-42	-66	114	-46	-34	52	-42	24	34	-48	22	-6
52	-12	6	-30	-4	4	12	10	-42	-28	-8	10	-58	18	-10	-26	76	-10	74	30	-20	22	4	20	4	0	-78	-28	-24	-20	-8	34	2	14	-4	-72	40	-6	38	18	-16	-6	18	-32	-10	20	-6	-14	28	0
42	18	-84	4	4	8	10	-24	-34	-4	12	-2	-48	-10	-78	10	36	76	34	30	4	-28	88	64	2	-2	60	32	22	-30	-16	-26	-52	20	8	4	22	-20	-26	-16	-26	-8	-26	-28	76	34	-24	-22	-16	-30
-52	-22	-26	-18	4	-54	6	-34	2	-66	2	8	24	-82	-68	34	6	56	-20	22	-20	28	26	-14	-8	10	4	-18	6	-36	60	20	-14	-32	20	42	-2	4	-8	-56	36	6	-24	-28	50	-42	-46	10	-36	-32
-32	54	8	8	32	-102	-38	12	30	8	22	44	6	98	2	8	-16	-2	-16	30	-32	40	-24	-88	-36	24	54	-24	12	-32	6	32	18	-12	2	-30	-10	-10	-16	-18	-64	-46	-54	20	24	62	12	-28	-4	-22
0	-12	40	24	52	8	-88	-58	4	-10	-56	24	-14	4	22	-16	-6	-6	8	-24	6	-74	10	24	-24	-10	58	38	-24	8	-16	-58	-2	-10	-24	-18	28	-22	-12	2	0	10	0	28	24	10	4	46	60	0
36	-6	16	-6	-30	-58	-2	32	56	16	-34	0	-74	6	50	-6	2	2	-8	2	0	-16	-58	-26	-28	6	-34	12	-4	-54	-16	28	-14	48	-10	14	-104	-26	-22	0	-6	0	42	-36	-6	-22	0	-52	8	36
8	20	38	14	18	26	-4	-124	-2	-8	36	-20	-4	4	40	-4	34	-8	-22	34	12	28	-32	10	22	40	14	-58	-212	10	36	88	6	0	50	28	14	-8	8	66	70	-4	-26	24	-104	-52	10	6	12	-14
8	-4	28	0	-16	-24	-28	6	0	24	18	44	-6	-24	-20	-82	8	12	-8	86	8	-6	6	28	-8	12	-8	-50	-28	34	-38	2	42	18	-32	-2	-20	-10	-74	2	2	50	-42	74	30	-46	-104	2	-10	-12
-22	-84	-22	70	36	-48	-12	-4	32	30	12	-52	-4	22	0	-118	-6	-8	-18	38	42	-20	26	-24	52	0	38	6	-24	14	30	56	-14	-72	16	56	86	-16	18	-4	-4	-54	-60	4	30	-8	24	-12	20	-2
8	6	-32	14	16	-24	-12	44	54	-22	14	-18	-10	36	16	-26	-22	-16	-38	8	4	60	-14	28	54	-32	14	16	28	34	-4	-46	-4	-18	4	-48	2	-4	0	30	-18	28	-16	-64	24	20	-32	-20	-42	-92
-30	24	6	32	2	0	6	56	48	-16	16	14	-32	118	28	-52	-2	34	24	64	2	60	-40	6	24	-16	-58	22	40	-32	26	36	-14	62	-34	-2	24	28	-24	48	-6	-14	52	80	-8	-90	-18	-2	-18	-14
-18	-16	-14	-2	-12	4	-14	0	12	6	24	8	14	-4	26	12	-2	14	-4	0	68	-56	-58	30	14	18	-6	-8	36	0	-16	-4	30	50	-54	8	-12	6	-18	64	48	-2	-48	34	-6	-46	-24	-6	4	-18
26	-2	-16	-18	38	14	-22	-2	18	106	-54	10	-54	-16	24	-30	42	22	138	28	0	4	4	6	50	-34	14	-4	36	38	26	-22	26	40	8	20	-8	32	18	54	42	100	-12	-6	2	-44	-40	26	8	-6
-24	-2	46	42	-16	40	62	-8	72	4	10	26	10	4	20	-16	70	6	-26	-8	-20	-144	26	-32	36	34	12	-68	-4	-20	14	32	-36	-6	28	-60	4	-6	10	-4	48	-12	36	28	22	-4	-26	18	-4	12
-32	26	36	-8	40	10	38	-42	16	-38	-38	-64	76	28	-20	32	-8	6	-96	-14	6	22	0	16	10	14	-42	6	14	-26	-30	16	-22	-10	22	-56	52	30	-4	4	-66	-2	-68	-16	-20	-24	22	-44	-2	-22
66	-28	-14	26	16	6	10	94	16	36	-42	14	-38	-2	44	-86	0	-34	30	0	-68	-56	84	-6	4	12	48	-10	50	30	10	-22	22	48	22	-22	-8	34	-2	38	-2	-42	-10	-4	26	50	-24	42	70	-102
4	10	-40	-26	-16	80	-44	-28	12	-16	-8	56	4	-10	-12	72	12	44	0	8	-122	-6	6	20	18	32	10	98	6	-98	10	-122	-52	-16	32	6	-44	12	-20	22	-58	-4	-6	6	12	-52	-18	10	18	16
-70	-10	18	20	24	26	-14	-22	10	36	-6	-2	22	26	12	-16	-2	-98	-66	-6	34	14	42	62	-22	52	-38	-20	62	-40	-28	12	8	0	0	50	-20	-24	78	-2	-58	-12	58	28	-48	12	20	0	-70	4
-4	-18	0	-72	24	-36	-30	38	-4	-60	0	-12	44	-10	30	-36	44	-4	38	0	-16	-66	2	2	-32	-84	32	4	-16	-4	78	4	-2	8	2	-56	-20	-12	-40	50	108	-24	8	20	-12	32	10	-40	-10	24
40	24	16	-16	-54	-20	-8	-38	-28	-8	-8	46	-24	-88	32	-76	-4	-74	-6	2	-44	6	-26	-80	4	10	0	10	-48	-14	54	12	10	-22	36	-10	2	-12	28	-8	40	54	0	12	4	24	18	6	-18	-44
52	-76	30	-12	-54	-56	124	116	-2	-50	4	-2	-88	44	-94	-96	-8	28	80	16	-36	-16	4	8	52	-42	-54	38	-34	-2	-66	-4	-6	14	-40	10	-48	16	2	-52	-6	-8	-30	-104	12	0	46	8	-26	-8
-20	-66	14	-32	-72	-4	-12	36	42	8	-164	-30	16	-10	38	14	-12	-64	58	58	-2	-6	-4	20	2	10	-12	-8	-28	-26	2	-54	6	22	-38	8	8	-16	-30	-10	14	54	12	18	-108	-10	-50	-36	30	14
10	8	-8	52	92	-34	4	-8	-18	-36	-82	20	6	-20	0	8	-102	-6	16	8	18	36	-16	10	-32	66	4	-8	22	-12	40	0	-8	-4	44	-18	-84	32	-4	16	-26	2	54	-24	18	-12	16	0	8	60
-24	60	18	12	-54	-16	46	-22	-22	58	-56	-82	16	-6	12	64	4	-40	-10	-146	20	2	-22	26	-14	10	-16	-4	-12	-4	10	-52	18	20	48	-52	24	-40	36	-44	6	38	-6	2	20	-30	-48	58	-4	42
12	-14	-12	-6	-18	16	-48	66	12	-28	22	24	-12	-92	-74	12	20	6	4	-22	2	56	-8	-20	6	4	-106	-14	-2	22	-18	-20	22	66	82	-48	6	52	30	-16	-6	-36	8	34	-18	26	20	-10	10	-10
-12	42	0	-98	62	24	-36	8	-18	28	22	14	42	6	-8	-14	-20	12	-2	4	-14	4	8	-16	24	2	-4	18	-68	92	-48	-16	-2	-4	-30	0	34	50	-62	52	-40	-12	30	-14	-24	30	-10	32	70	-12
42	-14	-2	-62	26	-26	8	-40	-56	-16	36	16	46	-2	2	20	12	-106	-2	-50	-10	-4	16	8	-80	14	34	48	0	30	-16	34	-42	52	2	-36	-28	2	-56	-14	-2	4	-10	26	-2	-4	-36	2	8	60
14	8	-28	-10	62	6	-44	36	26	16	32	4	-4	-76	-78	-12	42	36	-92	8	-12	-28	32	-36	-10	20	38	0	38	8	-2	-12	76	-18	-46	50	20	4	-28	-36	-52	8	32	52	102	10	14	20	24	16
-22	-20	-26	-42	28	-14	-20	-24	32	-16	4	-2	-2	0	-14	20	10	-30	-24	-62	32	-56	38	-24	-16	36	-40	50	70	-58	30	30	82	28	52	30	-14	-6	-30	28	4	-24	28	4	-40	-16	2	-34	14	42
-58	-28	36	-46	-10	-16	-36	34	-70	2	40	-10	-6	-8	6	54	-50	34	10	-2	-50	-62	52	-8	-4	26	-4	-6	-6	18	8	-22	-6	-38	-16	76	68	-14	-4	-20	-20	50	10	-42	24	-10	-64	12	38	44
60	46	22	10	8	30	8	22	-6	-56	-24	30	-32	-92	-40	-18	-60	-36	50	-8	-6	-76	-4	40	-12	24	58	-8	26	-16	6	66	14	-2	10	8	-20	-8	18	22	-14	-16	22	-12	2	-10	6	14	-30	-2
-4	28	-6	-32	10	-6	4	-18	-112	6	2	6	-24	34	-6	22	-36	14	22	18	-10	-120	-62	32	-12	56	14	-4	-18	52	54	0	0	4	12	54	-24	-12	-38	-58	-16	2	48	-34	46	14	-38	4	14	-14
28	-4	-30	4	24	16	52	-8	10	12	2	42	6	16	122	16	46	-10	80	44	22	-46	48	-6	48	4	-46	-6	-16	-66	-86	-34	44	-22	-44	6	10	-18	-4	-52	4	14	-12	22	-44	0	22	-64	-128	32
-18	42	52	-14	8	46	-8	-32	-32	2	-16	-26	-24	10	-22	-12	34	12	-80	-30	-26	-8	-22	-16	16	62	0	2	-46	58	30	-24	6	-12	4	-94	12	-8	-48	-28	6	-20	20	26	6	8	-22	60	-18	-16
8	-16	2	16	-6	-22	-8	4	2	-24	26	14	70	-38	10	18	128	12	-62	-32	2	56	-20	90	-40	42	32	6	-14	-8	8	-18	-12	22	-2	-4	-4	-44	74	4	-12	8	16	-16	20	20	32	-2	-16	26
18	-50	-22	-16	6	-36	26	20	-2	-12	-8	22	-16	38	26	20	8	-8	-12	6	-2	-54	12	-18	24	2	-18	-16	18	-16	64	58	74	6	118	10	24	6	-12	54	-12	-20	-10	8	-40	22	-2	40	-12	24
-26	22	-36	8	-52	-84	4	4	-56	26	0	10	-76	72	-18	10	4	100	-30	-22	-40	26	66	52	-12	8	-8	10	28	26	32	-28	36	16	24	112	24	20	94	-2	-176	64	-20	20	-2	2	30	-50	-18	-6
-86	14	52	-26	18	10	0	-26	72	-18	-8	-24	28	14	-12	30	30	-42	-8	12	4	-188	36	-8	-50	16	4	10	32	12	-6	-22	-66	-4	-24	2	14	-58	-58	8	18	4	-28	-28	8	14	8	8	58	0
4	38	40	-76	36	14	-8	-20	8	8	-8	-34	-62	10	22	-16	30	28	58	-26	28	12	142	-16	22	-14	-8	-6	-44	-12	-6	-2	-8	-44	-32	20	-18	-8	0	-112	12	-16	4	-34	-22	-28	-2	-4	36	-102
-14	0	-36	8	10	-6	46	-12	2	32	18	38	-6	-50	-24	14	-42	34	-18	54	12	26	16	6	-32	12	-86	-12	34	2	20	-4	38	-2	62	-88	2	-10	56	16	14	14	-72	-78	-32	-26	-10	-20	-8	16
4	-70	38	-32	46	-56	-16	-18	54	-8	28	-18	-18	20	4	4	42	20	-8	2	-50	-10	18	8	24	-64	6	-8	10	-30	52	-26	22	-12	-60	52	72	-8	6	-16	22	-18	32	22	-78	-74	10	-6	38	-40
-6	-76	-6	34	-20	-10	-16	0	0	-30	-24	-50	-26	-36	-4	14	8	-26	-8	108	-24	2	-20	2	-6	-20	8	-32	-10	-34	-28	-40	14	0	2	22	-36	-18	12	20	28	-30	4	26	-40	0	-22	28	0	-26
-34	-6	26	-10	-4	14	4	-10	-4	-16	-18	-20	-16	-52	48	-6	26	34	-22	-40	-78	2	-6	-8	8	0	-22	28	-28	-60	44	16	-14	54	-40	44	-16	-34	-82	-8	-36	24	58	-2	0	-6	34	-22	-6	-26
8	-4	-16	-30	26	-24	2	-20	48	12	-28	-12	14	-72	-16	12	58	34	-2	18	-30	-10	-10	-58	-24	-8	-4	8	2	32	-62	62	-8	-18	-30	-48	38	-82	-38	12	-22	6	-32	52	0	2	-10	-54	22	0
-68	-4	20	-30	-10	-20	0	-66	-4	20	-6	-36	-20	-18	2	-38	42	46	-4	-36	-70	104	-4	18	10	-2	-26	18	-10	-16	-76	-2	-2	32	-26	-2	-22	142	-32	6	-8	-42	46	24	-30	12	-14	28	24	-24
6	24	46	-8	2	-10	-22	-22	-6	-6	10	14	-56	-14	-4	-56	10	10	-12	-8	-26	102	-56	-14	-8	2	14	22	54	34	30	6	18	-10	34	18	-6	-20	-28	10	134	-72	16	16	-18	26	6	34	-68	-22
-46	0	-100	64	2	86	-120	-22	-18	-16	138	4	14	-26	134	-28	-56	22	30	-6	-16	-6	-20	-26	12	38	18	-36	-48	6	-44	58	6	-88	42	10	-42	-8	-84	44	-20	32	-18	16	60	-42	16	-8	-2	20
28	26	18	14	24	-14	2	-60	162	6	-8	-6	-14	-6	-18	-54	10	64	0	54	24	-78	-50	-2	38	22	-34	-2	-14	30	-6	16	0	-62	38	-76	-86	16	2	14	-56	-2	46	-28	-48	-2	52	8	-4	28
20	-28	-14	-8	54	52	16	62	14	0	-48	-26	32	-56	-2	-38	68	-20	-64	-6	-18	-4	-18	4	14	-8	-36	-30	2	-10	-18	6	-36	-8	10	-20	-54	16	14	42	2	18	-8	-14	30	-8	44	6	-6	-12
-34	-12	-52	-20	12	-30	28	-8	72	-4	-24	-82	0	154	-6	-42	-8	-34	-6	-38	-80	-38	-28	92	10	16	58	10	-2	-30	100	-32	2	6	-10	-12	-6	8	10	60	4	-44	0	-2	-18	24	-54	-24	58	-28
-50	6	-44	8	6	34	-12	-36	-46	-46	22	22	-8	-80	-6	26	-20	-8	-14	-2	44	-36	10	-14	28	-12	90	-40	6	2	0	-44	32	34	-24	0	-2	-6	-34	70	-62	-30	-70	-20	4	12	-18	-74	-52	-6
-14	14	18	-28	26	22	12	-90	26	-80	30	6	-26	-10	20	-18	0	6	58	-4	-8	36	24	18	14	28	12	36	30	-50	12	30	-42	36	-56	-22	-4	14	-110	16	18	-58	-42	64	20	22	16	12	-70	12
-34	-32	-4	-6	-8	-24	0	6	8	-58	-12	-20	172	32	-4	-52	-8	28	18	4	64	-22	62	-98	-18	-26	-22	-34	20	40	-8	118	-2	-16	-32	32	-10	28	20	-18	-54	-44	26	-8	0	12	60	-22	36	-40
18	24	56	-30	24	0	-88	-40	32	48	36	0	12	-38	-32	2	2	0	-8	2	4	56	-12	14	-10	48	10	-48	48	8	94	28	-64	-12	54	-14	28	0	-74	36	38	4	0	24	-16	-28	0	50	16	-48
-58	-24	0	-36	38	38	-46	46	60	8	-18	64	4	-12	38	-18	12	30	-2	34	-4	30	-12	-22	-12	48	-2	40	4	-22	20	-46	-12	-116	10	-44	14	-18	-30	38	-20	-56	36	-36	-4	-68	4	4	12	-4
18	14	-40	10	-16	24	-8	66	16	14	22	0	8	-2	40	-36	2	-10	38	-24	-34	-6	-50	16	-14	-10	-16	-30	-10	-38	4	10	-50	-2	-40	14	12	-70	-22	52	-8	2	-4	-74	12	40	16	-94	-24	-22
-18	-18	4	16	44	-6	-8	-32	-8	8	-52	22	34	-2	54	2	30	-42	-22	-56	10	-38	0	68	100	44	-72	10	-2	82	10	18	6	-42	2	-36	10	-68	-2	56	-2	-32	-76	6	-18	-4	8	-32	-8	0
-40	24	54	32	-2	14	42	0	-34	-34	54	12	-66	-40	18	-12	30	-26	-34	-68	-20	-54	14	-6	10	-56	-56	134	20	-36	2	-44	8	-16	-28	-64	26	-86	18	-32	36	16	24	-76	4	26	38	8	-18	42
-12	12	-30	0	-44	4	16	-2	4	26	2	6	22	72	-10	8	-26	-42	-32	10	14	40	-86	-42	-16	8	38	-2	-14	0	-52	-2	74	2	-24	62	82	-6	0	70	-38	56	64	-78	30	0	56	20	42	-108
-52	22	16	-34	-30	-62	-54	40	-14	52	30	-46	2	38	22	-10	-6	24	70	-20	24	8	-22	2	-18	24	-16	-22	36	4	124	14	-110	10	-62	54	-20	-4	-44	2	-56	12	-28	-32	8	16	64	12	-82	-12
-76	42	-24	-22	4	46	6	22	-52	12	-14	-8	-24	-24	36	58	-18	12	22	6	2	0	4	-6	86	68	10	16	-96	8	32	20	-50	-50	44	-4	28	26	-20	-20	-42	14	-4	-20	26	-30	-38	14	-20	-34
80	40	-34	-32	-4	-52	22	-8	12	0	72	4	14	58	-2	30	-22	-14	-8	-10	10	-10	4	-48	-16	64	8	10	-42	96	-54	6	12	2	32	-76	-16	-22	-72	-92	-24	22	26	-42	-6	-26	54	34	42	42
-34	-6	-2	-114	6	-38	-4	8	-14	-20	-28	30	-26	124	-14	-12	66	-72	52	-6	-22	-36	44	-14	4	40	-104	20	-38	-116	-8	-2	-34	-2	6	30	104	34	14	-28	-4	8	-100	16	-44	6	-2	-20	0	8
62	26	-12	2	6	36	-10	40	-78	-16	-16	-8	16	-2	-40	116	12	-10	-26	-28	4	2	50	14	-28	66	50	66	-16	-10	10	-44	-10	22	-22	8	18	-72	8	4	10	-28	46	18	14	-6	-20	32	-10	-14
-38	4	2	14	68	-92	94	14	6	0	-34	-10	-26	2	6	-28	-90	-6	10	14	26	34	14	-44	52	-26	-34	-18	-12	12	26	-20	-32	-58	-28	68	-22	6	-124	-4	72	-100	32	-46	8	2	60	-46	-10	-42
-54	12	-14	40	-4	-26	-56	-18	32	6	60	4	70	22	-20	-4	-4	8	-24	-14	-14	-18	42	38	-48	-4	-8	-76	-6	72	-18	-34	26	-24	-40	-12	-20	6	-22	18	-34	130	12	-32	-6	70	-142	28	-72	-6
-2	-48	-16	42	-10	-34	-24	-28	0	-52	-2	-72	-10	36	18	-18	-22	-12	-44	98	48	10	14	40	26	-30	12	-8	28	-18	12	-14	26	56	-44	16	-126	46	-2	2	8	36	28	-42	-50	36	2	36	66	-16
-38	-2	4	22	-8	26	8	6	38	-16	-72	62	-6	-38	8	30	62	-74	-16	-32	56	-34	-42	2	-52	14	-44	-32	2	-80	-24	-40	34	20	-10	-32	4	-14	-28	-14	4	-2	44	2	-12	16	54	-22	46	-18
0	-12	-56	-126	6	-28	6	18	-30	4	-12	-16	46	-30	-2	10	-2	6	-36	-12	-4	-6	6	26	16	24	-26	8	10	10	8	8	6	-4	0	4	10	-22	-2	-8	64	14	92	-4	-48	20	-40	6	2	-32
44	-26	-2	-42	42	20	48	36	8	-42	24	-78	52	-58	8	10	20	116	-2	-24	10	12	14	10	10	32	-76	-38	82	42	46	28	4	26	28	34	-62	-2	2	58	-8	-34	-10	50	-18	4	94	-26	-14	10
-24	22	-2	-28	0	50	12	34	-46	24	26	-16	8	6	20	16	24	8	14	-16	50	48	20	48	-36	-132	0	-34	14	-68	-6	24	0	0	0	66	-4	-22	34	32	8	-8	34	-14	-50	-42	2	-16	-18	-16
-10	40	0	-34	-6	-40	24	-30	-64	-8	4	-2	14	-18	-12	-14	12	-10	12	-44	74	-34	-54	14	-34	-30	2	-72	-12	-10	4	94	38	20	-24	38	-14	4	-8	-6	2	116	30	-34	-10	4	20	-16	36	14
38	36	0	48	-14	28	-22	12	-4	-58	-38	-30	-26	28	6	-6	-32	2	-4	-2	-8	-94	0	-34	-12	4	50	22	-40	-90	14	32	-40	-16	-14	-16	12	-28	-2	-68	96	-36	12	96	36	34	-4	-28	36	40
92	6	-26	-38	-14	-20	24	-50	20	-12	4	-14	-82	30	-8	10	16	-32	20	16	62	-62	-10	10	28	-8	54	-44	-20	-46	-4	24	6	-44	0	20	-18	6	20	36	38	-52	56	-10	-20	-32	0	-74	10	-58
16	32	0	2	22	-20	58	-148	16	12	-8	-10	-16	18	-4	30	0	-30	32	-2	12	0	-2	-20	-16	-26	24	12	-118	36	-76	42	26	-160	-2	54	10	28	-4	-18	32	68	-30	-2	4	-16	30	-92	22	18
86	-12	58	20	14	86	24	18	90	-26	-18	-50	50	-22	10	4	12	-4	-34	-24	-32	10	184	66	-20	-42	-2	-20	-48	12	0	-28	78	-18	-66	-26	-6	-4	12	-32	108	-24	-22	40	22	0	-16	52	-26	-8
-28	8	-36	-16	0	24	0	-8	48	-2	40	-18	20	6	2	-18	2	8	6	-10	22	46	8	6	-58	52	-2	-18	-22	76	-40	-32	48	-32	98	-20	22	46	-40	20	-4	24	-2	-18	-126	-26	-4	-22	-16	20
-30	-28	30	-6	6	18	28	12	8	4	-8	-14	12	-22	44	4	-6	8	110	-18	8	18	-20	-12	12	2	14	-16	20	-20	10	10	102	-52	-24	-20	-2	34	18	-18	-56	22	-30	26	-24	-50	0	38	24	72
-4	2	-26	4	-20	28	-14	-12	16	-46	-16	54	66	-88	-2	104	36	40	2	34	0	-42	92	0	-14	-30	-14	14	40	14	-24	16	38	36	38	-62	-60	70	48	50	30	28	-22	-2	-40	2	4	-50	18	-28
24	12	-8	12	-36	62	42	4	58	-42	84	4	-50	10	-8	-12	-28	-32	20	54	24	8	-22	20	-14	-32	-24	-16	46	40	26	8	-28	-2	48	34	12	-34	-18	4	-26	20	26	-18	-54	-80	14	8	12	-28
-6	-16	-82	80	-20	34	38	32	-4	-8	-58	-10	-16	2	-2	-10	48	4	-52	26	60	8	-22	-22	-6	22	16	-20	-10	-14	30	6	28	-78	-14	-2	6	14	84	-28	8	26	-10	-8	14	-8	18	-6	-16	-8
30	-86	-2	16	16	-4	-50	-36	-14	4	0	40	-16	56	-22	-6	14	-6	-18	-16	6	-26	40	46	2	-4	-22	-2	6	-56	48	-38	32	16	66	8	-6	-10	10	-34	-6	-4	28	-36	-26	54	54	-24	-14	52
12	0	4	86	36	-12	-6	28	28	-4	-64	2	24	6	42	16	0	-4	0	72	30	4	-36	20	-22	24	66	-6	-12	-14	-2	12	0	8	12	-18	4	6	4	18	16	14	-4	-36	6	-8	48	-62	-108	14
-30	12	46	10	-28	20	-28	4	12	0	0	-2	14	-10	-16	4	-8	6	-80	0	6	-34	-16	-10	38	28	-16	-30	-128	-76	-48	-48	-34	-30	58	-22	4	-104	-2	4	-52	-70	58	-12	-14	-30	6	-48	-18	-2
20	2	28	-8	-12	-4	-48	-74	-6	8	-14	-12	28	-2	-6	-20	68	4	-14	-28	24	-38	32	-10	90	-112	-4	-14	-32	28	12	-56	8	-28	-16	116	0	-34	6	78	-44	6	6	58	6	16	-10	-58	72	16
-4	16	-4	-160	-34	26	-14	-2	38	-20	28	10	-38	14	-40	14	-18	-12	-34	-40	16	-20	-38	52	12	4	-16	4	18	42	6	-4	60	14	0	0	-6	-10	-80	-18	-28	12	-32	24	4	-50	-42	10	-32	-14
26	-24	12	22	32	0	-6	110	6	-38	-2	12	4	16	20	74	-38	-12	-80	2	-36	22	-4	10	22	-10	34	18	-22	-32	112	34	16	-2	-6	-2	-28	0	4	12	34	16	-4	-40	10	-42	-8	-18	20	4
98	6	48	-32	24	-24	18	-10	-28	8	2	-38	54	32	-120	-10	0	-46	-28	-48	-72	-10	-8	-2	24	-26	22	56	0	50	14	-20	-22	-12	16	-30	46	-4	44	-28	-32	2	-6	10	106	8	42	-40	-2	-4
70	-18	102	-42	16	70	-116	-2	-30	-12	46	-20	14	-22	-6	-40	-22	18	-50	-40	-12	-100	-54	-40	36	-82	14	-22	14	-2	4	6	-132	32	-14	2	-6	-72	-34	48	12	-14	-34	-2	-6	-22	-20	-56	-4	-28
-54	-52	4	-24	8	22	-40	6	-54	-34	-20	-24	-80	2	-22	8	-26	40	-20	-50	0	-8	-36	-58	-32	-26	0	-14	0	12	-26	-8	0	-12	54	-74	14	-8	-20	54	56	-16	-16	-74	-12	2	2	38	34	-46
-20	12	2	14	24	18	40	-6	10	54	20	-34	-48	-36	-8	-60	44	0	0	20	-2	16	12	-58	22	38	46	-4	-18	-24	-40	-60	-14	20	12	-46	24	0	34	4	6	-38	6	46	4	0	2	4	-16	0
-2	-40	-16	-14	-74	-24	24	-72	68	16	22	-2	18	-20	2	-94	-2	-36	-20	-60	10	-2	-12	-22	16	48	-46	30	-28	-68	34	50	52	-22	10	-10	32	48	-38	-48	-16	-16	-2	10	-2	-114	-18	-66	24	-2
0	-12	0	-4	54	-32	-4	2	-18	-34	4	-16	-70	4	-36	-30	-2	22	18	-30	70	16	-48	42	6	-4	4	-18	-20	-116	-50	-38	22	42	6	0	-2	-22	18	-14	-20	26	-50	-16	22	-4	0	0	12	32
62	-32	4	10	-106	44	4	30	12	-38	6	4	-34	-32	-30	-2	60	36	26	14	-18	-48	-34	-14	-6	12	-54	14	24	20	12	-16	64	0	58	34	22	146	-18	2	8	16	-18	26	0	34	16	74	0	-22
14	-4	-16	30	32	4	-14	-12	0	2	52	40	-8	22	102	-4	-24	10	20	-6	36	56	-16	20	98	6	44	-52	2	-22	-14	-6	-20	-8	20	4	-8	-12	-62	-24	4	66	-10	6	10	-2	-180	110	30	4
40	38	12	-134	-8	-22	-24	-12	-24	30	16	-38	-38	-6	66	-34	-10	8	40	2	-32	-50	2	0	10	30	18	-56	-52	24	-12	-10	-44	64	12	32	-70	6	18	-10	-14	8	-40	-42	-26	-74	10	42	-4	-28
38	14	-18	-8	-10	-56	-32	38	36	-24	18	86	52	-38	6	-10	-22	-12	44	4	-14	-12	26	-52	10	38	-52	4	34	-20	-6	-22	-8	4	6	-46	-38	-42	14	-6	-52	50	-30	-4	-8	14	-38	12	4	-22
-10	40	-2	-12	-32	-2	26	-62	58	34	-26	-34	38	44	26	14	34	-4	-70	-42	10	40	-4	14	2	22	6	92	62	0	-14	22	18	-6	34	10	-70	-16	-42	32	56	2	22	-8	-12	6	60	4	42	-28
-10	4	-4	32	4	4	-20	-18	-12	-14	2	114	-28	-22	18	8	14	-28	-32	-4	-12	-34	0	-36	8	0	0	-40	-8	0	-52	16	30	24	48	-22	-10	12	6	6	-10	16	24	4	16	-18	42	6	-20	-28
-4	38	-4	-68	-22	42	-54	-6	-18	-32	0	16	-8	-10	34	30	16	-140	-18	-28	-10	42	-22	12	-20	-38	-20	28	-20	-2	50	-12	-76	16	38	36	14	2	28	-36	22	-154	6	-16	32	68	40	6	-8	14
-10	-32	34	26	58	4	-18	36	48	-10	56	8	20	-36	-66	-18	-66	-68	2	56	-44	2	18	54	52	24	-8	8	6	18	10	-18	-2	12	-20	36	-64	24	-14	12	4	-18	-92	-6	2	-2	26	-4	-16	4
68	-18	-10	-80	-24	-10	6	-20	-22	-6	4	20	2	-32	-2	34	-12	26	-32	4	-16	66	-44	22	-16	48	-56	36	102	36	-10	-76	-22	8	-96	-12	-6	22	-24	22	16	-38	-10	36	-64	-6	-92	36	-18	-12
-64	34	-88	2	8	-62	16	-18	-14	-10	16	16	-12	84	66	8	-32	-32	12	-42	-30	12	-34	-224	12	-18	6	2	-22	0	4	-16	-60	70	-34	44	0	-24	-108	44	-32	2	-18	-22	86	4	14	-26	16	8
12	-24	40	-92	-36	-26	-34	-12	-16	-10	30	-2	-48	-34	-20	-2	-20	42	-12	-2	-20	-4	-10	4	60	6	2	8	24	-6	46	-34	24	6	44	-16	42	4	0	40	22	-4	-6	26	-36	-26	30	-10	-50	6
8	0	10	-40	30	44	2	16	-44	-20	0	-6	46	-28	80	82	-2	-52	-10	-2	-32	22	20	-10	36	-6	-26	-56	-60	-4	-12	20	-2	48	8	-14	72	-6	-18	0	24	6	36	2	-6	54	14	54	-32	-2
-4	4	48	34	0	-26	42	16	-18	86	8	-86	2	44	60	20	-38	30	-30	-42	-8	-46	44	-44	90	-8	-2	-6	8	58	4	20	12	-6	66	82	-50	26	-10	-14	6	72	2	-18	-48	-2	-34	-54	2	-34
12	68	-10	2	-80	42	-10	22	48	-4	110	-14	16	-20	6	-26	34	-16	42	0	-42	12	34	18	12	-8	4	22	-6	16	0	-2	-2	24	16	68	74	-66	28	36	6	-14	-10	2	-12	-40	-40	4	22	-8
34	44	60	0	12	-6	20	-6	-46	14	-20	-20	-30	82	-28	-12	-26	40	-8	24	-36	-14	16	30	30	58	-4	24	14	-32	-12	34	-4	40	-48	22	0	-84	4	-12	36	36	24	24	-40	-44	-20	20	0	-22
8	38	-16	-16	-8	60	-8	6	-34	32	44	28	-26	22	66	-30	-26	18	-12	-54	-56	0	36	-30	-106	-38	-42	-30	26	-40	-24	8	8	-72	24	2	-4	14	-58	-62	-8	-24	40	-44	44	32	66	18	-26	2
14	-4	36	6	-46	-28	-14	2	48	-2	50	-42	-54	-56	4	-48	-20	22	8	-30	48	0	-38	50	6	38	0	10	14	-22	-16	-16	-86	6	-2	4	28	6	-26	-4	-70	40	-8	-96	-92	-26	-44	64	-36	-8
24	-12	-2	-34	-40	94	-16	32	-46	-4	4	16	48	-4	8	52	-62	0	16	-60	-60	-22	34	0	-32	4	-2	-38	-50	2	-10	12	-4	-32	20	6	6	-14	-12	84	14	2	-6	0	-4	-44	-16	-30	-50	4
-30	-14	-12	26	74	2	-10	46	-22	-10	134	40	36	-12	-4	52	-8	32	46	-4	-48	2	-8	-8	-20	-4	16	-26	6	58	16	-50	-72	-20	64	-42	6	-78	-2	4	-36	-22	116	-30	-22	6	58	-60	-10	-58
-2	-12	-8	0	-24	-18	78	4	2	-26	22	-48	-8	14	10	24	4	8	42	18	-24	0	-142	-8	-24	-18	12	26	-22	36	-28	-38	18	-152	16	48	-12	-12	-30	6	26	28	-12	-12	28	-32	4	18	32	2
-60	8	8	50	-30	-10	-38	-26	36	28	6	-68	-72	14	14	32	-38	72	10	166	-16	2	-4	24	-24	18	-10	-38	4	4	-10	-14	56	30	-4	-32	-38	2	28	-78	14	32	-42	-24	0	-12	-66	-14	-38	-16
-8	78	24	34	-2	-38	-10	-16	-12	34	10	88	-28	22	32	0	102	-16	-4	26	20	22	24	66	-8	8	-42	4	-2	2	60	2	26	-16	4	24	-2	24	-44	10	6	12	-42	62	22	-60	-44	2	-50	-12
8	0	4	6	-18	6	102	-12	32	0	44	-50	20	16	-46	-10	-18	-72	6	-18	42	-68	18	0	-8	4	32	-18	0	52	40	-48	-94	-74	-8	100	2	12	-34	-26	10	2	24	72	40	50	24	-14	-6	2
92	24	74	62	44	36	-26	28	102	4	2	8	36	-4	18	14	-34	28	-4	10	-62	-42	26	-4	14	-8	-6	4	60	8	46	10	-46	-4	-6	24	12	114	100	-6	-14	14	-84	-72	-74	-52	-24	-82	-24	22
-6	36	-4	-10	20	-28	0	24	-4	-20	-12	14	-24	-28	-14	-24	4	-36	16	4	12	74	-8	-16	-16	8	8	-26	-36	44	-26	-10	-2	22	-8	-8	2	42	-40	18	-48	36	24	6	8	4	-14	60	-6	-74
-14	76	92	-12	-12	-20	24	16	60	-22	58	-28	0	-20	4	-2	-34	-30	-2	2	-64	22	2	22	-34	6	-10	-18	-14	0	-4	-36	-20	26	-26	26	24	-40	6	78	22	-32	-48	64	0	4	-14	32	44	-8
-38	22	-12	6	20	-4	-4	0	6	20	32	0	-44	46	60	-12	-30	-2	8	-8	-8	-6	-10	-10	-22	-8	6	8	24	-28	20	-8	26	-18	4	-12	-34	0	-32	-24	40	12	-28	-14	-16	-2	10	-6	44	20
22	14	16	-22	54	10	-40	12	-2	-6	-12	-16	-6	40	-10	-16	-30	-60	14	40	-10	4	44	20	0	2	52	14	-18	-2	-2	6	-6	-64	40	14	80	-8	-16	10	-4	-14	-12	36	-78	60	-42	14	28	-20
50	2	28	20	4	8	50	2	4	4	0	-26	6	-136	-36	4	-30	16	-32	-8	14	14	40	-66	18	-32	-68	26	-62	8	-38	16	-12	14	-32	2	6	22	86	-42	-32	-26	34	32	46	-28	-16	-36	16	48
0	4	44	-20	24	-94	-8	-40	2	2	-58	24	32	-4	20	-4	44	-44	60	56	-52	-12	34	-12	-22	-26	10	42	6	-38	22	4	-58	40	0	-2	-18	50	-38	24	-24	58	4	-56	18	-24	0	2	60	12
-64	-10	-24	12	-48	12	-12	-8	50	0	-32	-16	4	54	18	-62	16	0	-72	8	84	6	-52	0	20	-56	-34	58	6	-26	12	24	8	16	4	2	-12	18	10	34	26	-50	-60	-52	-10	-12	-32	-32	-10	-2
-10	94	-2	-64	4	-20	-40	0	82	12	-54	22	-58	-10	-8	26	0	-4	4	-36	-32	-10	12	42	92	-14	26	-20	-14	54	-18	20	-6	114	-18	2	-2	20	8	-32	34	64	6	8	2	-10	2	-38	-18	104
-16	-6	82	8	-6	2	28	-60	2	-22	-14	-46	28	22	-16	-128	58	34	20	-16	0	-24	22	4	-22	-46	-2	68	56	-6	-6	-8	-16	60	-40	40	-36	-10	-44	-18	-4	-76	-34	50	20	-30	-18	54	16	56
38	-20	18	2	4	-10	52	114	0	-2	16	22	44	12	-34	8	-52	94	-12	-86	-32	-2	-6	-26	14	-24	-50	50	-18	8	64	12	-20	22	-14	-14	46	112	44	-46	-4	-12	62	-30	-10	-38	-36	-22	-92	6
16	-32	-48	-6	-66	10	132	-22	-2	-6	140	28	24	4	2	-6	-12	10	22	-38	48	-16	8	-54	-50	2	-24	78	-4	-26	2	8	-22	14	52	20	-46	14	18	20	66	4	-38	2	26	70	124	-32	36	-22
-50	22	54	14	32	14	-28	-10	-22	44	-42	-4	4	22	-56	-38	22	-74	40	16	44	16	-26	10	28	26	-4	6	-14	48	-82	40	18	0	-28	2	6	26	26	44	22	30	-10	34	32	14	0	0	6	40
32	22	-2	14	-20	6	20	-2	18	-46	-8	50	4	-6	-24	92	28	18	34	6	-46	-14	-10	14	14	-24	34	-48	50	-12	-6	14	-72	-62	-12	-50	-22	26	0	-4	-36	-2	-8	-44	-22	-44	-16	26	58	14
24	32	-32	-94	44	18	-40	-8	14	2	-10	-116	-4	-46	-12	-6	10	22	104	-16	-62	-10	10	-20	-2	46	66	8	-6	6	-12	6	4	56	8	50	22	22	-12	68	66	-32	24	-74	102	-50	46	-20	2	-14
16	6	30	4	-26	-44	-6	24	-14	-6	-2	64	12	-72	0	-30	-24	26	24	-20	10	-16	20	-12	12	6	4	-22	-8	-2	-48	0	10	76	36	-10	-56	-8	-34	-6	32	4	-26	8	-4	30	8	0	-8	12
44	0	12	58	-18	68	-96	2	12	-44	-6	-42	-22	14	-72	4	-60	-22	-6	-8	-22	20	-2	36	-4	30	-74	-30	136	22	-12	80	-24	-18	-62	32	38	12	-2	-2	52	20	6	66	10	-4	-2	-36	-18	28
-64	32	74	-4	-46	-56	-36	46	56	-18	10	32	-28	26	16	-38	-8	10	-18	-102	44	20	-52	0	8	-50	52	6	38	-6	-16	-38	-2	-46	4	4	2	-12	14	6	-62	-20	4	84	42	0	26	-48	-40	64
-18	-12	-40	10	0	-10	4	130	-8	-22	0	10	-6	18	20	-12	-50	-44	-44	10	-18	2	-2	-12	18	2	12	-72	42	-28	-12	12	-54	58	46	16	50	2	50	8	4	-32	38	-12	54	72	-28	26	-26	-20
26	-40	-48	-28	-44	4	2	26	-2	2	-34	2	-20	-20	6	26	-10	6	-26	-8	22	26	4	90	-20	52	-8	-16	-12	24	36	-24	-30	6	-28	6	-20	-8	-4	-32	-44	4	-18	-8	8	-12	26	42	-26	-8
76	64	30	-32	-32	26	8	-56	-90	22	-26	12	34	6	6	26	10	-40	80	6	-8	-16	14	18	28	-14	-22	-30	-24	20	-24	-36	8	38	66	66	-12	-8	56	-10	-6	14	32	-12	-6	6	22	-20	6	18
-30	42	-20	-24	-16	-16	-26	-24	8	26	-86	-96	-36	-10	68	-4	-36	-4	-6	34	6	-18	-30	10	-58	24	-10	24	-6	-28	2	-10	-2	-2	38	-20	14	-14	64	58	4	-4	-58	38	-6	8	100	-66	-34	-60
68	-14	-72	34	8	-48	32	4	-6	28	-24	-38	-12	28	-26	12	-32	4	-54	-140	0	22	-10	-34	-54	58	-40	52	-2	30	18	36	20	20	26	32	4	44	24	-68	24	20	-14	28	8	-38	16	-26	-2	-14
-12	-6	-10	-10	16	44	68	24	6	-6	26	-14	24	14	-28	130	-18	-14	18	-4	-6	-12	-32	-12	-4	-66	-2	30	18	16	2	-44	28	-94	36	-26	46	40	20	2	28	2	-14	-30	16	14	-32	-4	44	32
-6	34	122	50	30	8	62	54	-36	-34	-118	-30	0	2	-10	28	14	32	14	8	42	2	-40	8	20	-2	32	-14	12	-22	4	42	28	-14	16	-6	28	86	4	18	-2	12	24	-36	-20	-38	0	-46	-20	26
-32	36	-6	34	-6	-36	34	34	42	-12	16	-38	148	-14	-30	-6	-4	4	36	10	-28	16	58	18	12	-6	0	-20	6	-16	60	50	16	10	-12	10	-6	-6	6	-8	66	10	80	-4	0	2	4	-56	-100	14
-26	8	-12	-28	-2	24	24	-82	-30	10	-2	-50	-14	-52	34	-54	6	-32	-42	-20	16	4	42	24	-10	-46	6	-6	-46	2	36	2	-36	12	-32	-20	10	-24	38	-68	-24	12	10	22	4	-16	4	-2	14	20
6	-58	6	22	10	66	6	2	-22	4	-44	22	26	-18	20	62	-94	-24	34	4	0	-6	38	-14	64	-44	38	-8	-60	14	56	-4	14	80	-10	20	-12	-22	-88	16	-4	52	-4	10	-2	14	58	26	-12	-16
0	-8	-14	6	-26	8	2	-10	10	-30	66	2	-8	22	128	16	28	-74	-26	6	10	-32	-84	-44	-22	-4	2	26	-10	-90	-26	-6	52	70	24	48	10	12	-6	-12	-8	-40	0	-8	12	10	46	4	-28	32
4	14	6	8	26	26	4	-2	32	-2	-16	28	40	2	6	-28	10	-76	-28	-2	0	-20	2	10	-2	8	-34	12	10	28	6	-16	-62	62	-12	-6	0	30	-6	10	6	44	50	8	-28	-34	50	64	-56	16
-34	34	-26	-28	-2	64	34	34	14	-32	90	-4	-162	-22	-38	4	-100	50	-6	34	40	18	-2	68	64	-30	-52	-4	-12	-66	-32	24	-14	6	60	-66	18	-6	50	6	0	38	-168	-34	-10	-2	50	-4	-8	-10
-16	-14	6	-34	-42	32	0	12	-44	18	4	10	-46	-10	-10	-4	6	-16	4	-34	4	46	-18	-26	-56	-38	6	-6	20	10	-36	4	-86	52	-94	110	-12	8	-8	4	-10	24	2	14	16	104	20	-16	18	0
20	24	-14	4	2	-28	48	32	4	48	-14	-28	10	2	-24	-12	-46	16	-176	20	-18	56	56	-74	2	-58	14	-2	52	-54	-70	-8	90	-34	22	-84	88	48	14	16	38	18	28	-30	0	18	44	-2	-48	-30
-8	-46	38	10	-50	20	44	-26	-74	8	16	-50	-4	-8	48	84	6	-2	-32	-10	-20	154	4	52	14	-12	-50	22	-18	-28	2	-86	-16	10	2	-38	-30	-68	20	24	2	-36	-14	34	50	-16	8	22	10	0
-26	68	-10	-38	2	-6	-2	40	60	-20	-10	62	0	-8	52	44	2	18	-44	22	0	6	10	26	-32	2	-10	8	108	-12	-60	44	2	14	24	-16	-14	-54	44	16	-30	-14	-106	-36	-8	-26	-12	42	-28	-10
-18	0	14	8	10	-72	-2	24	12	-88	-12	42	-26	-18	-64	62	-4	-142	22	18	38	18	-4	-24	120	-30	-56	2	8	-12	20	-14	-4	6	42	24	10	22	-22	-52	-18	82	-34	78	-2	8	-14	66	30	26
20	34	38	60	44	2	22	2	-52	14	-2	30	0	-10	2	24	22	0	18	-12	-4	-40	100	6	-8	-62	-34	42	40	-130	-22	36	-14	-8	-12	-4	56	0	-64	-14	-8	-22	-80	132	-24	32	-16	8	8	-46
30	0	14	-28	2	2	34	-38	26	-62	-74	20	0	-24	-22	6	28	-20	76	4	46	22	-70	-2	-20	-6	-30	18	-30	30	14	-6	110	18	-24	-14	6	16	28	12	-16	-30	-50	-2	-32	56	-18	98	-24	2
-2	16	68	-8	24	42	-20	48	-6	-38	-56	-36	-24	-4	-16	50	28	-2	72	6	74	-28	12	-14	0	-8	0	26	42	-16	18	-2	-2	12	-28	8	-6	40	-2	50	-4	-6	24	22	2	-32	144	44	-12	62
-22	-58	2	8	4	30	84	28	24	0	16	-22	90	70	-30	10	150	2	2	-26	36	-2	4	-16	-20	18	0	-44	-6	6	22	12	74	54	-42	12	42	-22	-54	2	-78	-6	-32	-4	48	-104	-20	-40	-56	-6
2	-68	28	6	-8	32	70	6	-40	-74	-8	-70	8	2	44	-44	4	-24	60	20	-16	-16	4	20	-44	-14	-12	-60	-8	20	-20	4	-40	24	-10	-14	-6	-14	-52	40	-20	-56	6	76	-32	46	-6	58	-8	-36
12	-62	2	6	-62	26	-24	16	-48	-30	4	24	18	10	32	-24	64	6	-2	68	-4	16	2	14	34	2	26	34	22	-62	100	26	-12	54	-10	22	0	82	28	34	-72	70	22	-46	-2	14	4	-28	-18	0
6	6	-4	-52	0	4	-20	44	16	-12	-22	28	22	24	28	104	2	8	-14	10	-4	-48	-2	-48	-16	32	-20	14	-14	-44	48	2	0	-10	-20	44	42	24	30	-4	20	-128	-20	16	-20	62	0	-18	6	-8
20	14	10	4	-8	8	0	-2	18	-30	26	38	-10	0	-40	-22	10	26	-34	-14	48	-40	10	2	-56	-28	-6	-48	-40	-70	-14	42	14	-48	6	10	4	-10	8	36	16	10	-26	-8	-68	-20	-52	24	4	84
-16	18	8	-16	32	0	-14	24	22	-44	8	4	-2	-18	38	-34	-24	22	-24	4	-50	6	-14	-10	26	34	-26	-30	-20	26	-46	40	-6	6	66	-26	20	8	-32	-16	-92	-22	0	46	-2	-18	12	-28	-40	60
-56	-8	46	34	24	4	2	64	10	-8	46	2	22	-60	-8	-22	10	16	-24	-12	-12	22	2	8	-14	8	8	20	22	84	38	2	26	-36	18	20	16	16	0	-42	14	6	-10	-14	62	-66	-54	16	4	12
-28	-16	-16	-6	-4	-2	-2	-82	-10	-4	-6	56	12	-44	-10	-8	2	-80	-40	-20	50	-30	14	52	30	-12	-10	-10	26	8	-62	0	-2	24	8	-54	68	-38	50	2	0	4	6	10	14	158	-52	-10	-154	6
-14	-18	-26	-8	-16	-54	-20	-24	108	-8	-16	30	44	-20	106	-94	30	-14	12	-2	-6	16	14	-8	-6	32	52	20	0	12	-32	-18	-22	28	12	116	4	-2	2	-30	-12	14	58	34	28	-60	-40	-32	-14	-12
10	6	-4	-8	-22	-76	14	-4	-42	-2	6	-18	2	90	66	-50	0	2	90	34	4	-8	2	22	-4	-64	-2	32	6	-32	-28	-4	-6	22	0	28	40	4	34	6	0	-50	2	-30	-8	-8	-10	4	58	18
12	-34	22	-14	-20	-52	0	36	26	8	-10	34	0	-4	48	6	-28	-140	-22	2	26	-4	16	-4	-14	22	0	12	20	-30	62	20	56	2	30	8	12	46	16	-20	-20	-18	-36	0	-36	-76	16	2	-8	-28
-36	-8	-4	-14	-16	-12	2	62	-32	-14	64	-10	-74	-62	-16	30	0	-44	86	-8	12	24	10	14	4	28	-12	-4	-40	-4	6	52	-58	-52	36	-40	4	-48	-12	0	0	38	-58	10	20	-2	-34	-18	-12	2
-6	12	-84	-28	-24	-66	2	-48	12	-46	0	36	-8	34	0	-24	-10	24	12	12	22	-20	2	82	-4	20	108	-14	-6	-16	-42	8	24	-4	24	6	-8	24	18	20	-42	-28	4	-78	0	-6	78	78	26	-32
-24	62	-8	14	38	24	-12	22	2	14	0	44	22	20	-48	-18	10	-18	22	34	6	-22	6	-16	22	26	36	10	22	14	-34	6	10	56	16	36	2	26	4	-32	44	-14	-66	-10	30	30	-30	44	42	-28
-46	40	4	-14	-6	-12	-4	8	14	-16	-62	-44	0	8	-8	18	0	-16	-20	-18	-22	-102	-44	-6	-34	10	86	-30	10	72	44	16	14	-36	12	2	-10	14	-10	-76	10	0	80	-10	-8	-12	-44	10	-2	-14
74	66	4	14	76	-12	24	32	36	-34	12	68	44	-30	82	24	8	-10	-8	-16	-20	14	-26	16	24	-38	90	48	6	-4	32	-8	-6	-60	-4	12	28	10	-34	4	2	0	22	0	-46	4	-6	-18	24	34
56	4	-22	2	-36	-36	48	-12	42	10	22	-30	-6	-34	-2	-32	-24	14	34	-52	2	58	-8	10	18	-12	6	0	50	24	-6	-4	96	-32	0	-4	4	28	24	4	48	-12	-24	34	-32	-12	4	-4	-6	-40
16	-54	-4	-46	-36	38	10	-82	-24	-20	12	2	84	-2	-2	-2	-30	-12	-10	62	-58	-14	16	24	-6	-18	-56	10	-26	18	-10	-36	-74	-26	36	-22	-2	-42	-48	4	56	6	-18	-4	8	-124	-2	2	-46	-28
-8	4	-72	-10	26	76	30	14	14	6	52	2	26	-30	30	10	-18	-8	2	74	-14	-68	-6	12	6	30	8	10	-38	44	36	36	-14	28	-26	-16	-62	-92	36	-8	22	-20	-18	-18	-52	-32	-10	24	-10	26
-22	-12	4	-16	-28	4	-58	-26	22	14	86	-8	4	-20	-8	48	60	46	-28	-16	-58	2	6	14	-26	-18	42	-54	-12	-12	-12	52	2	-32	6	10	-18	2	-6	2	58	-8	118	4	-60	36	26	88	-46	10
50	56	16	22	24	-46	80	-12	32	2	14	-28	-16	52	26	42	0	-60	44	-28	-40	18	20	-12	-14	-18	18	92	52	-14	8	-40	26	-48	-12	-6	-14	-20	-34	66	-22	10	24	-12	-36	28	-8	-10	118	8
8	30	-32	-82	-24	54	-4	16	4	6	-16	-30	56	-14	-2	-8	2	-102	-16	-16	-8	-46	-12	2	-58	10	32	-50	32	-22	64	42	-20	0	28	42	-20	14	20	38	42	-148	26	36	-24	-6	-8	-12	10	-28
-30	-26	-14	2	-4	-18	-4	86	-22	58	68	2	-26	-18	6	-44	-12	-6	-16	-4	90	-4	-16	2	-6	6	-8	14	18	10	-48	-6	6	-28	-2	28	14	-28	-88	-34	4	-6	-4	4	10	-6	-4	6	-8	-4
-8	26	-18	14	-40	0	-20	2	-32	-8	38	10	2	-74	28	-2	-60	-2	-10	-54	-16	10	32	72	-48	-8	-8	-68	0	22	54	6	-44	-14	36	-30	-34	56	-52	0	20	4	-30	30	-18	-20	10	26	-14	-4
6	-30	12	14	8	6	-24	-46	36	-28	-10	10	-8	-40	-8	-14	32	0	18	-46	-2	4	96	-16	-10	12	22	-56	54	-18	42	16	38	118	12	-10	-2	-56	10	12	40	-24	42	-36	64	38	-42	-6	-46	-32
4	2	-18	-34	12	-30	14	24	-42	56	-8	22	-62	2	40	-16	38	28	-22	-18	10	14	28	32	10	-42	-4	82	-4	-26	-20	122	96	-16	-4	-4	12	72	-36	6	-4	38	-8	20	-14	-46	-44	-18	-12	-16
50	6	-10	-18	-20	34	72	8	-4	18	14	-6	-88	-22	-32	8	-40	10	-36	-6	76	-8	18	22	-4	-26	16	-6	50	-4	4	-8	-60	8	4	10	-26	2	-24	10	-24	-2	-46	12	-24	-14	42	6	0	-18
28	-8	10	-8	102	-80	34	-16	54	-48	-20	-32	64	-12	-36	34	-6	6	2	-52	4	10	-22	-34	-12	-6	20	-20	6	2	-8	-12	28	-46	-12	-44	-10	18	-48	22	8	108	66	46	30	-20	-56	-8	8	20
-40	8	46	-40	0	46	28	0	50	8	-28	16	8	2	6	-34	56	12	6	30	10	-4	26	-16	20	-38	-10	-10	36	0	6	-102	-40	-10	-30	2	42	4	60	-16	-12	-34	-50	80	-22	46	10	-36	10	-28
2	48	10	8	30	48	-54	18	0	42	28	26	-2	34	-2	-54	58	2	2	18	52	94	-10	4	74	58	10	66	-8	16	32	-44	0	-36	-24	-66	-56	16	42	30	-28	6	-18	-34	6	4	70	6	-4	-60
-18	-8	-32	12	-42	10	10	-12	6	-18	126	14	-4	-34	0	-14	20	-24	46	20	50	16	58	26	30	-8	-14	10	84	50	-22	116	-32	-28	-32	-32	-10	32	-28	-34	8	104	28	-60	-84	0	-20	42	-2	-34
-4	6	2	2	32	-120	-8	-94	-16	-62	12	-14	-14	-40	-2	32	2	0	-30	4	66	-14	22	42	28	10	-12	38	-48	-6	42	6	22	-30	-8	38	4	-20	-2	18	22	2	-20	2	-26	-42	12	-12	0	38
-24	22	-42	-24	-4	-8	-20	14	-32	-12	-62	-40	-6	54	-26	22	16	8	-36	-22	-14	-8	50	-18	-42	-2	6	-40	-28	8	0	-56	68	18	4	42	-20	-50	-12	16	-28	-32	-10	16	20	168	-6	-8	-80	-4
68	16	12	-82	-14	-8	36	-40	48	8	34	-56	-64	6	0	-8	50	-6	16	6	60	12	12	92	4	-48	-12	-22	-6	14	66	-70	-30	10	-6	-10	-24	8	22	10	-50	38	8	-24	-10	-8	-14	-42	8	2
4	2	-50	4	-28	52	-40	-18	-20	10	-22	-10	-22	14	-54	50	-26	54	-8	4	6	26	10	20	16	78	-6	-4	-54	28	-76	8	8	-20	20	-4	6	-78	-40	16	-32	6	66	18	-6	-6	-14	-12	-4	60
-4	18	70	0	6	-6	10	16	-10	-26	-14	58	4	26	12	22	-22	-2	-14	-40	-8	-36	0	20	8	20	70	20	-24	18	-38	8	6	-88	38	10	68	0	-2	-20	-12	40	-16	0	4	24	4	122	116	-102
12	-8	-10	58	-24	16	0	38	14	-24	36	-14	18	-28	36	-28	-10	-24	10	8	-22	-40	-12	2	-6	140	-50	90	-32	-28	4	42	2	20	12	-6	28	12	-40	-24	8	-42	2	0	-28	-2	38	12	14	8
10	28	-34	6	2	-16	-12	40	6	-54	-50	-4	-2	-62	-42	-16	0	46	16	-20	-6	20	-8	74	26	32	74	8	-24	-10	4	16	-26	14	-56	-2	-16	-14	-128	-50	-8	70	2	26	22	-22	-102	18	22	38
8	16	82	50	-62	40	22	20	-80	0	-18	4	24	2	-4	12	62	-34	8	-24	8	36	4	2	-14	18	-6	8	-40	-60	48	104	18	16	4	-66	36	24	36	0	32	-4	-10	-8	58	-26	-32	0	-10	2
8	32	24	-22	-34	-10	-100	-60	-14	34	14	-22	28	18	-18	-10	20	82	18	-10	20	-10	48	-34	-2	-42	0	42	-16	56	-66	24	40	28	46	10	26	4	18	2	16	12	-28	4	-76	-34	-46	-18	-28	-12
-62	24	62	-54	-4	28	-4	-10	6	2	8	-62	-8	50	50	14	0	10	-24	-92	-8	42	-20	16	14	76	-38	-24	-54	-6	-20	28	-58	12	-4	-50	26	66	88	-20	-12	-32	-14	-30	-38	2	-30	48	10	-2
-6	-26	-44	-60	52	32	0	26	28	4	4	10	-42	-34	16	-14	-58	18	42	60	-6	74	-28	0	22	34	196	-40	12	-10	-16	4	-4	-20	46	26	0	-62	-16	-16	26	-58	-12	-68	-36	14	40	66	-112	-8
-4	12	10	52	2	-6	-30	54	20	-32	-4	56	-10	26	18	-18	34	-80	-10	36	-34	10	42	36	-74	30	2	-44	42	-16	8	12	16	24	8	-32	-60	14	-54	-36	-34	-4	-6	48	-24	-120	8	-6	-42	2
-38	-14	-86	54	18	-8	-14	-16	26	-30	48	18	2	34	-72	-6	6	4	12	-10	-10	38	80	38	-32	70	-28	-4	-30	-10	30	40	22	-8	-6	-10	-94	-24	-16	22	48	-62	12	6	-4	28	-12	6	-18	-24
76	52	12	-2	20	46	14	30	-42	0	-64	-42	8	-68	4	52	-44	4	-56	-10	12	12	20	-4	20	8	-30	-24	-28	18	-2	-12	-32	-30	18	-10	98	0	12	-42	14	16	-50	-62	-6	24	-2	52	24	-20
-2	-62	-50	20	-24	-8	-10	14	-14	-52	-10	-14	6	14	38	14	-42	-6	8	-4	-26	4	24	-4	-10	-8	2	-40	34	2	-20	30	0	26	-12	-32	-14	-50	-24	-10	-34	-34	-10	-6	8	-44	2	28	2	30
66	-4	-12	-2	-6	-2	18	52	4	20	38	-38	-16	-8	32	-8	-8	4	-64	-14	-10	-32	8	-4	26	-44	-70	34	0	12	80	28	-24	8	4	2	-6	-24	4	-2	-80	6	28	-30	6	26	-4	44	18	46
4	16	30	-42	24	18	-30	26	2	6	28	54	-90	12	24	108	16	-38	-50	-22	68	-12	16	52	10	-48	78	-38	60	-24	24	18	-22	90	4	-24	-28	40	44	-22	-80	-16	-36	-16	14	-28	-32	-28	60	4
4	44	-2	-8	-2	-66	-6	0	-14	12	-38	46	-10	-70	4	4	-6	-48	42	-14	-56	-40	48	-20	-6	26	-74	-30	-56	4	-52	-4	-48	0	18	-46	30	2	-124	-42	-24	40	2	0	-96	2	22	-52	-4	8
70	-12	48	2	8	96	-6	28	-18	80	-104	-30	2	-2	14	-20	-46	-8	64	76	10	-60	46	-10	2	-52	-20	-18	-46	22	18	8	-74	-52	8	12	-10	-20	2	54	68	-32	26	-2	-16	48	8	-8	22	14
4	16	-8	18	18	-10	16	14	-16	-16	22	-16	-16	-20	16	-14	12	22	-28	-16	-12	44	6	-6	-14	14	14	26	26	16	36	24	4	-2	10	4	-18	-32	44	6	-28	-34	12	50	14	8	-14	12	-26	60
0	-4	-14	-20	88	-32	86	-12	-36	20	8	18	-8	72	22	-6	10	4	-78	-4	78	-34	6	-54	-36	8	64	6	-24	-14	-74	8	-22	2	6	-50	-54	52	-6	44	4	4	-28	-36	-28	-50	0	-34	-20	0
-2	38	16	2	-18	30	22	2	-10	-4	4	-18	32	2	-20	-22	62	-4	-22	82	-26	-12	-64	36	0	28	-42	6	-90	-4	54	-52	2	-10	22	-8	18	-4	14	22	6	-6	-24	-14	-28	-26	-18	-18	24	34
24	2	38	2	20	6	-38	44	18	-18	10	-6	78	-12	-28	-24	-24	34	-102	6	-4	2	-28	0	-6	36	-32	-14	-44	68	0	-4	-30	-16	-70	10	20	18	6	-88	18	-38	30	-16	-30	24	10	-30	-16	6
38	58	-72	28	-50	18	-2	52	40	-14	-44	-6	-44	-30	48	-28	-38	16	-10	12	14	24	-2	-14	16	-22	28	-18	-42	-16	14	14	-6	10	2	-28	-20	30	-128	-30	22	-12	-22	26	-2	22	12	-32	22	58
-10	-2	78	-10	-30	-36	-104	30	26	0	-42	-20	10	14	20	-28	40	-10	42	-4	-12	-34	-30	-18	-52	-10	-30	50	38	-16	-14	22	-18	-28	28	70	24	-30	32	-40	60	-18	-14	-6	-52	-26	-10	-8	20	-4
8	-16	2	-4	36	-18	44	-62	-58	-22	22	10	12	38	12	2	-28	48	16	4	-28	-72	-78	34	-10	50	20	2	-20	-36	30	-10	26	-20	26	16	-8	-8	12	24	24	44	-14	-58	4	-8	30	8	-4	58
30	-8	32	6	-44	-14	28	-94	24	46	-90	-18	-42	-4	-50	6	94	-32	8	20	100	-42	-24	-6	-12	-18	-56	90	18	-4	26	16	-2	50	-24	12	72	-38	14	12	0	-38	-22	12	-20	24	8	34	-48	-44
14	62	56	10	16	50	-34	-76	20	-76	30	10	-80	2	-14	48	4	102	44	4	-12	2	14	84	122	40	90	-48	48	-58	46	46	18	-10	8	32	14	0	22	4	20	-2	32	-12	4	-6	40	6	40	2
-14	54	-42	72	10	-70	4	16	80	-70	-20	4	2	-4	12	-4	-8	6	2	-16	-58	-6	10	14	-44	-56	-42	-2	22	124	30	-20	4	6	0	-10	-46	42	-10	-16	22	-34	16	8	24	-38	12	8	-2	10
6	-2	-80	-10	10	-14	34	-36	-10	-38	44	4	38	50	-60	-14	30	-44	-4	44	38	-50	18	-4	-22	-2	-26	4	-40	-26	10	0	14	10	90	-16	32	-2	70	0	16	2	-8	2	8	-12	-46	2	40	100
-26	10	-10	36	-14	-8	-10	-2	-28	-50	52	-54	0	6	10	18	-40	-4	-6	22	-34	40	-8	60	-62	48	-2	-56	4	36	-16	4	34	6	-30	-24	50	38	4	-48	8	-10	8	-54	-96	40	-30	12	-2	-38
50	-6	0	-30	-6	-12	40	52	-2	22	26	-30	18	-38	20	-16	-30	4	-24	42	18	44	-6	12	0	12	10	0	-46	-2	-60	-10	-20	30	8	-8	-2	-42	10	-6	-22	32	44	-30	-20	66	24	2	22	-46
2	2	-88	-80	6	34	2	92	8	-24	34	54	-42	-18	-70	28	80	44	-64	-46	-6	-4	48	-36	14	14	-10	-44	4	-56	-26	-24	54	8	56	-6	-90	-8	-50	2	52	6	-2	36	96	64	-76	-8	32	-36
-90	12	12	22	4	44	-6	4	-6	-6	26	-14	-82	-10	-14	6	38	-38	-16	-12	-14	34	8	-36	-2	16	-10	-4	-26	14	10	0	2	12	16	78	-6	42	-14	22	-72	-14	-64	12	-62	24	-64	24	-12	2
2	48	-86	38	-42	8	-6	-30	22	30	-2	-22	46	-6	28	-14	52	12	-114	48	-4	4	16	-40	68	-6	-32	-2	38	-2	-40	-32	6	-6	34	50	-34	12	-84	-4	2	24	-26	-28	-80	-18	8	-40	68	10
24	-46	28	-30	2	-14	38	30	6	-40	-12	-16	50	-26	-28	12	22	-32	-36	-10	96	-10	-30	-12	28	-6	-16	-38	-14	32	-34	0	-38	42	14	-76	2	34	-4	52	-16	12	-42	2	30	36	10	-62	34	20
52	-48	10	18	-38	-86	10	8	-2	20	-2	-54	22	46	32	-16	-74	-36	14	-64	12	-6	-16	56	18	36	-4	-56	28	-4	-22	70	20	10	-40	-22	102	38	38	42	22	30	-10	8	10	-124	-10	-62	-18	0
16	40	46	-52	8	2	-32	2	-28	52	-10	-6	-10	-12	2	84	4	-36	-68	-26	30	-118	-68	-80	8	64	-14	6	4	-10	-16	-28	38	6	-18	34	-18	50	-32	94	2	8	-46	8	-26	-54	-4	22	-28	-10
-30	16	-52	-32	-66	-32	6	-52	-14	-32	-8	-58	-14	-20	22	6	10	-40	-8	-2	26	-4	76	-18	-64	-8	-56	-20	-46	-10	-22	-40	24	-96	-64	-60	0	-12	6	2	-48	22	52	-32	-2	-12	32	20	8	26
8	18	-44	-30	40	42	-80	38	6	-30	34	46	-6	-32	66	-56	28	22	-38	0	38	12	22	4	-56	-2	-10	20	-14	-72	6	-44	8	32	12	-18	46	8	4	-12	18	8	-10	18	46	10	-8	-8	-148	34
-40	-2	-30	-16	-14	-14	-28	-52	8	-12	52	-64	-32	12	64	8	-10	-46	12	12	-36	0	-12	42	16	8	60	-2	0	-26	-26	104	-12	-22	-10	-46	-30	10	52	22	-48	-4	-6	-24	-46	76	-4	22	18	-40
4	-12	-18	4	26	10	-24	2	48	14	-52	48	2	-38	-2	18	-16	6	-36	-8	22	6	50	-86	-30	-8	8	10	-44	-6	78	-84	-40	-30	-2	-42	30	2	-8	22	48	-18	-30	28	-6	60	28	-116	-32	-6
-56	20	-12	26	-12	-26	-46	30	26	-4	64	-14	22	2	2	72	20	-78	22	20	14	24	-4	8	-12	-34	4	-120	2	14	-12	-50	42	-6	72	40	-128	18	18	-26	0	-10	6	118	12	-40	-24	14	-160	-28
0	-84	12	-28	6	18	-8	-4	72	52	34	66	-26	-26	122	46	54	26	-10	6	-26	16	44	6	-16	8	-10	18	-18	12	2	-80	30	-70	-16	8	-48	44	24	34	-34	80	-4	44	-6	24	-18	16	40	-4
0	4	12	-10	-6	-20	-16	40	-16	-14	-16	0	-34	-42	-28	36	-70	-20	-46	22	6	-12	-22	-12	-28	10	-6	18	-22	24	-10	-48	-32	-6	-68	-30	36	-46	18	72	50	-20	-40	-18	-18	44	54	18	-2	-34
-14	-14	46	-4	-38	6	6	8	34	10	24	-8	10	-14	2	-36	-4	-4	-20	-6	4	-56	20	-4	16	16	28	16	-28	-10	30	64	-18	28	30	-14	0	8	18	-34	-90	-8	-86	-2	-34	60	-52	-82	0	8
-42	18	-12	-62	44	0	-44	-8	10	-26	-10	34	-72	-44	-10	84	-6	0	18	14	-2	-4	-16	134	42	-58	-10	6	54	-14	-30	24	-2	-36	-42	10	-36	6	-12	0	18	24	48	-50	10	6	10	-14	-16	-12
-26	-28	-22	42	8	10	-2	116	22	-50	52	-10	-26	-24	-12	-12	46	0	22	-4	20	8	10	-14	-20	14	-10	80	34	4	-40	6	30	46	6	22	42	-12	-10	0	50	22	-8	36	-20	-6	22	32	-16	-76
74	-2	-18	44	-18	24	-2	-8	-8	18	22	38	-6	24	-6	10	-30	-4	-24	44	-2	-22	-46	-46	26	-2	8	18	-2	-4	28	6	-56	102	8	46	-30	20	-32	38	52	-42	38	132	-2	-28	-14	10	50	44
-68	-2	34	18	40	30	-14	12	6	-102	0	-20	24	-24	24	34	-34	-48	28	-26	4	-2	8	4	6	26	-22	2	-8	10	34	20	102	32	48	12	-4	-10	8	20	14	54	-6	4	136	-10	-6	-26	-4	10
32	36	32	18	-52	14	12	104	26	12	-22	24	-12	-18	58	-12	8	-14	42	-8	-10	116	6	0	-24	18	28	-6	-16	16	-20	-34	-58	-10	62	16	10	-18	-74	52	6	-8	74	22	-28	-12	-16	30	40	0
-12	-2	38	92	0	-6	-14	-48	30	62	-6	2	-32	22	-4	-6	-24	6	22	46	2	-56	80	-44	38	-12	-12	-2	68	-8	-66	4	30	-24	-8	-16	-12	4	-24	0	-26	40	2	-36	-14	76	-26	32	-98	-2
28	-12	4	-18	-4	62	-8	-4	30	-74	56	74	4	2	14	-46	-34	-40	-100	-26	16	-36	-30	-24	82	-42	80	4	54	-78	-10	-36	68	2	-34	14	18	16	6	10	-36	-24	-30	24	62	10	18	38	20	-8
40	-2	6	4	-8	28	54	-18	12	22	20	14	-8	16	-10	-8	-8	10	34	-20	-12	14	-124	4	18	-6	0	-18	2	0	-2	-8	-16	-28	-6	-40	-106	-46	12	-16	2	-4	2	-12	28	20	8	8	20	46
-58	32	-2	30	42	18	-22	-6	-42	-10	16	46	-16	-10	-8	8	-14	-42	12	30	4	-64	-40	-48	-52	78	-36	-4	62	46	-38	56	-2	-6	46	-4	34	52	12	-26	-6	28	-18	-32	36	-58	32	20	40	12
10	-18	40	-16	-24	-8	4	-66	-50	40	-74	28	0	12	-26	-24	-6	74	-10	-20	-8	26	-26	-10	-22	-36	4	-16	-50	-20	4	20	4	50	18	-64	-14	-34	2	-4	10	72	-92	40	-104	30	8	-8	-38	-12
-4	0	-6	-30	10	-24	-76	-6	-22	14	8	8	20	4	-4	76	-16	4	-4	4	-64	-164	-24	34	-24	50	-4	12	24	2	2	-20	-14	0	-10	-6	24	-32	64	38	26	2	26	-18	60	24	8	6	-16	-68
-46	32	62	-60	18	78	14	-14	-30	12	-6	-14	70	-2	2	-24	-32	48	-32	14	-28	0	24	-28	34	2	6	-18	0	0	-34	2	-24	-14	42	-30	-20	-22	2	34	52	-24	-38	-92	0	-32	-22	-10	0	-22
44	-10	26	32	16	38	4	14	46	18	2	-38	10	30	-20	-20	28	16	-70	30	2	-34	-18	-60	-4	-80	46	30	-4	8	-24	14	16	-10	0	-54	-14	-36	28	0	40	118	2	-16	-16	20	-8	46	-20	-30
56	0	22	20	-6	24	0	28	4	46	0	-14	52	44	18	-10	-10	10	6	30	74	38	28	-16	-78	60	78	-62	8	-16	-12	-42	8	-16	-8	0	-2	24	86	34	80	-24	16	10	-30	-54	-46	36	16	56
22	14	32	0	-46	28	-32	14	36	72	8	22	-6	-4	18	-62	0	-42	24	-32	10	0	-126	-18	76	52	26	-4	-22	-62	-6	-50	64	-36	26	-18	-10	28	16	44	-8	-2	-8	-34	12	-18	50	68	-2	-44
-102	-28	32	2	-32	-16	-28	-10	10	-4	8	-18	40	12	80	16	20	68	14	56	22	0	-60	-8	18	12	-28	-40	-16	-58	-34	8	-8	-2	46	-28	6	-98	-12	82	6	-50	-60	12	30	16	82	-14	-14	198
-46	0	-10	14	12	-68	2	20	-44	32	24	-10	4	-46	22	14	36	-16	-32	6	-2	-6	-18	-20	-6	-6	18	18	38	66	-40	-20	80	-54	26	-6	-10	16	22	-2	-26	58	-52	8	8	-2	10	6	46	-6
[truncated: 4,658 more rows]
[truncated: 750 more columns]

## Sheet: Panel (d) Near-Field PL
Wavelength (nm)	Intensity 1	Intensity 2	Intensity 3	Intensity 4	Intensity 5
[truncated: 800 more rows]
