# Supplementary material for: Programmable nanowrinkle-induced room-temperature exciton localization in monolayer WSe2
Source: Nat Commun. 2024 Feb 20;15:1543. doi: 10.1038/s41467-024-45936-2 (PMC10879107; doi:10.1038/s41467-024-45936-2)
Supplement: Supplementary file 3 — Source data [file 41467_2024_45936_MOESM3_ESM.zip › Combined source data excel files/Figure 5.xlsx]

## Sheet: Panel (a) Topography
# Channel: Height
# Width: 605 nm
# Height: 605 nm
# Value units: m
1.1949e-08	1.1188e-08	1.139e-08	1.1752e-08	1.1954e-08	1.1515e-08	1.1556e-08	1.24e-08	1.2762e-08	1.2162e-08	1.1402e-08	1.2566e-08	1.2447e-08	1.1366e-08	1.1247e-08	1.0647e-08	1.1009e-08	1.1692e-08	1.1734e-08	1.2577e-08	1.2779e-08	1.1538e-08	1.206e-08	1.2262e-08	1.1823e-08	1.2025e-08	1.3028e-08	1.2268e-08	1.1668e-08	1.187e-08	1.111e-08	1.1953e-08	1.2315e-08	1.3479e-08	1.3521e-08	1.3562e-08	1.3764e-08	1.4607e-08	1.4809e-08	1.3889e-08	1.2006e-08	1.1085e-08	1.0967e-08	1.1489e-08	1.1531e-08	1.2534e-08	1.3378e-08	1.2938e-08	1.1857e-08	1.2861e-08
1.1912e-08	1.1633e-08	1.2316e-08	1.2838e-08	1.2399e-08	1.1478e-08	1.2001e-08	1.2363e-08	1.2084e-08	1.1644e-08	1.1365e-08	1.1727e-08	1.2089e-08	1.165e-08	1.121e-08	1.0771e-08	1.0973e-08	1.1495e-08	1.2499e-08	1.3342e-08	1.2422e-08	1.086e-08	1.1222e-08	1.2546e-08	1.2908e-08	1.311e-08	1.235e-08	1.0628e-08	1.0188e-08	1.007e-08	9.63e-09	1.1115e-08	1.308e-08	1.5366e-08	1.5729e-08	1.4969e-08	1.3567e-08	1.2646e-08	1.3009e-08	1.2729e-08	1.1969e-08	1.1369e-08	1.0289e-08	1.0971e-08	1.2456e-08	1.3941e-08	1.4944e-08	1.4184e-08	1.182e-08	1.1702e-08
1.2196e-08	1.336e-08	1.4203e-08	1.3924e-08	1.2522e-08	1.2083e-08	1.1643e-08	1.1685e-08	1.1566e-08	1.2249e-08	1.3252e-08	1.2492e-08	1.2053e-08	1.1934e-08	1.1815e-08	1.1376e-08	1.0936e-08	1.1298e-08	1.2943e-08	1.4107e-08	1.3347e-08	1.1464e-08	1.2147e-08	1.2509e-08	1.3192e-08	1.3394e-08	1.2153e-08	1.0751e-08	1.0152e-08	9.3915e-09	9.5933e-09	1.0757e-08	1.3685e-08	1.5811e-08	1.5371e-08	1.3809e-08	1.2729e-08	1.1808e-08	1.2491e-08	1.3655e-08	1.3536e-08	1.1974e-08	1.0252e-08	1.0614e-08	1.2419e-08	1.4866e-08	1.5389e-08	1.3987e-08	1.1303e-08	1.0062e-08
1.2801e-08	1.4766e-08	1.5609e-08	1.3727e-08	1.1684e-08	1.1405e-08	1.0965e-08	1.0846e-08	1.169e-08	1.3174e-08	1.3376e-08	1.3257e-08	1.2497e-08	1.1737e-08	1.1939e-08	1.182e-08	1.138e-08	1.1743e-08	1.3067e-08	1.375e-08	1.3471e-08	1.1909e-08	1.2592e-08	1.2633e-08	1.2835e-08	1.2877e-08	1.2277e-08	1.2479e-08	1.252e-08	1.16e-08	1.0679e-08	1.056e-08	1.1884e-08	1.401e-08	1.3892e-08	1.2009e-08	1.189e-08	1.2252e-08	1.2775e-08	1.4099e-08	1.3499e-08	1.1456e-08	9.8946e-09	1.0577e-08	1.2543e-08	1.3867e-08	1.3267e-08	1.1545e-08	9.9834e-09	9.8646e-09
1.3085e-08	1.4569e-08	1.413e-08	1.2728e-08	1.0364e-08	1.0246e-08	1.141e-08	1.1932e-08	1.2775e-08	1.2977e-08	1.2698e-08	1.274e-08	1.2621e-08	1.2021e-08	1.1742e-08	1.1623e-08	1.1183e-08	1.2187e-08	1.2549e-08	1.3392e-08	1.3755e-08	1.2994e-08	1.2074e-08	1.2115e-08	1.2478e-08	1.2359e-08	1.224e-08	1.3404e-08	1.4247e-08	1.3327e-08	1.1925e-08	1.1486e-08	1.1206e-08	1.2531e-08	1.2252e-08	1.1812e-08	1.2655e-08	1.3017e-08	1.2738e-08	1.294e-08	1.2501e-08	9.9767e-09	9.5372e-09	1.1824e-08	1.3308e-08	1.2708e-08	1.0505e-08	9.5845e-09	8.5036e-09	9.0262e-09
1.401e-08	1.2929e-08	1.1848e-08	1.0928e-08	9.6864e-09	9.4073e-09	1.0732e-08	1.1575e-08	1.2739e-08	1.262e-08	1.1379e-08	1.2062e-08	1.1782e-08	1.1503e-08	1.1705e-08	1.1586e-08	1.1628e-08	1.199e-08	1.2673e-08	1.3516e-08	1.452e-08	1.3118e-08	1.1236e-08	1.1117e-08	1.18e-08	1.136e-08	1.1562e-08	1.3207e-08	1.405e-08	1.2969e-08	1.1728e-08	1.177e-08	1.1971e-08	1.3296e-08	1.2215e-08	1.1775e-08	1.31e-08	1.4103e-08	1.2541e-08	1.0979e-08	1.038e-08	9.7797e-09	1.0463e-08	1.1947e-08	1.3111e-08	1.2511e-08	9.9873e-09	9.0668e-09	1.007e-08	9.9515e-09
1.4134e-08	1.2411e-08	1.1651e-08	1.1051e-08	1.0932e-08	9.8516e-09	8.7708e-09	9.9347e-09	1.0618e-08	1.0659e-08	1.054e-08	1.1223e-08	1.1906e-08	1.1948e-08	1.1508e-08	1.1389e-08	1.1912e-08	1.2434e-08	1.2957e-08	1.2838e-08	1.2078e-08	1.1478e-08	1.0558e-08	1.0759e-08	1.1282e-08	1.1484e-08	1.1205e-08	1.1406e-08	1.225e-08	1.165e-08	1.1852e-08	1.2054e-08	1.3057e-08	1.4221e-08	1.298e-08	1.1739e-08	1.3063e-08	1.3265e-08	1.1863e-08	1.1905e-08	1.1946e-08	1.1507e-08	1.1388e-08	1.2392e-08	1.3395e-08	1.2795e-08	1.1073e-08	1.0313e-08	1.1477e-08	1.1679e-08
1.3456e-08	1.1733e-08	1.1935e-08	1.2939e-08	1.282e-08	1.0937e-08	9.2151e-09	8.7756e-09	1.0421e-08	1.1745e-08	1.1626e-08	1.1026e-08	1.0907e-08	1.1751e-08	1.099e-08	1.1513e-08	1.2035e-08	1.2077e-08	1.2439e-08	1.0877e-08	9.6361e-09	1.0479e-08	1.0681e-08	1.2166e-08	1.2688e-08	1.2249e-08	1.0687e-08	1.0247e-08	1.1091e-08	1.1453e-08	1.1975e-08	1.2498e-08	1.3341e-08	1.4184e-08	1.2783e-08	1.1702e-08	1.2064e-08	1.1785e-08	1.1506e-08	1.3471e-08	1.4154e-08	1.4036e-08	1.3115e-08	1.2515e-08	1.3358e-08	1.4041e-08	1.28e-08	1.0918e-08	1.144e-08	1.1802e-08
1.1014e-08	1.0093e-08	1.1898e-08	1.3704e-08	1.3425e-08	1.0901e-08	9.3388e-09	9.0596e-09	1.1025e-08	1.251e-08	1.207e-08	1.0829e-08	1.0069e-08	1.011e-08	9.8313e-09	1.0514e-08	1.0395e-08	1.0597e-08	9.8371e-09	9.3976e-09	9.1184e-09	9.8013e-09	1.1607e-08	1.1808e-08	1.2972e-08	1.2052e-08	1.0009e-08	1.0371e-08	1.1535e-08	1.0614e-08	1.0656e-08	1.2461e-08	1.2984e-08	1.2865e-08	1.1784e-08	1.1986e-08	1.2188e-08	1.255e-08	1.1149e-08	1.3114e-08	1.4118e-08	1.432e-08	1.4201e-08	1.296e-08	1.3642e-08	1.3844e-08	1.2924e-08	1.1362e-08	1.1564e-08	1.2728e-08
1.0817e-08	1.0698e-08	1.2182e-08	1.4148e-08	1.4029e-08	1.0864e-08	9.4625e-09	1.0466e-08	1.1951e-08	1.2473e-08	1.2515e-08	1.2396e-08	1.0994e-08	1.0234e-08	9.955e-09	9.0344e-09	8.7553e-09	8.7968e-09	8.5177e-09	8.7195e-09	9.5627e-09	1.1368e-08	1.2532e-08	1.2253e-08	1.2134e-08	1.1374e-08	1.0133e-08	1.0334e-08	1.1498e-08	1.0738e-08	1.0619e-08	1.1944e-08	1.1825e-08	1.1385e-08	1.2068e-08	1.1949e-08	1.2312e-08	1.1551e-08	1.1112e-08	1.2436e-08	1.2157e-08	1.2519e-08	1.2881e-08	1.2442e-08	1.3285e-08	1.3006e-08	1.2406e-08	1.1806e-08	1.1527e-08	1.2531e-08
1.1742e-08	1.1784e-08	1.391e-08	1.4913e-08	1.3832e-08	1.1148e-08	1.0709e-08	1.1712e-08	1.1754e-08	1.1955e-08	1.2157e-08	1.252e-08	1.224e-08	1.2282e-08	1.2003e-08	1.0762e-08	1.0482e-08	1.0364e-08	1.0084e-08	1.0607e-08	1.0969e-08	1.2614e-08	1.2976e-08	1.1895e-08	1.1616e-08	1.1497e-08	1.0737e-08	1.126e-08	1.1782e-08	1.1503e-08	1.0903e-08	1.1266e-08	1.0826e-08	1.0868e-08	1.1069e-08	1.1271e-08	1.1794e-08	1.0713e-08	1.0754e-08	1.0796e-08	1.18e-08	1.2001e-08	1.1883e-08	1.1603e-08	1.2126e-08	1.2168e-08	1.3171e-08	1.2411e-08	1.149e-08	1.1692e-08
1.1385e-08	1.1907e-08	1.4033e-08	1.5518e-08	1.4277e-08	1.1753e-08	1.1955e-08	1.2156e-08	1.2038e-08	1.1438e-08	1.1479e-08	1.2323e-08	1.2685e-08	1.2887e-08	1.2447e-08	1.2168e-08	1.237e-08	1.2732e-08	1.3094e-08	1.2334e-08	1.1574e-08	1.2417e-08	1.1978e-08	1.2019e-08	1.158e-08	1.1942e-08	1.1021e-08	1.2506e-08	1.3028e-08	1.2589e-08	1.1989e-08	1.1389e-08	1.1431e-08	9.8688e-09	1.0231e-08	1.2036e-08	1.1597e-08	1.0837e-08	1.0237e-08	1.092e-08	1.1923e-08	1.2285e-08	1.2648e-08	1.1246e-08	1.0165e-08	1.1489e-08	1.3295e-08	1.2054e-08	1.1293e-08	1.1495e-08
1.1348e-08	1.2031e-08	1.3516e-08	1.4038e-08	1.2957e-08	1.1395e-08	1.1758e-08	1.2601e-08	1.2001e-08	1.2203e-08	1.1924e-08	1.2446e-08	1.3129e-08	1.3331e-08	1.241e-08	1.1811e-08	1.2974e-08	1.4138e-08	1.4501e-08	1.3901e-08	1.2339e-08	1.1579e-08	1.13e-08	1.1662e-08	1.1703e-08	1.2226e-08	1.2267e-08	1.279e-08	1.2992e-08	1.3514e-08	1.3075e-08	1.3116e-08	1.1875e-08	9.9925e-09	1.0034e-08	1.1198e-08	1.14e-08	1.1762e-08	1.0841e-08	1.2005e-08	1.2207e-08	1.2409e-08	1.1649e-08	1.0568e-08	1.0289e-08	1.2255e-08	1.3418e-08	1.2498e-08	1.2219e-08	1.3062e-08
1.2915e-08	1.3598e-08	1.2837e-08	1.1436e-08	1.0676e-08	1.0878e-08	1.2202e-08	1.3045e-08	1.3247e-08	1.3288e-08	1.317e-08	1.3051e-08	1.3734e-08	1.3615e-08	1.2213e-08	1.1453e-08	1.2777e-08	1.4102e-08	1.3983e-08	1.4024e-08	1.2944e-08	1.2023e-08	1.1904e-08	1.1625e-08	1.2629e-08	1.267e-08	1.2391e-08	1.3074e-08	1.3276e-08	1.2516e-08	1.2557e-08	1.3561e-08	1.2159e-08	1.0597e-08	1.0478e-08	1.068e-08	1.1523e-08	1.2046e-08	1.1286e-08	1.245e-08	1.3453e-08	1.2533e-08	1.065e-08	9.409e-09	1.0894e-08	1.3501e-08	1.3061e-08	1.2301e-08	1.3465e-08	1.4308e-08
1.4161e-08	1.4363e-08	1.2961e-08	1.0918e-08	9.9977e-09	1.0039e-08	1.1524e-08	1.2527e-08	1.3531e-08	1.3893e-08	1.3133e-08	1.3816e-08	1.3857e-08	1.3097e-08	1.1535e-08	1.0134e-08	1.0977e-08	1.182e-08	1.1701e-08	1.2064e-08	1.1945e-08	1.3269e-08	1.3471e-08	1.239e-08	1.2592e-08	1.2794e-08	1.2354e-08	1.3037e-08	1.3239e-08	1.2319e-08	1.236e-08	1.2722e-08	1.2283e-08	1.1202e-08	1.1083e-08	1.1285e-08	1.293e-08	1.2651e-08	1.173e-08	1.3535e-08	1.486e-08	1.3618e-08	1.0293e-08	9.693e-09	1.23e-08	1.3304e-08	1.2543e-08	1.2264e-08	1.423e-08	1.4752e-08
1.4766e-08	1.4486e-08	1.3726e-08	1.2004e-08	1.0763e-08	1.0644e-08	1.0365e-08	1.1208e-08	1.1731e-08	1.1451e-08	1.1012e-08	1.1534e-08	1.2057e-08	1.1778e-08	1.1499e-08	1.1059e-08	1.094e-08	1.1303e-08	1.1184e-08	1.0744e-08	1.0625e-08	1.211e-08	1.3114e-08	1.2353e-08	1.1273e-08	1.1474e-08	1.1997e-08	1.3161e-08	1.2882e-08	1.2442e-08	1.1682e-08	1.2365e-08	1.1605e-08	1.1005e-08	1.2169e-08	1.3974e-08	1.4497e-08	1.3576e-08	1.2656e-08	1.3659e-08	1.5144e-08	1.262e-08	9.7752e-09	1.0618e-08	1.2584e-08	1.2465e-08	1.3469e-08	1.4152e-08	1.4193e-08	1.3273e-08
1.3606e-08	1.461e-08	1.4331e-08	1.3571e-08	1.2009e-08	1.1409e-08	1.0649e-08	9.4076e-09	9.9301e-09	9.3303e-09	9.5322e-09	9.734e-09	1.0096e-08	1.126e-08	1.1783e-08	1.2145e-08	1.2988e-08	1.319e-08	1.2911e-08	1.1509e-08	1.0108e-08	1.047e-08	1.1634e-08	1.1194e-08	1.0274e-08	1.0796e-08	1.164e-08	1.2643e-08	1.2204e-08	1.1443e-08	1.1485e-08	1.1847e-08	1.1568e-08	1.161e-08	1.3094e-08	1.506e-08	1.5582e-08	1.4501e-08	1.31e-08	1.4103e-08	1.5107e-08	1.1621e-08	1.0059e-08	9.9403e-09	1.0623e-08	1.1947e-08	1.4875e-08	1.5237e-08	1.3836e-08	1.0991e-08
1.373e-08	1.4413e-08	1.3813e-08	1.3694e-08	1.2613e-08	1.2014e-08	1.1574e-08	1.0173e-08	9.0918e-09	9.454e-09	9.4955e-09	9.6973e-09	9.5785e-09	1.0101e-08	1.1265e-08	1.2429e-08	1.4234e-08	1.4276e-08	1.2874e-08	1.1954e-08	1.0392e-08	1.0113e-08	1.0314e-08	1.0196e-08	1.0397e-08	1.2203e-08	1.2084e-08	1.2125e-08	1.1526e-08	1.1407e-08	1.1929e-08	1.2933e-08	1.2493e-08	1.2535e-08	1.418e-08	1.5664e-08	1.6187e-08	1.4144e-08	1.4667e-08	1.6793e-08	1.5231e-08	1.1584e-08	1.0664e-08	9.4226e-09	1.0747e-08	1.3033e-08	1.5319e-08	1.5201e-08	1.2035e-08	1.0313e-08
1.3052e-08	1.2933e-08	1.2333e-08	1.1894e-08	1.1454e-08	1.1656e-08	1.2179e-08	1.1258e-08	1.0979e-08	1.0379e-08	1.0902e-08	1.1264e-08	1.0825e-08	9.7437e-09	1.0106e-08	1.2392e-08	1.3556e-08	1.3598e-08	1.2837e-08	1.1757e-08	1.1157e-08	1.216e-08	1.2523e-08	1.1121e-08	1.1483e-08	1.3609e-08	1.3811e-08	1.289e-08	1.197e-08	1.1691e-08	1.2534e-08	1.3698e-08	1.3258e-08	1.2979e-08	1.4624e-08	1.5948e-08	1.5669e-08	1.6192e-08	1.7837e-08	1.868e-08	1.5034e-08	1.1067e-08	9.8255e-09	1.0027e-08	1.1833e-08	1.46e-08	1.5283e-08	1.2599e-08	1.1518e-08	1.2521e-08
1.3496e-08	1.2255e-08	1.1976e-08	1.1537e-08	1.1738e-08	1.1459e-08	1.134e-08	1.1222e-08	1.1584e-08	1.1946e-08	1.2789e-08	1.3312e-08	1.2391e-08	1.131e-08	1.0871e-08	1.1393e-08	1.2557e-08	1.2439e-08	1.248e-08	1.188e-08	1.1441e-08	1.3567e-08	1.4891e-08	1.365e-08	1.2729e-08	1.4534e-08	1.4736e-08	1.3495e-08	1.2895e-08	1.2937e-08	1.4101e-08	1.5265e-08	1.4344e-08	1.4867e-08	1.6672e-08	1.6874e-08	1.7076e-08	1.8721e-08	2.0847e-08	2.0247e-08	1.5638e-08	1.0709e-08	1.0109e-08	1.1434e-08	1.4041e-08	1.4082e-08	1.236e-08	1.192e-08	1.2924e-08	1.2966e-08
1.3299e-08	1.1738e-08	1.1619e-08	1.1981e-08	1.2343e-08	1.1743e-08	1.1945e-08	1.2468e-08	1.1547e-08	1.1909e-08	1.3875e-08	1.5039e-08	1.492e-08	1.3198e-08	1.1476e-08	1.1036e-08	1.1879e-08	1.128e-08	1.068e-08	1.0882e-08	1.1404e-08	1.337e-08	1.5496e-08	1.5858e-08	1.4777e-08	1.4658e-08	1.4379e-08	1.394e-08	1.4141e-08	1.4664e-08	1.5988e-08	1.7152e-08	1.6552e-08	1.7556e-08	1.904e-08	1.8761e-08	1.9444e-08	2.2211e-08	2.3055e-08	2.0531e-08	1.5281e-08	1.1635e-08	1.2799e-08	1.4604e-08	1.4164e-08	1.2602e-08	1.1522e-08	1.1403e-08	1.2086e-08	1.2448e-08
1.1659e-08	1.0739e-08	1.046e-08	1.0341e-08	1.1184e-08	1.1867e-08	1.1908e-08	1.2591e-08	1.1831e-08	1.1873e-08	1.3838e-08	1.5804e-08	1.5685e-08	1.4444e-08	1.2561e-08	1.2122e-08	1.2644e-08	1.2686e-08	1.1765e-08	1.1486e-08	1.2329e-08	1.3493e-08	1.4337e-08	1.6463e-08	1.6183e-08	1.5904e-08	1.5304e-08	1.5506e-08	1.5067e-08	1.6551e-08	1.8357e-08	1.9841e-08	1.8921e-08	1.9443e-08	2.0767e-08	2.0649e-08	2.2775e-08	2.458e-08	2.4301e-08	2.1135e-08	1.4603e-08	1.3682e-08	1.5488e-08	1.6331e-08	1.4609e-08	1.1924e-08	1.2126e-08	1.2489e-08	1.237e-08	1.2892e-08
1.0019e-08	1.0221e-08	9.7816e-09	1.0304e-08	1.1628e-08	1.1991e-08	1.2353e-08	1.2394e-08	1.2436e-08	1.1515e-08	1.2679e-08	1.3843e-08	1.4045e-08	1.3124e-08	1.3006e-08	1.2727e-08	1.3089e-08	1.281e-08	1.2691e-08	1.2412e-08	1.3736e-08	1.4419e-08	1.43e-08	1.5945e-08	1.7429e-08	1.7631e-08	1.7993e-08	1.7233e-08	1.7114e-08	1.892e-08	2.1687e-08	2.221e-08	2.193e-08	2.1812e-08	2.2334e-08	2.3658e-08	2.6265e-08	2.6788e-08	2.4745e-08	1.9335e-08	1.5528e-08	1.6372e-08	1.7215e-08	1.5974e-08	1.4572e-08	1.2048e-08	1.241e-08	1.2291e-08	1.2654e-08	1.2054e-08
1.0303e-08	1.0826e-08	1.0867e-08	1.0588e-08	1.095e-08	1.1794e-08	1.1995e-08	1.1877e-08	1.1597e-08	1.0998e-08	1.1039e-08	1.1241e-08	1.1283e-08	1.1003e-08	1.1686e-08	1.253e-08	1.2892e-08	1.2132e-08	1.1532e-08	1.2535e-08	1.3378e-08	1.358e-08	1.4103e-08	1.5267e-08	1.8675e-08	2.0481e-08	2.1645e-08	2.0403e-08	2.0445e-08	2.1769e-08	2.3414e-08	2.4899e-08	2.4139e-08	2.418e-08	2.4542e-08	2.747e-08	2.9596e-08	2.8836e-08	2.3746e-08	1.8336e-08	1.8378e-08	1.8099e-08	1.7018e-08	1.5135e-08	1.2932e-08	1.153e-08	1.2053e-08	1.3538e-08	1.3258e-08	1.1857e-08
1.171e-08	1.3034e-08	1.3075e-08	1.2155e-08	1.1715e-08	1.1436e-08	1.2119e-08	1.2161e-08	1.1721e-08	1.1442e-08	1.1644e-08	1.2647e-08	1.2368e-08	1.0967e-08	1.0688e-08	1.0889e-08	1.0931e-08	1.0652e-08	1.1014e-08	1.2338e-08	1.2861e-08	1.3544e-08	1.4387e-08	1.5711e-08	1.8959e-08	2.2368e-08	2.3853e-08	2.3093e-08	2.3294e-08	2.4619e-08	2.6424e-08	2.7267e-08	2.6988e-08	2.703e-08	2.8514e-08	3.1281e-08	3.1483e-08	2.8318e-08	2.1946e-08	1.9903e-08	1.9945e-08	1.8864e-08	1.634e-08	1.3335e-08	1.2254e-08	1.1814e-08	1.2497e-08	1.4142e-08	1.4023e-08	1.1499e-08
1.1513e-08	1.2516e-08	1.3199e-08	1.3401e-08	1.3282e-08	1.3003e-08	1.3205e-08	1.3086e-08	1.2486e-08	1.3009e-08	1.4333e-08	1.4695e-08	1.4416e-08	1.2854e-08	1.1934e-08	1.2296e-08	1.2337e-08	1.27e-08	1.1939e-08	1.1981e-08	1.2824e-08	1.4309e-08	1.4511e-08	1.6155e-08	1.9243e-08	2.3294e-08	2.5419e-08	2.5782e-08	2.6625e-08	2.7789e-08	2.9754e-08	3.0758e-08	3.0639e-08	3.036e-08	3.2967e-08	3.4452e-08	3.289e-08	2.6197e-08	2.2551e-08	2.163e-08	1.9908e-08	1.7384e-08	1.502e-08	1.3458e-08	1.1736e-08	1.1457e-08	1.23e-08	1.2662e-08	1.2544e-08	1.0661e-08
1.2598e-08	1.248e-08	1.2842e-08	1.2723e-08	1.1963e-08	1.2966e-08	1.413e-08	1.4172e-08	1.3251e-08	1.2812e-08	1.3334e-08	1.4017e-08	1.4379e-08	1.3138e-08	1.2699e-08	1.3382e-08	1.3744e-08	1.5549e-08	1.4628e-08	1.3227e-08	1.407e-08	1.5074e-08	1.5757e-08	1.6921e-08	1.9688e-08	2.3257e-08	2.6505e-08	2.8952e-08	3.0276e-08	3.0638e-08	3.2444e-08	3.3768e-08	3.3649e-08	3.4171e-08	3.6778e-08	3.6499e-08	3.157e-08	2.584e-08	2.3316e-08	2.1593e-08	1.939e-08	1.7828e-08	1.5946e-08	1.4704e-08	1.2982e-08	1.2382e-08	1.1302e-08	1.0541e-08	1.0583e-08	1.0785e-08
1.2882e-08	1.3084e-08	1.2003e-08	1.2205e-08	1.0964e-08	1.0845e-08	1.2169e-08	1.173e-08	1.1932e-08	1.037e-08	1.1694e-08	1.2377e-08	1.2258e-08	1.2139e-08	1.2181e-08	1.2864e-08	1.2745e-08	1.3107e-08	1.4912e-08	1.5756e-08	1.6439e-08	1.7121e-08	1.8446e-08	1.9129e-08	2.1415e-08	2.306e-08	2.6629e-08	3.116e-08	3.3126e-08	3.4931e-08	3.5293e-08	3.7419e-08	3.73e-08	3.8464e-08	4.0109e-08	3.7104e-08	3.0892e-08	2.6765e-08	2.4241e-08	2.2839e-08	2.1117e-08	2.1159e-08	1.8154e-08	1.6432e-08	1.4068e-08	1.2987e-08	9.8218e-09	1.0184e-08	1.0707e-08	1.1389e-08
1.2204e-08	1.2085e-08	1.1486e-08	1.1207e-08	1.0446e-08	9.3655e-09	9.0863e-09	9.6088e-09	9.8107e-09	9.5315e-09	1.0214e-08	1.1378e-08	1.1901e-08	1.1461e-08	1.1824e-08	1.2186e-08	1.2227e-08	1.1788e-08	1.2791e-08	1.4597e-08	1.5921e-08	1.8849e-08	2.1456e-08	2.3261e-08	2.4906e-08	2.607e-08	2.7875e-08	3.1925e-08	3.5815e-08	3.762e-08	3.8784e-08	4.0429e-08	4.1432e-08	4.1955e-08	4.1676e-08	3.6426e-08	3.1497e-08	2.8492e-08	2.709e-08	2.5208e-08	2.3806e-08	2.1122e-08	1.8758e-08	1.5754e-08	1.323e-08	1.0866e-08	9.9455e-09	9.987e-09	1.1953e-08	1.1994e-08
1.1847e-08	1.237e-08	1.2251e-08	1.1972e-08	1.057e-08	9.8098e-09	9.5306e-09	8.7705e-09	8.9723e-09	9.3345e-09	9.3761e-09	1.054e-08	1.1704e-08	1.1585e-08	1.1787e-08	1.1668e-08	1.187e-08	1.2232e-08	1.2915e-08	1.3598e-08	1.4922e-08	1.7048e-08	1.9815e-08	2.4186e-08	2.7434e-08	2.9881e-08	3.1045e-08	3.3492e-08	3.69e-08	4.0149e-08	4.2595e-08	4.392e-08	4.5244e-08	4.5606e-08	4.2601e-08	3.7512e-08	3.3865e-08	3.1502e-08	2.9299e-08	2.6454e-08	2.2808e-08	1.9482e-08	1.7279e-08	1.5236e-08	1.4476e-08	1.2914e-08	1.0069e-08	1.0752e-08	1.2076e-08	1.1797e-08
1.1009e-08	1.0729e-08	1.1573e-08	1.0331e-08	1.0052e-08	1.0094e-08	1.0456e-08	9.5355e-09	9.2563e-09	1.01e-08	1.0141e-08	9.8619e-09	9.9034e-09	1.0105e-08	1.0147e-08	1.099e-08	1.1994e-08	1.2837e-08	1.384e-08	1.4042e-08	1.4404e-08	1.5408e-08	1.7855e-08	2.1424e-08	2.5313e-08	2.9363e-08	3.3093e-08	3.6341e-08	3.9108e-08	4.2196e-08	4.5284e-08	4.8052e-08	4.9216e-08	4.7333e-08	4.3045e-08	3.9239e-08	3.6394e-08	3.2748e-08	2.8781e-08	2.4974e-08	2.1168e-08	1.8964e-08	1.6601e-08	1.6001e-08	1.5241e-08	1.3518e-08	1.1315e-08	1.0234e-08	1.0597e-08	9.8364e-09
9.5288e-09	9.41e-09	1.0414e-08	9.9741e-09	1.0016e-08	1.0057e-08	1.0419e-08	1.014e-08	9.861e-09	1.0384e-08	1.1066e-08	1.0146e-08	9.0651e-09	9.4273e-09	9.3085e-09	1.0793e-08	1.1797e-08	1.2479e-08	1.3162e-08	1.3364e-08	1.3566e-08	1.473e-08	1.7016e-08	1.9784e-08	2.3513e-08	2.7082e-08	3.1773e-08	3.5823e-08	3.9713e-08	4.3442e-08	4.7974e-08	5.1222e-08	5.1905e-08	4.922e-08	4.4772e-08	4.0324e-08	3.6197e-08	3.1428e-08	2.7141e-08	2.3334e-08	2.0169e-08	1.8286e-08	1.5923e-08	1.388e-08	1.3601e-08	1.3161e-08	1.192e-08	1.0839e-08	1.0881e-08	9.6393e-09
7.7284e-09	8.4113e-09	9.7356e-09	9.9374e-09	9.8186e-09	1.1143e-08	1.1665e-08	1.1226e-08	1.0947e-08	1.0828e-08	1.103e-08	1.0911e-08	1.0311e-08	9.7113e-09	1.0875e-08	1.252e-08	1.2562e-08	1.1962e-08	1.2324e-08	1.2526e-08	1.2888e-08	1.4373e-08	1.6338e-08	1.9747e-08	2.2194e-08	2.6244e-08	2.9652e-08	3.4023e-08	3.8233e-08	4.3085e-08	4.7295e-08	4.9902e-08	5.1708e-08	4.9023e-08	4.4575e-08	3.9807e-08	3.5198e-08	3.0911e-08	2.6463e-08	2.2816e-08	2.0292e-08	1.8089e-08	1.5245e-08	1.3522e-08	1.2762e-08	1.2643e-08	1.1242e-08	1.0161e-08	1.0363e-08	9.1216e-09
7.5314e-09	7.8936e-09	8.4162e-09	9.7404e-09	1.1065e-08	1.1587e-08	1.1629e-08	1.1991e-08	1.1551e-08	1.1272e-08	1.0993e-08	1.1035e-08	1.1397e-08	1.1438e-08	1.3083e-08	1.4568e-08	1.4449e-08	1.2727e-08	1.2127e-08	1.2169e-08	1.237e-08	1.3695e-08	1.6302e-08	1.9229e-08	2.2478e-08	2.5726e-08	2.9616e-08	3.3505e-08	3.7555e-08	4.1124e-08	4.4533e-08	4.7781e-08	4.9426e-08	4.6582e-08	4.3096e-08	3.8648e-08	3.436e-08	2.9431e-08	2.5785e-08	2.2619e-08	1.9935e-08	1.7732e-08	1.4406e-08	1.2363e-08	1.2565e-08	1.1965e-08	1.0403e-08	1.0124e-08	1.0487e-08	1.0528e-08
9.8998e-09	9.6207e-09	9.9829e-09	1.0185e-08	1.2311e-08	1.1551e-08	1.2073e-08	1.0832e-08	1.1194e-08	1.0434e-08	1.1437e-08	1.2281e-08	1.2643e-08	1.2845e-08	1.4009e-08	1.5012e-08	1.4733e-08	1.3492e-08	1.2571e-08	1.2453e-08	1.2334e-08	1.4139e-08	1.6425e-08	1.9674e-08	2.196e-08	2.5689e-08	2.9258e-08	3.2667e-08	3.6236e-08	3.9645e-08	4.1771e-08	4.534e-08	4.7305e-08	4.5262e-08	4.0173e-08	3.6847e-08	3.1437e-08	2.8432e-08	2.4305e-08	2.0659e-08	1.8776e-08	1.6573e-08	1.3889e-08	1.2166e-08	1.2529e-08	1.257e-08	1.2612e-08	1.2012e-08	1.1252e-08	1.1774e-08
1.1467e-08	1.1989e-08	1.2351e-08	1.1591e-08	1.1312e-08	1.1193e-08	1.2197e-08	1.1116e-08	1.0356e-08	1.1199e-08	1.2042e-08	1.2244e-08	1.2286e-08	1.2487e-08	1.317e-08	1.3212e-08	1.3253e-08	1.2333e-08	1.2054e-08	1.2737e-08	1.3259e-08	1.4263e-08	1.6228e-08	1.9156e-08	2.0961e-08	2.4691e-08	2.7618e-08	3.0706e-08	3.4275e-08	3.7042e-08	3.8848e-08	4.2417e-08	4.5986e-08	4.266e-08	3.7731e-08	3.3924e-08	2.9637e-08	2.599e-08	2.2825e-08	1.9981e-08	1.7938e-08	1.6376e-08	1.305e-08	1.213e-08	1.2973e-08	1.3976e-08	1.3858e-08	1.2777e-08	1.1696e-08	1.2379e-08
1.2713e-08	1.2754e-08	1.3758e-08	1.2998e-08	1.2398e-08	1.1638e-08	1.1198e-08	1.0598e-08	1.0479e-08	1.1643e-08	1.1685e-08	1.1406e-08	1.0485e-08	1.0847e-08	1.153e-08	1.1572e-08	1.1293e-08	1.1334e-08	1.2338e-08	1.3021e-08	1.4024e-08	1.3905e-08	1.6192e-08	1.7516e-08	2.0123e-08	2.305e-08	2.5978e-08	2.8585e-08	3.1833e-08	3.428e-08	3.5444e-08	4.0135e-08	4.3865e-08	4.0379e-08	3.4648e-08	3.1322e-08	2.7836e-08	2.4992e-08	2.1987e-08	1.8982e-08	1.726e-08	1.5377e-08	1.3334e-08	1.2574e-08	1.2776e-08	1.2978e-08	1.35e-08	1.2259e-08	1.1499e-08	1.154e-08
1.2355e-08	1.1755e-08	1.308e-08	1.2801e-08	1.2842e-08	1.2242e-08	1.1642e-08	1.1363e-08	1.0924e-08	1.1286e-08	1.1007e-08	1.0407e-08	1.0288e-08	1.065e-08	1.1012e-08	1.0894e-08	1.1256e-08	1.1458e-08	1.2461e-08	1.3305e-08	1.3827e-08	1.3869e-08	1.5032e-08	1.6677e-08	1.8162e-08	2.1891e-08	2.4819e-08	2.7266e-08	2.9231e-08	3.1357e-08	3.22e-08	3.8335e-08	4.2545e-08	3.8739e-08	3.1885e-08	2.856e-08	2.5876e-08	2.3352e-08	2.1469e-08	1.8945e-08	1.6582e-08	1.4218e-08	1.3137e-08	1.3179e-08	1.1456e-08	1.1819e-08	1.2021e-08	1.1581e-08	1.1302e-08	1.0862e-08
1.1357e-08	1.0596e-08	1.144e-08	1.2283e-08	1.2324e-08	1.2366e-08	1.2568e-08	1.2128e-08	1.233e-08	1.2372e-08	1.2413e-08	1.1172e-08	1.0732e-08	1.0453e-08	1.0495e-08	1.0857e-08	1.1219e-08	1.1742e-08	1.2585e-08	1.2466e-08	1.3149e-08	1.4153e-08	1.5156e-08	1.5358e-08	1.7324e-08	1.9931e-08	2.2698e-08	2.5626e-08	2.7752e-08	2.8274e-08	2.9759e-08	3.6374e-08	4.0745e-08	3.7099e-08	2.9925e-08	2.6278e-08	2.4556e-08	2.2513e-08	2.015e-08	1.7145e-08	1.4621e-08	1.2257e-08	1.1818e-08	1.1539e-08	1.1259e-08	1.2263e-08	1.2305e-08	1.2667e-08	1.2388e-08	1.2269e-08
1.1961e-08	1.1201e-08	1.0601e-08	1.1444e-08	1.1005e-08	1.0726e-08	1.0928e-08	1.2092e-08	1.2935e-08	1.2335e-08	1.1735e-08	1.1616e-08	1.1658e-08	1.0417e-08	1.0779e-08	1.082e-08	1.0862e-08	1.1224e-08	1.1907e-08	1.259e-08	1.3112e-08	1.3956e-08	1.3997e-08	1.484e-08	1.6165e-08	1.8291e-08	2.0737e-08	2.3825e-08	2.563e-08	2.5993e-08	2.7157e-08	3.4413e-08	3.9425e-08	3.5298e-08	2.7643e-08	2.4478e-08	2.2916e-08	2.1034e-08	1.883e-08	1.6306e-08	1.4263e-08	1.2862e-08	1.1621e-08	1.07e-08	1.0261e-08	1.1264e-08	1.2428e-08	1.263e-08	1.2511e-08	1.3034e-08
1.5131e-08	1.3569e-08	1.1366e-08	1.0125e-08	9.5252e-09	9.4064e-09	9.4479e-09	1.1574e-08	1.2738e-08	1.1978e-08	1.1859e-08	1.2381e-08	1.2102e-08	1.1182e-08	1.0902e-08	1.1104e-08	1.1467e-08	1.1829e-08	1.2993e-08	1.3515e-08	1.2915e-08	1.2957e-08	1.364e-08	1.4162e-08	1.5166e-08	1.6971e-08	2.038e-08	2.2185e-08	2.383e-08	2.4032e-08	2.5356e-08	3.2934e-08	3.7785e-08	3.3979e-08	2.6164e-08	2.2517e-08	2.1597e-08	2.0195e-08	1.8473e-08	1.5628e-08	1.4868e-08	1.4268e-08	1.3027e-08	1.1946e-08	1.1827e-08	1.1548e-08	1.2071e-08	1.2593e-08	1.2635e-08	1.3318e-08
1.5896e-08	1.5136e-08	1.3735e-08	1.2333e-08	1.1413e-08	1.0171e-08	9.8922e-09	1.1698e-08	1.2541e-08	1.2422e-08	1.2784e-08	1.2184e-08	1.1745e-08	1.1145e-08	1.1988e-08	1.219e-08	1.3033e-08	1.3395e-08	1.3437e-08	1.3639e-08	1.2718e-08	1.276e-08	1.3122e-08	1.3324e-08	1.4648e-08	1.6133e-08	1.9221e-08	2.0705e-08	2.1869e-08	2.2231e-08	2.3395e-08	3.1614e-08	3.6626e-08	3.314e-08	2.4042e-08	2.0717e-08	2.0438e-08	1.9838e-08	1.8276e-08	1.5271e-08	1.403e-08	1.4713e-08	1.4113e-08	1.3032e-08	1.2272e-08	1.2634e-08	1.2836e-08	1.2557e-08	1.2919e-08	1.2479e-08
1.3455e-08	1.3336e-08	1.3377e-08	1.2777e-08	1.2498e-08	1.1738e-08	1.0176e-08	1.0538e-08	1.1542e-08	1.2065e-08	1.2427e-08	1.2629e-08	1.2029e-08	1.0948e-08	1.0989e-08	1.1672e-08	1.2997e-08	1.384e-08	1.3881e-08	1.3121e-08	1.3002e-08	1.2563e-08	1.1963e-08	1.2486e-08	1.3329e-08	1.5134e-08	1.8382e-08	1.9546e-08	2.0229e-08	2.0271e-08	2.2076e-08	3.0776e-08	3.5467e-08	3.0859e-08	2.2883e-08	1.9718e-08	1.9118e-08	1.8999e-08	1.7758e-08	1.5234e-08	1.3672e-08	1.3393e-08	1.4878e-08	1.524e-08	1.4159e-08	1.4201e-08	1.328e-08	1.2199e-08	1.2722e-08	1.2763e-08
1.2135e-08	1.2337e-08	1.302e-08	1.242e-08	1.2622e-08	1.2182e-08	1.0941e-08	1.0983e-08	1.1666e-08	1.2188e-08	1.223e-08	1.1951e-08	1.1351e-08	1.011e-08	1.0792e-08	1.1315e-08	1.1998e-08	1.3001e-08	1.3203e-08	1.2603e-08	1.2645e-08	1.2526e-08	1.1926e-08	1.1487e-08	1.249e-08	1.4296e-08	1.6582e-08	1.8227e-08	1.8589e-08	1.831e-08	2.0436e-08	2.9937e-08	3.4148e-08	2.9539e-08	2.1243e-08	1.8238e-08	1.7158e-08	1.6878e-08	1.708e-08	1.5679e-08	1.3636e-08	1.2555e-08	1.436e-08	1.4883e-08	1.316e-08	1.2881e-08	1.2763e-08	1.2483e-08	1.2846e-08	1.3047e-08
1.0976e-08	1.1659e-08	1.2182e-08	1.2223e-08	1.1784e-08	1.2627e-08	1.2187e-08	1.1587e-08	1.1629e-08	1.1671e-08	1.1712e-08	1.1754e-08	1.0673e-08	1.0394e-08	1.1557e-08	1.1118e-08	1.148e-08	1.1842e-08	1.2205e-08	1.2887e-08	1.2769e-08	1.2008e-08	1.1248e-08	1.161e-08	1.2454e-08	1.3938e-08	1.5904e-08	1.6747e-08	1.6628e-08	1.683e-08	1.8956e-08	2.8137e-08	3.3149e-08	2.7899e-08	1.9764e-08	1.724e-08	1.5998e-08	1.588e-08	1.6563e-08	1.6123e-08	1.3599e-08	1.2198e-08	1.2399e-08	1.3082e-08	1.2963e-08	1.2524e-08	1.2084e-08	1.1485e-08	1.2168e-08	1.253e-08
1.142e-08	1.1783e-08	1.1824e-08	1.0904e-08	1.1106e-08	1.275e-08	1.2471e-08	1.1711e-08	1.1111e-08	1.0832e-08	1.1515e-08	1.1717e-08	1.1117e-08	1.0998e-08	1.2002e-08	1.1562e-08	1.1925e-08	1.2768e-08	1.313e-08	1.3652e-08	1.3694e-08	1.2613e-08	1.1693e-08	1.1574e-08	1.2257e-08	1.3741e-08	1.4745e-08	1.4626e-08	1.4828e-08	1.503e-08	1.7476e-08	2.7138e-08	3.183e-08	2.6901e-08	1.8765e-08	1.6081e-08	1.4679e-08	1.4881e-08	1.5564e-08	1.5124e-08	1.3242e-08	1.1038e-08	1.1882e-08	1.1763e-08	1.1965e-08	1.1686e-08	1.1406e-08	1.241e-08	1.181e-08	1.121e-08
1.1063e-08	1.0944e-08	1.1307e-08	1.215e-08	1.2191e-08	1.1912e-08	1.1633e-08	1.1193e-08	1.2037e-08	1.2559e-08	1.244e-08	1.168e-08	1.1882e-08	1.1603e-08	1.1484e-08	1.1686e-08	1.301e-08	1.3372e-08	1.3895e-08	1.4738e-08	1.4299e-08	1.2737e-08	1.1977e-08	1.2499e-08	1.3503e-08	1.3705e-08	1.3586e-08	1.3467e-08	1.3508e-08	1.4031e-08	1.6959e-08	2.614e-08	3.0671e-08	2.51e-08	1.8087e-08	1.5884e-08	1.4001e-08	1.3882e-08	1.4084e-08	1.4446e-08	1.2884e-08	1.1002e-08	1.0402e-08	1.0604e-08	1.0325e-08	1.0527e-08	1.137e-08	1.2373e-08	1.3056e-08	1.2777e-08
1.2149e-08	1.1549e-08	1.143e-08	1.2273e-08	1.2475e-08	1.1555e-08	1.1757e-08	1.1798e-08	1.3283e-08	1.2523e-08	1.1923e-08	1.2125e-08	1.2006e-08	1.1727e-08	1.1447e-08	1.197e-08	1.2813e-08	1.3175e-08	1.3217e-08	1.3419e-08	1.314e-08	1.2379e-08	1.3062e-08	1.4066e-08	1.4107e-08	1.3989e-08	1.2908e-08	1.2629e-08	1.267e-08	1.3834e-08	1.612e-08	2.6103e-08	2.9993e-08	2.4743e-08	1.6928e-08	1.4725e-08	1.3163e-08	1.2723e-08	1.3566e-08	1.3768e-08	1.2848e-08	1.1446e-08	1.0686e-08	1.0567e-08	1.0128e-08	1.049e-08	1.1654e-08	1.3459e-08	1.5425e-08	1.5145e-08
1.2593e-08	1.1833e-08	1.1394e-08	1.1275e-08	1.1637e-08	1.1999e-08	1.156e-08	1.1922e-08	1.2444e-08	1.2646e-08	1.3008e-08	1.2569e-08	1.1969e-08	1.2011e-08	1.1571e-08	1.1933e-08	1.2456e-08	1.3139e-08	1.3341e-08	1.2901e-08	1.2462e-08	1.2343e-08	1.3507e-08	1.451e-08	1.4712e-08	1.4273e-08	1.3031e-08	1.179e-08	1.2473e-08	1.3156e-08	1.6084e-08	2.6227e-08	2.9475e-08	2.4065e-08	1.625e-08	1.3565e-08	1.2805e-08	1.2686e-08	1.4331e-08	1.3411e-08	1.3132e-08	1.2532e-08	1.2092e-08	1.2294e-08	1.1374e-08	1.1576e-08	1.1938e-08	1.4224e-08	1.619e-08	1.6552e-08
1.2557e-08	1.1796e-08	1.1838e-08	1.2681e-08	1.3204e-08	1.2283e-08	1.2806e-08	1.413e-08	1.4171e-08	1.293e-08	1.233e-08	1.2212e-08	1.2574e-08	1.2615e-08	1.1534e-08	1.0935e-08	1.1938e-08	1.3262e-08	1.3144e-08	1.3025e-08	1.2425e-08	1.2627e-08	1.363e-08	1.4794e-08	1.4675e-08	1.3595e-08	1.2033e-08	1.1914e-08	1.2757e-08	1.2478e-08	1.5245e-08	2.5228e-08	2.8797e-08	2.3387e-08	1.493e-08	1.2887e-08	1.2769e-08	1.297e-08	1.3172e-08	1.3214e-08	1.3416e-08	1.2976e-08	1.2537e-08	1.2578e-08	1.1658e-08	1.186e-08	1.2222e-08	1.3706e-08	1.5351e-08	1.5393e-08
1.236e-08	1.1279e-08	1.2122e-08	1.3446e-08	1.3969e-08	1.2727e-08	1.2769e-08	1.4254e-08	1.3974e-08	1.3375e-08	1.2614e-08	1.1534e-08	1.1415e-08	1.1617e-08	1.1337e-08	1.1058e-08	1.1581e-08	1.1943e-08	1.2947e-08	1.2667e-08	1.2068e-08	1.275e-08	1.3113e-08	1.3956e-08	1.3837e-08	1.2756e-08	1.1996e-08	1.1877e-08	1.272e-08	1.196e-08	1.4888e-08	2.5031e-08	2.8279e-08	2.335e-08	1.4413e-08	1.3332e-08	1.2732e-08	1.2934e-08	1.2975e-08	1.3017e-08	1.3219e-08	1.294e-08	1.234e-08	1.1419e-08	1.1781e-08	1.1182e-08	1.1223e-08	1.2868e-08	1.4032e-08	1.3432e-08
1.1842e-08	1.1242e-08	1.2085e-08	1.2768e-08	1.2489e-08	1.1729e-08	1.1931e-08	1.2293e-08	1.2334e-08	1.2216e-08	1.2097e-08	1.1497e-08	1.1538e-08	1.0939e-08	1.1621e-08	1.2465e-08	1.2827e-08	1.2387e-08	1.2589e-08	1.215e-08	1.139e-08	1.2072e-08	1.2755e-08	1.2476e-08	1.2518e-08	1.2399e-08	1.244e-08	1.1841e-08	1.2684e-08	1.2084e-08	1.4531e-08	2.4674e-08	2.8082e-08	2.3474e-08	1.4536e-08	1.4417e-08	1.3176e-08	1.3378e-08	1.2778e-08	1.282e-08	1.3182e-08	1.2903e-08	1.2303e-08	1.2345e-08	1.1905e-08	1.1145e-08	1.1186e-08	1.1869e-08	1.3194e-08	1.3235e-08
1.1324e-08	1.0564e-08	1.0926e-08	1.0968e-08	1.1009e-08	1.1371e-08	1.1894e-08	1.1294e-08	1.1336e-08	1.0896e-08	1.0136e-08	1.1781e-08	1.1983e-08	1.0902e-08	1.1264e-08	1.2268e-08	1.2309e-08	1.2671e-08	1.3354e-08	1.2434e-08	1.1834e-08	1.1715e-08	1.2558e-08	1.2119e-08	1.184e-08	1.2202e-08	1.1923e-08	1.1964e-08	1.2807e-08	1.2689e-08	1.4654e-08	2.4316e-08	2.7404e-08	2.3277e-08	1.4339e-08	1.422e-08	1.4903e-08	1.4785e-08	1.4024e-08	1.2623e-08	1.2344e-08	1.2545e-08	1.2427e-08	1.1666e-08	1.1227e-08	1.1269e-08	1.147e-08	1.2314e-08	1.2676e-08	1.2717e-08
1.257e-08	1.181e-08	9.6067e-09	9.8086e-09	1.0973e-08	1.2617e-08	1.3621e-08	1.3181e-08	1.2421e-08	1.1661e-08	1.058e-08	1.0782e-08	1.1144e-08	1.0705e-08	1.1227e-08	1.191e-08	1.2914e-08	1.2955e-08	1.2516e-08	1.2397e-08	1.2278e-08	1.232e-08	1.2361e-08	1.2723e-08	1.1643e-08	1.1524e-08	1.2688e-08	1.2409e-08	1.3412e-08	1.3614e-08	1.4618e-08	2.3959e-08	2.7528e-08	2.3721e-08	1.3661e-08	1.3382e-08	1.4706e-08	1.587e-08	1.4148e-08	1.2426e-08	1.2147e-08	1.2188e-08	1.223e-08	1.2111e-08	1.1992e-08	1.2034e-08	1.2075e-08	1.3239e-08	1.3441e-08	1.236e-08
1.1411e-08	1.0491e-08	9.4097e-09	1.0574e-08	1.1738e-08	1.3543e-08	1.4065e-08	1.3626e-08	1.3507e-08	1.3068e-08	1.1345e-08	1.0906e-08	1.1589e-08	1.163e-08	1.1672e-08	1.2355e-08	1.3679e-08	1.34e-08	1.1998e-08	1.1719e-08	1.2081e-08	1.1962e-08	1.3126e-08	1.3488e-08	1.1927e-08	1.1327e-08	1.2651e-08	1.3013e-08	1.3375e-08	1.3417e-08	1.426e-08	2.3281e-08	2.717e-08	2.3364e-08	1.4106e-08	1.3025e-08	1.4189e-08	1.5353e-08	1.4432e-08	1.3351e-08	1.227e-08	1.1831e-08	1.2674e-08	1.3357e-08	1.3879e-08	1.2959e-08	1.3321e-08	1.4645e-08	1.5008e-08	1.3285e-08
1.1054e-08	1.1095e-08	1.0335e-08	1.1499e-08	1.2984e-08	1.3827e-08	1.3708e-08	1.3429e-08	1.347e-08	1.3352e-08	1.3393e-08	1.3274e-08	1.2835e-08	1.2075e-08	1.0994e-08	1.1677e-08	1.252e-08	1.2401e-08	1.1641e-08	1.1522e-08	1.1884e-08	1.2727e-08	1.341e-08	1.4093e-08	1.2371e-08	1.1771e-08	1.2775e-08	1.3939e-08	1.382e-08	1.322e-08	1.4063e-08	2.2442e-08	2.6973e-08	2.3968e-08	1.439e-08	1.2667e-08	1.3831e-08	1.4514e-08	1.4395e-08	1.4116e-08	1.2715e-08	1.1954e-08	1.2637e-08	1.4122e-08	1.4003e-08	1.3083e-08	1.2803e-08	1.4128e-08	1.449e-08	1.3409e-08
1.1177e-08	1.154e-08	1.0619e-08	1.1462e-08	1.3268e-08	1.4271e-08	1.3992e-08	1.3873e-08	1.3594e-08	1.3796e-08	1.3998e-08	1.42e-08	1.36e-08	1.2198e-08	1.1117e-08	1.0838e-08	1.104e-08	1.1242e-08	1.1604e-08	1.1966e-08	1.2489e-08	1.3172e-08	1.4175e-08	1.3896e-08	1.2334e-08	1.2536e-08	1.4341e-08	1.4543e-08	1.4424e-08	1.3664e-08	1.4026e-08	2.2566e-08	2.7257e-08	2.4413e-08	1.4193e-08	1.231e-08	1.3795e-08	1.4157e-08	1.4038e-08	1.3759e-08	1.2838e-08	1.2719e-08	1.3082e-08	1.3284e-08	1.2523e-08	1.2405e-08	1.2767e-08	1.3129e-08	1.3331e-08	1.3533e-08
1.1782e-08	1.1343e-08	1.0422e-08	1.0624e-08	1.1788e-08	1.3112e-08	1.3474e-08	1.3997e-08	1.3557e-08	1.3759e-08	1.2999e-08	1.272e-08	1.212e-08	1.2643e-08	1.1401e-08	1.1122e-08	1.0843e-08	1.1205e-08	1.2048e-08	1.209e-08	1.2292e-08	1.3295e-08	1.3818e-08	1.402e-08	1.2458e-08	1.2339e-08	1.4144e-08	1.4346e-08	1.4388e-08	1.3307e-08	1.399e-08	2.3171e-08	2.706e-08	2.4537e-08	1.4637e-08	1.2594e-08	1.3598e-08	1.4441e-08	1.4803e-08	1.4043e-08	1.184e-08	1.2522e-08	1.3526e-08	1.2766e-08	1.2166e-08	1.1566e-08	1.1608e-08	1.181e-08	1.2653e-08	1.3977e-08
1.1264e-08	1.1947e-08	1.1187e-08	9.4649e-09	1.0789e-08	1.1793e-08	1.1834e-08	1.1715e-08	1.1917e-08	1.2119e-08	1.168e-08	1.1721e-08	1.1282e-08	1.1002e-08	1.1044e-08	1.1727e-08	1.1287e-08	1.1169e-08	1.1531e-08	1.1733e-08	1.2897e-08	1.3098e-08	1.3621e-08	1.3983e-08	1.2742e-08	1.1821e-08	1.3466e-08	1.447e-08	1.3549e-08	1.2469e-08	1.3953e-08	2.3615e-08	2.7505e-08	2.45e-08	1.4119e-08	1.2237e-08	1.3561e-08	1.5206e-08	1.5408e-08	1.4327e-08	1.2444e-08	1.2165e-08	1.2367e-08	1.2408e-08	1.1648e-08	1.1529e-08	1.1892e-08	1.2094e-08	1.2937e-08	1.4421e-08
1.0907e-08	1.143e-08	1.099e-08	9.2679e-09	9.6301e-09	1.0794e-08	1.0675e-08	1.1198e-08	1.2201e-08	1.1922e-08	1.1964e-08	1.1203e-08	1.1405e-08	1.2409e-08	1.213e-08	1.2011e-08	1.1732e-08	1.2094e-08	1.1173e-08	1.1215e-08	1.1898e-08	1.3062e-08	1.4065e-08	1.4267e-08	1.2866e-08	1.1624e-08	1.3911e-08	1.3632e-08	1.2711e-08	1.147e-08	1.4397e-08	2.3899e-08	2.7628e-08	2.4784e-08	1.3922e-08	1.2681e-08	1.3524e-08	1.6131e-08	1.6173e-08	1.4771e-08	1.3049e-08	1.309e-08	1.2651e-08	1.2372e-08	1.2894e-08	1.3417e-08	1.2977e-08	1.2378e-08	1.274e-08	1.2781e-08
1.0389e-08	9.1481e-09	9.6707e-09	1.0193e-08	1.0555e-08	1.1078e-08	1.128e-08	1.084e-08	1.0882e-08	1.1565e-08	1.1286e-08	1.1327e-08	1.1689e-08	1.2853e-08	1.3857e-08	1.3417e-08	1.2497e-08	1.2218e-08	1.0976e-08	1.1178e-08	1.2021e-08	1.2704e-08	1.3067e-08	1.3429e-08	1.2188e-08	1.255e-08	1.3874e-08	1.3274e-08	1.1873e-08	1.2075e-08	1.5163e-08	2.4023e-08	2.8073e-08	2.4426e-08	1.3725e-08	1.2163e-08	1.3808e-08	1.5774e-08	1.6296e-08	1.4574e-08	1.4295e-08	1.3695e-08	1.2775e-08	1.2816e-08	1.4301e-08	1.4984e-08	1.4544e-08	1.2822e-08	1.1901e-08	1.1141e-08
1.0032e-08	1.0394e-08	1.1077e-08	1.192e-08	1.2603e-08	1.2805e-08	1.2526e-08	1.1605e-08	1.1487e-08	1.1207e-08	1.0768e-08	1.113e-08	1.1492e-08	1.3298e-08	1.4301e-08	1.4663e-08	1.2941e-08	1.154e-08	1.11e-08	1.1943e-08	1.2626e-08	1.2988e-08	1.303e-08	1.259e-08	1.1991e-08	1.2994e-08	1.4639e-08	1.3879e-08	1.2477e-08	1.2038e-08	1.5607e-08	2.4467e-08	2.8517e-08	2.5352e-08	1.449e-08	1.1325e-08	1.281e-08	1.4615e-08	1.4336e-08	1.3575e-08	1.3457e-08	1.3338e-08	1.3059e-08	1.3902e-08	1.5226e-08	1.639e-08	1.5309e-08	1.2946e-08	1.0742e-08	1.0463e-08
[truncated: 12 more columns]

## Sheet: Panels (b-d) Hyperspectral PL
50	50	800	632.81
905.006	904.743	904.48	904.217	903.954	903.691	903.428	903.165	902.902	902.639	902.377	902.114	901.851	901.588	901.325	901.062	900.799	900.536	900.273	900.01	899.747	899.484	899.221	898.958	898.695	898.432	898.169	897.906	897.643	897.38	897.117	896.854	896.591	896.328	896.065	895.802	895.539	895.276	895.013	894.75	894.487	894.224	893.961	893.698	893.435	893.172	892.909	892.646	892.383	892.12
-108	38	-2	34	-2	-18	16	80	-4	-10	6	-20	-16	58	-16	-6	-8	4	72	-12	-6	-2	72	88	-2	-10	26	-8	10	-20	-4	48	-50	-8	-24	28	8	46	52	0	28	-36	32	-8	76	-4	-2	-10	66	10
34	-10	-8	-2	-16	-28	0	58	2	-4	2	-18	-12	98	12	-44	46	42	16	-32	-30	10	24	-12	22	120	10	20	18	6	20	-2	32	-6	12	18	76	16	0	-12	-14	-12	4	-112	-8	4	6	-36	2	-10
18	38	0	-8	-38	-4	42	-32	26	-24	54	24	32	12	86	6	20	2	-26	-16	-4	12	12	44	8	46	-78	14	-30	10	78	-2	-4	4	-26	-8	4	4	0	66	0	-14	8	88	-44	22	-10	-4	-2	-16
18	2	-22	82	-22	-84	-8	50	10	-6	-14	26	10	-54	8	20	12	2	-6	16	6	50	-16	8	100	-22	14	-12	14	-52	-16	8	6	-28	-32	8	14	52	-10	-30	2	-42	-2	0	-44	-26	-4	40	-4	-26
-6	2	2	-24	-10	-4	6	-14	-26	54	10	10	0	-16	-26	-10	22	10	24	-16	-26	8	10	24	14	0	50	6	24	58	-18	22	-68	2	2	14	44	48	-32	-40	78	12	-24	-2	-2	52	16	-50	0	12
-4	-70	-2	10	-4	18	-46	-20	2	-52	16	-18	-6	-12	-6	-16	20	0	46	26	26	14	-62	-52	0	38	-2	-22	-30	32	10	26	10	2	0	-2	0	-14	26	-22	-2	-44	-16	-4	-8	-78	26	4	38	-4
-2	14	4	-6	-52	-36	14	-8	-2	-42	-4	28	0	32	98	-2	0	-46	-22	-4	-4	-2	20	-16	4	10	-38	80	-8	10	-30	-50	6	-12	-72	-22	24	-32	14	-4	16	-24	16	0	46	-2	-2	-108	-6	6
4	6	36	-42	-8	20	8	-36	6	-14	16	-18	6	26	-40	28	32	76	-10	4	34	34	-34	-16	-8	26	48	14	6	16	22	16	-22	8	6	72	18	0	-62	28	4	42	46	-16	20	0	58	-14	32	4
-4	-4	22	-2	20	8	-22	-24	16	46	-20	-6	20	26	4	-10	-40	2	4	22	6	-6	20	0	8	20	6	-14	-8	-10	32	-48	8	-32	-40	2	2	16	-36	-26	6	4	-12	14	-66	-2	-4	-22	-2	-28
-148	0	36	8	2	20	26	50	-84	-20	4	-24	26	2	-10	16	28	-42	38	2	-26	-10	-24	34	26	28	-28	2	-4	-22	-12	-2	56	-2	-20	20	30	-18	10	0	18	14	40	2	24	-60	6	-12	-16	8
-6	-36	104	-30	-10	-10	50	-28	86	42	-16	-28	-14	-48	56	4	-14	22	26	-28	60	-2	-6	2	6	-18	-98	4	-28	6	6	-10	-12	4	-40	-30	22	-2	-4	22	12	-8	-6	-54	10	-6	22	-4	-18	-18
-32	-24	12	-16	30	-12	16	-36	-6	20	-10	14	42	-20	42	18	-10	-12	32	12	4	8	0	38	16	42	18	-16	4	12	-2	-8	-26	8	50	58	-36	44	-2	-6	2	-2	8	12	-2	-58	-68	-6	-14	8
-2	14	-2	14	-138	4	20	2	14	18	-28	2	-6	20	6	0	-18	-36	-2	-30	4	-32	14	52	-14	-16	18	6	-4	-40	26	6	10	-56	8	28	-2	-44	-26	44	-12	-46	-8	-6	-14	-4	-30	-6	-10	-18
34	-14	0	40	-2	-50	-20	22	26	-20	10	-14	-2	2	12	-20	68	4	-60	-12	56	-22	-30	-20	-22	36	-8	-4	50	22	26	-52	42	-14	24	18	12	-18	-16	22	-4	-2	-2	-36	2	-32	40	0	24	-64
-4	100	26	52	-22	-16	-18	-40	-10	50	24	30	40	10	-40	-32	-2	16	50	26	-12	-14	-14	-4	-4	4	0	-42	-2	2	42	-20	14	52	18	20	64	14	10	-32	-8	-8	-14	6	-20	42	-28	-6	38	0
34	-4	2	26	-20	-46	6	-36	16	4	-18	4	0	-20	32	-44	-62	-10	-20	28	2	-66	-8	38	26	8	-10	6	-40	2	-28	68	2	-4	32	2	0	2	20	2	-6	58	-18	-16	34	48	4	42	46	-2
4	8	-4	20	-2	-48	16	-12	12	16	-2	4	6	-4	22	-20	-14	36	12	6	4	-18	26	-22	4	12	4	108	-6	-28	-12	-50	64	-24	-22	8	-50	0	-2	26	14	38	24	-46	-4	6	-10	2	2	-40
-60	2	4	26	20	18	10	-10	-30	-10	18	30	-10	52	20	-10	-14	-2	-56	18	36	-86	-12	-26	46	2	4	44	-20	14	-16	56	-4	4	30	-8	-4	52	12	0	30	-10	-16	8	-50	4	26	6	-24	38
-16	-14	44	68	-4	4	-50	-16	0	-14	-8	20	10	-44	40	10	12	-18	-10	-18	-40	20	4	8	14	0	0	-10	2	-30	6	38	-6	-20	-6	-44	-16	-4	10	-8	60	4	-60	0	8	4	-16	20	-10	-14
4	6	-36	0	-6	4	-152	24	-20	6	-2	-18	2	-10	2	-12	-6	16	10	-14	-12	-10	-8	50	-10	40	-8	-60	56	-18	10	48	-44	-10	0	-38	32	-6	2	-2	40	-22	46	6	-52	16	14	12	-90	-32
22	-26	36	-10	-48	-12	-38	-16	2	26	-48	-22	14	16	-22	8	-22	38	64	-40	-14	36	-6	16	-10	28	-18	-10	0	2	16	-30	80	-32	-2	36	72	20	-64	64	-8	18	-10	-2	16	-18	-6	4	24	22
0	0	-14	40	66	0	18	6	64	-2	-24	4	2	2	44	2	-24	6	-32	8	6	20	-4	22	16	20	22	-6	-10	-8	0	6	32	-84	38	-42	2	8	-14	38	18	24	56	-4	-8	6	2	14	68	20
-86	26	22	-4	-20	98	14	20	22	36	-18	-16	10	-62	10	16	40	26	0	78	4	-2	2	8	68	6	66	-24	24	10	4	-16	-28	12	-6	-6	26	-4	-10	-14	2	10	16	-6	-10	-2	38	-12	-84	-4
-28	-6	34	-36	-6	38	-6	6	-6	-54	-26	36	-4	2	4	-28	16	-24	2	20	-68	24	28	12	-48	-28	24	8	-20	-2	14	56	-94	-4	-28	-2	32	-50	-14	12	-36	6	-6	54	-94	14	-4	-6	22	-36
-40	-4	-28	34	20	-46	-16	50	-6	16	-28	40	-54	-22	-86	24	54	-10	-2	6	12	30	-72	-32	2	40	-2	20	10	0	12	24	-22	44	6	-24	-2	4	12	14	22	-14	-34	-6	-22	-12	6	2	54	0
96	2	-2	2	12	-20	8	82	-24	6	-4	20	26	26	-24	4	-48	-22	-8	-40	18	18	38	-94	14	66	2	24	6	-4	12	-38	-6	-18	4	4	-38	26	16	-2	4	10	12	26	58	-8	78	-32	-30	-36
6	18	-8	-18	-6	4	10	-34	22	-58	6	16	-4	2	16	12	12	2	-10	36	16	4	16	18	18	-50	-22	42	6	-50	-74	6	14	-28	14	36	4	-10	-6	18	-54	38	-68	66	-14	-10	8	46	-12	88
20	-8	-44	-8	14	-34	-4	2	6	-40	10	-8	2	34	20	-16	8	52	-24	-16	16	-2	28	6	0	4	32	-44	-10	-32	32	-12	12	8	12	52	32	8	-60	0	0	24	-34	26	14	-8	10	6	44	18
-44	-20	-36	16	-66	10	-12	38	-10	-4	-16	12	92	22	-42	-8	2	6	14	-14	6	-42	-46	10	4	4	14	-4	20	-6	-20	-20	26	-14	28	-10	-30	28	-10	-30	-12	32	-54	26	16	-2	-18	14	-2	6
-6	-14	-6	4	-18	4	-2	0	0	-10	-4	78	12	4	-2	-14	-12	6	-18	8	-12	4	8	8	4	16	-4	-94	-24	4	38	32	-34	0	8	-50	76	0	4	0	-2	-44	-12	10	-4	6	-16	-60	4	-18
-28	40	-8	-10	18	6	-40	22	18	36	-2	8	32	22	-22	-94	4	20	-18	0	20	-24	-40	4	-10	-20	-24	18	-4	46	-22	-14	0	-10	-24	-74	14	-16	-28	10	-14	-28	-28	-68	-10	-6	-22	10	-44	42
-36	-34	10	6	8	-22	4	14	-30	4	-42	-18	-6	-8	10	-12	26	-4	-6	6	2	10	6	-12	6	6	6	-8	10	-6	22	8	28	-4	40	-20	-6	-56	6	4	-10	-8	-28	-26	14	-8	20	2	6	-2
-2	6	-36	48	32	-2	-2	14	-14	36	-16	46	20	-36	-14	-28	-10	6	-24	-4	16	2	-12	6	8	8	0	14	26	62	-10	-8	-30	-2	-20	6	2	-60	-36	50	58	16	-12	26	42	-52	12	-14	-28	-14
-4	-18	-16	12	-50	28	22	-16	50	0	4	-8	8	8	-18	-2	8	10	14	4	-16	4	-32	2	-24	-6	-28	-50	-8	0	-26	-12	80	8	-40	-40	-16	-98	62	2	-4	20	-10	24	0	-20	-38	-156	-6	-34
0	-14	-2	-4	-24	-4	-2	-10	-34	-18	10	18	16	-26	46	-16	-60	20	18	22	-14	-10	38	-20	30	-18	-16	0	2	-18	4	-4	-54	6	-10	-16	30	2	20	-68	-46	-2	-20	28	-14	34	-20	8	-12	8
-24	-16	2	-6	38	2	36	32	-14	6	74	-80	-2	10	-8	36	-32	50	-16	0	36	4	-42	-66	14	-2	-44	-8	32	-12	62	-4	-12	14	36	4	18	-10	-10	4	-40	26	-4	6	-16	-26	-36	24	-30	-6
-6	-2	-24	-84	2	62	-16	-28	-2	-14	-8	6	-2	-4	6	-16	0	-2	-12	8	-16	-20	-10	0	30	10	4	-12	-16	-12	14	8	-14	24	-32	8	-20	-32	-12	4	28	-30	24	-4	-24	-4	0	-10	-12	2
68	-14	32	-6	12	-4	12	8	-10	-26	20	-16	-2	6	-8	24	-44	34	42	-4	-22	136	-42	16	-4	8	20	-28	2	-10	4	-12	0	26	32	10	0	30	-34	-10	-34	-24	-40	-8	38	-40	-40	50	10	-38
62	6	18	74	-18	-72	20	0	12	8	-10	-14	0	-52	10	4	-36	16	-20	2	20	-26	20	-6	12	24	2	4	10	-32	30	-2	28	-2	2	-38	4	-12	-52	-2	-34	36	-16	20	18	0	-24	-12	26	2
-36	0	4	-32	2	0	-24	36	-18	18	8	16	-98	-16	8	42	14	8	10	4	-10	-12	-14	-28	-28	-6	30	20	4	24	24	6	-18	0	-6	-12	-24	26	44	8	2	-4	-34	-12	-28	4	14	-20	8	-2
30	18	60	10	72	-12	2	-12	-2	-8	-8	-4	8	4	4	-22	22	0	4	28	-12	-32	22	-14	2	-32	8	6	-4	26	-6	-4	-8	2	18	12	12	10	14	-16	-14	-6	40	-30	40	164	10	16	42	18
-40	42	-10	0	-26	22	-16	-2	-8	6	12	24	-18	-54	-68	42	8	-38	8	2	-60	-8	28	8	80	-86	14	-34	-26	6	16	10	6	-14	4	-20	30	-12	12	14	-4	26	-18	32	-4	34	4	-2	-4	-84
-8	-16	10	88	4	-6	-28	50	-30	-22	-8	-10	8	50	-78	-16	4	16	-2	-28	-24	20	-8	-12	2	-16	-6	8	46	-8	64	62	8	-16	6	6	8	-10	0	-62	6	48	-2	-12	-82	-10	0	-10	-22	-4
0	-8	2	16	38	0	24	10	2	-18	-2	20	-50	18	-16	-22	-20	-8	-40	-6	-36	56	48	-4	20	-18	20	18	-8	-2	0	0	-6	-18	-12	-4	-16	-4	12	122	20	2	2	68	-12	8	4	10	-38	-6
-2	24	-32	4	-4	44	2	8	32	-24	8	-6	2	14	-38	-14	-30	-6	2	64	-54	4	8	48	-8	-4	30	30	-8	-14	-64	20	40	20	12	-18	-38	-24	8	8	10	28	36	8	18	6	-2	-16	12	8
60	28	-8	6	-2	4	-16	-10	16	24	-2	2	-8	2	8	94	24	12	-16	30	110	-40	-20	44	24	-34	-22	-10	-8	22	30	24	-2	-40	-20	12	-30	-10	20	12	-12	-22	-52	8	-42	12	10	46	-48	-16
8	24	4	12	2	22	-8	-20	-44	-8	-20	-6	10	6	-74	-24	42	-24	2	-16	-2	14	26	28	-2	66	56	-12	-16	-20	8	78	24	48	8	38	2	34	-98	22	92	44	-14	-6	10	-10	-8	10	24	-42
12	-16	-74	6	-40	0	36	-14	-10	-16	0	6	22	18	0	28	-12	-8	14	2	-4	6	2	-2	6	0	-14	18	-36	-22	12	0	52	-10	-4	18	-20	-6	-2	6	10	0	-28	-66	40	34	122	6	2	12
26	64	14	-56	6	-50	-90	2	-6	6	12	-4	18	-16	46	70	-2	-14	12	44	6	-18	-18	62	8	-12	-2	12	0	0	-4	28	52	12	14	-22	12	28	52	-14	-94	-28	-54	4	18	-2	-106	10	8	-30
30	-20	-16	2	6	22	-52	-48	14	4	12	-26	-52	-10	8	-28	10	64	20	-6	12	-28	8	-34	14	26	-2	16	-48	-78	-44	36	-16	14	16	-64	0	8	-4	-4	-6	38	-22	50	26	-22	-30	-34	4	-28
-14	8	-22	70	10	-2	-34	-4	2	-8	0	0	-54	-6	2	10	28	16	16	2	-44	-14	-28	4	32	-4	-6	-16	-12	2	26	42	2	16	-44	32	-8	-20	-6	-6	6	-2	32	16	-6	-52	6	10	8	-28
-116	6	-14	6	14	24	-18	-2	-20	-16	76	18	10	30	-4	24	56	-18	-48	28	12	32	28	-12	16	-2	10	14	10	-4	-16	46	-48	28	4	16	-32	-14	4	22	44	6	4	14	-16	8	-24	34	24	2
-8	44	-32	-16	6	16	20	-22	34	10	56	18	32	2	74	10	2	22	-58	32	6	-14	36	-28	-6	-36	-46	-14	-36	-10	8	24	40	-76	2	-2	42	8	-48	-18	6	68	8	8	-6	56	8	8	-32	6
30	8	64	0	44	-58	-2	-20	14	76	54	-8	-68	18	-32	34	0	34	6	-2	4	-30	32	-44	-66	12	4	-16	-2	-4	-2	-8	-30	14	4	46	8	-48	-14	14	64	-8	-18	-38	24	-22	4	-4	-22	-20
0	16	14	50	2	0	-46	-56	18	10	28	60	-16	0	-2	-62	-10	42	-32	-4	8	-24	-62	12	-10	-18	-12	12	14	-18	-46	-10	-14	24	16	-4	-18	26	0	-12	6	-38	16	2	24	2	48	-8	8	-38
6	-28	-8	14	-2	10	-4	26	-2	8	8	-54	-46	50	2	-32	30	-4	2	-4	38	-36	16	-4	14	10	-10	44	-14	10	8	-32	44	-30	30	-30	-2	-4	20	12	-32	20	-10	14	26	34	26	6	-6	-20
30	-2	-64	-4	42	6	-4	-30	-16	30	-8	-44	26	-20	-14	58	-14	70	-50	-16	-42	18	-46	16	-34	-26	42	12	-6	0	12	-50	-2	-10	6	26	-10	-30	42	26	-4	2	-12	-22	-16	-2	16	-58	12	4
24	-90	2	-4	-18	-42	2	-14	-4	34	-36	6	8	12	8	46	-18	-6	28	-32	16	6	0	50	8	0	-36	30	74	36	6	4	20	-26	-12	-2	-10	-26	-184	-24	-10	-2	20	24	0	4	-44	24	10	-50
50	-2	-44	-64	-72	-12	4	-2	0	-22	18	12	-2	-26	28	-6	12	8	-4	-12	38	26	8	124	-22	18	-32	-36	0	42	12	18	8	-2	50	-2	-52	4	8	-10	-12	-24	-48	-48	58	-60	42	26	-36	12
-72	-6	-2	-14	4	-40	8	-40	18	-2	-36	-2	40	-26	24	-12	8	4	-90	6	22	16	28	10	-30	-24	-2	-16	20	-20	-14	-10	-10	2	8	-58	-14	-14	32	18	-10	-18	12	-24	-16	28	10	-62	-42	6
-36	-8	-40	-20	16	24	10	-24	60	2	-10	-22	22	-48	-2	14	22	-20	-8	0	-10	-10	46	-18	-26	-50	0	4	-20	4	-8	4	-28	0	-12	-6	-20	-122	6	-8	8	-2	-4	-12	-20	12	-16	-38	-32	8
42	-8	-12	32	-56	12	-4	-8	-20	6	4	70	28	0	20	0	-30	2	-2	-4	32	24	82	-6	-6	8	18	6	-26	30	-22	-10	0	10	-20	46	10	-46	26	-20	-40	16	8	30	-12	10	16	-24	-4	-8
62	-14	-2	44	76	12	-58	-8	-46	22	8	-52	-64	16	20	-56	-40	-36	-6	2	8	18	38	-14	12	-4	-20	-10	-22	10	-6	-4	2	-26	-10	-2	-10	4	22	12	2	-28	-4	-10	46	40	2	-22	6	-22
-16	36	22	18	-14	72	4	-38	-2	-16	-32	32	-6	60	26	-6	-14	12	10	20	-72	-16	14	10	-2	0	8	-16	-24	10	-42	46	-24	18	-12	-16	-6	-28	28	-66	-38	6	4	16	-56	6	34	-4	-42	34
-40	46	0	6	-8	-12	12	8	66	38	-2	-6	-4	-2	-2	-6	28	20	14	-20	-10	26	2	-12	-48	-8	8	46	18	-70	10	74	-18	16	52	-8	-46	-66	-10	54	-6	-20	-12	4	-58	14	46	-28	0	-12
-4	-14	32	-50	-2	0	8	34	4	52	14	-10	12	2	14	-42	-4	-86	2	8	-16	-4	46	14	42	12	-54	46	14	6	-12	-38	-10	-4	40	-2	-6	36	72	-32	-10	8	72	-34	4	2	14	-38	-92	50
-2	-30	2	-184	-2	-4	8	-14	-26	12	12	-56	-46	2	-10	10	0	42	-2	28	32	-4	0	22	-50	34	10	44	8	20	20	2	-6	-6	-8	-10	30	26	4	-16	-4	34	-6	-78	8	20	58	44	-6	4
-2	-6	-8	-24	-46	0	-2	-50	54	12	14	-20	-14	18	20	-16	-10	48	-12	-14	-2	-8	-10	42	68	-32	10	38	0	-4	-4	0	2	32	52	10	-18	82	12	4	8	-52	12	22	-4	-20	32	14	28	-16
-20	12	-28	-6	52	-8	10	-28	-8	30	-24	0	-22	2	-6	36	-22	4	-2	-14	22	-48	18	20	38	32	-10	-10	10	6	0	-46	6	14	-44	22	-28	-36	34	-30	0	16	24	-12	-8	38	-6	-12	16	18
-6	-32	30	-8	-40	-6	4	130	-34	58	6	-30	12	-50	-30	-12	-18	20	6	22	38	-40	-14	-6	-26	20	30	6	4	0	-2	14	58	-16	20	28	16	10	10	0	6	44	14	-4	-44	-14	28	-28	-2	6
22	-20	42	-34	18	0	0	0	-84	-6	-30	16	-2	-16	-10	-6	76	36	-8	28	24	26	-2	16	14	-38	-4	46	24	8	-78	-20	20	4	34	-2	-10	2	-12	8	-2	14	26	40	42	-64	-24	-10	-30	32
8	44	14	-30	-4	32	34	28	14	40	-6	-14	-20	-26	-30	-40	24	38	-2	-68	-32	10	2	8	-52	28	24	20	4	6	32	42	28	-26	6	8	20	4	8	24	20	-32	20	50	16	16	-8	-20	-6	-24
-48	6	10	-80	-6	0	8	12	8	-4	-14	-32	-6	12	-54	10	0	-16	10	-12	-46	18	-2	0	-20	-4	6	26	-22	46	-24	16	-16	74	-66	-8	-6	0	10	-24	-28	0	-38	4	-28	-30	-24	-26	-16	2
-4	2	-14	58	-12	0	-26	22	-6	-10	-62	12	24	-4	-10	-8	-2	-48	30	66	-2	8	2	-20	8	-16	-4	-8	22	-74	4	-76	14	8	26	-52	0	20	12	12	-10	-8	24	-56	-8	-6	12	-4	-2	6
-4	-14	36	22	-10	-42	-4	30	-18	8	54	54	-8	10	-58	-6	14	-12	8	4	-22	0	-2	-2	-8	14	-14	10	-4	10	14	-2	-10	-18	-38	-2	26	28	36	-12	-32	-12	-24	34	50	-10	68	-18	-14	0
4	30	50	-4	-48	-14	-40	6	14	-8	-18	-8	-6	-14	-8	0	14	12	12	-56	22	18	-20	24	28	-42	26	8	-4	8	16	-8	-64	42	52	16	-98	-6	4	0	-74	34	10	16	48	6	2	0	2	8
-2	6	-24	2	-10	-34	-32	50	-8	8	-4	-144	6	-8	-2	-6	-14	-4	30	-92	22	-40	2	-8	-18	24	46	-8	28	36	2	2	2	14	4	-20	16	28	-10	-16	-2	24	24	20	16	0	56	-14	2	26
32	34	-16	-2	-52	6	-28	-10	4	14	30	-4	4	2	-6	-44	28	0	4	-14	-22	50	18	-48	-14	-18	2	16	-12	-24	-20	-24	-18	36	4	-14	48	10	10	18	-30	16	-2	-6	-14	40	10	-24	-12	92
-6	12	-8	54	-12	-68	-128	2	56	54	0	0	28	18	-16	4	20	54	-8	24	-60	10	0	66	14	-108	62	26	-6	-4	-14	30	-8	-10	-12	14	34	-48	-2	30	2	12	-26	-12	-14	16	12	-8	-28	14
94	8	12	-28	-2	-12	8	2	34	6	-22	14	22	-12	44	14	0	-10	34	-72	16	4	4	-2	4	-40	36	-8	0	2	-12	-16	18	-2	14	-6	8	-14	-24	-64	6	-4	-76	-4	-16	8	18	-4	14	-22
4	-58	-20	-22	-20	0	-52	6	-6	18	-10	-12	-10	12	-36	-8	-8	-72	12	-2	12	-18	14	6	-10	-8	-2	78	0	4	12	18	-4	-8	-2	62	6	2	10	-28	10	-2	40	-52	-8	-6	10	0	-8	34
8	-40	4	-28	-10	-22	6	4	-26	12	26	-18	-10	2	-26	14	-8	8	-6	18	-16	-2	34	-14	-24	14	-8	10	-4	0	-44	8	-8	24	-2	-52	10	78	20	10	-20	-42	8	30	10	82	6	-72	12	-28
-8	8	24	-12	10	-10	10	-2	66	-10	-18	-6	2	-4	14	-10	-4	-4	-14	-24	-4	-12	-18	10	0	22	10	-12	-12	8	-38	12	-16	-10	-2	-40	-14	10	76	-8	-6	-16	-10	-58	104	-20	-48	-36	-6	-40
22	32	2	6	-6	-28	-112	18	4	26	2	-18	14	12	28	2	-30	-42	-34	-14	-2	34	-16	48	-16	-18	16	-22	4	-2	0	-10	-10	-2	30	22	16	50	18	0	18	22	-34	-12	-8	18	-12	-16	-16	-6
-6	-16	2	24	-28	-68	-4	18	14	-2	-4	34	16	12	-14	4	2	-26	32	12	-10	-12	0	4	-20	-42	44	-32	0	-156	12	4	20	-30	10	0	-22	94	-6	-68	16	22	-2	-10	32	-48	-18	14	10	-16
-32	-14	-8	-14	0	-20	38	26	40	4	-8	8	0	-54	-32	26	-12	-2	60	-18	0	6	-14	20	-2	-2	-10	22	-52	-38	32	-8	-4	-6	20	2	12	-4	-22	4	-14	50	4	30	6	26	18	22	-68	26
8	-60	34	-44	0	-4	2	-4	-32	-24	10	122	-22	-24	10	6	-32	-28	2	-2	26	16	-24	0	-16	26	-14	26	20	-4	40	-18	-54	-4	-28	32	80	-8	-24	-134	-106	0	22	40	-2	-2	12	22	24	0
4	30	-24	-2	10	28	8	-2	0	-4	24	-8	-8	28	16	32	6	-18	30	-42	-12	-48	16	40	-58	4	-14	14	82	32	-6	8	4	-18	0	22	6	26	-28	-10	-48	-8	28	4	0	-12	-26	28	10	6
22	52	-8	-14	18	-8	-16	18	-4	-8	-10	-54	26	-12	36	0	50	-18	-30	26	0	14	2	76	12	-2	6	2	28	-18	22	-10	-4	24	16	-52	-14	-2	-12	4	10	-16	-10	28	-14	8	-14	46	-12	14
-12	10	0	-26	-10	12	8	-4	-2	-24	-38	-2	6	-50	-40	-48	20	10	-10	-40	-14	-8	-2	-2	12	-24	-8	34	0	-30	46	-26	-22	108	-14	-8	-16	88	6	66	-4	14	-62	-12	24	-24	70	-2	0	-18
24	4	-12	-8	-12	30	-50	-22	32	62	-8	-50	-42	20	22	-10	2	0	2	38	-10	-46	6	-52	-126	32	-72	4	-52	-14	2	-18	-50	32	-18	12	8	-4	-2	-66	-32	-16	2	-20	-40	26	0	-68	6	-2
18	-8	0	-22	-40	-54	26	-22	4	124	-2	14	34	-10	18	8	-20	-2	-38	40	22	-12	4	-10	-36	-6	0	44	-44	50	14	28	-24	14	-10	-2	-58	38	-10	-10	32	58	38	14	32	40	-4	22	-16	26
-10	2	8	-10	2	2	-24	16	36	34	-16	-28	18	-38	6	62	-6	2	-24	-56	20	6	32	16	-30	-6	8	54	-26	-40	18	4	10	-76	42	10	4	10	-4	-12	-30	2	26	34	-32	-4	0	-66	-8	4
34	-38	28	2	20	-8	-44	0	-76	-18	-8	42	8	-26	6	-98	0	-4	20	-2	-72	20	30	6	-26	-74	-44	-16	-16	0	-26	0	-4	-88	6	40	48	-6	30	-30	26	-26	-8	70	-38	-2	18	-38	-4	32
-30	-66	-2	-26	-20	-6	-2	60	-10	-54	-12	-4	-2	-36	-36	-18	12	-22	42	20	-26	-24	28	38	2	44	4	-24	40	-20	-58	-42	-10	0	-44	-36	-2	76	30	-64	36	18	-18	-56	8	-52	-26	0	10	4
-48	-64	-22	-24	-46	0	-16	48	-12	-2	0	54	-8	14	-36	44	12	18	4	10	-26	-16	40	-16	-4	22	18	36	-24	-22	-16	70	-6	-18	12	-64	-12	-4	18	6	-62	-20	10	0	2	-14	-16	28	-10	-6
0	-12	24	-8	-32	20	58	0	0	8	0	24	-26	68	-6	-16	-142	92	28	-30	-6	0	-2	10	24	38	28	16	-30	-6	-6	10	-4	0	-20	26	8	-18	16	8	-6	22	90	28	6	48	0	-28	-58	-4
8	-14	20	6	26	2	10	-8	6	-32	-40	2	20	34	12	-6	94	-4	-24	-8	18	6	-66	-10	28	6	62	-10	58	0	6	-10	18	30	-10	6	-10	-6	-6	4	-6	28	-28	22	36	14	6	-58	0	-26
-18	6	10	-12	36	-8	2	16	-6	-18	-8	-24	12	-2	16	30	-32	2	14	28	-36	6	24	22	18	2	62	-54	14	-18	-28	12	-34	-36	22	-16	12	-12	-16	50	4	-2	0	24	12	-12	16	26	8	-6
-32	84	-24	4	0	30	58	-28	36	56	-2	-6	-2	-6	10	-4	30	-28	2	8	-24	-16	14	-48	0	4	2	50	-8	0	-8	12	-114	10	2	-4	20	-26	58	-16	-2	30	44	28	-14	2	12	22	6	36
-6	-46	36	14	20	-34	8	2	4	38	-20	20	10	2	2	-22	58	-26	38	40	-26	4	6	46	18	-14	-12	-18	16	-8	-64	10	30	36	-52	10	-4	-48	-28	-6	16	-20	16	92	10	14	6	-56	-16	6
-66	30	40	8	4	-40	-6	14	10	10	-6	8	28	38	2	-2	6	-8	2	-34	0	-6	-2	-20	22	-4	12	36	-56	0	-12	-6	34	4	2	-2	-6	26	-38	20	22	64	-32	14	14	-4	-48	-28	12	-2
-36	2	16	-30	-66	-2	-42	38	-10	8	12	-50	16	12	18	4	-6	10	-8	-22	-18	26	26	-2	-14	2	18	44	-8	-16	-8	46	-2	70	16	-2	38	60	42	-16	102	-2	26	30	50	0	-4	56	-10	18
20	-24	10	6	-8	22	26	-26	14	-20	18	-4	-12	2	-2	12	-4	-24	10	-16	50	74	2	20	12	-64	4	94	34	0	0	-12	-2	6	-32	-16	18	24	-2	-6	8	6	34	-14	-6	-10	0	18	76	0
-22	6	36	42	-14	-2	8	18	6	-38	20	122	2	-36	70	-38	-6	2	2	2	-16	72	6	-34	-6	-18	-54	4	-16	-66	6	-12	4	6	-44	108	-48	-6	-4	-4	10	4	0	22	-22	16	4	-24	2	-10
-18	-132	-2	-10	4	18	4	48	22	8	-12	-30	-8	20	2	-30	-26	-22	12	-4	-26	16	-6	-50	16	-4	2	-10	-14	4	34	-28	14	8	14	-16	0	-44	-8	-34	-12	-34	-6	42	-40	-4	-12	38	-10	22
52	4	14	58	58	6	26	-14	-42	-2	50	12	-6	104	0	-2	52	-4	10	24	-40	36	2	22	2	4	34	52	-22	40	124	0	20	14	2	-100	-52	-12	6	34	-60	18	-4	-16	-34	-2	-6	2	-2	20
-36	-68	-16	96	-2	-8	0	20	4	-26	-36	18	-24	-2	-8	6	28	24	-60	20	-38	-12	2	2	54	-70	14	-100	-10	30	-40	-34	0	4	30	-40	12	-20	20	-18	22	-80	40	6	0	-2	24	-4	40	-6
-8	-30	-4	30	8	-8	10	32	10	36	-10	-6	32	10	-4	12	-18	10	42	-12	22	6	12	2	-28	4	14	4	2	-32	-44	-26	-8	-4	24	-26	-8	26	-18	2	-48	62	16	-26	22	14	-44	12	6	-4
-26	0	-2	-36	-30	36	-18	-50	-6	-22	94	76	-2	82	-2	10	-24	12	-40	6	24	-18	12	48	0	2	4	0	20	8	18	-28	-16	10	0	76	14	-32	18	-14	72	34	66	58	10	-34	-54	-20	34	10
20	-28	-20	6	24	4	-34	-48	-16	0	24	0	-8	-8	-60	22	4	32	-42	-12	-4	-4	-14	-94	-24	-62	10	-30	-16	8	-8	-22	-8	-16	-20	-18	-22	-18	-26	32	6	-26	-62	-24	56	68	50	-2	26	-20
64	-66	34	-4	-12	-10	-36	28	-20	48	-92	8	-4	-12	-14	38	-12	-20	-6	-12	-52	12	6	58	-22	12	-8	-24	14	14	-80	-20	10	-28	24	-44	14	78	-40	-8	46	-4	-2	-4	-64	38	4	-6	-12	-6
-6	-42	-94	14	-22	10	4	-30	42	-32	-54	-4	-2	-52	50	16	10	-4	84	-12	28	-14	-78	-4	-22	6	38	12	24	-34	114	-20	24	-6	-24	-14	-14	12	34	26	14	0	20	22	30	-12	-36	10	4	-6
10	14	-32	-10	26	-6	42	74	44	-8	-2	24	-6	42	-8	-14	-4	8	0	108	-6	62	-10	4	2	-4	22	50	8	132	4	-50	-78	60	-112	-20	-14	6	2	-2	8	-136	18	-58	-16	-22	-12	44	20	-2
52	0	10	-14	10	-8	2	-34	0	16	-26	30	-4	2	-8	-2	2	14	-16	22	4	-4	-8	-58	2	28	0	-8	-26	-36	-64	0	-8	92	-4	-118	12	20	18	-34	0	-28	-4	34	-4	-42	-22	42	-12	40
30	-14	26	-8	-8	2	40	-4	4	0	18	-32	12	-2	-4	46	-14	-16	12	8	-8	4	12	32	-50	6	-4	36	12	32	4	6	34	10	8	18	16	2	24	-52	30	22	-44	-82	24	-4	-48	10	4	30
24	6	-36	-10	-44	28	4	22	30	24	44	-38	6	62	78	-18	-8	-4	-20	-34	66	-2	20	-36	0	-38	4	-20	-14	-4	10	10	12	-2	36	32	-14	-20	-4	-14	-42	-46	4	18	6	22	-10	-14	24	-20
0	-44	-52	16	-34	0	-8	20	8	-12	-4	10	32	-60	-26	-4	-18	-22	110	-8	2	-36	-16	8	10	20	36	4	0	4	-4	110	98	-8	-14	50	-12	-2	-10	-38	10	-30	26	8	-6	-20	14	2	2	-30
32	18	2	-36	-24	-6	0	-84	2	-6	-2	42	-40	-34	-76	-2	2	-4	-28	32	44	-2	2	32	-14	0	4	-8	-2	-20	-18	-8	-16	6	24	-28	-28	2	-6	8	6	56	-24	-20	-6	-64	16	8	6	-18
-6	28	-88	42	10	6	-6	4	-24	-14	-22	12	16	22	12	26	2	-14	0	10	24	-16	14	44	20	-136	-12	34	2	-26	22	24	4	-20	14	14	4	-22	0	10	34	34	8	4	-22	-22	-22	4	-8	6
30	12	8	20	-12	-38	-4	-16	-26	32	16	16	-8	-6	52	20	-8	-8	90	80	-8	6	38	-46	-22	32	-28	-52	14	42	16	12	2	-2	2	6	-48	10	-22	44	-4	28	-4	6	-66	24	-18	4	-4	-2
-8	-4	-30	-8	2	8	-30	-14	6	30	10	10	20	-36	-18	-6	10	12	18	0	-12	-2	20	-4	-14	-36	-40	22	12	-22	28	-68	0	46	-66	38	18	-32	-4	-2	-46	26	22	-34	-4	4	14	-2	10	-2
14	2	88	0	40	8	28	-6	6	8	38	0	22	-16	-16	-14	-10	2	-70	-4	0	10	8	-10	-34	-14	12	-18	-8	20	-26	52	32	-14	-26	-2	-14	-54	-12	6	26	10	-32	-42	24	42	8	16	2	-6
14	0	12	-58	0	4	10	94	-6	-28	-44	-18	-10	-18	-18	-10	10	-44	-30	-28	-8	-4	-60	158	-6	-2	-18	-6	-16	-46	-26	38	-12	-16	26	-6	-4	-2	-2	-62	4	6	-24	4	8	8	24	-24	2	-8
-2	30	26	-14	-100	62	-14	-16	2	-14	20	-60	22	116	24	6	-8	0	6	12	4	18	10	8	16	22	-22	-6	34	2	-2	-6	-16	12	-32	-4	38	98	-28	-20	2	-2	18	4	-14	-12	22	-20	-30	56
48	14	-6	0	30	-50	2	14	-4	2	2	-8	4	50	20	38	10	-46	-42	-60	-8	-168	24	-44	28	-10	-20	16	14	12	6	10	58	12	2	2	48	6	12	0	-20	-30	-18	-8	42	10	-60	0	-100	-8
10	-4	-18	0	-8	18	32	-18	10	34	-32	-72	-4	-32	40	46	96	8	22	10	-4	14	-36	-10	22	8	-42	-44	22	0	-8	-12	38	-28	2	26	-44	-60	-18	50	30	16	40	24	146	-8	-16	0	8	8
-2	-4	-2	-46	-60	24	4	18	14	34	-22	10	62	16	4	-42	12	60	-54	22	92	-32	10	8	6	0	-14	-4	0	-28	4	-4	10	38	-8	-18	12	32	-14	2	54	24	24	10	68	-12	2	-8	-22	-6
-8	-8	38	-12	36	8	-22	-6	24	-6	26	-8	60	40	-22	-12	-2	-6	-6	-6	52	22	22	6	-16	-24	2	-4	-6	-26	-28	90	18	30	-16	0	2	36	42	8	8	-30	-4	-52	0	-2	58	16	-6	-26
74	12	-42	4	6	-4	4	-30	2	28	-12	12	-4	28	66	32	12	-2	-8	-20	-18	-30	-10	-20	2	-42	-12	-12	30	-30	-10	28	-2	20	-10	-10	-4	14	-16	-4	-22	48	8	-28	-2	0	-58	-26	4	14
-14	44	6	18	-6	18	-12	-20	0	-22	2	-14	-36	-6	-2	-10	12	-24	26	34	42	-16	-36	70	-68	-30	2	-128	-8	4	0	8	-46	-10	-42	-6	-2	-50	-4	8	-16	-6	12	14	14	12	44	-34	2	0
44	14	10	0	12	10	0	16	-4	-2	-10	-22	-50	60	-6	2	18	2	20	10	4	-2	-30	-8	22	54	4	20	-34	38	6	-22	-12	0	-30	54	-12	-2	32	10	32	14	-38	10	18	-78	-12	20	-4	8
24	-22	-4	8	-10	6	-34	22	14	-46	24	-34	0	38	-32	2	-38	-14	-14	-28	6	20	-50	-16	-6	40	-24	20	-22	-6	-4	14	-8	-32	12	0	-6	-20	20	40	24	4	-6	-108	10	-4	-30	-40	36	0
16	-14	18	-46	4	12	10	6	-4	10	-48	48	-8	0	-54	58	10	10	12	-34	0	50	-26	48	6	-6	-70	-32	0	-38	22	6	-34	-32	26	24	-20	-42	-88	44	-2	-20	80	2	-2	4	-8	-8	44	-10
16	76	42	46	-22	-26	-10	12	4	18	80	24	6	-12	12	-4	-20	-46	8	26	14	-38	-30	6	6	0	2	-30	-2	-50	-34	-2	-4	-14	-18	-24	-4	-18	4	0	-16	-14	30	14	54	-2	0	10	-12	34
-64	20	36	-60	-12	32	-24	0	8	-2	-42	10	-54	-12	-2	58	-8	-18	8	40	-8	-8	-8	-2	80	78	-10	0	-6	-28	-2	24	6	6	-4	46	-10	-4	-22	42	62	-38	20	28	8	16	-2	14	14	0
0	-4	10	6	-2	-18	38	10	4	0	0	16	-24	-60	68	4	-42	-40	-42	4	-50	-4	2	18	60	6	4	-2	24	28	8	26	-16	-2	0	38	10	0	8	-20	10	-104	22	60	6	26	-56	-28	0	6
-28	-40	-22	26	-12	-16	6	30	8	-50	-16	-4	24	-6	32	30	-40	8	-58	14	-84	16	32	10	-58	-20	-34	2	4	16	-14	32	-72	-36	-8	2	-16	30	-6	28	-26	-8	-34	34	24	4	-8	-4	18	18
-26	-6	-8	38	4	-8	-12	0	10	-20	20	-54	8	-30	-70	42	-32	10	20	26	50	-66	-6	-6	-2	12	0	-6	8	-2	4	-4	-6	60	-6	-4	60	4	2	-8	72	32	-4	-6	-2	34	-32	-36	64	4
-64	62	-4	-34	22	22	2	2	26	-14	28	50	-78	86	2	-14	20	-8	34	-2	20	16	14	6	0	2	12	8	-2	8	-44	-4	28	-20	6	6	-24	-22	-12	0	-64	-6	42	-6	50	-46	4	46	0	0
2	-52	10	-24	-72	0	56	-12	-52	4	-22	-24	54	-20	-2	8	-8	-6	-10	-8	-8	0	-14	28	-8	16	16	-18	20	10	12	8	-4	-62	8	-26	-4	48	0	-30	0	18	14	-8	-4	8	56	32	2	-10
24	10	-8	-16	18	-18	6	-30	4	-24	22	4	22	-16	6	12	72	0	10	28	16	-16	68	28	22	14	28	38	10	2	-6	0	-36	-10	56	-22	32	0	16	-10	6	36	-56	-28	30	0	18	-14	22	12
-6	16	-42	-12	-46	54	-2	-8	20	32	-2	-14	-20	-16	4	-32	52	-4	-6	-6	6	2	-6	-22	-2	14	-90	54	-46	-46	52	22	-66	-10	24	4	2	72	20	-44	12	14	34	-12	34	-14	14	-24	52	-18
22	-2	24	18	-10	-10	-2	10	-22	-4	-24	8	-8	0	4	-2	-8	4	-30	-4	12	-30	-8	-14	-48	2	4	4	-4	-2	-6	10	12	-66	-2	0	-10	12	12	10	-36	-18	14	-30	-26	-14	-30	-2	-22	14
36	8	2	12	-34	-6	-4	14	-32	-30	28	-28	14	54	-6	8	30	-18	16	4	-62	-80	18	-4	48	4	-8	-24	-74	-2	28	28	42	-86	12	26	12	-8	-12	-32	-20	2	-10	30	8	114	6	-10	34	14
16	-34	-14	16	-12	-24	2	-46	-2	2	6	2	-2	-22	6	20	-2	4	64	2	0	-14	-22	4	10	-2	20	-2	-16	-18	44	-8	6	16	0	6	18	0	-4	12	28	-16	2	-22	26	-22	2	-8	-10	-16
32	-22	-10	-56	32	28	16	4	-34	18	-14	20	-56	20	-4	4	6	-22	6	8	-50	2	-28	-20	28	12	-4	74	18	0	-30	-34	12	-22	-12	6	-8	8	-16	-8	-30	8	-12	0	-12	-6	-70	12	16	-6
14	6	10	6	4	28	38	6	-10	-30	-38	-76	-60	-2	18	8	-22	-42	34	10	-4	14	4	6	-10	16	34	-30	44	70	14	4	-2	-12	-8	44	8	64	-10	18	22	12	14	2	8	6	-8	-32	24	4
-2	-30	28	-4	-46	8	-10	4	2	14	0	16	-16	28	-10	42	40	78	-58	14	4	-10	-20	8	24	84	-8	-4	10	20	2	-20	8	0	16	22	16	-8	-42	2	0	-14	-6	-72	16	-6	-6	12	-46	4
-20	-38	42	-4	0	48	-22	-12	22	0	6	-8	2	10	6	16	22	-24	-12	34	-38	20	46	-4	28	6	44	16	-12	12	12	46	8	-10	-26	2	36	8	-8	8	-6	22	6	-36	36	-4	14	14	-8	6
-10	26	54	18	30	16	72	-6	-46	-10	-4	38	16	20	-8	12	70	8	2	-2	22	-4	14	2	-12	-12	-64	-34	6	0	-8	-34	-32	-46	18	-30	48	-96	-42	-2	8	38	-52	-4	54	56	-6	-26	-18	-12
-46	-70	-10	-36	-16	-6	6	-8	-8	-34	64	-12	20	2	56	30	-28	66	-6	114	-2	-14	-52	-8	10	14	-4	-4	-4	0	-26	-46	6	-4	10	-40	2	2	2	-74	2	-24	-20	-26	-10	-22	0	-4	-4	-28
18	-96	26	22	-22	-10	-2	-2	36	-2	-32	-2	-12	10	-4	30	-52	-6	34	8	10	-16	-34	2	38	-54	-8	14	-16	-38	-4	-6	-2	22	-22	-24	-30	0	-2	-6	-22	-6	8	20	-2	-64	-18	4	-4	10
-18	-34	-12	-72	2	-24	4	16	12	44	26	-36	-8	30	30	-14	-14	2	46	-18	-42	118	28	-22	-32	0	6	-34	8	-86	18	72	8	10	-8	32	-10	10	2	16	-22	-16	42	-26	10	-2	-8	-8	-6	16
6	20	78	24	-50	0	8	-92	86	44	-2	42	-10	-6	-18	4	-6	2	-12	2	32	28	2	-6	-16	8	22	-14	-12	-14	16	-2	-26	-40	12	26	40	8	54	-2	-10	12	8	-10	4	4	20	36	22	54
-14	-6	-40	-14	26	2	-10	34	20	-4	4	34	8	16	-22	-50	0	14	2	-4	-40	30	6	8	-22	-70	-40	16	80	-22	-8	-10	-24	90	-60	-18	-10	-32	12	10	6	20	-32	6	8	34	-14	46	-30	2
-10	-6	-24	-20	-84	8	4	22	-10	-12	-32	140	-14	-6	-20	-4	-6	4	-12	-24	4	4	2	18	-18	-12	6	-50	-20	-10	-16	22	-10	-10	-10	40	-48	-84	4	30	-36	-8	0	-110	22	-8	0	0	4	16
-8	14	-38	6	-38	22	-8	-120	-60	10	50	-24	-6	-38	4	0	-6	-12	-6	18	0	-10	8	0	-4	-14	78	10	-42	-8	28	10	14	-18	8	-6	-30	14	10	12	-18	-4	18	-50	28	-32	6	24	-26	-38
-16	8	-4	0	4	38	-24	14	10	-4	-16	46	10	0	10	16	-10	10	-28	-44	-52	62	4	-10	-12	2	-24	34	16	12	-24	18	12	-22	-68	28	-50	38	0	-12	-8	6	-48	8	24	-56	38	-94	0	-14
-66	44	-30	-10	14	-2	62	-18	-28	12	-10	12	-6	-4	24	28	-52	-26	0	12	-6	34	26	14	-28	-24	-38	-28	-22	-2	48	-2	-60	-10	14	34	54	-4	22	-32	-10	52	10	-10	6	10	16	10	14	-2
2	22	56	8	4	-4	4	-20	-8	-48	-10	-40	16	-12	-14	38	0	34	-12	-50	-22	36	16	36	-34	-24	-4	-6	18	44	-48	-8	-2	-28	-12	-8	-12	6	-32	6	2	34	-4	74	-22	-28	-10	0	14	4
-20	14	44	40	-6	16	-14	-32	2	-44	0	-2	-44	32	16	22	48	58	20	-36	-8	6	10	-6	88	-16	2	6	2	-8	4	-6	2	8	-52	-4	-12	4	-20	0	-64	-28	14	28	-16	-6	-10	-6	-6	26
28	-16	64	2	0	-2	18	-6	24	40	10	10	24	-10	-30	8	-24	6	-2	-36	18	-60	32	-6	98	6	-2	12	-14	-4	-50	14	-10	-76	-12	-24	0	14	24	46	10	28	6	40	2	-38	-8	-16	-4	8
-30	-38	-10	0	8	-54	2	-108	-30	-30	52	22	-12	48	18	-16	24	22	-8	32	6	66	62	10	0	-12	-32	2	6	0	-2	-26	14	10	6	8	18	-2	-8	18	-20	4	-4	24	-12	-20	12	26	-28	-30
-46	0	26	-42	6	-30	-2	-22	-14	-32	16	-32	4	14	62	-10	28	76	-10	74	-4	22	26	-4	46	-12	6	18	0	-16	6	12	8	24	-2	-2	-8	22	20	0	-36	2	-14	-80	-14	-126	-4	20	-12	8
-8	-30	-80	16	-2	-8	-28	-32	10	48	-10	-14	-96	12	-22	24	-2	18	-12	-30	26	18	-20	-18	4	6	-66	-40	4	34	2	-6	-48	92	28	66	10	-40	-4	82	0	-10	10	-20	20	4	28	-76	-6	-44
-26	26	34	-10	-4	110	-18	6	134	-40	-6	22	-24	18	22	-6	4	106	-46	4	-20	50	0	-30	24	12	92	18	-14	-2	-6	12	36	8	44	-2	24	58	16	2	-64	-56	-14	-54	6	54	-6	42	6	38
-36	-2	148	64	8	30	14	2	24	26	-4	-8	0	-14	-4	-26	-4	26	32	-6	-6	-52	-46	-12	-26	2	4	0	-8	-24	30	-2	-8	66	-30	-10	6	28	14	0	0	-78	24	-18	-44	-38	18	-6	0	52
-8	6	4	2	30	12	4	52	-10	16	-4	38	-20	-30	-12	16	0	-4	24	4	4	44	16	40	4	20	-20	20	14	-20	2	18	44	10	-30	-12	-24	-30	36	20	18	46	46	-18	14	22	28	-6	-8	-16
-14	0	2	-2	4	30	-46	16	2	-56	38	30	-10	-14	-6	14	-6	44	-20	2	-20	14	26	20	18	52	12	-6	10	-46	18	-6	-20	-16	-4	0	-10	0	-6	4	-46	8	94	6	52	-66	-2	6	-14	-6
-28	-10	42	-18	-42	0	20	20	34	24	-8	4	-22	8	-4	18	-14	-54	-4	-16	6	4	64	-4	0	60	18	-54	14	-14	6	-16	-6	24	8	8	28	-28	20	12	54	-34	-54	-10	44	6	-2	50	8	-10
36	28	-100	0	6	20	12	-2	18	66	-22	2	0	40	6	-22	4	-4	-12	0	-8	-6	104	-72	-8	-8	-8	-4	6	-18	4	-6	32	8	-8	-22	-10	-12	24	-52	-4	-28	22	-28	-2	10	14	-26	22	0
-2	16	44	16	0	86	20	-4	-20	-70	-90	2	24	-12	-8	-34	-24	-2	-26	-36	4	-38	26	0	-2	4	14	12	-6	4	30	-6	-28	-4	-28	6	-48	-4	16	-40	58	-64	-60	42	38	-48	0	22	-12	40
18	0	20	-6	24	10	2	22	60	0	-20	-28	-46	2	4	64	-66	28	-26	-64	-12	-4	-20	0	0	-2	-86	-12	10	10	60	-8	16	26	-6	-26	-28	-42	4	58	-12	12	-26	10	6	-10	2	-6	4	-14
62	12	36	-38	-48	-6	0	22	28	-12	-2	-46	30	16	-42	10	4	0	20	60	4	8	-92	0	76	-46	12	14	12	-14	18	-10	-10	40	-8	4	30	-10	-48	-10	-14	-46	-20	-38	18	30	-6	-42	42	10
20	0	-16	10	26	-6	-12	-8	10	-10	-4	-8	6	-52	18	-8	4	-12	20	-4	-30	4	-12	-8	14	-14	46	-10	-50	-6	-72	-20	22	46	10	-8	4	-24	-18	-26	24	10	-52	8	-6	-6	-74	4	52	-10
8	36	-8	48	48	16	2	32	52	0	-18	-2	-38	-2	18	-96	26	-32	-8	-4	-48	-12	-12	-6	20	70	14	0	-38	14	-40	34	-20	-72	-68	-8	6	2	0	-4	2	-52	-2	-4	-26	-4	8	8	-46	-4
-12	-2	62	14	-22	6	18	14	12	30	28	-34	-12	-6	-40	12	10	0	78	-92	0	12	26	0	48	-14	-38	8	-38	10	22	-2	4	26	12	52	-2	46	-42	96	14	-50	46	24	38	-8	8	-18	54	-10
10	-10	2	22	10	16	0	12	-2	-34	-2	-4	44	0	14	-12	-34	-6	10	0	8	30	-2	-14	0	-10	-18	-12	30	2	4	-6	-60	54	8	14	8	-24	-6	112	-8	6	20	-10	-12	76	6	2	-4	14
22	2	2	-44	4	-32	8	16	-8	2	-10	-16	30	-14	-26	20	32	-10	-2	8	34	0	-10	22	6	-40	-16	-4	-32	-24	-48	38	2	-34	52	28	14	48	12	38	58	14	-8	-42	-16	-4	36	10	14	44
4	24	-72	6	-22	40	-22	-46	-46	0	4	34	12	8	30	-26	6	6	12	-6	-14	-12	-98	-14	10	-2	-8	52	48	-26	-68	52	-22	26	6	-8	26	10	-2	-6	14	8	20	2	2	-16	-86	42	-6	18
-6	12	-14	0	-4	-18	-6	-12	8	32	8	8	-22	-38	-42	22	30	4	-28	6	-38	-2	60	-6	36	46	-2	48	-6	-10	-16	-6	16	-54	8	8	-6	-26	40	-8	12	8	-36	12	-62	-54	-12	-10	-32	2
-2	20	-2	-14	0	-8	-48	-8	16	-16	8	12	26	-42	8	12	12	-34	44	10	0	-2	-8	6	-86	4	8	22	6	4	-20	-80	6	-14	36	-2	-2	-2	-36	-2	8	-8	-4	-16	-2	30	-28	-38	-6	14
-8	32	-2	-4	46	-2	-12	-8	10	12	-30	-2	-38	30	-16	-2	10	26	-2	14	34	-8	-28	-14	2	12	0	18	-6	10	14	8	0	56	12	-2	-8	6	16	4	10	14	18	74	0	-4	2	-44	32	-28
6	-12	10	-14	-2	-2	-22	44	74	-16	-36	-44	-6	12	-14	-38	6	42	-16	10	-18	-16	-108	-24	-10	4	-8	2	-14	0	2	42	-62	26	-34	-4	-14	-2	62	62	12	26	4	-12	18	8	0	-26	48	-18
-12	-6	-10	26	-12	64	38	6	12	10	-16	6	-18	38	-12	16	-14	6	-90	0	-26	44	-24	0	2	42	-42	-2	-36	-16	0	0	6	2	20	-50	-6	-18	-24	-26	6	20	18	24	-16	-20	-10	22	0	8
-4	54	12	12	30	14	26	-8	-8	28	28	14	18	-4	-16	-12	2	-38	2	-30	-20	70	-10	48	4	12	-18	-14	10	-50	18	50	-32	10	24	2	40	-10	14	-20	32	8	2	-42	-8	8	-10	6	-46	24
64	-32	10	4	-66	38	-76	6	24	2	20	-12	-20	-2	-14	2	26	-36	32	-44	-36	-12	-22	-36	-48	2	-4	-28	-24	0	-34	-20	-82	28	-6	-40	0	-2	28	12	16	6	0	2	-32	-8	-18	8	-62	2
-4	26	-52	-30	20	2	16	34	-12	-14	-4	-62	10	-2	6	54	-6	64	4	36	-30	6	8	-38	14	-60	50	-16	-22	16	16	48	38	-20	14	-28	-16	38	2	24	-6	0	-10	48	-26	-18	2	12	40	-24
-4	14	22	-16	-2	-8	-10	-24	8	14	-14	-34	-46	-42	-2	-18	-22	4	-2	24	16	-38	32	40	4	46	-14	-12	-18	-40	28	-24	-10	18	8	6	8	62	2	-72	-44	8	24	-14	-6	30	-14	-4	-22	-12
-4	-6	2	0	-6	-6	6	14	6	-22	4	-4	-4	-24	38	4	60	8	60	44	-54	-2	26	-32	-4	34	30	14	18	-2	22	6	12	-46	-4	16	6	0	-18	-30	-26	-24	-28	-90	4	-12	-26	10	-24	30
-8	6	-18	52	24	-40	-12	14	74	-38	6	-22	-6	-6	-22	36	48	0	20	-46	-2	-34	14	-16	6	-60	22	-6	-62	-10	-4	-8	-22	-28	22	-14	4	8	-22	-2	-12	6	16	36	-2	58	38	-22	-14	-50
-38	-26	2	2	4	-56	10	8	28	-8	-24	-6	24	12	30	-22	-42	-30	-50	-84	14	0	16	24	-30	-36	28	48	-40	0	-6	22	-2	-16	-26	20	10	-14	18	14	4	-4	18	18	-52	-24	-2	2	-24	-46
28	10	8	2	50	-6	14	14	18	0	-26	-10	-12	30	-24	-10	36	18	-70	2	-32	-40	-24	-2	10	-94	-26	-20	14	8	8	-40	-4	68	-2	30	22	-26	-52	36	46	0	-34	-4	12	66	-46	-4	-10	4
-2	-12	6	4	28	-10	-2	-4	30	10	-40	22	-18	56	4	-62	0	62	38	-16	-6	-2	16	-2	-28	4	48	32	-48	38	26	6	-2	8	2	-6	-26	30	68	-124	-52	-26	0	12	0	6	4	2	-42	-2
-32	26	-16	-22	-20	-10	30	2	2	90	0	2	-26	-58	-20	8	-20	-16	12	-8	8	44	-16	34	48	-4	-20	-68	-18	-28	-10	-4	38	-30	2	-18	8	0	-10	-12	-12	6	-38	-8	-2	60	2	-6	4	16
-26	0	16	-48	10	-6	-8	-6	6	-38	50	-24	-16	32	-72	4	52	24	-42	-26	0	4	-16	-10	-16	6	-4	-10	-2	0	6	6	-22	4	8	0	-6	28	44	-20	10	-66	6	18	2	-26	8	-38	12	0
44	-18	-58	12	-20	22	-16	0	2	22	-30	50	-6	-10	-8	2	30	0	24	-12	22	2	0	14	-4	30	-6	2	-20	38	-26	-22	42	4	-42	16	10	22	-16	38	0	18	-40	24	70	20	8	12	60	2
0	84	-4	38	-34	-24	-2	-50	2	-6	46	38	6	10	22	-4	2	-6	38	0	78	0	16	64	34	48	-24	22	78	20	-56	34	14	-16	4	6	-40	0	-10	-14	42	-2	22	-6	4	58	8	-42	0	6
-28	8	24	-8	-24	4	2	-50	-58	20	-30	-2	6	-46	8	2	16	-4	-12	-18	-4	-8	10	-14	4	-56	-6	4	-18	16	14	-10	0	22	22	-10	38	0	-20	12	-64	-28	58	2	0	22	-14	12	-18	2
24	-2	-22	-72	40	-2	60	-56	-20	-74	-6	40	28	0	54	0	-10	20	44	-10	30	-16	22	24	0	0	-6	26	-2	14	-14	-8	6	-38	20	60	-74	-4	14	-86	2	-78	6	10	-2	4	-16	-10	20	-20
4	24	-70	2	-8	20	14	116	-6	-30	-4	-10	-26	-10	44	-4	8	-18	12	-10	-22	2	0	-26	-8	-4	14	14	-4	64	8	6	4	10	-4	4	12	6	30	-4	-50	10	10	18	2	-14	32	2	-20	30
-28	16	-8	38	4	14	28	2	20	22	38	-8	6	-36	-8	32	18	-2	-22	22	-16	-20	26	-30	-30	2	12	-34	-6	56	4	-2	20	-48	62	-2	-8	-88	-70	24	26	-4	42	26	4	-6	14	40	-28	8
-28	-62	0	-2	-6	-14	-18	8	-18	22	6	-2	-8	-32	-6	20	-32	-34	28	-36	82	28	-80	42	44	14	-24	-64	-12	22	16	-12	-34	-16	8	-6	22	2	-20	4	-40	-30	2	-2	16	-26	40	-16	-96	42
8	-16	18	22	2	10	-10	-2	-32	6	16	-18	12	-18	30	28	22	8	8	-6	86	0	-4	4	6	-36	0	30	26	-20	12	-32	66	-10	2	-4	-20	-44	-6	-2	-4	28	-6	6	0	-6	-28	-20	6	-20
-34	0	6	-4	8	-10	-6	22	-32	-22	-2	50	-18	84	22	4	-6	36	-24	6	22	-56	26	4	-24	4	-2	14	2	6	10	-2	42	-12	-12	60	24	-4	12	6	0	-36	18	-26	-22	2	-78	6	34	0
-18	2	12	-2	-22	-38	2	8	-12	-8	-16	-12	-18	-32	-38	74	60	20	34	-6	18	0	-22	-4	-14	-20	6	24	-12	-38	-14	-38	8	-32	8	-4	-26	-12	-12	-22	-8	-24	-4	-18	-54	26	-28	0	-22	-4
6	-38	-68	8	2	-18	-6	32	-2	2	12	-4	-20	-8	-6	-4	18	-34	0	-36	26	-42	54	24	4	-18	-20	-20	8	-24	-6	22	-50	18	-38	42	6	2	-30	-26	-38	4	4	-6	-4	6	-10	-22	34	10
20	-16	-10	-10	30	20	4	-8	6	-2	-68	-20	-2	6	18	-110	-76	-18	-10	-14	-38	-18	-32	-2	28	6	-10	-10	32	32	-60	0	16	-30	28	16	20	-8	-68	16	32	80	-24	36	-8	84	60	18	12	2
-86	26	80	10	-4	-6	0	12	-60	-20	32	-22	24	22	10	4	26	10	26	0	-12	-4	-44	-6	-6	-58	-82	48	-8	-72	-10	6	-48	130	-8	-8	56	6	0	-22	-44	8	62	0	54	-82	-16	16	6	42
6	2	48	28	0	-12	-10	16	0	16	24	18	-8	88	6	26	10	-8	-32	106	66	4	-24	-10	-12	4	-64	2	-24	0	-4	30	-8	14	-30	42	-2	46	-8	40	2	-40	8	10	-28	-4	-22	10	-48	10
12	0	22	-10	18	-30	108	-8	32	10	-8	-4	-36	12	-16	-4	4	-52	2	-4	10	-12	32	-26	66	-14	-14	-8	26	-6	16	22	-50	44	-22	-58	-16	-20	-24	-32	16	-8	-44	66	24	4	8	-6	20	42
2	30	8	2	4	10	22	-36	-22	-62	12	16	8	24	34	34	-40	30	-14	12	0	2	-44	-14	-18	-2	-36	10	-4	-34	-36	14	24	54	-6	-32	16	-16	14	44	-12	22	-24	10	2	-28	8	6	-50	8
14	24	-20	-20	-48	-60	-32	-24	10	6	6	12	14	62	10	-4	-6	-14	10	10	0	-24	66	-12	34	-4	10	38	-30	-46	-2	-58	-42	32	8	38	16	-62	-6	32	-20	-12	-26	28	-6	0	-28	0	56	-4
18	-32	24	8	-6	-24	8	-42	28	-30	18	-22	2	-4	-18	-62	28	28	2	-10	68	-16	-4	82	-34	-52	12	-2	-46	22	-60	2	-20	-20	-24	28	8	-54	-4	-16	28	-2	0	-6	-14	2	-12	2	-4	-58
24	-74	-14	4	88	8	-6	-4	-14	2	-10	-42	4	-30	-28	-4	-6	-4	-2	-4	-14	8	16	-26	-4	28	-28	-8	10	-48	-8	-20	-24	-6	-8	8	14	-2	-8	6	-30	6	64	4	-30	-12	-64	16	26	24
-16	-30	16	22	26	-2	-6	4	-68	-14	8	-4	42	-20	-22	-24	6	-4	-8	-8	-4	34	0	-30	10	-10	-14	14	-20	2	8	-38	24	84	-22	6	-8	-6	58	-38	4	12	20	-40	-36	-10	12	-8	22	14
52	22	0	54	6	-108	-20	0	8	-22	-56	8	20	0	40	60	-6	16	-18	16	-20	-8	4	-12	22	-6	-24	-18	22	16	8	44	-6	-4	0	48	16	26	6	-2	-16	-18	64	4	0	-6	32	6	2	12
34	6	-20	42	14	28	-10	12	40	-14	-32	0	12	6	-4	2	20	10	-4	-38	6	-32	18	-64	24	28	-70	-90	42	30	-12	-12	4	28	-6	24	-38	20	-20	46	40	10	2	0	48	-18	6	-26	30	60
18	54	6	-26	-24	4	8	-22	-4	12	-60	-54	-12	-22	8	6	-16	-26	2	-2	-14	-54	-64	28	0	16	26	0	-22	-6	36	0	10	12	4	16	18	-70	-22	-6	12	-20	24	14	-20	12	6	46	-10	12
14	-18	52	48	-34	-4	-2	34	-32	36	-16	22	-2	-54	-14	10	66	-48	-4	-8	16	-22	82	-24	28	32	20	-44	34	34	-6	-14	-48	0	10	32	-26	18	10	26	8	36	6	-6	0	54	-12	-16	-16	-4
50	-2	6	0	-8	-32	-50	-22	-74	6	0	20	0	-12	-2	10	-8	32	26	0	26	-12	-14	0	22	-22	8	-6	18	50	-64	-28	38	4	-8	2	30	16	-4	20	-60	26	-10	4	46	-8	22	20	-24	-14
14	18	-14	14	22	4	-28	-28	6	8	-12	-20	32	-12	104	14	-10	-22	-4	2	14	-10	-16	-22	20	-24	6	46	12	-30	-14	-2	32	-24	6	20	80	4	4	10	-8	-22	-16	70	-10	12	-12	10	-24	10
52	-4	-26	-22	54	-48	18	-20	18	20	4	-8	-2	-34	18	14	12	-4	-32	8	-6	-10	14	28	-6	-24	48	0	-6	0	20	-54	-2	-46	16	-10	0	-38	-2	18	-16	34	42	6	-26	-2	30	-54	-4	0
24	12	-86	-2	14	6	-12	-18	-8	48	-16	-26	-12	36	84	4	-12	-22	-24	40	-126	2	12	4	-34	20	0	-8	-48	-6	-4	-22	16	-4	0	-10	8	70	-66	4	34	-22	26	-4	-6	-82	-18	24	-26	2
-12	0	12	10	-8	-6	36	4	4	-48	-2	56	-2	26	14	-34	24	-20	12	14	-2	4	-2	-2	20	-4	-4	14	-8	28	10	-52	8	44	2	22	-6	20	-26	0	-30	-58	-12	-26	16	-6	2	18	16	22
-4	-50	-34	8	8	-10	50	6	26	-26	-18	-48	6	2	-12	6	-24	18	8	-26	-118	16	6	-36	124	-8	-26	-18	2	-28	8	-8	-36	-18	38	2	-20	-2	-76	-10	-76	4	-10	34	-10	14	18	18	10	6
6	-38	-4	-24	40	46	-2	-16	-18	-8	-8	-36	2	-26	-46	-14	0	-2	-36	-24	-2	78	4	-14	-14	-70	2	-12	-6	10	2	36	-30	0	16	-2	56	36	-14	16	30	26	-16	-10	20	8	0	48	-4	-20
-14	6	2	-32	-54	2	4	-20	-16	-20	-18	-6	32	14	32	-82	46	-2	-20	-36	24	-34	-22	-18	-12	0	-24	-2	-26	0	-18	-14	-56	46	-16	6	-12	6	-6	-4	8	18	0	-36	0	6	-38	16	18	-18
-48	18	50	42	-8	60	14	24	-28	4	-10	-34	-16	-76	-12	14	-2	34	12	42	28	-10	-20	-20	12	-24	-4	14	-30	-8	-2	-62	-24	30	-12	62	-14	-2	18	-4	-94	-4	4	-4	-28	24	-28	-4	-106	6
52	-16	20	22	16	22	70	18	-2	26	-18	18	-60	74	56	94	8	-22	6	0	54	52	16	22	14	-6	-30	-46	2	8	8	38	-6	-26	-8	-12	50	-52	-26	12	8	14	26	6	-88	-16	70	-96	6	-16
-20	-8	-32	8	-68	2	-4	-46	10	4	-12	-22	-10	-2	20	-10	-8	4	-4	8	72	-38	28	-4	10	-4	-2	-84	-4	-78	-6	18	14	-20	-6	-2	-4	18	-20	-18	0	-6	-14	-34	10	-42	2	-22	-8	-22
-18	-6	-8	-40	-92	0	2	-40	30	-2	42	2	-22	-22	-16	-20	28	6	70	-36	4	6	-78	-4	40	52	-10	8	-20	-16	-28	-4	2	-16	40	-24	38	-2	8	10	6	-30	-8	-36	6	-14	2	6	-38	-32
16	20	-2	6	-8	-20	-14	72	10	-4	-4	2	4	20	-14	22	-8	6	-6	42	38	-4	6	18	-20	40	12	22	10	4	-4	-14	-26	-12	-40	44	2	80	-6	-24	46	6	10	-56	38	48	24	-54	10	40
2	-40	28	-8	24	-14	-8	34	-6	-8	-32	-18	4	-10	16	2	-14	10	-20	-94	0	-16	20	12	-16	22	-2	-4	-30	6	36	14	26	6	-24	-22	-2	0	0	32	-20	-26	-30	-64	-2	6	26	-52	4	16
64	4	-8	18	10	80	18	-56	8	-8	-8	18	-30	-10	14	-88	4	-32	46	18	0	-48	-16	-40	6	16	-6	6	26	-22	-14	2	28	0	-8	12	22	-12	20	-74	-8	40	-26	-18	6	-26	-34	12	8	54
6	10	-30	-12	-12	22	-20	0	-32	-46	-64	0	-10	-12	-8	-6	8	36	-46	-52	-2	2	-30	12	-26	24	2	-4	18	-56	-8	-64	14	0	-16	-16	-2	44	16	-58	10	0	-6	14	28	-14	6	-18	-18	-20
-6	0	-48	-74	-24	-2	30	8	-12	12	44	-14	20	8	30	-26	10	-46	6	-12	0	-38	-14	40	-40	-16	10	-2	-36	2	6	-6	12	20	0	-14	-6	-10	-4	-62	-6	20	38	-10	-10	-8	28	12	-10	-10
-6	-16	22	2	10	-14	-6	-4	0	-20	2	-4	2	-2	-38	4	-4	-26	-4	0	36	-6	6	-16	38	0	-70	6	2	24	-86	56	8	-10	-2	12	-4	-6	12	-28	-32	48	-20	42	-10	-46	42	4	44	-4
14	-8	6	0	24	-6	48	-12	14	2	-18	4	-46	12	-10	-18	-18	26	12	-2	8	-34	8	-14	4	-10	-4	-6	-26	-4	64	-46	26	-26	22	28	-12	6	-8	-38	-76	12	10	-4	44	40	-40	-38	8	50
18	-4	-34	-8	-24	10	2	-62	-12	-6	-42	-2	20	-24	20	-10	20	90	4	0	2	2	32	18	-48	-16	44	4	20	34	-2	-4	6	-86	6	26	42	18	22	2	-16	0	-6	18	2	26	36	-34	-10	-16
6	-14	10	8	20	28	20	-2	18	-10	6	-2	-58	-20	24	4	-54	-20	36	22	4	16	-2	-32	-36	-44	-18	4	12	50	-34	28	-38	-2	-4	-10	-2	-30	10	26	-78	-14	14	14	-6	-22	-78	4	-26	-60
30	14	8	6	-26	6	4	-10	-22	-2	4	62	-46	14	-16	6	34	-12	6	2	6	-6	8	36	-16	-8	-42	-54	-4	-18	86	2	-14	-48	-8	-56	48	6	-46	2	-80	-34	-14	40	-26	22	8	-20	24	-14
32	2	12	110	6	-2	-2	4	-58	82	-8	-42	-10	-2	-20	46	24	54	-6	-8	20	-6	-6	-10	2	44	10	-8	-6	-36	-12	58	-40	-48	-20	-40	16	-18	2	10	-30	-24	-62	6	28	-20	54	46	16	2
-18	-10	24	-8	84	44	-18	-16	4	-12	14	64	0	2	-68	0	-2	12	0	6	8	-118	-6	40	44	10	-54	-14	-72	46	-26	-4	0	-10	0	116	2	2	22	-4	-4	-22	0	36	42	14	16	-16	6	-4
-36	-26	-34	-6	2	-42	-8	-2	70	-32	-56	-8	18	20	-42	-58	4	0	54	4	2	42	34	-44	46	-12	-10	18	48	-14	0	-52	-26	30	12	-6	6	-36	18	8	4	4	0	-38	-34	0	0	22	4	-6
-8	-4	10	-10	28	34	44	6	-26	10	-2	-12	2	-38	4	-10	18	8	42	-12	18	24	-12	-2	-66	-24	-50	-32	-16	0	14	2	4	-16	-26	28	-4	20	24	0	-42	20	-6	6	-2	34	6	-56	-48	0
26	74	34	24	24	8	2	-14	6	20	-6	-2	10	10	0	26	-8	8	-2	34	-24	-14	-18	-38	8	20	-2	54	8	-4	8	-80	26	34	6	22	-2	-64	-34	-14	48	0	20	16	-12	-28	42	8	-14	8
12	2	20	-12	-6	-80	-20	-8	2	-2	2	34	30	82	44	0	-8	40	8	-4	42	0	24	50	20	26	20	0	-16	28	10	-10	10	120	8	-18	-16	-14	12	24	4	40	0	-20	-6	2	-32	-32	24	32
22	-10	-50	32	-50	28	-26	-2	16	0	-24	6	4	-4	30	-24	-30	24	4	-8	6	-22	-46	-34	-22	-26	-26	12	-12	20	-8	-12	-2	-12	-16	-2	-6	-40	14	8	0	-58	32	28	6	26	4	-16	-30	2
14	40	-16	-2	0	6	0	-18	-60	110	0	30	44	-10	10	52	-18	-42	34	-52	2	26	20	-42	-54	50	-10	-24	-14	-2	6	4	2	12	12	-24	-48	10	8	-48	34	-16	2	-12	-4	24	34	-4	4	26
-30	-4	-54	4	4	10	12	8	-66	-22	-16	-20	6	-20	20	-12	-10	-14	44	-16	30	-4	-54	12	74	64	-8	42	16	6	0	-4	42	-36	-2	-62	42	-26	16	0	52	4	0	4	6	-26	30	34	28	24
-16	-26	8	16	-48	20	8	18	-48	-46	34	-2	-34	10	52	8	6	12	-24	-12	6	-20	16	10	-10	-8	-30	32	-4	62	60	-4	-6	-42	-62	6	24	10	-8	2	36	50	-6	-14	-12	4	8	-30	0	-12
2	-42	-2	42	-2	-22	-6	0	-20	2	-4	18	-30	-2	28	4	-22	72	34	-2	-6	-2	16	-16	36	-46	-12	14	34	8	18	60	-22	18	-90	50	90	-40	22	58	2	-6	20	58	-20	-48	-24	-4	10	14
-6	8	-6	46	30	-16	-18	-34	4	0	40	-4	-6	0	-6	18	8	52	-28	4	-12	6	-12	42	-10	52	-4	2	-2	-4	12	0	22	4	-22	32	-18	22	-22	-6	6	2	12	8	52	-10	4	-8	-18	-12
-8	38	-6	52	6	40	28	-18	4	2	40	12	-14	0	-10	0	52	24	-16	-6	-8	48	-56	6	-10	-50	-2	2	0	4	-8	-8	0	18	-32	-38	30	24	6	-8	-96	-44	6	-4	24	18	0	0	-22	8
2	4	-8	6	16	8	-10	6	-60	68	0	46	62	-4	8	52	-4	72	0	42	10	30	-16	4	58	12	-52	26	2	-4	-16	6	10	-2	-134	6	4	-12	-26	-24	36	-2	-2	0	8	-10	12	22	-12	26
-10	-60	46	52	2	-100	58	-12	-26	2	6	-12	8	-44	40	6	-2	6	4	2	-4	36	-10	-48	8	-48	0	60	-4	-16	2	2	-10	8	8	-4	-6	-24	-8	10	-12	12	8	6	-4	-16	-8	-14	-8	16
-4	-4	8	-14	8	-66	18	-42	-116	-2	-8	-6	-4	4	-36	6	20	10	-22	-6	-48	20	14	16	-24	16	30	112	4	8	22	-88	4	-2	20	64	22	18	-12	0	52	4	-2	10	16	14	-8	-6	-4	-14
-10	36	32	-14	6	24	-6	20	16	-10	4	-6	58	12	-8	42	-6	22	34	8	8	-16	-26	-30	46	24	-20	50	4	24	-14	12	0	10	6	2	8	76	24	-2	-8	-18	18	-8	-16	-2	-6	-18	36	26
-32	24	20	4	36	22	-40	-22	102	28	-26	-24	-46	4	-2	-36	-70	-2	18	-8	-16	-4	4	10	14	-4	-102	34	-32	-4	6	-18	-62	10	0	34	-18	-2	26	10	-12	4	4	52	24	-20	10	22	-78	-10
-4	-12	4	-10	44	-16	16	18	-6	-2	-14	56	4	-10	68	8	-10	6	-18	-16	-64	-16	30	-46	-76	-2	34	18	-28	52	-12	16	-6	-14	-32	8	-4	-44	46	10	-10	88	-2	4	-16	12	30	-10	36	-70
38	-22	-28	-6	4	28	22	6	-14	6	10	-24	14	66	-12	34	-6	12	-18	2	24	-56	6	-32	-2	46	4	24	42	30	-48	72	0	46	-18	-2	-8	-36	-12	42	-52	6	-26	46	32	-2	20	-12	-42	-8
48	6	8	32	-26	-6	4	-2	-28	30	32	38	-18	0	-28	-24	-44	8	-28	-32	-40	-24	6	14	-8	-40	0	0	-34	-144	-16	-22	34	-6	-4	10	2	8	2	-34	-24	22	-32	-76	-28	16	-78	-72	32	-40
6	16	-12	12	-20	10	0	-34	10	-48	14	10	6	28	-16	-84	-10	6	14	2	-6	0	-46	-6	-66	74	34	6	8	-28	0	-2	-2	-14	28	-2	12	-36	-52	16	-38	-64	56	-12	30	-2	-2	2	30	14
-10	42	-6	28	80	4	-4	2	14	10	-40	22	-20	-30	-6	-8	14	2	44	30	42	-50	-16	34	-6	-22	-8	-16	8	18	-58	0	42	-4	-8	12	44	-8	18	14	-2	14	2	0	12	0	50	-12	48	-10
-2	8	28	-16	-44	-10	-34	14	-14	34	-10	6	42	38	-18	-24	28	-14	-68	-14	-18	40	18	0	8	-26	28	32	32	26	-14	-12	-32	-20	-14	-2	-22	8	-28	18	6	-4	28	-8	6	118	-8	24	16	40
0	10	20	-50	-2	-6	-6	22	36	-4	26	-76	2	32	-2	24	-14	18	-4	-46	-8	20	0	-12	34	2	-14	-14	2	8	6	0	54	10	2	-22	-2	56	14	26	2	20	8	28	44	-74	-4	40	-4	-10
-14	70	-22	-18	-10	-90	48	16	-16	-4	-4	-14	-4	-14	-16	32	-98	4	28	-6	46	2	-48	8	-58	-14	2	22	-2	-10	90	6	-34	-22	24	-22	34	-32	-22	-4	-2	-20	4	50	-50	-6	-4	-6	-34	-68
-32	20	-34	-34	46	18	-26	28	-28	-18	-50	28	26	-6	28	-4	6	54	38	-4	-26	-78	14	-6	2	18	0	-10	-4	-6	-12	-50	46	4	6	64	-36	-6	-8	12	-12	-20	2	-4	0	4	36	98	20	12
-6	32	-46	-4	-20	10	-20	-10	-4	-12	2	-38	4	6	-40	26	-24	2	-34	-16	-12	-4	0	36	-4	12	-30	-2	22	-30	68	-20	-14	18	-2	-16	-18	10	76	8	-16	0	-22	2	0	42	-4	-4	-28	-10
14	-48	62	-22	-38	-12	22	-44	14	114	24	-16	-22	-8	8	-60	22	22	22	18	-2	22	-14	18	-18	-6	-52	30	0	-8	-10	0	-6	36	-4	-10	18	2	14	18	-16	64	56	-6	20	14	14	-6	22	0
14	32	20	-4	8	6	-40	24	-12	-10	8	0	-12	4	24	6	24	0	-24	-4	44	14	4	-26	-58	22	14	4	-4	-4	-4	38	-24	-10	0	34	-8	-36	-102	-10	10	-36	66	0	22	4	38	-6	20	-16
-26	-106	6	8	14	-40	-8	6	-2	14	-22	4	50	34	-8	-12	60	-6	-36	40	12	-26	-8	18	-6	-4	-18	14	12	-2	-14	-10	12	4	-34	12	-8	-12	2	-28	-6	50	26	-6	0	18	-10	6	-6	26
58	-18	28	10	2	28	12	14	48	4	62	10	30	10	-12	70	0	-4	-130	28	2	-8	-14	-6	-2	-4	2	-40	52	-8	-76	16	-38	6	-32	-22	2	-20	-30	0	14	-4	12	-18	-12	0	0	10	-28	0
-66	24	-40	-8	84	0	44	22	-16	-24	22	-30	4	0	28	0	14	-48	-14	0	-8	68	28	-6	10	-32	4	-62	-40	-54	10	-18	22	60	28	2	-2	6	-4	-14	-10	30	-52	30	2	104	6	-22	8	12
-8	-4	2	52	-12	6	4	-6	10	-46	0	24	6	0	-26	0	-24	-8	-18	6	-2	44	4	78	34	-40	6	20	4	8	-34	-4	-40	-28	8	16	2	-22	28	-2	22	20	-54	8	4	8	46	-4	0	8
-58	12	24	-10	-16	-6	-12	-6	-12	6	4	-18	-38	14	-30	4	4	-26	-2	16	40	-12	10	14	12	10	-12	4	-54	-24	-2	18	-4	42	22	44	76	-22	16	-16	8	20	-2	46	-62	-4	-56	-18	32	-22
-44	2	-2	-24	18	4	38	46	-6	72	12	6	-44	-2	-40	0	22	34	-40	18	0	44	4	10	-20	16	66	-40	-78	0	40	26	6	8	-18	22	0	-72	-14	-26	-44	-28	-10	-78	-62	18	116	-6	34	2
-10	-54	8	-12	24	-26	-46	72	-16	-14	2	-8	12	-4	0	-22	-20	-62	0	-80	-64	-6	0	-32	-32	16	58	-36	-18	-18	-14	68	2	2	26	12	-16	-24	-10	-2	-18	-8	10	28	46	-28	36	12	8	-4
0	34	4	-6	0	-24	16	8	-24	-2	30	-16	-18	-42	2	-14	24	-4	-2	6	40	24	24	14	48	6	-10	8	8	32	10	-14	-20	90	-20	-2	0	-16	-18	-4	-24	-8	0	-2	-16	16	54	-4	8	-4
-16	24	-32	-8	78	44	-18	-6	-2	-46	-16	-6	-48	-8	8	2	-8	-6	6	24	10	-40	6	-46	-6	-16	-14	18	30	6	-10	-34	24	-24	-6	-52	-20	2	32	-4	44	-28	38	-14	16	16	46	30	-44	-4
34	-28	86	-8	14	-14	-26	-16	4	6	-30	0	-26	-16	-2	-10	16	18	-16	-36	0	-8	24	-18	12	0	102	18	14	-14	-36	6	-4	40	-6	18	-32	16	22	10	14	-8	-10	4	8	-46	58	20	20	-14
-46	-10	8	16	12	-50	-6	18	-8	-12	10	8	68	-42	0	-22	30	-14	0	-20	-4	-14	-2	-6	56	106	6	-8	2	-2	38	20	-14	-2	-24	36	-16	24	10	-18	-2	-76	4	2	-8	12	18	-32	12	-8
6	-18	16	-4	-26	-28	6	-20	4	-4	-2	-2	34	10	6	-32	2	-44	38	-24	-10	-2	8	28	-6	-10	22	52	-36	-34	4	-8	10	88	34	6	-44	48	-68	2	-12	14	6	12	2	8	14	-12	-2	6
0	18	60	10	-4	-8	4	6	14	-22	-26	-2	-6	2	-54	-12	-4	-12	8	2	38	4	40	8	18	16	2	-26	0	16	-2	-4	18	-2	-22	10	2	-2	0	12	-6	-56	36	10	36	-30	18	14	-18	-10
-12	52	34	-26	4	-24	4	-30	-4	-90	26	14	4	14	-80	40	38	0	-50	40	-56	18	44	-4	-2	-4	-12	-6	-16	-10	-18	52	-18	2	16	-24	62	-34	-4	44	2	-26	14	4	-24	-24	14	46	-62	16
-24	18	-32	-2	24	-12	-44	2	8	-86	-2	-14	36	30	6	-42	-10	-26	44	-2	14	-12	52	26	54	62	14	10	98	-50	-18	-16	-12	14	2	-48	2	38	0	22	8	8	44	26	-6	20	6	-16	22	16
-42	-96	-12	2	2	12	30	0	-12	-40	4	2	10	-10	-24	-40	42	-2	4	56	24	-28	-2	4	94	-46	-10	26	-30	28	-6	4	-28	2	-32	-2	14	-42	22	-68	-2	6	2	6	-30	-80	0	-80	8	-12
-24	24	22	60	20	-4	0	4	-10	-2	26	12	-54	10	20	48	0	36	-56	-6	-4	-8	56	-16	54	-14	-108	-14	-34	20	8	10	10	-8	16	0	-6	2	2	0	-12	38	32	4	-40	34	14	-2	52	14
26	28	4	-26	14	-20	-56	10	-4	38	-46	56	-32	22	38	-34	-2	-2	12	8	-28	-4	74	-28	-8	-4	24	-4	2	-20	8	-24	16	10	-26	2	-22	14	2	-10	22	60	30	0	-10	-4	-12	-12	-40	0
16	60	-6	22	112	2	82	-138	-16	30	-24	-28	22	-20	10	-18	-18	2	16	-22	30	0	-10	6	-18	-84	-4	24	4	6	14	4	-48	22	-12	-36	68	-66	-40	-10	2	18	16	-10	-34	6	-2	-8	-6	-8
-4	6	18	-4	28	-52	0	14	-20	-10	8	-14	-6	-14	16	20	-30	16	-76	-16	30	-8	46	-18	2	-2	16	-32	-8	-32	-36	0	8	24	-8	56	18	-16	-12	-10	2	4	0	-60	60	16	34	-6	10	-2
48	-92	-4	54	-28	40	14	24	-4	-44	-2	-8	-30	32	0	4	-38	22	4	-2	14	-4	-10	16	-30	10	-4	8	-22	-32	0	38	58	18	-22	-58	80	-18	16	-8	-12	-38	18	8	-2	28	2	6	-2	32
4	22	-54	2	42	22	60	-4	-4	24	-8	-6	56	-8	16	-92	-36	68	-16	8	-22	-8	22	44	-6	-6	-8	-108	0	-8	-8	50	12	0	-4	-26	54	-2	-4	-8	2	-4	20	44	12	8	-4	10	-12	66
0	20	4	12	8	-4	32	42	8	-6	6	-12	-2	-4	-2	-30	68	-14	30	-2	-6	14	-4	-56	-16	18	32	18	28	-14	-16	16	-26	14	12	-32	38	26	-10	-2	-18	92	-14	-4	-36	-26	-12	10	4	0
20	-32	40	-14	6	14	30	26	4	-16	34	34	20	-44	-46	4	12	24	16	46	8	8	4	-72	-54	-18	2	-20	40	-14	4	16	8	2	-22	20	32	36	-10	12	4	4	16	-20	28	10	-60	-4	0	54
2	38	-26	26	-18	38	-44	-14	72	4	28	2	-72	-30	28	10	-32	-28	-2	-8	-6	26	-10	6	10	26	14	-14	6	-4	42	12	-16	24	38	2	-42	4	-18	-4	36	-4	36	24	10	-22	12	28	-42	2
18	10	32	14	6	4	2	-24	0	2	6	40	14	-2	4	-32	18	-68	0	4	6	-54	-10	12	-2	-10	-40	2	6	24	4	-20	14	0	-4	2	2	0	10	-12	4	-52	-2	20	14	10	-32	-14	18	0
16	58	-10	2	6	-44	20	4	42	12	4	16	-38	-14	-4	-4	86	-10	-20	-14	22	12	12	2	2	8	8	-12	14	38	104	-20	30	-8	32	22	0	-24	14	-10	-54	2	-34	-12	18	-6	-14	-84	12	80
70	54	4	22	82	6	-4	-18	10	56	20	4	-36	44	-12	6	2	30	46	-24	-2	-6	42	-26	0	2	22	4	-12	-8	44	2	-44	2	26	-12	-2	-16	22	-16	4	28	0	-2	-66	-2	-10	-22	4	8
32	-6	-26	-26	4	-24	16	-18	-54	-20	-68	-70	-82	14	18	12	-14	-16	-4	-38	2	-42	70	-32	-44	-24	4	48	-8	6	22	-12	-22	0	48	54	0	32	-10	22	68	32	-16	-4	12	-6	2	-2	-4	-2
-24	18	66	92	-4	12	112	-30	-60	-12	-26	4	-30	-66	-40	-10	-44	20	38	-22	-28	-14	-48	-34	-4	4	-22	-18	24	-10	-34	12	20	20	-4	6	-16	8	0	0	-14	-10	12	10	-6	-8	-4	4	52	8
64	8	-8	24	-8	-4	22	-28	24	6	-24	10	-18	0	4	50	-8	28	6	-34	4	-2	-26	-16	38	-40	24	34	56	-54	0	12	14	54	16	10	-4	-12	-6	44	-18	-20	20	40	6	4	12	2	0	0
-32	30	12	-12	-6	76	16	36	-14	-20	32	22	14	-30	54	34	-56	20	6	28	-84	-42	4	18	-8	-4	10	-6	-12	22	16	-16	-40	-6	-76	-42	-6	30	18	16	72	-16	74	-18	-6	12	14	0	-20	28
10	36	4	16	14	16	2	-6	14	-8	10	-12	-12	-40	-10	2	-14	66	50	66	40	38	12	-14	-10	20	-48	-12	2	-50	24	0	-4	-22	-8	10	-2	42	18	16	-10	10	0	-34	6	-4	24	-20	50	52
14	8	2	-4	64	-24	28	-24	0	28	-10	-2	-12	40	32	0	8	-10	28	24	36	18	16	-4	-20	-58	12	-62	-10	-44	0	28	30	12	4	-2	42	74	-20	6	-48	-16	-26	-14	8	-28	-28	-24	-4	-48
-2	-50	28	34	6	28	-24	14	-6	-2	-42	-66	44	-96	-4	-50	18	6	-52	38	16	4	-10	-16	66	20	50	0	8	-36	8	0	22	4	-22	20	8	44	24	-8	0	-18	38	26	-4	6	30	18	-6	22
8	-72	14	18	32	14	-10	4	20	-20	2	10	18	8	-56	12	4	-4	72	36	-8	-2	24	-40	46	-8	-2	8	-22	28	36	-34	2	-2	-88	0	-8	18	-18	32	6	-4	-12	-30	-24	30	0	-48	-12	0
-32	4	6	-30	6	-14	-20	46	-24	28	2	24	58	8	-16	-2	2	-62	4	14	-38	8	32	-32	10	10	4	16	-6	20	50	-26	-18	2	16	-16	-12	-60	12	26	-12	-26	8	10	8	6	-8	-14	26	66
16	-6	22	18	-10	-10	-36	80	2	-12	-14	-44	-16	2	-56	56	-16	-10	4	-4	40	52	-28	-4	6	16	46	10	-16	-8	16	-2	58	28	-4	2	-28	-38	-56	4	26	56	2	-40	82	8	44	0	14	-12
28	8	52	24	-16	-22	84	26	-2	0	0	4	-28	42	8	26	12	68	6	-30	38	8	16	-20	-10	2	0	82	-20	100	0	0	-18	-4	18	-60	6	30	8	18	0	32	-30	36	4	22	-4	22	20	-16
78	-98	-4	-8	-46	-2	52	-28	-26	-20	-40	-2	-16	-26	-4	0	-44	-6	24	-18	-6	-4	-10	16	4	2	-8	-10	8	-22	-34	40	0	-22	4	32	-60	-8	-26	8	-14	66	44	34	-10	38	6	-44	52	6
6	26	-8	-14	-14	10	-42	-16	-8	2	2	-14	18	-98	24	8	-16	-12	16	2	-52	-74	62	-28	-106	4	-32	-16	-8	0	-6	62	4	-46	8	20	-8	8	-108	-8	-28	6	-12	-8	-64	-74	-26	-8	100	22
4	10	-6	40	-4	12	34	-38	24	24	-2	-78	-32	4	-26	4	-12	22	0	14	4	-14	-10	-66	-2	16	10	-14	-22	52	-40	-2	34	8	-62	38	-8	34	-4	24	-4	4	-8	-10	0	-6	80	26	0	10
-12	40	-12	-56	16	60	-28	-8	-2	-6	-30	10	-40	32	46	-24	22	8	18	4	12	16	-6	24	8	20	2	0	14	12	-34	28	-16	14	16	-54	34	22	-2	14	28	22	-6	2	38	18	2	-40	54	-18
-58	14	-4	-8	-18	-2	-8	-10	-4	-26	-18	32	-4	-36	-18	-2	66	6	2	-12	-26	0	6	-12	-22	18	30	12	10	-14	-64	14	38	-42	-2	2	46	-24	10	-22	52	6	0	-106	10	54	78	12	18	62
42	38	-28	-44	-26	6	6	-16	28	12	14	-4	-34	4	-18	0	-16	-26	68	46	-12	0	14	16	-38	0	-94	-4	-6	-20	-6	-12	-12	-2	2	-2	12	-6	36	84	-18	24	16	32	-44	-10	4	34	-26	-2
-6	98	-6	-18	2	10	4	28	20	26	-14	-72	4	-38	-16	18	2	2	-18	20	6	-6	28	-10	4	-62	16	-6	18	84	4	-28	38	36	-46	-14	-14	-2	16	-48	12	0	-66	-24	-10	-20	16	-22	-30	-4
-12	54	-32	10	-10	10	28	-34	14	-12	-10	32	-12	-6	6	-20	-4	46	2	-12	-54	-14	-12	-32	0	8	2	6	38	8	18	6	-4	42	6	-10	46	-60	8	-20	-12	14	-10	8	-24	-14	32	-10	-12	-36
104	36	-4	-16	14	0	-20	-14	-30	10	28	36	52	-4	-12	-10	-8	2	70	26	28	36	-8	-20	-2	20	6	-38	36	34	26	-50	66	-6	18	-54	18	-40	6	6	46	4	-8	10	-18	-12	-10	-8	34	20
-10	20	8	-82	-14	8	18	-14	10	84	10	22	8	-18	16	14	10	36	-8	10	-18	-12	0	-38	-64	-20	-64	-42	-16	-4	-6	0	4	4	16	-32	4	0	26	22	-14	46	-14	82	12	-4	-4	14	-8	-4
40	-50	-12	-2	82	-12	10	-24	6	0	8	-18	12	-8	24	18	0	14	6	-22	44	4	8	18	-22	32	-12	32	4	26	4	6	-22	-60	14	8	32	8	26	14	-12	-12	82	-8	26	10	10	-16	-66	-14
-64	-34	2	-8	20	-2	44	52	-18	4	-34	-6	8	-14	-2	0	-20	-28	-4	8	-2	8	-30	8	42	-2	-48	14	14	8	12	38	-8	2	42	-4	30	-14	-16	-28	6	12	6	-4	12	-46	-22	-18	-16	48
28	-4	-4	-34	0	-44	64	-2	10	-24	-14	20	38	54	18	30	10	-14	16	-10	-2	4	-30	-2	-16	-70	-20	-4	-30	22	-38	0	4	-12	-56	-10	18	-14	-32	-18	30	6	14	-4	8	12	4	-22	54	4
64	36	-10	28	-8	20	56	10	16	-22	4	10	-96	12	-6	-4	12	-6	-16	52	10	32	18	8	46	-2	-2	0	14	-42	-6	-36	2	-96	42	-20	-14	-2	22	-32	-2	22	-18	10	18	18	34	-14	12	-18
-14	-24	32	4	-4	-46	72	18	4	14	-30	-26	20	6	-52	-48	-14	-10	-8	30	-40	-6	22	-4	-20	-10	2	12	-2	-44	68	16	10	0	14	-48	24	-2	2	4	12	14	38	-26	-2	14	68	20	8	10
-6	8	-4	-2	18	4	52	10	-46	10	10	14	-66	-38	16	-46	2	8	0	-4	52	-6	-2	18	-20	-12	-94	-44	6	8	-4	-28	-8	-42	-28	-16	34	8	-6	-18	4	6	10	-2	-18	4	12	0	-38	-34
-30	18	-40	8	8	42	8	4	-6	0	-12	8	22	8	10	-16	-22	14	-2	24	0	-10	4	-16	0	-18	18	-10	-10	32	16	-18	-6	-4	22	-4	-22	-36	-24	16	-4	-40	-12	10	-26	16	2	8	16	42
2	24	22	-2	10	-86	28	-10	-20	-42	-20	-8	6	-72	26	-76	14	0	40	24	-8	42	6	-12	-18	62	-16	0	86	-6	-6	26	-56	12	-6	-40	-30	8	2	-6	-10	-46	8	18	-44	46	-46	12	2	-22
0	30	-2	52	-4	30	-20	-2	-6	2	-24	-10	-12	74	34	-4	8	-6	12	0	-18	-16	-16	14	-2	24	8	-44	-8	-20	-28	22	84	8	0	26	-14	-22	0	-8	4	-14	-24	10	14	-8	20	0	30	12
-8	-20	-2	-8	26	70	-12	16	-2	-18	50	4	22	-24	2	-68	-14	36	-32	58	30	-18	-68	-38	-14	12	22	30	-36	26	-38	-2	34	12	-60	-20	30	70	4	-6	0	-26	-78	-28	8	40	-2	-96	-18	42
-4	-82	20	6	-12	10	26	-6	-12	42	82	-60	18	8	-38	2	22	-4	0	-8	-4	-28	-2	2	-108	26	-20	50	-16	2	0	-2	-12	18	4	22	-18	24	-2	-22	0	4	-16	36	20	-14	-2	12	-28	-2
-44	6	0	38	-6	-34	12	0	-2	-6	-4	-6	-44	22	-16	-24	0	-46	24	8	-14	16	-16	6	-26	-10	-40	8	-8	6	124	46	20	42	-18	38	14	2	6	32	-60	-10	34	6	-2	-24	16	-40	-2	-20
-8	70	8	-8	-4	10	22	-10	-2	-12	0	-36	24	2	-12	46	-16	44	-38	-16	8	-32	-24	-32	-40	24	-20	8	-8	20	6	0	-6	34	0	0	-18	-42	-8	0	34	0	-22	-6	-18	-4	6	-8	20	-28
-12	-26	0	18	18	14	12	-20	12	-20	-20	20	4	-8	-4	6	32	26	2	-10	-2	-2	36	16	22	-58	-18	-10	-30	8	8	-8	-30	6	8	26	-8	-4	54	-24	-4	16	14	-8	-2	-54	50	0	0	-10
58	-42	-4	-16	0	10	4	-52	-14	4	14	76	10	26	-104	-20	28	-12	34	32	8	-12	58	36	-2	-4	2	12	4	32	-40	38	8	-56	4	-42	-10	-10	-12	-54	-100	-100	0	-8	-20	24	-16	-6	-16	10
34	-4	-56	36	-40	-4	-34	36	58	10	-50	24	-14	2	-4	2	8	4	-8	30	6	4	-20	68	-48	18	10	6	2	-52	16	176	-10	20	-38	60	-4	12	44	-38	-8	-10	-20	-16	-32	66	24	12	-8	12
-32	4	8	-28	12	2	8	-42	28	6	-6	-6	-8	12	4	40	6	16	-10	-2	-46	-8	-4	0	-6	-22	-42	-28	16	8	8	-10	-16	4	-4	0	-44	28	-2	-10	16	26	0	-4	2	0	-12	58	-106	6
20	12	-4	28	30	-60	2	-6	-10	8	8	24	16	2	4	-10	-12	-16	10	-2	-26	-14	-58	32	-52	22	-12	-8	-38	-46	16	10	18	0	12	-46	-20	-8	36	72	-6	-4	-6	12	10	48	6	-16	60	16
28	-12	-66	-32	-4	-6	-34	36	-58	-38	0	20	0	40	-6	-58	6	24	-22	-6	6	22	-48	-8	-4	2	-58	14	72	2	-14	6	4	-8	4	-8	-24	-4	2	-34	2	-42	24	14	-10	90	38	-52	-30	-6
-20	-10	18	34	-4	14	-28	-10	50	-38	-4	110	-6	-12	8	-6	6	8	-28	20	0	-12	-2	4	-62	30	-28	8	-28	-28	-4	-28	-2	2	-20	-4	56	62	-8	-48	8	2	2	-14	-8	10	-2	-30	-28	-4
-4	0	2	4	4	58	30	-30	0	10	26	20	14	2	-18	8	0	2	50	16	-16	8	4	6	-16	4	6	-22	-4	-10	-64	46	0	6	4	10	2	-6	-4	-42	-106	-88	-10	-6	-20	8	128	-8	-74	2
22	-22	12	70	-24	10	60	32	4	18	54	-4	-16	16	-8	-10	2	-12	-40	-48	20	6	-26	-4	-4	64	54	28	-20	12	-54	-34	-70	-38	-32	6	-16	14	2	-18	32	2	62	10	38	-66	-14	-38	14	16
-16	-46	-22	-18	32	-8	6	-44	18	-2	-58	-14	-18	-4	32	8	-6	-30	2	10	-2	-28	-8	8	-12	36	-2	6	-18	-2	24	-4	6	12	-16	-32	8	-52	-22	-4	-10	-42	34	-28	-4	10	-108	-20	8	4
4	-6	-6	-6	18	44	-30	8	20	20	8	20	-4	-2	44	24	20	-40	2	-22	30	-24	-2	-16	-16	18	46	2	56	2	-2	8	-52	4	-24	6	-32	8	-2	24	-78	-18	-20	-6	-38	6	20	-52	6	-18
22	18	24	-10	78	-8	-10	26	8	6	0	8	72	-18	24	48	4	-18	34	-80	-30	-8	6	-2	-4	-26	24	4	6	-14	-46	-48	22	-14	4	0	-10	-4	4	-64	40	10	24	-34	-2	-30	-2	8	30	30
0	6	-2	26	-2	16	-2	-2	-10	4	98	36	-22	-22	30	-20	26	0	0	12	-20	-2	-30	8	-42	14	-2	26	-20	-2	12	0	8	-2	-34	10	-8	-26	-30	4	-14	6	-20	-4	14	-34	60	8	-24	-26
26	10	-58	8	16	-2	0	44	-24	-8	-18	36	4	8	0	30	-30	-6	-20	-12	24	-4	-4	8	6	16	28	-14	16	-2	-16	16	-42	102	-6	62	12	-58	-18	18	-2	-2	12	-10	0	-52	54	6	116	-2
-18	-38	-56	-64	-18	2	-20	12	28	-10	12	-44	6	20	20	-2	0	8	-26	-8	-2	60	14	26	10	40	6	-24	-6	-36	-38	56	36	2	24	32	18	-10	-4	-8	-64	16	-22	70	10	-68	14	2	-10	-6
24	-20	2	12	28	-4	-8	34	20	-30	-24	-32	-16	18	-6	-8	12	-2	34	10	-24	16	8	-6	-14	4	42	-6	-54	40	-12	44	26	-42	8	0	2	-42	-4	6	-22	64	28	40	-48	0	8	0	32	10
-16	-44	44	-2	0	32	-70	-90	-18	-6	36	8	6	16	12	66	0	-6	22	-12	18	16	-76	8	4	0	-4	-4	-8	16	14	-8	-8	4	30	20	14	4	16	24	-10	16	0	-60	32	-6	-48	-12	-4	64
0	-38	18	-4	34	-8	8	6	-34	10	32	-46	-2	-36	58	-54	-8	-22	-56	8	8	4	-44	42	-6	12	22	12	32	-6	-32	10	12	-4	4	-38	4	-2	2	14	-6	4	22	2	6	-14	64	58	0	14
-34	-4	-28	-6	-6	8	16	-26	-50	12	-6	58	10	-12	-4	16	-26	-36	32	-2	-74	60	0	54	-2	24	-8	-30	8	-2	16	-2	34	-4	-2	4	-26	-60	4	-2	-48	18	-2	28	6	-4	74	16	8	-32
4	6	4	-6	26	80	-8	-10	12	20	98	-16	64	-22	-6	-18	2	24	2	40	22	14	-4	20	6	-32	-32	4	-2	-22	-18	2	-48	56	-10	-26	-56	10	48	8	-20	26	10	2	0	-4	52	-4	40	6
30	36	-12	46	-8	-12	76	-2	-16	-12	-42	16	48	-20	-18	26	-4	4	-30	8	0	-20	10	4	-4	-22	38	-2	14	4	0	48	8	-34	24	12	30	0	-2	-4	-26	18	2	16	-6	-12	-8	14	-8	-6
-8	-40	-14	18	-50	10	12	28	52	48	-2	20	-20	-68	-16	-34	38	14	6	-24	-14	40	-2	4	-50	-6	10	-30	-4	-12	34	18	-4	-20	-28	-36	44	-4	-14	54	-12	-2	-16	0	-8	-50	-14	-10	52	-36
50	8	-68	-78	-14	-24	-16	22	-2	-8	8	12	0	-40	-4	26	-14	10	12	8	-8	12	-26	-20	-18	8	-18	-2	36	-10	26	-18	-4	66	-32	-68	-30	-56	46	-20	14	-32	30	-42	56	2	-10	-10	26	-8
-14	14	-10	-24	6	-34	46	0	38	18	-28	-22	-6	-2	20	-48	-32	-2	-6	2	-22	-10	-6	10	-32	20	-14	8	62	-12	36	-34	-12	-22	-30	30	-36	-20	26	52	36	-2	-14	-6	-28	-16	-22	-70	-58	64
14	-14	-24	74	22	-32	8	-22	14	-16	4	18	-6	-18	-26	12	4	2	-6	-6	-12	-10	-20	40	6	2	-30	-8	-6	2	0	0	-18	-48	2	22	-28	-32	-2	-14	-28	-36	52	-26	-26	6	-40	16	-18	16
-30	0	26	32	22	-8	8	-4	-20	20	-80	-22	26	-12	4	-20	32	-2	8	-10	18	0	-68	-12	8	-28	12	-2	0	12	-2	16	-10	0	46	-4	-6	4	-4	8	16	-34	-12	12	2	-20	62	2	2	26
20	-38	-6	-16	4	2	-16	-8	8	-46	-28	0	36	-42	-30	-12	-8	8	2	22	0	-10	42	14	-82	96	-16	56	-16	-24	-8	16	4	8	-28	-18	-6	-26	0	42	40	-22	20	-6	4	8	2	12	42	-78
30	20	6	8	-22	8	-24	4	-16	2	-2	34	-10	36	6	42	20	-28	-4	-30	10	-24	30	-8	102	-10	4	-32	44	18	46	18	56	-6	-10	-80	14	-36	0	-6	-8	54	-6	-18	-38	74	-6	4	26	-4
26	8	12	-36	-14	22	40	14	-2	2	-20	58	36	-30	-4	-36	8	8	4	0	6	74	-50	2	-32	-10	-2	-2	-44	-8	-104	0	16	0	10	-36	-12	34	58	-4	34	-8	10	32	36	-48	-76	30	-68	18
-38	18	40	34	6	0	-8	-2	40	-2	-28	18	10	6	8	28	-34	20	-52	10	14	-34	-18	24	-74	2	6	12	-10	-82	38	-6	-30	8	6	-14	6	-22	56	-22	4	-38	46	8	8	6	20	18	28	-4
-10	18	-34	-32	10	52	-22	32	2	34	-64	12	-70	38	-18	-16	32	-8	28	14	-42	-10	-12	-20	30	0	-4	-8	30	-6	18	-18	-16	40	-8	-4	8	80	-6	-10	-48	-14	46	44	48	6	4	28	-10	-50
-24	-2	-10	-32	-66	-28	40	0	32	-6	-4	-2	6	18	8	50	18	-8	106	-16	10	28	-14	-64	-4	8	4	8	-8	-32	-10	22	6	-4	8	-2	-10	-6	-30	30	-32	4	-22	-20	14	42	-74	16	-70	-18
-20	-16	-8	-10	4	0	-2	-22	-6	-2	2	-10	-22	-30	2	-6	-22	-56	6	56	10	2	8	20	-6	-10	20	14	-4	-34	-28	34	-34	4	-34	34	34	-4	6	-52	-24	2	-10	-30	2	6	4	-16	-14	24
22	12	-40	-2	6	8	-6	28	42	14	-8	0	-8	18	38	32	10	10	12	50	28	38	8	-34	-18	20	28	0	8	-8	-28	92	0	8	-8	-14	-18	4	26	30	-10	54	-12	-6	-38	12	-90	-6	38	2
-10	2	18	2	-72	0	16	-36	-18	-22	26	2	42	30	-8	-10	-12	32	34	28	20	16	-6	22	-8	14	16	2	42	38	2	-10	4	-4	4	-10	26	6	-18	4	-10	4	16	0	0	28	2	-72	20	6
-4	30	16	26	28	6	40	-32	18	4	-2	-28	-24	-14	-14	32	4	0	-18	8	26	-4	-54	56	16	30	-28	18	46	-32	6	-14	10	-6	-14	26	30	-26	-10	0	30	-6	24	16	-10	-62	0	-2	2	-2
54	14	0	-18	54	6	-18	-6	-22	-14	-38	-4	6	18	-20	34	-28	-8	-2	22	-50	14	-20	-62	-10	-82	6	0	-10	-24	-48	26	18	72	-10	14	-4	4	-20	14	68	-14	46	-12	-16	-6	-32	38	-18	-40
8	4	48	-26	-28	12	-2	4	-10	-6	-8	-6	18	-30	6	4	0	16	28	22	4	-28	2	-14	-20	-38	16	-12	30	-32	-56	2	-18	18	12	-36	70	-8	-6	-28	-2	-4	-42	66	4	-38	-24	14	6	-50
-14	-40	-10	-10	8	24	-2	26	-24	4	14	30	-26	22	-48	10	10	2	-60	58	-52	-32	4	4	-50	-48	28	10	-12	-52	2	-60	-16	-2	74	-34	-32	24	-2	-22	-26	-28	-10	-46	-10	-4	-38	10	-10	4
18	120	50	20	14	4	-14	-50	-6	18	-10	-12	4	-6	14	4	-8	6	30	-38	-28	-30	16	-14	6	-50	8	-50	24	16	6	-24	4	14	8	48	-10	-8	38	-6	-24	-98	-2	12	2	16	84	-10	-68	-4
28	-60	4	0	-28	28	-40	-20	12	-10	-26	6	12	20	-30	10	26	42	-4	-4	20	-32	-4	24	-28	30	18	0	0	28	8	0	-24	24	-12	-2	-60	-44	-38	-10	-12	-36	-26	-2	-2	-10	-14	58	-8	30
-56	-46	16	38	24	22	4	0	-12	-8	-24	-14	-22	-28	-10	8	50	6	8	24	72	0	-22	-12	-22	12	4	4	-4	-14	-34	-42	26	-14	0	0	6	2	26	36	-4	18	-32	-6	-6	-2	-18	20	-4	20
76	16	2	-22	18	-22	0	28	-10	-6	14	6	14	10	18	26	34	-20	-48	-26	-36	6	-28	4	-10	4	-4	2	-20	-12	-42	18	-2	-2	14	-6	-12	30	-2	-2	-20	6	-8	12	-22	4	10	32	-2	32
-32	26	6	6	-24	-14	62	-12	-4	62	-32	-6	10	-18	36	2	-2	-14	40	-18	2	6	-30	-2	2	44	6	-8	-42	-32	2	2	-22	4	8	48	-14	10	-14	-2	-10	-2	10	-2	14	-6	-14	14	10	6
-4	-30	34	-62	2	4	18	26	50	-38	2	22	-32	-10	20	12	12	-14	-40	12	-24	68	2	-4	-34	18	12	-4	8	-8	4	8	24	-12	0	2	-14	10	-14	38	4	6	10	20	-18	4	8	34	2	34
-54	12	26	-78	52	0	28	54	8	-4	8	-84	70	-58	-14	20	8	6	40	-26	18	14	-8	-40	4	56	-12	-12	56	80	-46	32	56	44	-14	2	4	-50	-6	6	0	2	-68	32	-12	44	18	-20	66	-8
22	58	-58	-10	12	12	-28	26	30	-20	-2	-32	8	8	-12	-2	30	14	38	24	4	10	-36	8	62	14	-58	22	-2	20	6	8	8	-12	12	-90	-26	-10	4	24	4	16	22	-4	10	8	14	32	0	-24
-18	20	10	2	12	-10	-22	-44	6	50	-2	28	18	16	-10	-24	-24	8	10	8	-8	22	26	44	22	22	-30	-2	8	-2	6	-12	10	-10	4	-4	34	-2	-26	-18	30	-12	20	-68	6	30	-2	-2	-76	-24
2	26	-14	28	-2	8	-16	-4	-16	48	8	22	18	-48	4	-26	-12	14	-12	16	44	-2	16	14	-4	10	14	2	18	6	-24	-30	22	36	4	80	6	-20	38	-16	-30	-14	8	-58	-34	-4	12	44	-40	12
-24	8	-22	-2	-18	-4	-2	-6	-62	4	6	-12	2	-12	-14	-2	-16	6	16	-26	18	72	6	-16	8	-4	-6	-82	8	-12	-2	-6	14	16	-2	6	2	28	-10	-18	26	6	4	-4	136	-22	26	4	-18	10
-6	0	2	44	-10	-6	110	2	4	16	-6	-64	-2	-38	26	-12	-4	-6	116	-20	2	-16	-10	4	30	30	12	-14	12	-10	-26	42	2	-8	-10	0	-36	4	58	20	-8	10	-2	-18	2	-8	4	-36	6	22
6	10	-2	50	0	-88	-22	4	-36	4	-36	-2	-20	-14	-2	-44	2	0	0	-32	-4	-6	2	0	-2	12	2	-20	10	14	-68	-34	2	38	-12	16	14	6	0	34	4	-100	-12	6	16	-6	8	26	-12	-2
-28	-28	-50	22	8	0	-20	14	-90	-18	-64	16	8	-22	-54	8	12	-42	-10	-34	10	-12	-16	-18	28	32	50	24	-26	-8	8	28	32	18	-22	20	10	124	14	4	4	-10	0	2	4	10	24	-4	-16	44
16	-4	26	-12	0	-4	14	2	36	-44	-14	-30	84	-58	-20	-84	-18	-16	-2	18	6	2	-64	16	-18	18	-6	-50	-4	-2	22	-36	-40	-6	0	18	12	-32	40	36	20	40	44	-28	16	0	40	-2	-18	0
20	-82	52	-4	-22	2	18	56	4	-16	10	26	36	-64	12	-50	50	-22	-6	-4	10	16	0	-2	10	-12	-18	10	2	-4	-4	24	-20	-2	-16	12	-6	4	-34	-26	-62	-52	-4	6	152	22	-38	0	22	8
4	8	54	14	10	10	50	-10	16	34	8	0	-22	-20	-22	4	-2	-8	-14	-24	-14	-24	48	6	-10	8	-20	-18	10	56	10	-38	-6	22	-26	2	32	80	-2	22	-12	-28	-12	-18	-4	-6	18	0	16	-26
-16	-76	-6	-20	22	-42	-12	26	-14	0	-4	-18	-40	-28	-24	0	12	4	-6	52	-38	68	-20	44	4	6	18	4	14	-8	-6	18	0	20	-40	-36	-42	-40	-26	24	-8	-38	20	-2	-8	4	-30	-16	-14	-32
0	-8	20	30	-28	10	6	20	0	22	-22	-18	64	-14	-8	0	6	24	14	-16	34	-12	2	-16	-48	0	-2	2	26	-6	2	4	-18	-2	0	-8	16	-50	38	-14	10	8	16	-84	-18	-34	0	-26	0	10
4	-16	-44	-12	32	-14	-4	-6	-40	2	-2	4	20	50	-124	14	-4	-6	14	6	22	-2	22	-88	14	-6	4	2	34	-30	34	4	-2	30	26	-12	118	50	26	-48	46	24	-8	0	8	8	6	2	-30	-6
18	30	-36	-74	10	-2	-14	16	-18	0	20	12	0	42	-24	-68	10	18	12	8	-12	-22	10	-38	2	4	-42	-26	30	-38	24	-18	32	-8	-24	-8	-2	-6	6	-32	36	60	-8	-24	-2	22	18	-10	-4	-14
36	-18	64	-16	-48	-56	-12	14	18	2	-22	68	-22	-20	58	2	28	-20	18	-78	-4	38	-6	16	-8	-4	2	12	-10	2	16	0	48	0	6	-2	12	-10	6	-12	-12	14	0	34	-42	-16	-2	26	2	-24
-8	26	4	-6	10	14	10	-2	-10	92	0	0	10	-10	22	20	-4	-24	-46	16	-22	2	12	8	-16	-18	34	12	4	-18	18	0	-18	-16	-2	2	-40	-16	0	-40	-14	22	-22	6	2	-52	4	-14	-28	-38
-6	-48	2	20	2	-8	-32	2	-54	26	28	-18	-2	2	20	8	-4	-2	8	18	0	-24	42	-26	-46	-4	14	-8	26	32	10	-6	8	-2	-20	-46	-2	-22	-86	6	-2	-20	-20	4	6	-12	-40	-74	-6	-28
10	-6	-48	-16	6	-4	2	-24	-24	2	-26	10	-20	32	34	0	-2	20	44	-64	2	-12	14	-14	-12	0	18	-4	-4	6	-12	-8	-14	20	-2	-10	-14	-58	-4	38	-2	32	6	0	94	16	-28	0	6	38
24	2	12	46	6	0	-36	-8	32	-16	2	-2	32	-42	12	6	2	-6	-8	-4	-8	50	-4	2	-24	24	20	-78	18	22	-52	18	6	-10	58	-18	-4	-96	-40	-12	10	-2	8	8	-14	-10	2	2	26	-12
-64	-34	4	-24	12	10	20	8	-12	-32	-8	-4	12	-16	6	-14	-22	64	-8	-74	-4	58	14	8	-2	0	-6	16	-14	-2	-10	-4	26	-14	6	18	16	-26	44	-4	-8	30	-56	-10	-16	-6	-64	-6	22	0
-10	30	-18	-32	-8	18	60	16	-6	30	-8	6	-10	-2	-28	2	-64	-54	-60	-14	16	4	44	-6	-14	-12	2	-42	0	0	-4	20	20	4	52	14	-24	34	32	32	18	-40	152	-6	-6	12	-22	-24	-8	-4
-54	-14	-14	-36	-104	40	-6	-22	2	-52	-26	20	10	-24	2	-30	18	10	-26	-18	2	-8	-14	78	-36	-12	-6	-42	2	14	80	0	-12	22	16	-86	0	36	-100	76	12	20	-2	12	12	-14	42	-18	12	4
2	-54	-8	40	6	8	-18	12	-24	-20	52	-2	4	-12	2	10	-16	-16	-22	2	-8	0	6	-12	16	-12	12	16	-2	-8	18	26	70	-4	4	-6	-6	-6	42	-12	-56	24	22	0	-68	-2	0	6	4	8
8	-30	-34	-32	2	-12	0	-6	14	-24	-16	-34	4	0	-10	-28	2	2	44	32	28	-10	42	56	56	2	-6	-2	-28	-20	22	22	8	-32	-26	-10	-2	12	-2	-12	66	46	-24	-14	-18	-4	-32	10	6	-12
-46	32	-24	-6	8	-32	0	16	-18	-2	52	46	-2	28	-44	8	-24	-30	46	-12	14	2	50	4	20	40	58	4	2	2	-8	-30	-4	2	-2	24	16	-30	4	-4	-4	-4	28	-54	0	-50	50	22	-34	56
-14	-44	-24	6	-2	42	18	-50	-2	0	2	-76	22	26	20	48	-44	-16	8	6	6	-6	8	28	44	-56	36	6	-4	44	-14	-16	-28	-18	16	14	14	4	30	26	12	66	6	-22	4	-78	-10	14	10	-4
10	4	-8	4	-38	10	14	2	2	6	-18	-12	16	2	-26	2	-18	-16	-8	-28	-2	-78	12	-26	6	14	-12	-10	34	-92	8	-2	-2	-22	-10	38	-32	6	-40	30	-12	24	66	10	-4	116	36	28	22	26
-10	26	2	10	-66	28	30	-24	16	-18	18	-34	12	10	-10	54	16	4	-2	-28	54	34	-28	10	-8	46	-26	-2	2	10	28	-26	-10	-12	-26	20	-40	-72	-42	0	12	-16	-16	-22	-12	-18	40	-36	12	0
-16	-14	-4	20	-22	26	-10	-6	10	-24	-50	-72	-22	-6	10	0	-22	16	-4	58	-16	22	-12	24	-16	-22	12	22	12	-6	38	38	-12	46	2	12	-12	16	30	32	-22	-16	16	-8	-14	-30	8	6	-32	-34
4	-8	24	18	2	16	-6	-28	-26	-4	24	8	-12	10	30	32	-40	-4	2	18	-54	-8	-16	28	22	-62	4	4	4	-2	58	12	-46	-30	-44	-46	46	-4	-2	66	2	10	52	-4	24	-16	-14	-12	-10	38
-38	22	6	-4	76	0	4	-28	76	-14	6	4	2	10	10	-16	6	-10	-16	-28	-50	74	-82	20	22	4	-28	6	2	-16	-6	-42	-28	6	42	-70	-10	-8	6	-56	72	8	66	0	4	0	6	52	54	-16
10	-2	-14	24	42	8	-4	-20	-44	8	-30	-16	-26	-24	6	-14	36	-2	-8	18	-38	-18	-22	-36	-10	14	32	-10	-8	0	0	58	-46	-4	0	40	-16	8	-22	-4	2	-46	-14	6	-32	34	-70	24	20	-4
50	-22	-2	-44	56	-38	12	-6	10	-2	2	26	58	-32	-40	2	-18	26	12	-6	-58	18	-4	-12	16	2	4	16	-14	-16	-8	-14	-6	72	20	16	28	-32	2	12	-14	4	0	-8	-4	-10	4	4	-4	42
-40	8	6	-62	-4	-6	-40	12	-50	14	18	80	30	-4	-46	64	-10	24	64	22	-2	12	0	6	-72	30	4	36	-2	-4	4	30	-4	-40	-8	8	-60	4	8	48	0	20	8	-44	6	24	2	-74	24	-2
12	20	38	18	-42	-74	-6	-44	-20	8	-10	-38	8	-18	-20	30	30	-8	20	-28	52	-50	-4	8	2	20	-40	34	-16	0	-2	-26	32	-14	14	8	16	-26	-4	-24	-12	-66	-6	38	38	-56	-10	42	-80	8
-4	0	12	36	32	30	16	26	-102	-48	-10	54	0	14	-4	-14	36	10	66	48	-24	18	74	-32	14	16	10	16	32	0	8	-14	-22	-18	-2	4	-32	28	24	-14	-18	2	-8	-24	-12	18	20	-28	-14	-16
-20	14	2	-26	2	-70	-20	-8	62	-20	6	-32	-24	18	-14	-24	-12	20	-18	22	62	-20	-12	-20	-10	6	12	-12	-2	-44	-10	22	48	10	-8	12	38	20	30	14	-14	2	-24	8	-4	8	-8	-12	-4	108
-12	0	-26	-16	36	74	-32	-14	30	-4	14	2	82	6	-6	4	-4	6	-24	-62	22	-20	30	156	-8	8	0	6	22	-36	24	50	14	12	0	18	-8	124	26	-16	-10	24	8	22	-18	-32	22	-14	-4	-64
20	6	-28	-28	-14	6	2	-12	22	30	-48	68	30	-28	-10	-6	6	-24	8	-38	-24	-14	16	-50	-24	12	-18	-8	-2	-6	-42	-6	6	14	-2	-2	16	6	0	-14	36	-6	36	64	16	22	-30	4	40	-34
6	34	-8	30	2	-20	30	30	14	-34	32	22	24	0	26	0	44	50	82	28	-52	6	0	-14	-22	-14	96	-30	-14	42	-2	6	-8	10	4	-16	50	-16	6	16	36	0	-10	16	20	-4	-32	14	-22	4
24	4	18	-40	-4	22	4	0	-10	-6	-50	12	34	2	-8	-20	8	-18	4	-136	-2	-24	-36	-34	-28	10	38	4	18	30	46	18	-38	-12	22	-10	-36	40	-12	0	26	20	-2	-40	-4	0	-54	8	0	18
104	-22	-10	-24	8	24	40	26	28	-12	-4	-4	8	-12	-2	-26	90	12	-6	-38	8	-10	10	48	58	20	12	-50	-56	-12	72	48	-14	-8	24	-22	-68	-6	-12	-26	6	50	4	-2	-16	-74	6	-10	46	-4
58	-48	-24	0	-58	2	-56	-46	8	-42	2	24	26	-12	-36	8	-8	-12	16	16	18	4	-10	12	-56	-20	40	-2	-36	-6	24	16	10	-4	6	6	-4	10	-26	-22	-10	84	44	16	-16	-18	-34	2	-48	30
0	10	2	64	8	-8	10	0	-6	-26	-56	6	-8	6	16	6	20	14	-16	24	10	8	-38	0	-8	2	-26	4	-2	-14	-18	10	0	-6	-22	114	-36	8	-36	58	-14	22	26	64	76	50	-4	-20	12	2
26	10	18	62	18	-20	6	0	-36	8	2	-6	-18	-10	12	22	48	72	-6	80	-14	24	24	14	26	-36	64	52	-16	-42	-16	-20	30	12	-2	22	2	8	4	-10	-2	-4	10	-10	-20	2	-26	-22	-4	-6
-28	86	-6	18	-2	22	-2	-16	-48	-10	-6	-26	14	6	2	-4	-48	-2	-34	-64	14	4	0	6	12	-26	-66	-6	-20	36	2	6	-6	-28	-16	-24	14	-28	24	24	4	-20	-2	-20	2	40	2	-52	-8	0
2	36	-34	24	-34	0	4	14	-16	-4	18	-52	20	-6	-66	36	6	48	-58	-10	-26	12	30	20	2	-38	-40	2	40	12	-30	0	16	18	6	-2	60	-20	16	-56	4	-74	-14	-56	10	-4	6	-94	-32	0
-2	-46	58	8	20	-30	12	-18	8	74	12	-42	40	10	-6	-8	12	0	0	-6	-2	-10	12	64	10	-30	0	-16	-22	-8	-54	26	-2	-8	-6	-20	-42	-2	10	18	4	-10	6	-22	-12	26	16	-40	-8	-8
20	-14	6	0	8	-58	14	-2	26	-24	50	-14	-20	4	-36	0	-6	26	4	-2	-24	4	-26	-56	22	-12	2	-8	-6	32	30	-6	-6	4	36	42	-12	-8	14	6	-14	-78	2	26	-12	10	60	0	-22	-22
-4	70	26	12	-4	-16	50	14	-22	-16	-38	4	-58	34	-6	42	-56	-4	22	10	10	22	-4	28	20	30	18	6	-8	-14	-12	-18	-2	-36	8	10	46	-18	-16	-24	12	0	-12	2	-18	-14	10	4	-14	-6
4	24	56	10	80	-30	16	-12	6	0	38	30	18	-4	4	-4	14	6	-20	-10	4	4	-28	4	48	-6	4	-2	-32	-10	-2	-8	82	-10	16	-6	-22	-18	22	20	22	0	22	0	28	-10	12	20	-22	-14
12	32	24	-12	18	14	-6	-34	-12	-20	-34	-32	-28	32	10	24	32	18	8	-8	-24	30	8	-12	20	-8	-4	-64	4	32	44	-42	18	-8	-4	22	-14	2	-10	26	-36	-34	-42	-8	4	10	16	-54	6	-6
-28	22	-20	30	30	-118	0	4	-90	10	32	-18	4	-14	12	14	14	-6	12	-40	2	-16	-30	54	8	6	-12	2	34	60	14	0	-16	108	12	-36	10	-36	10	-20	-36	2	22	-14	-24	86	12	-4	-6	-6
-22	-18	-4	-56	12	-22	36	6	-42	-18	44	-14	-42	26	20	16	-16	56	96	0	36	26	-38	18	2	-32	16	36	-12	-32	22	54	0	10	-4	-8	6	-22	-24	102	12	-70	82	26	-34	-20	4	60	6	20
-10	64	12	28	-32	82	4	66	40	10	12	30	-6	-8	2	32	-20	12	4	6	-28	-22	-48	30	-18	0	-6	32	10	-16	-28	8	-22	-32	0	42	22	4	32	2	8	-12	68	-2	20	-10	-4	10	20	8
-22	-6	-10	2	0	-46	24	-32	2	34	34	2	10	18	-94	0	2	16	6	16	-52	-6	36	44	-4	74	-14	-6	-4	-4	22	0	-6	24	2	22	4	-32	-48	-2	-16	-24	8	12	104	-26	-4	-2	34	10
-6	-22	62	0	-4	-36	6	14	38	-32	-14	14	44	6	-32	14	-32	0	-32	-12	10	54	-54	0	-10	-12	-18	20	4	-10	-6	-24	-6	-2	12	-22	38	-6	-6	12	-24	42	104	20	0	-24	-22	2	-8	22
-34	2	12	-10	28	-20	12	-4	24	6	-26	32	6	18	-56	-106	-14	4	28	2	32	36	26	4	-2	30	8	-36	14	30	14	-28	6	14	-56	-10	-58	76	52	18	12	0	2	-12	34	-4	6	14	16	-26
6	-50	-16	8	-4	6	-38	18	-34	-2	8	18	4	4	48	6	22	42	-16	8	-14	32	30	14	4	12	0	-8	4	72	10	4	-22	24	-10	0	54	-14	-4	-6	-8	22	-12	8	22	16	-56	16	-58	34
4	-2	-8	-52	40	16	-10	-18	54	-24	-26	-10	4	24	10	2	18	14	2	-18	20	10	6	26	-8	-6	-20	8	2	0	28	-6	0	-6	-8	-40	-2	50	8	52	-28	4	2	-10	-40	-18	-2	-30	66	0
6	4	12	34	12	-26	-10	26	4	-34	-42	4	6	-12	-14	20	0	70	-14	60	42	20	30	-8	-16	-2	4	-8	-40	-30	-10	50	-28	2	-6	-16	4	-12	14	34	-2	-14	-4	8	0	-2	2	22	-4	18
46	-8	20	22	-6	-6	-12	18	0	-2	-12	16	-16	0	4	-4	2	4	-16	62	24	44	22	-16	-4	-10	-4	-34	2	16	42	-2	10	12	40	0	16	34	-18	2	-8	16	-32	6	4	0	-8	6	-8	-14
6	-20	4	12	0	2	-16	-2	12	-22	-28	12	-2	-22	-4	14	-4	-24	40	6	-10	32	34	34	6	22	16	8	16	8	36	-12	2	2	10	-24	0	-14	0	-34	0	48	-28	2	-44	8	-28	22	-70	18
-44	62	20	-26	-4	20	-34	-8	-16	-10	-56	4	-46	-8	-42	24	-22	-24	-12	-20	-10	-12	2	-8	8	-18	-50	0	14	-4	-28	4	16	-12	2	-18	10	-66	-26	-14	-46	-4	-6	-4	28	8	38	-56	-62	0
-28	-110	24	-44	-2	0	-44	4	-28	10	18	24	12	-48	30	-4	-4	54	24	14	32	18	-14	-20	-12	8	-2	-2	2	28	8	-72	24	6	0	-46	4	-18	-26	32	52	30	24	-38	-80	60	-6	20	-2	68
-2	2	-12	-2	16	10	8	24	-68	-26	14	6	-44	18	-24	-46	4	16	38	-10	-18	12	2	-4	-26	0	-2	30	28	24	-44	-18	-30	8	-4	40	44	6	50	-46	24	34	22	0	-2	36	0	6	-34	2
24	-4	0	-22	10	6	30	6	-10	2	-6	-16	-4	-18	30	12	-20	-16	-44	2	2	-12	-2	-16	6	-22	26	42	-6	-4	10	2	-8	-30	-4	-58	46	22	8	-24	6	-38	-4	-10	4	6	-4	6	-4	-28
-52	-54	0	26	-8	8	-8	-12	-16	26	0	-2	12	-48	28	6	-16	-4	-8	-60	0	-28	-34	2	10	48	-78	-28	16	4	38	18	10	-10	12	-12	-14	10	-12	6	-18	-20	-70	2	10	-8	0	-34	-12	-30
-14	4	-2	-86	20	-44	26	-4	-28	54	14	-6	10	8	-42	-46	-20	14	-46	4	4	-2	-16	-6	36	26	52	14	2	-2	-42	-14	-8	-46	44	-12	-18	0	22	-12	-20	82	-4	16	-12	16	-14	-12	76	-2
-32	24	8	-4	4	-6	-36	8	-14	36	-34	-20	-50	-16	-26	-4	0	20	-8	94	2	-10	14	2	-10	-8	4	-62	-4	-4	44	-6	32	16	-34	-6	-8	-50	-14	-6	18	-28	58	18	26	28	2	36	-50	18
-24	48	10	32	6	-8	-86	-2	-64	0	-34	-12	12	6	6	18	40	0	18	-38	-4	8	16	24	32	-10	-16	6	-42	-6	36	-26	-12	8	14	20	12	-10	-32	32	-14	30	34	22	8	-8	26	-4	4	48
-40	100	-22	-4	-20	24	26	-6	24	24	-6	-10	8	10	4	12	-18	-24	-28	12	28	-28	-42	-8	0	-4	4	42	18	-2	22	-58	32	-6	0	-6	-24	-14	-60	0	6	-8	28	2	18	-10	-34	-78	-6	8
-14	2	-14	-4	4	-8	-20	8	18	-28	38	6	-26	-46	-60	78	-14	-14	48	-8	-8	12	0	4	16	56	18	62	0	-16	20	-6	-44	8	-6	-18	-14	2	-10	0	-4	-26	-20	-2	48	18	-54	8	32	-4
6	16	-6	-2	-8	-92	-8	0	-58	8	-8	-2	44	-16	66	-22	66	24	-34	-14	-20	60	-4	-26	-4	72	-38	52	-14	24	-6	-30	14	-34	0	10	16	24	42	-10	-8	-18	0	30	-2	6	40	-30	10	-2
-2	70	8	-10	16	-14	-2	-16	66	0	82	-6	8	-12	-6	-30	4	8	-6	60	-42	14	4	-10	42	-8	-16	18	20	-28	-12	14	2	16	18	10	2	28	14	14	-6	0	38	20	14	6	2	0	-12	-4
-10	30	0	-2	-4	16	4	-18	-10	20	34	-8	44	6	20	4	36	-8	-40	-10	-26	42	14	2	2	8	2	-2	2	-44	18	16	36	24	-12	12	-8	-18	-16	-38	2	-12	-46	-20	-72	64	-24	-14	4	-4
30	-26	-18	-132	30	-30	-6	-38	-10	-6	-10	38	14	-28	-26	-6	0	26	20	34	44	-4	-16	14	44	14	-20	-14	-18	4	16	8	-18	50	-8	14	-52	-8	4	-2	10	-2	-4	-44	20	6	22	-18	52	10
-6	-26	-6	10	18	-20	-16	44	-22	-40	-14	-14	24	-6	2	-54	0	-12	-6	8	-6	-8	-108	2	12	30	18	12	-2	-12	-30	-12	42	-2	-4	12	24	22	-12	-10	-6	0	-26	32	22	-44	-36	-4	-6	-2
12	-26	-8	10	52	-6	-56	10	-4	-8	0	-6	-90	-30	14	4	26	-4	34	-118	94	-6	60	-10	50	-40	-32	-4	-18	-2	-44	-32	-50	14	-22	-10	34	0	2	-6	2	24	-52	4	-14	118	-2	44	-12	4
12	10	4	22	10	-44	-28	12	48	18	0	6	-4	0	-46	-16	0	-44	-36	8	2	4	-4	20	-4	-86	-38	-12	34	-40	18	-8	2	-4	-2	80	-2	6	8	-14	24	24	22	-34	26	58	0	-4	-22	-34
8	-4	20	-8	14	6	-26	6	-2	-6	-4	-6	-38	4	-8	-64	-10	6	8	-24	4	10	0	-2	-68	8	-4	4	30	-52	44	-10	-34	10	28	-2	32	14	-78	6	4	10	0	8	-2	4	-6	-44	88	18
16	-10	8	-4	2	-10	-36	-16	6	-72	-28	38	90	44	-34	10	-18	-6	-18	2	24	-10	4	4	-22	2	-22	6	0	-12	0	24	14	36	44	-4	6	-44	-92	68	-6	-4	-34	28	-36	34	-58	20	40	-4
0	-10	72	0	-20	16	-2	-6	-10	-22	-8	34	24	-12	-4	-26	48	-4	0	-4	22	0	-24	6	-2	-60	-18	-64	2	4	0	18	-6	-14	4	-8	12	-12	-4	6	20	-36	8	-6	40	4	28	-34	0	-6
12	22	4	-46	-18	-14	10	4	8	6	0	62	0	8	-38	26	48	-6	0	-4	6	-22	-50	34	-82	-8	-58	40	16	12	-4	22	8	24	12	16	0	-22	22	-66	-26	-24	-8	66	4	-10	-6	46	-38	40
20	48	-46	8	-14	-8	-4	-86	-4	-14	24	44	10	12	12	50	16	28	-18	-8	10	-12	-18	84	-60	18	4	50	22	-60	-48	-26	0	-10	34	24	-8	-2	-14	-8	28	8	34	-24	8	-42	0	60	-8	2
34	2	12	-42	-6	-10	30	-12	20	26	12	20	12	-2	42	-10	-14	-6	-10	-6	-8	-62	44	-30	18	46	52	56	-18	-26	44	6	48	-12	-18	6	6	-6	-18	44	22	-40	18	-48	-10	-4	78	64	22	22
-36	38	-26	-16	-10	-16	-14	4	-8	-4	-56	20	-14	-20	8	-8	-6	-52	-30	-32	-4	8	-20	-8	4	-8	16	0	-18	14	-28	10	38	2	14	8	20	16	14	-20	14	-4	-6	10	-2	14	-6	26	-52	-62
-80	24	-18	-4	-2	10	-48	46	10	-6	4	-46	10	-2	40	6	-4	-18	22	-32	0	40	36	58	26	-40	-26	-52	-26	48	-26	62	-2	-22	10	-4	68	8	18	34	24	2	22	2	0	-4	6	38	-8	34
-16	32	-6	-24	26	-90	10	-14	42	-12	14	-20	-72	66	2	-44	102	8	22	-30	-18	44	14	24	96	-66	42	60	-66	10	-12	-8	8	-6	-8	12	-40	40	-14	-22	4	-66	16	18	4	12	-10	-8	0	-16
16	-4	46	10	-10	50	14	-20	-8	2	-22	36	6	12	2	32	30	-28	6	-38	18	-24	20	-20	8	-6	48	-12	-28	8	12	2	4	2	4	-46	44	-6	60	-32	18	0	10	-14	2	-12	18	16	26	14
36	-48	78	-40	8	12	-20	-4	-14	-18	-72	-14	-42	-20	-30	18	30	6	82	-44	30	16	-64	-12	-2	2	-42	-82	-24	38	-8	12	20	12	34	-8	22	-12	-10	44	6	-66	-18	-50	42	-14	14	36	14	-24
10	6	8	-2	12	-10	-6	38	50	36	-4	8	-22	-6	18	-52	-18	58	42	-56	54	-40	44	14	66	4	6	-2	-28	22	-4	22	30	-4	-42	-8	22	22	-54	120	-18	8	2	0	-16	-10	-30	4	-6	18
0	-6	4	36	14	-10	46	-26	12	-6	-32	32	-6	-12	-38	30	-6	2	-34	-60	0	20	-22	-2	12	-4	0	-34	14	20	72	-80	10	-22	4	-38	24	16	0	-28	-12	12	10	20	-12	14	8	8	-2	42
-46	-30	14	-28	-32	-4	-2	0	8	16	6	0	8	-4	20	-8	-6	-2	-46	10	38	10	10	0	36	22	8	22	14	-36	-34	-6	-4	-14	-14	28	-2	-62	-4	-12	12	36	4	-16	-12	8	22	2	48	16
36	26	-2	-26	16	4	-30	-4	-18	-24	-8	26	-64	20	-22	34	26	-8	-50	6	-28	-2	-18	8	-42	-28	-8	-68	-12	2	6	-8	-18	40	4	-56	-6	4	-86	-38	-58	2	4	0	-2	-22	-14	-38	16	-24
56	-30	16	10	2	6	-4	6	-2	-44	-44	-32	106	0	-34	18	-24	-28	-46	-56	10	4	-4	18	8	-24	-52	4	58	40	2	0	-30	0	-8	-8	-6	2	10	-26	-24	10	-22	-8	-22	-2	42	-6	6	-78
-6	50	-6	16	-10	10	12	78	12	-30	0	2	24	-18	-12	-20	32	8	76	32	-46	24	4	52	-10	12	26	-4	8	22	-2	4	-6	-2	-32	30	-6	0	24	-28	50	-48	-16	28	6	-38	2	12	-10	-2
20	6	22	-6	-2	0	-10	4	24	-32	10	-2	36	-32	14	36	-28	-10	8	52	-2	26	10	-12	-4	-6	-16	46	-6	2	-6	-22	-28	-32	-10	0	24	14	-52	-4	6	-38	-20	68	0	6	24	6	2	-126
12	-4	-6	20	-40	-2	-2	-20	-22	26	4	20	2	14	-4	10	14	4	-36	10	-10	26	6	98	-10	12	26	46	6	-4	-8	-14	-82	72	18	0	8	110	88	4	34	-10	-20	24	18	4	56	-14	30	-28
18	18	-2	32	34	-74	-14	0	-60	32	-14	0	-36	48	-8	24	42	-2	2	0	-14	38	36	6	-20	-28	-2	26	-20	-40	-40	-4	24	26	-52	48	-4	38	30	-42	0	-12	66	-24	-60	12	-4	-10	14	0
10	-8	-14	46	76	-18	20	8	0	-6	-30	-10	22	-32	-2	-8	20	0	20	4	10	22	54	-22	18	2	-28	-18	10	-62	14	12	2	16	4	-22	24	-56	14	42	10	-14	10	-20	-6	4	-18	38	-38	-12
32	24	-6	-50	-24	26	6	6	-46	16	-6	6	-24	112	4	4	-30	-56	-2	-20	10	14	8	-4	10	24	-2	-22	-30	-46	14	6	82	-4	14	16	48	-20	2	16	26	0	-6	-32	40	-26	46	10	8	-70
20	-36	-20	-10	20	-54	30	-26	-6	-18	10	42	4	14	16	-8	-122	8	-6	-2	-52	32	10	-6	8	-26	-24	-18	-6	12	34	14	-10	40	-22	-4	8	22	14	-78	-18	-12	-8	16	12	2	-6	-30	12	-26
0	20	-4	20	8	14	18	52	-12	-28	-6	-70	-14	-8	-24	-8	24	30	-20	-60	-12	-2	-8	-26	-38	28	-18	34	-64	-6	12	14	-32	28	50	-82	40	32	-10	14	-2	-56	6	-2	-8	-22	-4	-82	52	4
10	-32	-2	-10	8	0	12	-20	-30	-26	18	10	22	28	4	16	-8	-12	2	0	16	-14	2	12	-20	-26	24	28	-28	30	-14	96	12	-4	6	0	-16	14	28	-10	-6	-32	32	-68	-8	4	-2	-6	-14	14
-48	6	6	-28	2	-10	-52	-8	12	-136	4	-36	-124	-2	-2	48	-20	28	18	-8	8	-30	18	-4	-30	22	-8	-2	2	-2	56	10	2	58	30	22	-16	30	-34	-34	-18	6	-20	-32	0	0	-8	78	-18	-16
2	8	-2	24	10	26	-14	-26	0	46	14	80	40	-12	-110	8	30	6	-8	6	-10	-12	0	-4	-8	-34	2	-10	8	4	14	18	10	-8	24	18	30	-2	38	52	8	-10	0	50	10	12	-26	64	-20	24
24	8	-4	36	-12	-2	-16	4	-42	-2	6	34	14	0	58	12	-106	2	-110	-52	8	-32	-18	0	24	34	-12	-2	-58	142	-24	-22	18	-38	-10	-2	48	24	8	4	16	-16	-14	-20	-70	-16	22	10	18	28
-40	4	18	6	-16	14	16	-8	18	-8	-32	36	14	36	8	-56	4	8	42	-34	-24	-14	12	-40	8	28	-12	42	-4	28	-18	44	-4	-22	-16	2	4	68	32	2	-2	-24	-62	42	20	-8	18	-10	-10	16
0	-54	2	2	-14	-38	-10	4	-10	-16	-4	-6	6	32	16	-14	6	-24	-44	4	-28	-14	8	22	-12	28	-42	0	-36	-18	-18	-22	2	38	-62	-2	32	4	-20	-26	-36	10	-32	-20	6	-16	14	18	10	28
-4	2	-38	54	-14	-6	2	0	12	-4	-2	20	-22	-8	-4	-12	-4	-14	-38	14	54	-16	-2	-36	24	32	0	24	4	10	22	-10	-6	32	12	-48	-40	-40	-66	-28	8	0	18	-28	62	-22	-22	-14	98	-24
24	-2	-10	36	50	0	-6	0	30	2	18	18	6	-8	-38	-26	-2	-2	38	20	-38	12	-2	34	52	-40	10	-20	22	-6	-4	-10	2	-16	10	28	10	96	14	32	-4	-8	-26	-14	6	2	-44	12	60	6
-32	-68	6	8	20	8	-36	-36	-28	-32	-10	-46	28	38	10	18	2	62	-16	-16	-16	-4	-2	-34	0	16	38	-22	4	-4	8	28	-24	70	-2	6	-26	-22	12	-20	-32	0	-46	-38	48	-20	0	-10	-96	-22
6	-12	10	-18	-24	-28	18	-6	-38	2	16	-2	0	16	4	6	-22	40	0	-8	18	60	2	14	-30	-8	88	-2	16	-32	6	16	-32	-24	12	12	-4	52	4	2	80	-20	-4	0	-32	8	2	-18	-60	38
18	-8	16	20	-12	0	-8	-10	-38	28	24	54	0	4	34	20	30	12	14	34	40	0	14	0	12	56	-24	-22	-8	30	12	26	42	18	-40	10	-2	-4	-4	26	-10	86	-46	18	-12	-20	-10	14	-24	-30
2	4	-2	6	12	-10	24	62	-20	68	26	22	-18	-22	34	-16	34	-56	0	-24	-28	18	22	32	-52	12	32	30	-28	30	10	38	4	-18	2	-4	-12	24	30	12	-4	56	-14	-14	12	14	-2	18	4	4
-28	-10	-26	-46	-26	-2	68	-18	-10	-14	14	-34	-20	-68	-38	22	-12	4	-46	0	-50	-66	-16	34	-16	6	30	0	22	-4	8	34	-38	4	6	10	30	-6	8	-20	2	-38	-36	32	12	0	0	8	-44	-94
-4	8	36	16	14	-30	18	-32	14	26	0	-6	8	34	2	-30	22	58	30	8	28	-56	-16	20	-6	0	-6	14	10	-34	24	-8	10	-20	-14	42	-32	24	-36	-2	6	42	-22	36	-32	-4	32	-30	4	-84
40	0	38	-2	18	20	10	-8	-18	22	-94	16	4	-46	-8	10	4	6	26	48	-52	-12	8	6	-12	-10	8	40	-32	4	6	-24	2	-46	-14	-32	14	4	-8	-2	-36	-4	4	-52	-30	-10	-28	10	6	14
14	52	-8	-14	80	-34	-14	-32	22	20	38	32	-12	-26	-78	38	4	26	-6	-12	10	-22	-4	-8	-32	-8	6	36	-8	12	2	14	10	-58	6	-24	-30	-26	38	18	30	26	-10	6	-126	-20	2	24	28	-12
-56	16	-4	2	18	0	-16	28	-14	-12	12	26	-74	-8	6	-4	-30	-14	16	-2	34	46	-2	-4	-6	138	-44	-6	0	104	-20	44	-2	-56	-12	14	14	28	24	2	-10	-8	-30	26	74	10	4	-18	-24	12
-14	-14	-14	20	-4	20	10	2	-94	-8	-66	-16	36	-16	8	-40	-12	58	-8	26	24	0	18	-2	18	-34	30	-20	-8	2	-32	-2	-52	10	-28	-4	38	-48	-36	46	22	18	2	32	4	8	104	28	6	-38
-10	20	-22	18	-12	28	-8	-24	24	-6	8	26	-4	16	-50	16	-2	12	26	6	-36	10	-26	-18	-34	6	14	16	-14	-38	-44	0	-36	40	54	2	10	-6	-4	-6	-12	8	-4	-20	-8	-88	-2	-8	4	16
58	22	-14	6	-28	-10	-32	-4	32	-4	20	-8	12	16	10	-40	10	22	32	-24	12	-24	-4	60	-68	-12	-8	-8	20	-10	-22	22	-8	-38	16	-18	10	34	38	-78	-12	18	20	36	24	28	4	-44	-2	10
-8	12	4	-18	12	-14	-50	-20	18	4	24	-46	0	18	22	-4	-30	-32	-14	-32	-18	-56	-48	0	-50	-2	4	18	0	-128	-6	36	60	2	22	8	8	28	-12	-22	-2	-4	18	-32	22	-2	16	30	-6	-42
2	4	16	-108	-18	-20	6	-22	-20	22	-10	-6	-24	-4	-44	2	6	-10	-42	-10	-12	2	8	6	-8	2	88	4	30	38	2	32	12	-12	8	8	16	-26	-10	-24	6	-2	-44	-4	4	12	-22	18	-14	-24
-2	-14	0	-10	-12	14	12	4	74	-22	40	-40	-62	-10	-54	-40	-4	-6	-32	12	-28	18	-4	4	-12	0	-10	16	-38	-14	4	-18	4	6	12	28	-6	-2	-46	32	-2	28	0	-2	38	-44	-2	10	32	0
-2	8	-40	52	20	0	2	-34	-14	12	-12	-10	-10	38	30	-12	-2	-42	-20	24	-8	2	-42	70	8	12	10	8	44	-20	0	-2	6	-6	-2	72	-20	16	-40	16	-38	-30	6	8	-10	8	58	-54	-4	24
8	-2	62	-78	18	170	-10	30	-10	-4	4	-12	-4	-42	-16	-2	6	26	-8	-4	-14	-24	-12	-50	50	-128	-4	16	-24	-10	2	-26	-22	-4	-12	-22	18	10	-12	24	52	16	48	88	-20	-12	0	12	28	-54
16	18	14	24	8	-8	16	-26	-10	10	28	-2	-10	-18	-70	4	8	20	-12	-34	12	30	-30	4	22	-10	4	-4	-60	2	-82	38	34	14	0	-2	12	14	-24	-16	10	-12	138	6	14	-8	50	-6	6	24
-36	-2	0	4	60	6	-4	34	4	4	-36	30	8	6	0	10	-14	-10	74	-6	26	26	-12	32	-74	-28	8	-10	90	10	-12	-30	-4	-66	-10	12	-16	-10	-32	0	8	24	14	46	-8	6	6	-16	-4	-16
2	-62	-8	-10	12	-14	-10	8	-2	-22	-2	-8	14	-92	-8	-38	-24	-28	-6	6	30	-10	10	20	0	6	-36	4	6	-6	-54	-78	38	22	26	-14	-38	-56	20	6	-6	-2	22	16	-20	38	8	-24	12	32
14	10	-14	26	-22	114	2	-6	10	6	12	-24	0	-20	-32	-8	-20	10	-12	20	28	-20	14	18	30	-40	56	-10	0	20	18	2	18	10	2	18	-18	-58	-52	-24	2	40	16	4	6	38	12	28	-32	-2
-42	4	-2	-40	16	-2	22	-38	32	6	-8	30	28	2	-38	-58	30	-48	-8	-26	12	-20	10	-30	24	20	60	12	22	6	8	68	-40	-4	34	2	-16	0	8	36	42	0	-6	14	10	-4	-10	-66	-34	6
-32	-26	14	-2	-38	0	14	80	-26	30	-16	2	44	-4	-6	-76	-2	10	-70	18	0	50	-64	48	4	-24	2	-12	4	0	-94	-6	-12	28	-32	14	2	36	-20	18	32	4	-12	12	-12	-6	-12	-36	-6	-80
-18	40	-30	-6	46	-64	-20	-12	-8	102	-4	12	-2	-52	0	-10	38	-2	28	-10	34	8	16	40	-10	12	12	-18	-36	-8	58	6	-14	32	-2	78	14	-2	12	0	20	-36	0	-4	14	28	10	4	2	32
10	16	20	10	12	36	-32	-16	4	-2	78	-22	-4	40	-64	-8	-4	4	10	4	38	-50	-14	-18	0	18	-4	-28	-6	4	-4	-8	-2	18	12	12	-6	12	28	16	-116	2	-36	-2	10	20	-14	-24	50	12
6	-8	-56	-32	8	-18	44	-22	-12	-14	-26	-24	66	-44	-20	-14	-6	-2	-8	-30	16	-6	-12	20	0	72	50	18	12	-50	8	6	-24	-8	-2	-38	48	34	12	4	-40	-12	14	-40	-18	-46	34	2	60	14
64	28	-12	-10	-2	8	0	-14	0	-8	4	10	8	-60	-6	8	106	8	16	-52	-16	-32	-82	10	-20	4	-26	-14	-10	22	26	0	6	44	-4	8	2	10	-8	-16	-28	14	-46	32	8	-42	-8	-82	6	22
-8	20	12	-36	-42	-24	-48	24	6	-18	-14	-6	-8	22	46	28	-44	-10	4	44	-8	-8	2	28	54	0	32	-62	-4	0	14	8	-44	0	-38	42	-6	-20	-24	-40	36	62	-22	52	10	10	-6	-30	-66	-46
-14	4	-2	26	-10	42	-28	-18	-16	18	4	2	-16	-20	-12	-50	58	24	0	38	-32	-14	10	8	-24	-2	4	20	22	18	-6	10	0	4	-12	-20	0	-4	36	10	-24	-16	-30	-2	6	16	18	-2	-16	-8
-8	-18	-18	-22	-20	14	10	20	24	-4	10	-144	-10	10	18	50	2	-10	4	14	-4	-26	18	14	-124	106	8	8	46	12	-2	8	30	10	40	-6	-6	20	24	30	20	-2	18	24	20	14	0	12	-2	-12
20	2	-30	0	-6	-34	2	12	58	0	-18	8	6	30	4	48	12	-10	6	-40	-42	2	-12	52	-18	-2	12	-42	-4	-24	2	8	-26	12	46	4	12	0	14	-2	40	16	62	16	-4	-2	-14	-70	-12	2
14	-6	-8	-26	44	12	-34	20	-8	4	-4	-14	8	-32	-14	-8	22	8	-38	2	14	24	6	-16	0	44	-8	-12	18	-4	-8	-2	-2	-6	-44	-2	-6	10	-42	-34	36	38	-94	-16	-28	-34	-34	-14	-20	28
-40	2	-56	14	10	12	10	-32	-24	-48	-12	-4	6	-20	12	-16	-22	14	-4	72	28	-16	-6	10	-22	16	-10	8	-24	-4	0	0	24	4	-48	66	-74	56	14	8	-40	-48	4	-12	-22	-10	12	16	22	12
-34	30	20	6	54	-64	-82	-10	32	-4	-98	0	-6	18	-4	-36	-22	10	2	-24	-8	50	24	-10	-6	26	50	-12	22	-36	2	0	-24	-32	34	-36	20	16	0	-6	-40	28	-2	10	54	-78	-20	-28	-14	-114
6	8	-2	0	-24	42	18	4	-64	-36	4	-6	-22	-24	22	-104	-14	-2	30	28	30	-8	12	-16	2	-4	20	-26	26	40	-10	16	-10	30	38	-2	-2	-10	20	-40	0	34	-8	6	2	-6	-38	-4	0	-16
-36	42	-24	8	-52	14	0	24	34	-6	28	4	12	42	-60	-24	-2	-18	-94	6	6	2	-6	26	-2	32	4	-36	-12	-6	-8	0	6	-12	6	38	24	-118	-18	2	46	22	-4	0	10	18	-60	24	38	6
-14	-10	14	20	-2	-4	-32	70	22	0	14	24	6	-2	-16	-4	4	-32	14	-46	-14	6	4	-8	-12	4	-2	100	0	-4	2	56	32	-10	38	-4	12	2	-16	-12	32	-52	-24	-12	2	-6	-30	-32	-10	-22
-6	-20	12	6	14	-2	-4	38	-64	20	8	-8	-2	10	-50	-2	-38	-6	56	198	-4	14	10	10	4	12	94	-18	18	0	58	-124	-2	-6	-16	30	50	4	28	-6	-2	-20	-8	-4	-18	8	16	6	10	-8
10	18	-20	28	6	-72	-18	-14	-6	-30	12	-2	10	-24	-14	-18	42	-12	-14	-34	-8	-2	-4	-10	-8	4	-22	-2	8	-22	10	36	-16	8	12	-6	2	2	-14	-50	4	14	0	-4	0	4	-6	10	-18	44
36	-8	-24	6	26	-8	20	52	10	8	-38	2	6	-4	62	-6	-2	28	16	74	-2	16	16	2	20	2	26	44	4	-52	8	-10	10	2	8	-6	2	2	-38	38	-34	-18	20	-18	-22	8	-8	-2	-2	22
2	34	8	8	8	-40	-2	4	84	-56	-48	-16	4	-4	-2	50	6	-2	-10	6	38	6	2	54	0	-20	-22	-10	18	-22	-4	-32	14	-10	-74	6	10	8	-10	-12	0	-14	44	0	22	-16	-18	4	20	-40
-10	20	-42	-2	2	34	52	-14	22	-54	-4	-40	78	6	-66	34	-40	86	-2	28	4	32	-82	28	32	86	46	22	-18	2	18	-14	40	2	6	30	-28	14	-72	-28	-6	18	-34	32	-2	42	-10	-4	-4	8
-6	8	12	0	-20	24	16	16	-8	-4	-30	0	8	2	12	44	8	4	82	-28	94	24	0	28	2	-6	-2	40	-46	8	98	46	-12	20	4	-14	-28	40	6	6	-22	-12	14	-2	-6	18	22	-16	-14	8
-20	-24	-62	-2	4	22	-30	6	-20	18	2	-26	0	8	0	28	-4	-4	-44	36	-12	-24	24	22	2	-8	2	-4	-36	-6	0	6	20	2	38	0	4	-20	-12	22	-60	32	8	22	8	0	-52	6	34	-108
6	34	-30	-38	-38	-26	-26	-16	-4	-38	30	28	24	-2	8	-34	10	12	-16	-4	-20	-10	-16	0	-28	-26	0	4	-30	2	12	-28	-4	-40	12	-6	-2	4	-14	56	18	40	0	-4	-12	-4	46	6	-30	14
40	18	0	24	-8	-10	0	30	-66	2	16	60	2	-36	-6	-6	-24	-6	-10	4	-12	14	12	18	-10	-20	-10	0	8	-14	38	-14	18	24	0	-30	6	-46	-18	0	72	6	-10	34	-8	4	-8	-12	-2	-4
-36	-58	-20	0	10	14	12	34	-28	-36	20	24	-20	10	14	92	6	-18	18	-6	-30	16	12	0	14	-50	16	0	-52	-6	-4	28	-22	-16	-2	32	20	-10	48	2	-48	-26	-2	-24	-34	16	-24	-6	0	10
-2	8	-8	-2	-44	-4	14	20	20	-14	-10	34	24	-12	0	-10	4	-64	-6	18	8	-2	54	54	-4	14	-2	-8	44	-16	-4	-8	4	-68	40	-14	14	4	2	-2	-12	-22	-18	-24	-24	-4	-30	-8	-34	-6
4	86	-14	40	-100	-4	28	14	12	-30	-6	-42	30	-10	8	4	26	42	2	-4	-2	10	-14	14	142	4	34	-16	10	6	-14	-34	6	16	-14	-46	14	4	18	44	-4	12	-28	-64	-2	-16	-18	-4	-24	34
24	4	-4	0	0	2	-34	-6	4	-40	58	-30	24	14	4	8	50	58	34	-52	72	-12	-20	42	6	-10	4	-6	78	6	-18	-4	28	10	18	12	16	-10	-56	-8	-10	2	-4	-16	88	-14	0	0	-20	-48
-16	-50	12	12	20	0	6	10	-6	-16	28	-68	-2	-14	-2	58	6	12	-26	-6	54	28	-14	6	-42	32	4	42	4	6	-4	6	34	-6	4	6	-14	-8	2	-38	32	-62	36	34	-4	10	0	-88	16	2
-2	-4	0	8	8	-10	-14	-4	0	4	-20	-8	-10	12	-44	18	-22	-48	-4	12	-2	-106	36	-46	-2	-6	-2	-14	32	0	-10	4	-4	-24	-30	16	-64	10	-10	-12	-10	-10	0	34	-6	4	-2	-4	2	32
-6	32	-14	-40	-30	-28	32	10	82	-32	-50	18	-4	6	-2	-2	2	10	-2	8	-20	40	16	36	-2	-30	-8	8	-48	-52	-4	-4	10	-8	4	16	48	-20	8	12	12	-18	28	100	6	-2	20	-36	12	-28
-24	-10	36	4	-10	30	-30	10	-18	-8	-26	56	8	-26	-8	-8	-12	-4	-60	10	2	0	-34	-6	-36	-8	28	10	24	-38	-22	6	-32	0	-34	34	0	2	-6	2	-2	30	-4	36	-20	-4	20	-12	-6	-4
8	72	26	-18	-8	8	10	-40	-22	-16	-2	-2	-2	4	-6	66	-4	-16	18	2	-20	10	-4	-10	26	24	12	14	-32	0	0	14	-22	4	0	-6	4	-4	0	-30	0	-2	44	0	40	-22	-18	8	-90	-48
-6	28	12	-8	4	22	-16	38	-48	118	-6	-6	8	-20	-70	38	34	-6	26	-2	8	18	8	-4	-8	-10	28	-34	4	14	12	16	-22	-44	0	-8	-58	-44	-50	-12	-24	32	-4	0	-36	2	-8	46	-6	-6
4	-26	-2	-50	0	8	6	-16	6	-32	-20	10	10	-22	52	-10	-24	8	-2	-14	20	-2	-6	-50	-10	22	0	4	-50	2	2	-28	36	12	-2	-38	10	6	-14	-8	-62	6	-8	-18	36	-18	46	-28	-36	0
-50	4	14	68	-120	34	0	20	20	-2	40	-2	4	28	2	4	-2	-14	-54	-2	-38	-2	-22	-54	8	-2	-2	-24	-32	-20	-4	0	32	-24	2	-28	6	2	2	70	0	0	0	40	-20	-4	12	8	2	20
72	24	44	-22	38	12	-4	-40	-20	16	-64	-24	32	-16	14	44	10	-26	-40	-30	20	40	12	-18	6	6	-8	10	10	18	-2	-96	-16	84	8	2	52	-2	-4	-12	18	10	32	-12	-38	-36	68	8	-24	74
50	-12	-88	14	-6	40	4	30	-16	26	-2	0	32	2	42	8	-4	-24	-10	-24	2	-56	-90	14	4	2	-58	0	-10	-32	-48	-12	10	68	-4	16	-6	-58	-8	-22	-12	-12	14	-4	-30	54	-24	26	6	2
6	-2	-6	-6	4	-20	-26	14	58	38	-2	-10	-14	-12	18	-24	-26	0	-2	-24	18	12	26	84	-18	60	-132	30	42	26	0	-24	-6	-190	62	24	-24	-36	-50	-6	-10	4	-40	4	14	-8	-62	12	6	8
14	-12	0	-64	-34	14	-14	68	-52	4	-8	-10	-18	-36	-28	34	-44	-84	28	-32	4	-60	-16	0	0	20	34	-4	-18	-58	-28	8	-22	24	12	-38	38	8	-44	28	38	-6	12	-4	2	-24	-10	-32	-6	-8
-10	2	-24	-46	-6	-8	4	-8	-6	10	-4	-12	2	18	-22	20	40	12	28	2	18	-12	-4	8	30	-22	-54	-28	52	36	6	6	-14	46	-48	-8	24	-32	-14	-2	12	0	8	58	-14	40	-22	8	-80	4
-22	12	-26	36	-16	-28	70	4	14	-4	6	10	50	-20	-14	-40	-6	-30	6	-20	-96	2	-8	-30	-4	-30	78	-56	-20	4	40	82	20	-18	2	-26	-40	0	46	8	0	-14	36	0	-12	0	-6	18	8	-24
-18	6	14	4	-48	-8	-24	2	-4	8	-62	-32	8	16	-26	40	20	24	-16	14	-4	8	0	-8	14	10	0	62	-16	32	50	18	22	-6	2	6	-2	-8	-24	26	0	-2	-34	-6	-6	-4	48	0	4	16
4	-6	16	16	12	-14	16	-30	-50	-32	-4	30	-8	-2	38	-2	-28	40	2	-14	-12	-144	4	16	-16	-24	8	10	-10	0	6	-18	14	30	-16	6	-22	42	-54	20	24	20	18	-12	10	-2	-16	10	-40	2
16	-14	-34	24	-36	4	-2	2	-6	-12	18	-58	10	8	-26	-2	-6	6	0	-10	0	76	-2	-2	20	2	28	70	-4	-58	-2	-14	8	0	8	6	0	4	-44	6	-12	34	16	-10	-40	34	-58	54	-2	20
2	32	16	12	0	-20	34	12	32	10	-12	0	-12	-32	-24	18	-24	-6	42	20	18	-12	-12	-104	8	-6	-8	-16	-10	-4	26	-14	10	-24	-32	2	18	-4	26	0	-2	46	18	-8	-10	6	8	-16	-40	20
0	-12	0	-18	30	46	-2	52	-4	46	-6	10	6	-6	34	8	86	60	18	22	-6	-10	-50	24	0	18	-4	8	32	-30	10	-42	58	-4	4	-6	12	46	78	0	-18	-56	-8	-12	28	-22	8	-8	50	-2
0	-16	8	-6	44	10	-56	14	2	58	-10	-2	-40	8	-10	-8	-18	-6	6	28	52	-4	-18	-24	14	-6	-20	8	-14	-66	8	28	0	22	2	8	-32	46	10	-16	-6	-20	-6	-26	32	50	-14	-48	12	-16
-36	-28	-2	-2	-22	-20	22	38	-12	-10	-10	-10	-8	-104	4	-48	0	8	-24	12	20	0	12	-22	-2	10	8	20	48	-6	-14	-14	14	-2	34	18	-10	-96	-14	-14	-6	-18	-66	14	-34	-2	34	-64	6	-22
-12	26	16	-6	-26	16	-24	-26	6	22	-36	10	28	32	-18	-16	0	-4	-16	6	12	4	-14	4	32	-24	-2	-2	2	8	30	-4	30	0	-14	-50	-58	14	-28	-24	-28	-24	32	10	4	-82	14	-40	10	-40
6	18	8	44	2	20	-14	-14	-2	10	-40	-2	-22	2	-34	-140	-18	138	-26	-6	-18	26	-114	-72	-28	8	-2	-50	4	10	-104	-14	30	-12	36	-14	-6	-20	10	14	12	-18	-28	-24	-6	18	24	8	-12	2
6	-8	0	-2	-6	-74	40	-30	-34	4	-6	-4	36	32	4	10	22	10	38	52	42	2	6	-32	-66	18	14	4	26	8	-66	70	-64	-62	-10	-66	-6	26	8	16	-20	6	-50	-24	-14	-64	-34	-92	-14	-40
14	30	8	14	2	40	-8	34	10	32	40	-10	-8	-30	-4	-24	-8	8	2	-8	26	12	32	-6	22	46	-70	4	-18	-16	-10	-50	-38	134	-72	-4	4	2	-56	-16	18	22	-8	4	-6	18	16	2	30	10
-14	16	4	-28	-12	10	-40	-6	-12	10	12	18	10	58	14	8	36	-2	-110	32	-12	42	-28	-18	-16	32	182	-44	42	-2	2	-6	14	-26	-58	-24	38	24	-52	-10	10	12	-32	12	0	-2	0	6	-54	22
26	-34	-38	-10	14	-16	24	-10	4	-2	-18	-6	14	18	26	-2	-36	8	-14	14	10	-4	4	0	-10	8	-12	-4	16	30	58	2	-20	4	-16	86	0	-20	10	32	-12	0	-2	8	6	-14	30	46	8	-10
-16	-24	-2	16	18	8	-12	48	-2	-10	44	-42	-24	32	24	-10	2	-2	6	-42	-2	6	26	-28	12	40	-26	-12	-4	-48	-54	76	-62	2	18	-4	18	24	-10	-10	0	8	28	-22	-4	16	-40	-4	16	-4
-36	-70	14	20	-4	72	28	24	-10	-2	2	4	-34	28	-6	6	16	-6	24	-24	50	-62	-8	22	20	-42	-34	-18	12	20	-2	-6	16	-12	22	32	8	-30	52	68	-2	2	-2	22	14	4	14	16	30	-6
-18	6	-44	-12	-10	8	2	4	-12	6	-16	-10	-24	-8	14	-6	-2	18	16	24	-12	-10	0	70	90	10	10	44	-16	-10	10	-40	-10	96	38	-20	6	24	-4	22	-62	12	20	-32	-2	-2	-46	-4	-8	-4
-32	-34	-32	6	2	0	-2	0	2	-2	-22	18	-12	-16	-26	-6	-32	32	-56	44	-28	20	-30	18	-22	-70	-28	-58	2	22	24	-14	-26	-10	38	38	0	12	-26	-30	4	32	-2	46	-14	0	24	32	-18	6
4	-28	10	-8	4	-8	-12	16	138	-54	22	28	-24	-10	52	-8	4	24	-2	-46	6	-10	0	8	-18	-12	-32	28	32	-6	30	-34	6	-82	-24	0	-66	-12	-12	2	-18	16	-2	-66	6	-8	28	90	-8	-10
-4	26	-2	32	-2	2	16	-58	16	-108	-22	-22	-2	-10	10	16	14	8	4	6	0	6	10	18	-12	-4	6	-10	-44	-58	-8	26	2	-46	-16	-34	6	2	0	-10	-10	-82	-8	-10	22	86	-28	-26	12	2
26	-38	-2	6	-8	-22	-14	4	-14	2	-2	-24	14	28	-10	-6	-10	-60	8	20	-2	32	-6	0	20	8	-24	-32	-62	-120	22	2	24	16	16	12	-6	-6	10	2	-14	-22	-6	0	-96	-24	-26	-38	4	-42
-40	-26	32	46	42	-34	-34	54	30	-12	14	-18	-8	8	-64	14	-2	-24	2	-32	-12	-8	-16	14	-44	14	20	22	-12	0	10	-4	8	-4	32	-10	-4	8	30	40	34	30	20	-16	-30	0	30	-6	-16	18
-12	-22	-16	0	-42	10	14	-22	8	-22	-20	4	-4	-4	2	6	24	12	-38	4	6	26	0	88	8	12	20	14	46	12	46	-2	-4	26	-8	30	-36	-80	-42	-28	8	2	-8	22	2	2	6	16	0	-6
-4	-2	24	-20	-2	32	76	4	-16	-2	24	-24	16	-10	8	-2	8	0	-24	66	6	-16	-38	0	10	-6	10	-6	30	-8	4	10	50	8	6	-32	12	12	18	-54	-36	-2	-8	-20	-2	78	-20	4	24	-26
50	10	-16	-2	-22	-46	-4	-30	2	20	-46	-14	-30	-50	-2	40	110	-34	36	-2	12	8	-62	56	22	0	6	-4	-28	2	6	12	6	134	20	48	14	14	-10	-2	68	0	2	-50	-40	24	-36	-58	2	-18
-38	-4	-6	-34	2	-32	20	-6	-26	8	22	-20	12	6	48	18	-2	-8	42	-8	8	-18	-12	22	-8	48	-20	-6	2	-12	0	-20	0	58	-42	-34	0	-44	40	-58	48	-14	2	-22	6	-28	42	-2	4	-12
26	-16	60	-24	14	4	4	-26	2	-12	-10	-38	-22	-6	-2	4	-34	-16	-6	-2	46	26	-20	-6	-12	-18	-14	60	2	14	-30	-18	4	16	-40	-22	-40	-64	-18	16	10	-2	28	148	42	34	-6	30	26	-18
8	0	16	32	-58	-14	28	-20	14	-122	46	-50	26	-4	16	10	2	-24	22	20	-22	2	10	-46	-14	8	6	14	10	6	4	-60	24	22	40	-14	6	0	36	4	-24	-54	4	16	-58	42	10	6	0	-12
0	-98	-28	24	4	-12	32	-30	28	-14	6	0	-10	4	2	30	-26	-22	-52	42	24	-4	-2	20	16	-40	10	-4	-20	14	50	18	-6	30	-18	6	-2	20	-24	14	-14	-32	6	-26	-4	-18	-6	-46	42	-10
0	10	-2	68	-22	-4	-24	-60	10	0	8	22	34	-6	-48	-2	6	-4	-16	-6	10	4	24	44	4	-10	-12	34	24	-8	-98	-12	36	8	-66	28	28	-64	2	4	10	22	-18	0	8	-8	18	12	-52	86
20	-16	42	12	-30	-12	4	-72	2	-14	-8	-8	-68	24	-6	4	24	14	-8	-18	16	0	-20	-58	6	-82	-4	8	-38	50	4	-20	38	20	86	-14	-44	38	-64	26	-18	10	8	-62	-4	26	-2	0	26	-4
16	-4	40	-14	-36	6	-18	-76	-32	18	8	-6	-2	0	0	-36	-34	-4	-24	-22	-60	-6	2	0	36	10	16	26	-6	40	-24	22	32	-2	-60	-58	22	74	34	10	2	36	2	8	-32	72	-10	-12	42	20
-116	-6	-14	-44	30	14	-36	-30	-20	8	-10	-76	-44	4	82	-2	-56	-16	-8	44	-8	-22	16	4	4	14	-22	2	64	-22	-6	26	0	-2	12	142	-34	0	-2	2	6	-56	-38	14	-20	-10	26	-12	40	40
-2	12	46	12	-10	18	6	-44	24	-2	6	20	-2	24	-8	16	0	-46	16	-6	36	14	-10	2	50	-24	-82	-10	6	14	-2	34	8	30	24	14	32	10	-50	-60	0	8	4	34	34	-26	78	-30	-26	-34
-36	-6	6	-30	-10	-50	6	-16	-26	24	-14	6	48	6	-6	-6	-4	-34	68	-8	42	4	-4	28	82	-2	-16	-8	22	28	28	10	14	-2	8	-2	-10	0	8	16	4	-24	-10	-2	-4	0	-8	0	-18	-2
-54	16	-28	0	0	-8	14	-14	22	18	22	14	-14	-14	20	-30	0	2	-4	14	6	0	0	36	-20	18	16	-14	22	-2	-8	-8	-4	-2	-12	8	-4	-6	0	22	-26	14	10	-6	-16	-16	-24	-4	-6	-18
-2	2	16	4	2	2	32	30	72	4	26	-20	-32	6	50	0	-16	-22	-28	12	10	26	-6	42	8	14	10	-6	-38	30	-18	14	-28	6	-24	-4	-8	-6	106	-6	-18	-14	36	16	-12	10	-16	-16	-20	18
-2	10	-10	8	-8	-10	-2	6	28	-8	24	-6	46	-10	-6	34	-12	-8	-18	-18	38	20	0	2	-22	-22	38	-30	-4	-48	4	6	4	8	-20	-4	-2	8	4	0	16	-2	-8	-16	2	8	22	56	-28	-32
-44	-4	28	-14	6	56	-20	-40	18	38	20	4	-18	-36	-50	-22	-6	2	6	2	-6	16	-54	42	34	-38	24	-2	-16	22	4	-4	34	-26	20	10	-46	16	-2	14	-8	30	-20	-10	-40	-16	46	2	6	10
44	0	-6	12	-16	-10	20	14	-12	14	-52	-14	-54	-32	60	-24	-4	-10	18	-58	72	16	-26	-48	0	56	-16	32	-12	8	64	22	8	-12	68	-44	36	32	12	22	44	-18	26	16	-10	8	10	16	-12	18
-4	-44	-14	144	6	-6	-32	-42	2	-10	26	8	-34	44	2	-14	28	-18	48	-8	-8	-30	-2	30	-56	-28	-68	54	6	4	4	-2	-2	-8	46	18	18	-2	-24	-24	28	-6	40	6	2	-2	-24	68	56	16
-6	20	0	2	-16	4	10	14	-28	-62	-2	68	16	6	-8	-20	6	38	2	12	16	54	-8	-6	4	-22	52	46	-54	-16	-4	50	2	6	28	8	2	26	-4	0	-6	-2	22	34	12	-8	-4	10	-30	-32
44	-4	6	2	44	-12	16	36	-16	4	-28	-38	-6	10	-18	-28	-20	-10	2	18	0	36	10	-44	38	-34	-36	0	-2	24	-48	-12	-14	-2	-46	-32	-26	-24	6	60	54	16	-2	-14	-22	-2	0	-36	-32	40
-10	28	12	-20	20	-6	4	10	32	8	-34	-4	32	-38	12	12	-44	18	4	26	44	20	-12	-2	-30	6	-16	10	14	-10	18	12	18	-28	22	-40	28	86	-6	8	0	34	-10	-42	-40	8	-8	-56	-4	10
6	50	-20	-48	-32	10	-12	16	-6	-40	10	48	-34	-54	10	-26	-2	-6	2	-44	16	-28	-28	50	8	0	0	22	-10	62	12	-34	26	-6	-30	4	2	2	40	4	8	-42	-38	-24	-6	-16	34	-108	6	24
20	-28	2	12	-76	4	12	0	6	-20	18	56	42	-12	70	-22	24	0	-22	-18	-4	-2	-2	2	26	8	10	4	8	24	0	10	0	40	26	10	-52	-24	-40	0	14	8	-18	-10	-4	-42	-14	10	-4	4
-14	58	6	-66	-20	2	14	2	14	8	30	14	36	-22	8	12	46	6	-74	14	16	84	2	-14	-16	2	-6	-8	-26	2	-44	0	-26	10	46	34	48	-18	-46	10	38	0	26	18	28	-2	-2	-26	-4	12
-8	26	-26	-16	2	38	-50	0	4	-14	22	0	-68	-6	-4	-54	32	18	2	46	38	56	4	-32	-14	-22	44	20	-2	-12	-22	-44	24	8	-10	14	-8	-22	16	-78	-50	28	12	14	6	4	78	46	-20	-4
-56	8	4	10	-16	-24	14	-4	14	-10	-18	-26	48	34	14	40	10	14	6	20	-8	26	2	-2	2	44	-36	-8	-22	80	20	-22	8	-10	-2	-16	2	88	-52	-2	-2	-36	-24	28	-76	-6	22	4	-24	14
-32	-2	-16	-4	28	-6	10	-54	-42	-28	-2	-38	-48	-24	26	94	-10	-2	52	2	-44	8	-34	10	0	-6	-4	-8	-6	0	-68	-6	-4	-38	-16	-34	42	22	10	-38	-4	-74	-14	16	10	36	-6	28	6	-4
6	6	6	0	-12	18	34	-14	-28	-6	-18	-52	32	-70	34	-8	10	-14	10	-8	-16	2	-4	-70	4	6	10	10	6	14	-10	-2	-2	-4	-40	44	-14	22	0	0	22	22	28	6	8	-48	-4	-6	36	22
-20	6	-12	-10	12	-76	-2	-2	-40	2	26	4	56	-34	-4	46	0	-6	0	30	16	-20	-16	-92	-26	-2	2	14	6	-48	0	-6	12	36	-56	-54	-18	-22	-14	20	-4	14	-56	-56	-38	-2	12	4	20	-40
-10	58	20	-22	-22	-36	-38	52	-40	0	-18	-32	26	-16	0	14	-2	-48	-22	22	6	26	2	-10	20	-28	-24	-4	-68	-6	4	-72	-12	28	14	24	-6	-20	-14	40	22	-10	-6	6	20	-10	-38	-36	8	34
-14	-44	50	12	12	-20	-32	-6	0	-14	10	-24	-6	-26	-48	-22	-16	-12	2	-24	40	26	20	0	24	54	8	-6	24	6	-16	6	-10	-52	16	-22	16	-46	-34	12	16	20	18	-4	18	-20	4	2	-16	-14
22	-26	-6	-20	-36	10	38	24	46	-2	10	0	-2	-14	-22	0	8	56	50	-4	24	10	36	-56	16	-20	66	14	0	12	-4	-10	4	52	-8	-2	-6	-14	12	-50	-8	4	-22	-10	36	-2	-32	-10	-16	-36
26	-6	-10	-80	38	74	16	6	6	-44	24	-18	24	34	4	8	-16	4	32	16	30	20	4	50	-4	-52	12	-32	-18	4	4	0	-4	4	4	-32	-2	12	0	2	-50	4	0	-24	12	-18	-32	-4	-8	6
-2	-4	48	-8	-30	-26	-108	4	18	-16	108	-16	-10	-10	-30	8	-2	-8	12	14	-14	-90	32	26	12	-36	-8	2	2	-10	-46	36	40	-8	2	-14	0	-30	-18	-28	2	6	18	-86	-26	12	-4	-14	12	-6
-2	52	0	4	-4	18	-48	54	2	-22	-30	38	2	-8	-4	32	34	0	6	-10	8	-6	0	-44	-30	-6	28	-4	-2	-54	6	18	-40	-32	52	2	14	14	16	50	70	36	-42	-8	-4	-2	0	-22	-18	80
46	-8	-16	30	32	0	-58	6	8	-62	44	-74	30	-8	-26	10	-40	56	30	46	46	10	12	2	22	14	4	-30	-6	-28	-14	-4	26	-40	-24	8	-20	26	46	0	-38	-4	26	-74	2	-6	-22	6	18	-2
-44	12	-4	-2	8	2	2	42	-6	-14	14	10	-20	-36	-22	26	8	-32	10	-2	-4	-4	4	36	32	20	32	-20	-14	-36	22	-30	2	10	44	16	-58	16	-36	-38	-2	-4	36	10	56	22	-36	-38	4	-2
-18	-16	20	62	26	12	-24	38	-14	-18	-30	2	-10	12	104	-4	-36	30	0	20	40	-20	-8	-24	14	-2	0	14	6	4	-20	-14	-6	-2	-58	0	14	18	4	-4	-2	-14	14	20	-44	-34	-8	8	62	-16
-2	18	-10	-86	-50	-4	8	22	20	20	38	-22	-2	-28	-2	120	-58	-20	2	-14	-54	10	50	52	-32	-50	-20	0	-14	-82	-14	6	-54	20	4	10	6	46	92	-6	12	-18	0	-20	8	-16	-2	6	12	-14
-26	28	-44	-10	-12	-24	-46	-42	20	10	4	-8	14	4	-14	-18	-4	0	-22	40	-20	-20	0	6	4	-16	-24	0	-20	34	20	-16	6	14	4	4	34	-12	28	-30	-28	12	12	-24	14	0	54	-20	-2	44
8	-10	0	14	-20	-22	6	4	-12	-12	14	22	2	10	-30	6	18	-24	0	6	8	-22	-4	-32	26	30	24	44	-4	4	-38	8	24	12	-2	8	-18	68	12	-68	-22	2	26	0	-20	-8	30	20	34	10
-16	24	-52	6	32	16	74	-8	6	-4	0	28	-14	-2	-4	-2	54	0	-134	12	-18	-16	20	54	14	14	8	22	-16	-20	24	-4	-20	-68	-58	-4	8	96	18	8	-38	6	14	-6	2	48	16	4	-68	-10
-44	-42	-10	0	0	4	20	-58	30	-4	12	22	-48	12	10	6	4	40	2	18	-30	30	20	28	18	-6	12	0	-28	-8	52	16	14	54	-18	24	16	26	-26	-14	16	38	8	-22	-2	-70	-10	58	6	34
0	-2	-12	-30	-14	-6	-2	4	16	-20	-54	22	0	-96	10	2	4	-24	6	-14	-24	2	-16	4	24	10	4	8	-30	14	0	4	26	26	26	-6	28	30	-4	-16	-20	26	-4	4	10	30	8	-18	6	2
40	40	6	124	22	12	-4	24	4	18	-74	-8	-12	-12	46	38	-14	28	-44	-4	20	-10	2	-44	-20	-34	-4	32	32	26	8	80	-76	32	28	-4	10	0	70	20	56	-14	-32	-12	-20	-30	-28	-40	-30	2
-8	-16	4	-18	-28	-34	8	-2	-4	-8	8	-4	-26	18	-20	12	22	4	12	76	-10	-32	12	4	-14	26	-14	-22	52	-26	34	-26	0	-6	-46	-10	52	54	10	70	32	-16	-14	18	-34	56	0	-28	8	-8
-42	2	6	10	-66	-2	48	-48	-8	168	4	106	28	-2	-6	-4	16	-6	-6	54	22	-40	-12	-14	-26	-10	-44	-4	-10	56	-26	-20	22	-2	-4	56	24	4	12	-6	-2	14	-6	8	-74	-12	-8	-2	-16	54
-12	8	40	2	-18	-44	-8	-4	10	-18	4	24	-2	-12	26	36	-56	2	12	-50	12	-6	12	-36	-24	16	24	-8	-6	8	-4	-2	-6	2	8	12	-30	16	16	-10	-100	-2	-40	24	34	-8	-2	26	-2	26
36	14	32	12	8	24	-62	12	-4	-6	-10	10	-42	-8	8	0	-4	26	-4	-46	58	-26	4	-90	4	-60	-22	-2	-6	-30	-8	20	52	46	8	0	-16	-88	-20	14	24	36	-4	-4	-8	4	-38	-8	-20	4
-70	-4	22	18	22	-4	32	-4	-26	10	16	-56	-2	-8	-18	2	-10	20	-4	12	-10	-26	0	-6	-28	76	8	8	-22	0	-44	32	0	-18	-12	6	12	-10	26	-22	-6	-30	12	-28	-30	22	12	-8	36	-6
6	-2	2	14	28	0	84	-36	22	6	-10	28	2	24	-20	2	34	28	14	-10	-2	52	-54	56	-8	20	26	0	-78	-6	-26	12	26	62	-36	-40	-22	18	0	6	-28	10	14	-2	20	0	-10	-46	20	32
2	24	6	6	-6	4	0	-4	40	16	-18	16	6	6	2	32	54	0	-114	-2	82	68	-6	2	82	30	-8	30	-18	6	14	-12	62	-2	4	72	-44	44	4	16	8	-44	8	-50	-30	62	54	16	-4	2
-24	12	-34	-32	0	32	-14	-60	4	-14	20	-32	-2	8	-12	10	4	26	-26	4	-2	34	14	-66	-16	-14	2	4	-22	18	-6	-4	-56	122	-14	-10	-4	6	-54	12	-6	-72	-2	-4	4	-12	2	-26	-8	2
-26	-38	0	-60	-24	-32	-34	-90	0	8	-24	18	2	0	-30	-8	2	-16	-34	34	-6	4	16	20	-6	18	4	-2	8	12	22	12	6	-12	-22	18	8	14	36	6	-60	-8	4	48	-6	4	24	-10	-2	16
46	-8	12	46	18	118	6	-10	8	-18	-20	14	-32	30	4	18	-22	8	-36	0	-22	-8	32	-8	-26	0	6	-4	28	12	-4	50	0	-6	-6	-26	28	10	-10	18	6	2	-20	12	64	-6	-38	-68	32	-16
22	4	4	-26	-14	6	18	-52	34	-26	36	-36	-16	38	-6	-40	28	16	-4	-48	74	12	-52	28	-2	2	12	46	36	0	-12	2	6	22	12	22	30	-2	2	2	16	-22	-48	14	26	-6	10	6	0	-38
-42	-20	88	-6	18	38	-20	28	-44	28	16	-8	-108	14	32	2	-20	0	-8	-48	28	10	-12	16	10	-90	38	8	-2	-58	-24	-6	34	-4	-4	-4	-34	-6	14	28	70	18	22	-22	4	4	18	20	-32	-42
12	-28	12	2	12	40	-14	-24	-30	4	78	24	34	26	26	-6	-34	-2	16	-38	18	-4	4	-42	20	2	52	-10	-42	-58	-20	-4	-16	30	-2	-26	-18	50	-18	8	-8	46	28	-6	-22	26	-16	24	6	-12
4	52	-88	4	4	-92	4	-110	24	2	-10	-30	4	22	22	-28	12	-10	18	10	8	18	-22	-46	-8	-2	-22	-46	4	-10	2	-16	64	-20	10	-2	6	-12	4	-6	-10	28	10	-6	10	32	-4	-6	4	-10
-10	-22	-14	52	-34	60	-12	30	-62	50	2	18	-2	-24	8	14	46	20	16	6	-2	10	8	2	8	-4	38	-6	28	68	42	4	6	12	-8	24	24	12	-28	-52	6	26	72	-2	10	-70	4	2	-66	16
30	8	38	38	28	-20	34	-20	4	6	-18	2	-36	0	0	34	96	-14	-18	-22	4	-8	12	18	2	-2	-14	-4	28	2	4	20	14	-20	22	8	-8	-8	48	0	2	-130	4	44	-48	2	-6	-12	6	-12
-46	-12	-20	32	-2	42	26	-12	-8	2	-12	2	26	12	64	-2	4	-12	-40	-10	56	-4	6	-10	60	6	4	-24	6	-66	-10	14	2	-42	-2	16	2	6	-30	-14	14	4	-8	-16	54	6	-56	-32	-2	12
30	-2	-8	-6	-136	48	58	-44	-2	8	-14	2	-60	-4	20	24	24	-68	-6	22	-14	34	-48	34	-28	14	-4	-16	-18	-6	-8	40	-18	-30	58	-8	6	-6	-16	14	-20	48	-64	8	-26	-2	20	12	30	78
26	10	-62	12	6	-78	2	0	8	82	56	-6	-20	6	-34	34	-20	2	4	-30	0	64	8	18	0	-24	-20	-10	-30	0	56	-4	-8	-12	-32	8	6	-12	-36	12	-14	26	-2	-12	4	-20	18	2	12	-2
-52	-10	4	2	-18	-18	12	-12	-6	-4	-4	-12	16	12	-4	14	42	28	0	-56	24	-22	-4	-2	-8	20	-22	22	4	92	-2	-6	-8	8	4	4	-6	6	-70	-54	8	-8	-26	-12	74	-2	18	-6	36	24
-10	-26	16	146	24	14	0	12	-24	4	-38	16	-18	28	-10	14	2	74	0	-6	-32	26	-90	4	-16	-10	24	-22	-6	80	-26	-16	4	-22	-24	-36	-44	12	30	20	-32	-4	8	0	-28	12	10	-4	30	8
-28	16	2	-42	8	-4	2	26	-8	0	12	14	6	-34	18	-56	22	12	4	4	-24	6	-12	-10	16	14	-4	-16	-10	-24	-30	-10	22	12	24	34	34	2	16	6	-68	-28	30	-2	66	4	4	24	-22	4
2	-112	18	12	32	-12	-48	-2	36	46	4	50	66	36	-6	-46	8	28	22	10	0	8	-12	-14	8	-6	-4	0	62	22	-18	-2	-6	8	18	20	14	2	10	-42	-8	-10	20	48	32	56	-20	2	34	32
8	32	-6	-4	10	-12	12	-20	-10	18	-4	6	-24	-4	32	-26	-4	58	14	12	-32	8	2	20	48	36	-12	28	10	18	-8	4	8	8	-16	-40	28	26	-40	6	6	48	-18	-6	-2	58	-10	2	14	-44
-4	30	-16	-6	-14	54	12	52	24	-26	20	-40	-12	-4	12	0	16	-32	32	-2	-22	36	-18	10	32	22	16	-14	-2	4	-14	6	44	0	12	-24	24	-16	12	10	0	-10	8	-10	6	-2	14	4	-14	-4
-190	46	24	10	10	-2	-28	-60	32	-2	12	34	0	-2	-20	-34	-52	-20	76	-32	20	4	48	-26	26	-16	-26	-10	-18	30	-12	-8	2	0	-6	-4	50	14	0	-24	-6	4	24	36	2	-32	-20	0	-6	16
-4	12	-18	18	-8	16	-26	-6	-60	0	0	4	-18	2	-22	2	16	22	-12	2	-16	30	-12	4	2	-2	14	-54	40	0	16	4	24	-26	0	-8	36	-38	74	10	-50	-34	-58	-62	0	-2	-36	14	26	0
40	12	6	34	-48	6	6	2	-30	-2	-2	20	26	100	58	-12	84	-14	72	20	12	2	-114	-2	30	36	-46	4	10	28	40	-8	-18	60	-26	16	0	-2	-6	22	-4	-10	0	-2	-6	6	12	-12	4	-22
4	2	6	8	-2	8	54	30	28	18	-6	60	-22	46	26	-34	12	18	12	-10	-34	64	-32	28	114	2	14	0	42	0	-6	-50	12	38	-8	-18	4	-22	16	4	42	-36	-10	-4	-60	20	-2	6	-18	-42
-14	10	22	6	0	32	30	-4	-40	-24	-36	-26	-10	0	-16	-96	-30	30	-26	6	20	20	26	-12	-94	-42	-8	2	-14	-24	-24	-4	4	-6	-2	-10	-8	2	-6	2	6	54	-8	2	-56	-12	14	56	24	2
6	-18	24	-16	10	94	-20	-12	16	-18	-14	66	-34	32	-30	168	6	16	74	-14	-48	6	-4	-14	-4	-16	4	-28	-16	34	36	16	48	-14	-2	-40	-8	22	8	-12	46	8	0	4	-2	2	-2	36	-16	24
-4	-8	2	-2	46	-66	18	6	-14	2	-12	14	-2	-102	-46	6	30	6	12	-24	-4	28	-2	-22	18	-18	24	-12	-10	2	-10	4	4	-18	-2	-46	10	-10	28	44	-34	-80	2	10	0	2	-2	0	-2	0
8	-2	20	-38	-2	10	6	-6	24	34	-6	-98	-66	42	6	-32	-20	20	-48	-8	22	-44	38	16	2	0	22	20	-12	16	-20	46	12	-4	6	-10	42	42	-18	6	-16	30	56	-4	-2	-2	-48	-24	-32	-36
-28	-54	10	18	26	22	-32	-84	14	-2	8	-32	-26	8	10	10	-76	28	12	-8	10	30	10	18	2	8	-44	0	-10	42	-8	-8	32	-30	20	114	-4	-28	20	-46	68	-8	-8	64	4	30	30	8	40	-24
2	16	-26	2	6	24	24	-4	92	6	-18	20	-38	6	-4	46	-2	6	12	-66	2	28	-22	20	8	-2	90	0	-60	18	-20	-6	-20	-12	-80	-36	8	4	28	6	-4	-22	16	0	-4	-16	2	70	28	62
-18	34	0	-10	-14	28	-42	20	30	14	40	-14	50	0	-28	0	-28	10	-100	8	8	44	24	-2	-38	-28	-14	-4	18	72	4	12	-54	12	40	-48	16	-16	-14	-2	14	-34	-26	0	24	-6	6	12	-36	30
10	-10	34	-6	-76	-14	-50	-4	-40	18	60	-2	-8	-34	-4	10	36	-14	2	-62	20	-12	-14	68	8	6	-22	0	-34	2	6	-18	14	-42	-12	-24	18	-24	10	18	24	-38	8	26	10	-8	114	0	14	-28
8	-8	6	62	98	14	8	-26	-14	6	-50	-4	4	10	20	-14	8	54	28	-6	60	-26	-8	-92	-16	-8	64	44	44	26	-8	-52	-48	-72	46	-32	-98	-16	-44	-40	-10	52	6	-34	-40	10	8	-14	8	8
26	24	36	-4	-14	32	62	6	2	28	28	-40	22	32	62	-2	38	-8	14	-8	6	-10	32	40	54	-34	44	-8	-8	14	-16	38	-4	8	20	6	42	-4	8	4	2	78	-6	16	-50	8	-10	16	-50	42
12	-8	2	78	-52	0	14	4	34	-28	18	-38	30	20	70	-80	48	-62	-14	4	26	-14	-12	-16	20	-4	6	18	112	-24	46	4	-20	-12	18	30	22	-12	-10	6	8	8	-20	16	-20	-14	10	18	-54	-4
2	-16	38	44	12	28	-6	-10	-8	16	32	2	4	-20	-26	-14	2	0	14	2	16	-26	4	22	-28	46	40	2	26	52	22	24	-6	-22	14	16	0	-6	10	2	44	-6	0	20	-18	2	10	14	70	-26
46	-18	16	14	20	2	-36	4	44	0	18	12	-58	42	26	4	-74	42	14	-2	26	-26	-34	2	6	2	-20	4	38	6	-2	8	48	6	-24	30	2	2	54	-18	20	-38	14	0	22	-12	22	-18	22	24
4	4	-4	8	-6	28	-52	20	6	16	-48	-34	-4	66	2	4	20	6	-12	-80	-12	4	-20	-20	0	62	48	22	2	-32	-12	-50	-44	-18	4	-52	20	-22	-76	-14	68	-76	34	-28	-12	22	6	42	-36	-18
50	-108	-16	-18	0	-8	-14	10	10	-32	-18	-30	28	-22	-8	-14	6	4	8	-4	2	-26	-34	-2	10	-24	-14	8	-36	-2	-24	18	-18	10	-26	-2	-22	6	30	18	20	6	6	38	-16	32	14	26	-6	-4
-66	14	16	-54	-12	6	-12	-38	-40	-118	-6	4	30	-10	26	-8	-12	-24	24	38	12	28	-14	-8	-10	8	10	14	-48	40	-28	-58	6	-6	14	-2	-4	12	-22	14	-2	78	24	12	34	14	4	16	-32	54
-14	52	4	6	22	6	-44	-22	16	24	-48	16	-32	2	-12	30	-26	38	14	16	-8	-18	4	16	22	-2	72	14	-32	16	-10	12	46	2	-14	46	22	70	-14	-16	-10	48	-10	-18	0	54	0	10	-2	-32
18	-28	-16	-30	-26	-12	-14	26	-26	-118	14	-10	0	-24	16	18	-6	-30	-10	-6	-4	40	-12	-36	12	-24	6	-20	-20	-56	18	-28	10	6	-6	34	-10	-10	0	2	-14	36	42	30	8	4	-20	-16	-70	-32
-8	-62	-14	-40	32	-14	-14	-8	-8	18	-38	-22	18	18	-18	32	-24	-22	-6	-6	52	-6	-16	-12	-24	104	14	32	58	68	52	-4	-4	-2	34	-40	18	4	40	26	72	26	-38	-8	-12	12	-8	12	-14	8
-38	-84	-26	26	-16	-16	-12	-20	0	76	24	-8	-10	12	4	-10	12	8	-40	30	-6	-22	-22	24	-4	32	-14	-18	-2	84	-4	-18	-8	10	0	-64	14	-54	-6	4	-8	50	4	-12	-2	-16	-18	-60	12	40
-10	-18	10	0	-8	-6	-2	-12	-38	12	30	4	-14	-8	-2	0	6	-8	-12	12	0	26	0	46	46	54	12	-10	28	24	-24	-16	24	-34	0	-66	0	-10	-8	-40	-4	6	14	8	2	8	0	6	12	-4
6	12	30	-44	-24	26	-2	16	-14	0	-6	38	-12	-38	-12	-14	-10	-20	-38	2	26	26	-8	-4	18	-48	2	-26	86	-28	38	-34	2	2	-8	-2	-14	-22	-4	-4	16	-30	-10	-10	50	-16	-36	10	4	-52
18	12	52	20	18	70	-6	12	-26	12	90	6	-4	0	18	-24	10	22	-6	6	18	-8	20	-22	0	-8	-28	-12	34	-36	40	-8	0	16	0	-52	-6	40	-56	6	4	-6	16	0	12	38	-2	4	-4	-28
0	-2	-12	56	-18	-20	-18	-2	-116	14	32	6	44	-100	58	4	2	22	2	0	-52	0	18	0	-4	12	6	8	-50	-30	20	-10	22	-24	-20	2	-62	-34	8	2	-54	-28	12	10	50	-24	-14	30	10	16
-36	10	6	18	8	16	32	16	20	0	114	6	-10	-20	-16	-22	18	28	0	0	-36	10	-20	0	6	-26	28	0	-24	-14	-4	6	-10	-6	30	2	-58	22	70	22	4	0	2	50	24	42	4	8	4	6
-4	-2	-2	-6	6	-32	20	-12	62	24	24	-40	8	14	26	-16	2	-114	-2	-20	-30	0	-16	0	56	-52	22	-16	16	-16	-56	-10	22	-12	-10	-10	-36	0	62	10	14	-10	34	-4	-20	32	-4	22	22	-16
2	-14	-4	12	26	-40	8	46	0	8	-28	-2	-18	16	4	-6	-18	12	42	-16	-32	-2	16	-56	4	-26	4	-20	4	-114	-50	-16	38	-16	-30	18	-30	-12	20	42	-18	28	32	-4	-6	-12	-36	18	0	-16
-6	-4	-14	12	8	-10	4	-32	42	-36	-16	32	0	0	-20	-52	28	-16	-2	36	-42	-2	4	-10	48	-12	-2	-36	52	-14	-12	14	12	-18	6	4	-28	2	18	4	-10	2	32	-20	12	-66	-16	-2	0	40
30	16	-18	6	78	26	-30	0	-22	12	-6	-14	-40	26	-34	-14	-44	38	-4	-2	14	56	10	40	4	-34	-28	-18	14	18	2	16	2	-2	-2	-4	-6	-74	18	4	8	-40	72	38	2	-4	8	2	-8	-14
-10	12	-28	20	-8	52	-42	60	-14	2	6	50	-62	-68	14	4	-28	20	-54	-38	20	-2	-16	14	-14	-32	-14	-106	-8	-4	-34	-10	8	-4	6	8	16	6	16	-2	0	28	-6	-14	6	84	0	-32	4	6
-22	-28	-16	-44	0	-6	84	24	8	16	16	8	-48	-8	-60	-4	10	36	-6	8	22	38	2	10	-28	26	4	-20	-16	-16	-64	24	-24	-84	-4	12	-8	-2	-44	26	-24	-2	32	-4	-24	-10	26	16	-18	0
-26	26	-40	2	-2	6	30	4	8	12	10	66	-12	20	-2	46	-32	38	70	2	46	6	2	60	64	-24	-20	-74	-12	-32	0	4	22	18	-6	-6	4	-36	-8	-12	-46	2	4	54	-18	8	16	14	-4	-34
12	-6	-2	112	4	18	-68	-44	2	-2	44	48	-4	-30	6	2	-12	24	-52	64	-60	-58	8	14	16	10	4	-2	26	-34	-10	-10	16	-16	0	10	-6	4	-2	50	-8	24	-28	-2	-38	46	-118	46	12	6
26	20	-14	12	6	6	8	-6	2	-64	6	-20	-24	-34	30	-2	6	16	-2	16	50	-30	24	22	50	-68	2	14	-4	40	28	-14	18	-36	38	-6	-2	4	16	50	-34	32	16	-16	12	-6	2	-20	2	0
-22	8	-32	-4	-54	100	-2	-48	2	-4	-6	10	42	-4	4	-42	-8	16	-26	-60	20	-2	0	-38	16	-4	-6	-26	-62	4	14	-2	30	-2	42	0	2	40	-20	22	-66	-32	6	6	24	-26	2	-8	-18	0
2	-12	-28	-4	-2	34	2	22	-46	2	-22	8	2	24	4	-4	-2	2	52	0	-10	4	18	-14	10	54	28	-10	-24	-18	2	68	-32	10	-48	-42	2	2	-28	-16	-24	-20	4	-6	6	10	26	48	-10	24
-42	-6	-14	28	10	28	-18	-2	4	48	16	-34	56	-24	-36	-8	-16	-20	10	-8	36	-4	10	-8	-6	8	-2	12	-8	-6	12	16	32	-28	6	-12	18	78	-38	38	-2	-22	-6	98	20	-10	28	-66	76	62
-12	-8	0	2	6	6	-4	14	18	4	-8	32	10	-28	4	4	-32	-52	-6	4	-6	6	-4	10	-72	14	52	10	34	38	-14	10	-64	0	-34	28	-42	-2	-4	-6	4	82	-12	46	4	0	-12	-8	-28	-6
-4	-46	2	20	18	12	24	10	0	-46	36	4	-26	12	58	52	10	14	-28	4	34	0	26	-18	6	-12	-14	-4	-4	-2	36	-18	28	6	0	68	18	58	-6	0	58	-6	-6	-14	-18	70	-72	6	-14	-16
-6	2	10	-2	12	26	78	-14	-8	-40	-4	10	6	0	-8	-38	38	20	10	22	-10	44	20	44	74	-28	4	16	-42	0	60	-10	12	0	-36	-28	24	16	-36	10	0	24	12	-22	28	22	-2	-4	-6	-10
12	-14	-36	62	4	-54	-6	28	-6	-10	0	0	0	-4	38	10	18	0	68	-22	22	-4	-2	46	-16	-16	-16	28	-20	4	12	8	14	-22	2	22	-36	68	-34	8	4	18	0	32	64	-4	2	14	2	10
-14	28	42	56	2	46	-16	-34	-28	10	0	-4	14	-18	24	18	16	-10	0	8	6	26	62	-14	-18	-58	-10	14	-24	40	-12	-6	16	-86	-14	-4	20	-12	-28	2	10	-6	4	8	-8	-50	40	30	-2	-10
2	-6	14	6	-10	-8	14	40	-74	-6	0	10	-12	-152	8	28	-2	-8	-30	58	-2	-46	-58	42	16	20	-16	-42	-12	2	-86	-4	-14	-26	2	10	10	-26	4	16	-4	-2	44	-2	-28	0	-12	14	42	-34
-58	-2	-10	8	0	16	-10	-282	2	-10	-22	-84	24	-4	-4	0	32	46	8	-44	44	18	-30	-28	36	18	34	-32	-18	0	10	44	-76	0	32	0	30	0	16	-22	6	12	-20	4	20	10	-74	-6	-2	20
-2	10	-2	-4	-10	4	20	-10	20	-4	0	-34	2	-14	-40	-2	10	12	-14	-2	-8	2	44	2	-58	-64	-10	-30	-20	-6	6	-8	20	-12	-10	-12	0	-94	0	30	2	2	-42	50	-24	2	-20	-16	-20	0
38	-48	-12	-20	6	-6	8	-36	-28	18	42	8	-26	-52	8	-4	24	0	0	-36	10	18	-26	40	-8	-24	-14	28	56	44	4	42	-2	24	24	-28	-16	0	50	-8	4	6	32	-10	24	-18	26	16	-36	-10
-16	42	-34	-28	-32	34	-10	2	34	-34	-4	8	46	0	-14	-12	8	-14	-10	-2	-8	30	-32	6	6	60	16	-6	4	20	2	-10	-50	0	8	24	-6	-14	-4	-58	-6	50	8	-8	22	4	-42	88	24	0
-24	0	16	-102	10	0	-34	-34	-12	-12	-4	0	34	8	-22	34	22	-16	-2	-28	-34	-126	-26	0	-4	-18	4	-36	22	14	-18	-12	-2	4	52	12	-16	28	8	-16	2	38	24	-10	2	10	50	64	22	10
-4	0	12	4	-24	-30	30	-12	-26	-6	10	0	-30	0	26	16	6	8	2	12	-26	12	-26	-12	28	-64	-8	-6	-76	28	4	-2	-22	-24	-34	-80	-30	12	-2	-12	4	32	16	-14	-18	10	22	22	18	-24
-42	64	-28	8	-2	-34	28	52	18	32	16	-50	-14	30	-8	30	-60	48	4	-14	-46	20	8	4	-64	-28	12	-36	-12	-4	32	-6	-2	-24	6	-4	10	18	44	-8	2	-18	-34	-6	-34	22	6	-14	-8	-22
-8	-6	-12	-26	18	0	-12	22	-58	-2	-6	-4	-4	-32	-18	-26	14	2	26	-2	8	22	-4	6	4	-12	4	-6	-30	-10	8	44	20	12	24	26	-28	-26	-70	8	8	-16	-44	-14	-40	-10	-12	2	-22	58
-6	0	-10	-22	12	-24	2	-22	-18	2	8	-26	-2	4	0	2	14	-44	-2	-18	-38	8	-12	6	-2	-6	62	-12	8	-44	0	36	12	72	2	46	-14	-26	42	-30	18	-4	6	10	22	4	-32	-42	6	-18
6	-18	-8	-30	-12	8	10	2	6	-56	-12	48	12	14	38	8	-28	106	-16	-14	-6	22	42	12	-4	4	22	2	10	-16	50	8	-14	0	-36	50	12	-108	20	-22	-34	-26	0	-6	-16	-8	-18	4	-44	-68
-16	-2	68	-90	20	54	0	12	14	-22	0	-22	0	-28	-4	28	34	-14	-4	72	4	-8	14	16	-32	-6	-18	24	16	-14	-18	-38	4	-46	22	18	-12	0	-16	4	12	-108	8	-44	18	-56	28	-28	0	-90
2	-2	-18	4	8	0	0	-24	36	14	-56	-4	0	-22	4	-6	-6	0	10	10	-2	12	-2	28	12	168	10	18	4	44	20	-58	8	4	10	-38	-2	0	2	-38	-92	-8	-8	-16	10	182	-16	0	-58	-154
-2	8	-20	-8	14	-20	2	10	36	-6	-14	8	28	138	-82	16	-20	4	0	-92	-42	-16	-2	20	4	44	-38	-32	-8	-42	-8	2	62	16	-10	-10	-16	34	-32	-46	18	6	-46	-20	-28	-14	-18	-58	-28	2
2	24	-6	-36	38	-20	32	4	-2	6	-16	-10	2	16	-22	0	12	26	28	-72	-24	12	14	-16	44	14	-34	-10	20	4	-10	-14	22	0	2	-38	10	30	-2	-8	2	-50	-44	-6	44	6	50	-22	8	16
-10	-12	-38	-16	4	38	-6	8	-24	54	76	14	8	10	6	-4	-8	10	4	-6	-38	-12	24	36	-22	-74	2	24	4	-10	-40	-22	-10	-10	-6	-4	-18	-26	0	14	-14	12	22	-6	24	-10	-6	-4	44	-2
6	10	0	-4	26	-12	-2	-50	-6	-58	60	-8	6	18	34	-12	10	-2	12	-6	96	42	26	0	-46	4	-50	2	-52	-2	14	2	0	18	2	-20	-10	46	42	16	-6	-38	12	34	0	-4	-62	-40	98	58
2	16	2	0	16	52	-24	6	-4	-2	6	-8	14	4	18	30	2	-6	-16	-20	-70	12	-78	0	-2	-34	-8	28	0	8	-6	-68	0	-4	4	-14	28	6	56	-4	4	6	24	30	32	-56	14	16	10	12
-26	-18	-16	68	4	-26	-6	-10	0	-18	18	0	4	-20	-22	-2	-12	-6	44	-14	-40	-10	-68	-22	-2	-2	0	6	-2	60	18	-22	2	-12	-6	-20	42	28	-4	-30	4	46	-24	20	-6	4	-4	-6	16	-8
-2	12	10	-12	48	52	-12	-22	2	30	-28	20	14	-18	66	18	48	30	46	-2	-6	-16	18	14	-6	-12	34	8	-22	-8	-32	10	24	-6	34	16	8	-66	0	-2	30	14	30	14	16	-42	18	24	16	-10
2	-20	-18	30	4	-16	-38	-12	-8	12	0	-60	84	-8	-28	38	-38	-56	-76	16	18	-18	-14	20	-2	4	28	-16	26	6	-6	-38	-16	14	-8	-14	24	-6	2	12	26	-12	20	-28	-30	-2	-28	-10	6	48
0	2	18	6	-12	-26	4	-4	0	-14	14	6	-40	10	10	-46	20	0	42	18	56	26	8	-42	96	6	94	-8	-30	-4	12	-14	4	-12	-28	14	-6	26	-20	-32	-30	10	0	-2	68	-4	28	-46	0	-8
12	4	12	-28	4	-4	74	36	-4	-12	-42	10	-44	-6	-4	38	4	20	-2	12	32	2	-4	-8	6	-6	58	-36	32	34	0	-28	-2	102	-4	64	0	-14	0	-12	4	-98	-24	-60	4	-6	14	-14	30	28
-8	-6	18	0	160	-30	-4	24	-56	-60	-6	94	-12	14	-14	-14	0	10	6	4	-4	-4	0	8	-26	-14	8	-8	-22	2	-24	50	32	12	-6	-34	8	-12	16	-18	4	36	86	-8	-16	6	8	10	-32	14
-2	16	42	-28	-10	44	12	18	56	-36	34	-26	-14	18	-12	82	-8	-4	-6	26	-42	-6	2	12	-30	48	-12	12	-6	0	8	10	-6	-56	-34	-16	18	-2	0	-8	-16	-30	-2	46	14	-6	-40	-2	-10	-6
-26	38	26	-4	2	48	-48	-6	-12	16	-22	-14	-12	4	10	-40	26	26	-8	24	-34	10	6	66	10	-30	16	-2	-34	-22	-10	4	-16	-8	16	16	74	6	-8	16	0	12	8	26	-8	6	-20	46	60	-2
-12	-10	4	0	-30	-16	0	18	-18	14	10	34	-2	4	-32	-14	-48	-54	44	-24	-50	-8	-18	10	10	-30	4	-4	24	-20	44	-8	4	8	40	0	-8	-14	6	-6	16	-14	10	-26	16	10	2	4	-16	14
-4	-4	6	-2	20	-16	40	14	-12	-6	-24	-8	48	-22	8	16	-10	-30	4	-100	-96	76	2	-2	4	56	16	6	40	-14	14	-16	-24	18	28	62	-34	6	-28	-6	-14	36	20	30	-26	28	56	4	14	-12
2	-16	10	-18	8	-4	68	6	42	-66	28	64	-48	-10	42	6	-40	6	-4	0	-38	-2	30	0	10	16	-30	0	10	16	32	4	-20	4	0	-12	38	0	-8	-36	18	6	-26	-50	-44	16	-12	-128	12	80
8	-8	2	20	-20	-14	-66	-36	-40	14	18	6	8	54	2	-4	6	-112	-26	8	10	-94	-30	20	8	-4	6	-4	-2	-10	16	12	18	12	-38	-2	-2	-32	0	-6	10	12	24	30	2	-24	22	0	-20	-30
20	2	8	32	4	4	4	-16	-22	-22	-14	-54	6	-20	-8	46	-46	2	6	8	-16	-32	-34	4	-10	0	12	40	14	22	-38	28	0	-48	18	58	-16	12	12	16	-26	12	-50	44	8	0	-6	-28	-12	14
6	-6	34	20	-60	-20	-56	-34	2	-26	58	30	-32	-28	-6	6	46	-6	36	12	-18	-26	18	-8	-4	24	26	18	36	-18	72	-30	-6	-2	4	12	-2	4	50	-36	24	30	0	-24	58	-30	-10	4	10	-72
-2	-28	-14	12	-96	-16	0	18	-2	12	0	10	-30	52	-26	-4	30	42	-52	0	38	-24	30	8	12	18	50	-12	14	2	0	-40	2	60	10	-2	-60	-12	8	18	-18	-2	-8	44	22	8	44	18	18	-16
2	-2	26	-42	30	24	28	-26	24	-8	-24	6	-44	-24	-34	12	-2	-42	-8	30	12	-6	4	-14	-32	-4	4	-8	-8	4	-4	78	0	-8	-20	-52	16	-18	-16	-24	-10	4	4	-30	12	2	28	-12	-38	4
-2	12	-6	14	4	8	4	-14	0	32	-20	0	-70	42	-14	72	58	-2	0	2	8	20	38	-68	26	-2	-26	2	2	4	30	32	12	-18	-30	-8	138	-4	-58	14	16	-2	12	2	-20	-24	-14	10	0	40
2	38	-2	-22	10	24	-18	-2	-48	42	16	26	10	-4	-10	0	0	12	-16	8	-64	-20	-46	-44	-4	36	18	-14	8	-16	6	-4	-4	0	-14	38	2	-28	-24	0	-48	-20	38	2	-20	-6	2	20	48	10
-54	-4	4	22	-2	36	6	0	24	-32	-6	-18	12	-18	0	-10	2	60	-42	20	-16	-24	-40	-2	-4	-54	24	20	0	-24	-2	-32	-16	50	-20	18	12	-22	-6	16	-2	-6	24	16	16	16	14	-22	14	8
-10	-12	-4	-42	30	-24	-6	-2	-8	0	-28	-4	10	-2	-32	-4	24	0	-14	-52	32	-16	-34	0	-26	12	-10	2	0	4	0	-10	6	4	-28	16	-30	-22	36	-8	-10	8	2	-2	-12	-32	2	-20	-10	-4
38	-14	18	-8	12	4	-62	2	6	22	-28	10	-28	-44	-12	-12	16	6	-14	-2	-16	16	2	6	-44	6	6	-32	-2	6	-32	2	30	-28	10	10	-22	4	0	-32	-16	6	26	50	-8	-34	14	-10	28	-12
4	-46	8	-20	38	-2	42	12	20	60	28	-16	8	16	-60	0	-4	-6	6	-22	12	88	-20	-10	12	-2	-2	16	6	56	-18	-158	-16	-12	-42	38	-10	-34	-6	6	-52	-46	-18	-32	-8	4	60	-14	18	-10
0	20	0	6	54	-28	-4	-6	-6	-30	14	12	-28	2	12	2	20	-2	-10	54	58	-26	-24	30	-2	-60	6	-52	-2	4	52	-6	6	-22	-6	18	-4	44	-30	12	14	-74	10	-40	4	-10	-10	34	-16	-8
10	-20	18	8	-2	-40	-24	-4	14	-18	-28	-56	92	38	-30	-6	-6	16	6	-20	-2	-58	24	6	6	24	-16	14	30	-20	-4	-4	10	-2	-24	-4	2	4	-20	4	-14	-34	-18	2	-20	14	-8	-4	18	0
-10	-2	4	8	12	-18	-10	20	6	24	-20	64	46	20	28	8	-2	-8	0	10	14	4	0	-26	-8	-16	4	30	-2	-38	-10	-10	10	-20	16	-8	-32	-30	-2	4	-20	8	0	-38	-86	0	-6	4	32	-4
-18	6	-10	8	-14	-28	-8	-32	-42	44	4	10	8	4	4	-56	-8	2	-2	-26	6	34	-12	-18	-4	38	-4	28	-4	0	-20	-26	-8	44	10	-96	-22	76	-12	-20	-178	-26	-44	96	-26	34	8	16	86	10
18	-2	-2	30	-4	28	-20	54	12	-6	16	-8	24	20	46	46	14	-14	8	14	8	2	96	-12	-10	-36	-82	-10	-24	-36	-4	-10	6	-36	-14	-14	20	8	-8	38	38	20	14	2	-2	8	-52	6	10	-2
-34	4	2	26	-32	6	10	-8	-16	12	10	22	-56	18	20	44	-4	-6	-2	6	0	-44	18	8	44	-32	52	-48	8	-20	-42	6	0	-10	-2	98	14	-30	-56	-18	4	0	20	-8	96	42	-30	22	10	8
-58	0	-6	16	-18	-14	-34	-2	38	68	-16	8	20	4	-82	18	70	8	4	-40	14	4	-12	-12	-2	2	-22	2	-18	18	10	14	-12	-30	-10	22	20	8	-6	8	-32	26	-12	-42	52	8	-52	6	-14	38
8	-16	6	-32	-88	4	86	18	-2	-12	0	-66	14	14	-2	-24	36	-18	-6	8	12	-10	-30	4	22	4	6	36	-10	64	2	-8	20	26	-30	-74	16	-2	-6	2	14	0	-34	-22	-92	-24	-16	-22	-8	-8
-22	-54	22	52	-2	-6	-2	50	26	-2	10	20	30	-16	4	8	-20	34	18	-36	12	-6	-18	12	12	2	-74	20	16	28	32	-2	30	-4	0	12	60	64	-12	20	12	26	0	-16	14	-62	8	-36	-26	74
0	14	2	-48	36	-4	-4	-26	36	24	4	-8	12	-4	6	2	14	-24	42	-6	-22	-14	10	-2	38	-10	-12	14	-2	-52	60	30	0	22	34	12	0	-22	2	-10	48	-32	28	6	20	-52	-10	-8	-24	2
28	8	-10	22	-80	-80	-26	0	4	30	-58	12	-20	-2	16	-14	-28	6	-4	2	18	12	-2	8	-2	-2	14	0	28	2	22	-40	2	4	-38	4	-2	-12	-20	14	-26	10	16	-2	4	2	-24	-58	-10	100
6	-4	-30	-48	2	10	-38	30	-14	-26	8	4	-4	8	-48	-12	0	0	-2	-4	-2	26	-18	-6	24	14	14	-2	-26	62	-30	4	-54	-22	-30	-16	-14	2	-24	20	44	12	-6	32	-4	2	84	2	-16	-2
-2	-18	22	18	-6	6	-8	20	8	-32	-18	0	2	2	-4	6	-128	0	-38	32	-4	36	-50	4	-46	4	20	16	-10	-58	26	-6	-16	-16	22	0	-62	-10	-14	-10	26	34	-20	18	-14	-10	20	12	60	-26
-14	6	4	0	12	-70	-32	6	2	-4	2	36	10	-74	70	0	-22	22	14	56	76	-38	48	-12	2	-96	-12	-14	2	0	2	0	-22	18	-2	6	-28	8	30	-26	-26	0	-18	-32	18	0	-52	-6	-6	-18
-12	-48	52	0	-44	38	50	28	10	-12	4	36	-6	82	-6	-12	0	-10	62	28	-4	50	8	16	-54	18	2	-4	26	2	20	30	-14	-112	-12	8	30	52	8	34	18	28	-40	66	-4	-10	-2	-80	4	-6
-16	-8	66	2	4	-14	-30	38	0	-38	-14	-2	-6	-6	28	-2	-12	-36	-12	36	2	-6	16	-14	-20	26	4	14	32	0	-28	-62	2	-76	12	24	-14	30	-56	-4	-8	14	10	28	50	-2	4	-2	-12	2
-12	12	6	-14	-22	-22	12	28	-38	-10	4	6	-10	2	36	-78	-4	-8	-12	-14	2	2	32	-8	-32	12	16	38	-14	22	12	64	12	12	22	8	44	-8	4	-4	-28	-40	4	-2	-4	10	-12	-18	-42	32
6	4	-20	-8	14	-16	-6	4	-28	6	2	40	-10	14	86	-18	-4	-6	8	4	-2	-14	-2	14	70	10	-158	12	22	0	-76	6	24	20	18	6	10	-34	22	-14	16	-12	20	8	12	8	-2	-60	20	-36
10	10	6	10	-6	18	2	-38	8	-2	-92	-20	-2	30	-6	8	12	92	-22	-4	6	2	2	64	104	-2	-12	-34	-8	2	-40	14	8	40	20	6	-34	-28	-4	18	-36	-24	36	-16	0	-46	8	-8	0	-30
2	-50	24	-32	-20	-50	6	56	28	-18	20	40	-8	0	-2	-12	-10	-12	14	-6	-16	10	14	-6	-12	28	28	0	0	-38	44	24	-14	-50	2	8	30	-40	22	22	-2	8	6	-12	-16	16	-30	20	-10	30
-78	26	-2	0	-22	-34	10	-14	32	14	66	40	6	22	0	14	0	-10	-38	32	-4	-26	36	-38	30	-4	76	-14	10	6	-16	12	-68	44	0	-6	24	6	-16	12	-18	12	-2	18	0	-8	34	22	-32	44
26	-10	-2	-30	10	-18	4	38	-36	30	34	8	12	-4	-42	-6	12	-20	-46	0	28	-18	18	-42	36	-12	8	18	-8	0	22	-18	-20	-4	-50	-6	-14	-26	-8	-44	14	-4	20	-6	-40	20	10	-80	-12	-44
-4	-10	50	-24	-30	-4	36	-18	90	6	-60	14	4	-44	30	10	-56	12	4	10	-40	18	4	2	-14	-4	-46	2	16	-72	6	8	12	-8	8	42	-26	-56	-28	-58	-6	-134	2	4	20	18	4	-16	14	-20
16	0	-30	-28	4	-14	-6	-52	-18	70	-4	54	14	6	-12	-44	-36	-6	-20	8	-46	-8	-44	-18	-10	-76	14	-12	-2	6	16	-52	8	6	56	-24	-78	-28	18	-66	0	-42	-6	-68	6	22	2	8	0	12
-60	-8	26	-26	-4	18	18	-4	-52	2	10	34	8	-24	8	4	-2	-4	4	16	10	-18	116	0	-12	12	-108	38	-18	-32	-16	-8	36	4	-2	24	0	18	14	48	0	-24	10	4	2	-2	-20	6	-72	28
-42	-12	8	-82	-28	-16	-26	6	-8	4	-26	28	-14	-76	8	-26	0	14	-52	-14	12	2	-16	46	-26	40	-8	0	-12	-6	-34	-14	2	-8	14	-8	-2	24	-10	-2	-4	8	-34	-14	60	-22	-8	2	-8	-4
-4	8	24	12	-58	52	4	8	18	40	-22	-8	-10	-4	-42	8	22	34	10	4	-24	12	12	-10	2	0	30	4	14	46	6	20	-16	2	-28	56	-8	-4	-10	18	-14	22	-10	6	-10	-24	-14	-28	-8	-16
12	-8	-24	-6	42	-20	-40	-16	4	0	20	-32	-16	4	-26	-28	16	-38	-2	-4	-42	-10	-48	-54	-2	-26	10	70	-8	-54	-14	-14	4	34	60	-8	-4	0	-28	-8	10	16	-62	-38	6	16	-2	8	-2	2
52	-16	34	4	20	-4	-24	58	-38	-4	50	10	-2	-34	2	12	-18	12	0	0	-8	-12	-44	-18	-8	-10	-2	-22	6	-6	-2	38	-12	52	-18	-62	0	-14	2	-20	-8	-2	48	-26	-6	-20	-16	-2	-8	-10
-8	-2	-18	-22	12	-2	-4	-6	-16	12	-16	-4	36	2	16	-26	-54	2	4	6	-2	54	8	74	-14	-14	8	0	6	-62	24	-34	10	-6	0	42	-4	-42	-20	0	-6	58	4	-10	-10	-16	-4	0	-12	6
-16	-6	-4	-6	4	-16	-10	24	78	-86	0	-98	-6	0	-4	10	-14	8	2	0	50	46	8	-8	-8	-28	4	-10	-50	-28	4	-12	20	56	-34	14	2	-8	-38	6	10	4	6	12	40	-8	-46	26	-6	26
4	34	2	-48	-6	8	14	18	-18	-20	4	-6	-24	-8	-2	42	-8	34	2	-2	-10	-24	-6	32	-90	-46	-18	44	26	-16	0	18	26	12	30	14	4	-12	46	-14	-36	6	-8	78	-12	0	-8	-104	4	-16
16	-22	-8	8	20	-14	12	-8	-8	-8	36	-56	-26	-12	-26	-44	70	10	-72	16	26	12	38	-2	-14	2	26	-14	28	2	28	10	-12	6	-16	20	-4	-4	70	34	2	-30	-20	0	76	38	-58	2	4	8
-30	-32	-26	20	30	-36	0	20	24	-18	16	44	-12	-14	6	2	54	-14	38	-16	-10	-18	6	-4	10	0	36	-22	-60	-16	-46	-8	-6	-2	4	-32	32	2	38	-26	-34	-26	-10	12	-2	-28	-6	4	86	26
-2	-26	4	44	-4	-32	10	2	64	36	36	8	-26	-32	-26	14	8	-46	-22	-30	16	-52	-12	-2	22	42	-74	84	2	-4	-22	-2	14	34	14	0	72	16	-10	20	0	22	-46	22	-28	-110	-108	-16	-48	18
-8	4	-26	-8	-10	8	-32	2	50	6	8	-16	-4	-22	-46	14	8	-106	0	10	-22	58	-48	14	44	-8	-2	4	-20	0	-36	6	-26	-2	46	60	38	-34	54	14	2	-80	14	-14	-48	8	-10	-12	-8	0
2	-26	-6	-68	4	8	50	-22	-8	-60	26	-24	2	-30	0	24	38	34	-58	26	34	-36	-14	-10	-2	-4	8	-8	38	-2	-4	122	-16	38	12	20	-8	16	-10	-38	2	-58	-14	-8	-4	22	-46	-92	30	-12
10	-10	26	4	-28	32	42	62	-18	136	6	12	30	-12	-36	-58	28	6	6	-12	14	-48	-26	6	34	2	22	2	0	-20	16	-2	-38	-2	-36	44	78	-24	6	-40	14	26	18	36	-26	44	0	-4	28	-14
80	-2	-30	-54	-4	-26	-4	14	0	-10	10	-68	-16	0	-28	14	12	-8	16	0	6	52	-44	-76	-42	-8	2	2	18	18	-12	0	2	48	-36	4	14	14	18	-8	-20	40	36	14	18	-4	0	6	-38	62
10	28	4	-16	-32	-20	-4	-14	12	-6	-10	4	4	-4	6	20	-54	0	6	-2	-4	-6	58	-2	58	-2	-12	-90	54	22	-12	-12	16	2	-48	-42	10	4	-2	16	-8	2	-4	52	-54	6	-38	-4	10	14
-26	12	24	-2	-8	34	18	44	20	12	2	16	-18	30	6	-6	0	-4	4	6	-8	-8	-54	44	2	14	8	24	-14	-28	2	-18	-4	-8	10	32	26	6	-18	18	58	-10	0	42	16	-30	14	44	16	-80
50	-18	2	-14	-10	8	-10	-2	2	24	14	-12	4	-30	-14	4	20	-46	6	4	8	98	-10	-14	62	8	34	-38	20	30	24	22	-22	10	2	6	-62	12	-12	-26	-2	10	22	-16	8	0	10	-14	6	4
10	6	-60	-14	-24	4	26	-14	-26	-32	-2	32	24	38	56	16	28	-2	-10	-54	96	2	4	-46	-12	28	8	-24	-10	-18	-16	-34	16	-8	-30	-10	4	4	2	22	2	-20	-14	-4	-28	-96	-14	6	-42	14
12	4	16	8	-18	12	10	-14	-4	-6	44	12	-8	48	-36	14	-8	-4	2	-16	-18	2	-2	30	-2	-26	52	12	-2	-20	2	24	-4	-10	8	4	-18	-24	-8	-2	40	14	0	24	0	10	34	-4	-6	78
-28	-22	6	-10	-14	-2	16	12	-8	-2	-4	32	38	8	24	18	-48	-14	-34	-10	-12	16	20	-14	52	2	20	-20	-4	-2	-18	-12	-2	30	42	-2	-14	0	-52	-28	14	36	-4	16	18	12	-8	-18	-24	-12
0	2	6	0	20	-34	34	126	66	26	10	-16	-58	-38	4	38	-12	14	8	-2	6	-12	-18	-14	-6	30	4	-14	12	-30	12	-10	80	52	-44	-6	-4	18	-34	6	16	0	-8	-6	4	-46	-16	26	102	4
-6	6	14	-36	28	-44	-38	56	-18	-36	30	-10	-14	-18	0	18	-24	16	8	6	-4	-2	42	-8	0	-6	-4	24	38	34	-120	-64	-10	-18	12	-16	-40	42	-24	56	-6	2	-32	16	64	50	14	-20	-8	0
16	4	26	10	-30	-28	-34	2	4	-8	-8	-30	6	-8	0	12	14	-44	16	-2	0	0	14	18	-8	14	-14	-2	12	-32	78	-2	-12	28	14	18	-2	-20	-2	-10	4	0	6	38	-20	18	-2	-8	-40	52
6	-6	-10	-10	32	-14	24	-26	32	0	-14	-6	-2	4	-16	-110	-24	26	8	-24	16	22	16	34	0	-8	18	-2	0	6	2	-2	-8	88	-70	-44	38	-4	22	24	28	14	-24	-26	-18	10	22	-44	-6	-82
2	-80	-8	14	64	-26	-6	4	-38	-12	-16	-36	-26	0	-20	-22	80	-14	-36	32	-8	-8	20	50	-18	-90	6	-12	52	28	-2	2	24	-28	14	0	-14	-20	10	-6	10	-2	18	-14	-22	18	-16	-76	24	-4
6	92	-38	10	-36	8	34	-16	-2	-16	-2	-86	-8	-4	-4	-50	-2	28	12	124	-6	12	-6	-32	30	-34	-14	-104	40	-2	-24	-24	-18	-12	46	14	-20	-38	-8	-48	2	0	82	-8	4	14	-44	-6	-8	2
20	-2	-36	-22	42	-2	6	8	0	12	48	-8	-10	10	22	8	10	20	-66	8	14	-64	-6	-58	6	-10	6	2	-30	10	2	-16	-28	-2	18	-16	8	-24	-4	-14	24	-4	-22	-22	72	-46	10	-22	38	-6
44	0	6	-32	-58	-16	14	-46	-2	4	-26	26	36	12	44	12	12	6	48	-12	-12	4	0	4	2	-24	96	-8	2	-28	26	-4	4	0	6	-20	48	-26	12	-26	22	-4	-6	-12	4	-12	-4	-16	-14	-8
28	-26	16	-14	-4	12	18	-4	32	-8	4	-14	16	60	-2	80	-10	10	-8	4	4	8	-2	-6	62	-10	46	20	-2	12	-68	68	-6	0	2	8	26	88	30	-26	44	-40	-36	-26	-16	-24	0	-32	30	0
42	-102	0	-22	4	0	4	-16	32	18	-32	-16	8	10	-4	-2	42	-2	-52	32	10	8	14	-4	8	-20	4	16	40	-26	-20	2	14	6	2	10	-2	18	-10	-16	-16	-22	0	-16	28	-26	6	-8	8	40
-24	-66	-2	-58	-14	72	32	70	10	-24	42	-14	-24	-14	14	-10	-16	10	-6	-20	10	2	-50	-10	-28	20	-2	8	-16	6	2	0	-6	-16	86	22	0	0	56	16	-48	4	26	-2	-6	54	-2	-4	-114	8
-4	-26	18	8	-12	20	12	66	-14	-6	38	2	12	-12	16	0	-2	-6	20	40	-26	6	-32	-50	-2	38	32	2	-18	32	16	-16	-10	-26	-12	-24	-6	-96	34	-8	0	-30	8	10	-8	-4	-34	14	0	-26
-50	0	-58	22	12	2	6	10	66	-22	12	2	-18	12	10	8	0	-6	4	20	18	-12	-10	-60	-14	22	4	0	46	-6	36	14	28	-76	16	12	10	50	-2	-28	-52	-10	52	10	0	-18	4	24	-8	-72
26	30	-18	-2	8	0	24	-28	12	62	30	-14	50	8	-24	-86	20	-6	-2	-40	-12	-56	0	-42	-2	-16	42	-2	12	10	10	-20	-6	-46	12	-4	6	-72	24	-2	-22	-12	-14	-10	6	0	-2	104	10	86
-22	32	-4	-32	4	10	20	50	10	24	0	-4	-10	66	16	-120	22	-22	8	-2	-22	6	-50	-12	-2	-24	-38	-2	36	-8	-10	34	-20	0	-24	26	-24	6	28	20	-34	10	2	-34	32	4	20	-4	-4	20
-2	2	8	16	-22	-34	-44	-28	-2	-2	0	0	-16	-6	-14	6	-2	-8	22	-2	16	6	-22	66	-4	-4	52	26	40	2	-2	-24	36	2	-2	-6	-40	-46	-8	-18	-6	-22	24	-48	-10	-22	8	0	36	22
-4	8	-48	0	10	-4	12	10	-18	22	-6	-18	20	-4	4	2	14	16	-26	-26	4	-8	12	-6	44	-44	-20	-4	-30	62	0	-22	-18	32	10	-18	-10	28	12	8	4	0	-86	28	-2	-8	8	-22	-14	-6
14	-14	-20	-8	-46	0	4	-36	64	-12	-36	-18	4	-14	-24	-20	-58	32	-14	44	-108	-32	14	14	40	0	-20	-48	10	32	2	22	-36	6	-38	0	6	10	14	2	-4	-10	18	14	18	24	84	-16	-16	2
-4	-20	-8	24	-2	2	4	18	-10	18	24	-80	-28	42	-24	-2	-2	-34	-4	-8	96	0	12	-20	8	46	0	-2	-2	124	10	-20	-40	-4	6	-2	4	-36	20	-24	-14	18	20	58	8	2	-22	-70	16	12
-8	6	-46	0	-36	-30	-14	-50	20	-2	-10	-14	-12	-10	8	-10	14	-6	-40	28	-20	6	-8	-20	12	38	-74	14	6	-6	0	6	18	24	-4	-12	58	0	-10	-94	-16	74	-4	28	-4	-20	2	-8	26	-22
0	-46	2	-32	94	4	-8	-6	-58	-14	-38	-14	-6	22	-22	-8	-2	-16	0	-4	6	-6	20	68	-28	-16	-2	-46	-34	0	-46	-78	-22	0	-34	26	-14	-6	2	10	-4	0	-4	-26	20	2	34	2	-2	8
24	18	-52	-44	4	4	28	-46	8	-54	-4	14	4	8	-20	26	-104	28	12	-54	-6	-18	40	4	-14	42	-10	-24	76	-20	-6	-32	8	22	22	-4	-32	0	10	-12	60	30	-2	-8	20	4	-10	24	0	-42
18	0	12	-20	-38	-4	-40	46	46	0	4	-26	-16	0	4	-46	-10	30	0	8	-4	-20	-18	-78	6	52	22	6	20	6	-22	-10	22	-66	24	16	-30	16	24	-4	4	4	-18	22	24	52	-42	54	-14	22
-32	8	-82	-24	30	34	-34	-70	-14	6	-10	-12	-16	0	28	18	-10	-8	-52	2	32	-8	4	-8	24	-26	20	-8	-28	0	0	-62	10	-8	18	-16	-2	20	6	10	-20	0	-6	8	50	-32	-22	-108	-26	18
10	0	-2	-6	0	-102	-24	-28	-12	0	0	-26	-22	-8	8	34	-90	2	-48	-2	-22	-8	-4	-2	22	36	-12	-14	-20	2	6	-8	66	56	22	-20	-6	-44	-14	-54	-20	10	68	-34	-6	0	-4	-28	-6	-20
-66	50	-20	-2	-6	16	22	-18	-42	24	2	2	-72	-14	-28	66	-26	38	8	-80	70	16	40	10	-22	6	-4	-66	32	0	-22	46	-42	26	62	14	-24	12	36	-40	-4	14	-4	-38	-6	-8	4	-10	-48	36
34	6	14	-34	-12	46	-6	-14	-10	4	-148	-38	0	32	34	4	30	-18	-40	16	68	-2	-18	8	-18	-24	20	-22	12	-24	-2	20	10	6	-44	32	4	24	-32	2	-4	-26	24	14	78	32	-2	44	16	12
18	-16	-32	52	6	-34	-78	14	60	-20	40	-28	24	-34	-6	2	4	-2	-12	18	-2	60	-36	2	-6	18	-68	0	-28	24	38	-12	36	2	-64	4	-10	-2	-2	4	22	-54	-36	-80	-6	-4	-8	-4	32	38
-30	18	-2	-10	18	12	32	16	20	10	-20	22	22	-66	38	-6	-6	-6	-8	10	32	18	10	10	-2	-16	4	0	-8	-10	-6	8	20	-12	-12	2	24	2	-38	-6	-18	8	-38	-22	30	46	8	22	4	34
38	38	22	0	4	6	0	32	-20	22	32	-60	8	-78	0	10	6	-18	8	0	-22	-36	2	-88	18	-18	-6	-32	8	-2	-76	-34	4	-6	-22	10	18	-18	-50	76	-72	-6	-26	30	-22	16	0	-6	56	4
28	2	-48	8	-8	-44	16	-2	-42	22	-2	-68	34	4	4	16	22	6	-44	14	20	-54	-16	-4	-2	-18	14	24	4	-34	-14	-30	86	-32	-22	2	-2	40	36	-22	2	56	54	-12	-4	-70	-2	-40	-68	-8
12	-36	-40	26	-28	0	12	-6	-16	-24	-20	30	-8	40	-34	6	-34	-22	-16	14	-4	0	54	0	34	-14	-10	-38	-40	54	32	10	-6	0	12	12	-6	-4	60	20	66	6	18	-4	-18	-24	-2	22	2	40
16	-22	12	12	-26	-6	-2	-6	24	-64	-6	-12	-12	122	-12	22	-8	16	-6	-8	-16	-16	8	2	42	-8	-6	-14	34	0	-16	-66	-72	-26	6	-18	46	-86	-14	-8	-10	22	10	6	14	2	-4	-6	8	-24
-26	6	44	-14	8	6	-8	-4	28	34	-10	2	-14	-22	14	-26	32	-10	6	-40	42	14	-12	30	50	-10	-32	6	-40	12	-2	8	10	8	28	106	10	24	2	28	12	40	-40	10	4	-2	-20	20	-22	46
8	16	32	18	20	22	6	0	-28	-4	24	-48	-20	22	6	-38	4	32	0	42	26	-10	30	2	-6	44	8	0	-6	2	-10	0	-52	-32	-18	-4	32	2	-40	0	0	-14	44	8	32	-14	-34	4	12	-22
-46	-6	-10	18	8	34	-42	2	-6	32	70	6	-40	6	-14	-22	-26	-12	28	10	56	20	-4	-20	8	-4	-12	-38	-26	-4	-4	-6	2	38	28	14	40	-38	-48	12	-28	20	0	22	0	-4	20	8	-14	12
-36	4	-2	6	32	32	82	96	24	0	8	26	-52	-8	-24	28	-6	34	12	14	-106	16	12	-46	76	-14	16	2	-48	-42	32	24	22	36	34	44	6	-2	-32	-30	6	24	22	-6	0	36	-30	8	22	58
0	-16	6	28	6	10	-10	52	0	50	26	-20	4	-48	118	-26	12	-18	-26	24	14	-8	4	16	-2	16	26	34	-6	42	46	-12	-10	8	12	102	4	-14	-4	12	-4	-102	-6	8	114	-58	2	52	-4	60
-36	8	-66	72	12	-12	-2	-22	4	2	10	-2	54	-30	14	-54	0	-12	24	6	-12	-2	2	-22	6	6	22	18	-16	-12	-34	-6	4	20	-14	-6	6	0	-6	0	-2	-22	-28	28	98	-28	4	4	-56	0
28	2	90	-14	18	-40	0	0	-16	-104	10	12	34	4	-42	162	6	-32	20	4	8	-4	-16	8	-66	-26	6	2	42	66	-22	60	-10	8	-18	10	22	-8	26	6	-2	-134	-24	20	-10	2	-14	20	-76	-10
26	24	46	-52	-6	6	-14	4	-12	60	-16	-96	-4	18	-54	22	-12	0	-6	-20	32	18	4	-10	14	22	18	-18	28	-58	0	-32	-10	-56	-30	-4	10	48	40	22	16	-24	-16	12	0	6	104	6	30	66
-40	-8	12	4	2	4	-54	18	-30	4	-46	0	28	-10	46	-8	-18	20	4	-2	4	2	-20	-10	-42	32	-38	6	-22	-16	-24	-16	8	32	0	14	4	-24	-14	6	68	0	-42	42	10	-16	-6	-16	-8	0
-58	2	-14	32	-10	-36	-16	2	8	56	-14	-12	16	16	-2	14	56	-38	-24	-6	-2	32	0	50	16	-14	30	-46	46	-44	-64	24	-14	12	12	-16	-8	48	-2	-4	-14	-40	-10	-82	6	38	18	-36	90	30
64	-20	74	48	-56	-62	66	10	-24	30	-16	-84	-24	72	-14	0	20	-22	-44	38	-52	22	12	-40	20	-86	4	40	30	30	36	8	-16	14	-14	26	14	-2	58	18	0	-32	2	44	-30	4	10	6	-14	-2
56	-32	-10	-6	-28	4	-6	24	8	-14	-12	-18	-2	-56	2	-18	-52	-16	-22	0	26	-20	106	40	0	-12	-18	-42	-4	16	10	-8	-20	24	24	-16	-18	2	-10	-4	24	-8	48	-26	4	20	62	-14	-10	-32
12	0	22	-20	-34	-42	0	-14	-10	2	-8	-14	-8	-14	-8	2	-2	-42	2	46	2	28	-44	20	2	62	10	6	22	18	-2	-2	24	30	46	-16	-18	-22	-10	20	-8	-24	-2	94	-10	24	-6	-96	0	32
0	-4	8	-10	0	4	-14	12	12	6	-8	-8	-32	-2	10	-10	2	-16	-32	-4	36	-12	14	-10	-12	12	0	6	94	-26	10	-16	-42	-8	2	8	0	-8	98	122	0	-12	-52	0	-26	-10	-40	-36	-66	0
8	-54	18	-4	28	14	106	-60	-52	-10	-16	8	8	-56	-6	4	-36	-30	-18	-28	-24	44	-42	58	-32	-24	10	4	12	-4	-2	126	4	8	8	10	28	-32	12	-2	-2	28	12	-28	30	2	32	80	8	6
-34	6	12	16	-8	18	-28	0	28	-44	-8	-8	-32	4	-18	84	-4	-10	18	-2	-20	20	-46	30	-6	30	18	22	-12	-6	4	10	-52	2	-10	66	12	14	4	50	60	-48	-8	6	-56	56	8	2	22	-6
-68	26	-28	2	2	36	28	-56	-28	-4	-14	4	92	-46	12	28	12	-12	10	18	-42	28	-36	12	-22	-20	24	-34	12	2	18	-16	-20	52	-28	2	-12	-60	-20	30	-12	0	-54	-32	56	-58	-56	28	10	18
-2	-4	14	28	2	4	-14	0	-4	-2	42	6	-10	26	-10	-18	60	-24	28	16	8	-12	12	-46	-10	56	4	-16	-10	-6	-88	-12	36	-22	10	22	-2	34	-16	14	0	46	-58	82	-4	8	-8	10	70	-4
-2	-16	10	6	-16	-6	26	-48	20	50	-16	-4	-2	26	-26	-28	-6	10	48	-12	-8	-4	28	34	-4	44	-78	18	12	84	40	24	-48	2	-82	-6	6	-24	10	6	-26	-12	-2	2	26	-2	2	-24	-50	-14
2	-2	-6	12	26	2	-24	-28	12	20	-14	-10	-36	-64	18	26	-48	40	-18	4	-10	-10	-34	8	50	30	14	-22	-2	-16	-6	-36	16	-6	-10	-2	2	14	-10	-6	-66	-20	32	-12	4	-16	42	8	16	-26
-42	14	-10	32	-40	46	-22	2	-32	12	-16	-6	24	-36	-12	8	-16	-2	-8	-44	-14	22	14	-8	14	0	-38	16	2	4	-2	-72	6	-74	42	-14	64	18	30	18	6	-30	-48	-26	28	-10	18	-34	-34	-10
8	-12	4	-6	-20	-62	-6	-2	-6	-12	10	-4	-32	26	14	34	2	4	6	16	-4	-18	-12	-36	-44	40	-20	-6	-4	-56	8	-56	-6	-6	-2	4	-12	-44	-86	12	2	24	-26	16	-130	-4	-20	0	12	-8
-12	-28	-14	20	-68	0	-46	18	42	-2	4	-22	92	-44	22	6	-28	-44	-8	4	-24	8	-16	-16	-14	70	46	-6	-24	4	-76	-4	2	24	-10	0	-14	-36	8	-56	6	10	-22	-10	-28	-26	-6	10	48	2
2	30	36	-52	66	-14	28	62	-6	16	8	-12	14	34	2	-22	4	6	-34	2	-4	-12	4	-20	4	0	14	46	6	12	54	10	-46	-4	-18	88	74	-38	22	0	-4	6	-4	0	0	-2	8	-8	16	2
-12	6	32	22	-24	-12	30	-86	-4	42	32	-18	-12	32	72	24	18	32	26	-36	-38	8	8	22	-8	-10	-34	18	-56	86	14	14	-20	10	0	-18	16	-22	-28	0	-26	24	14	-6	38	14	-12	-16	-12	-30
-2	22	24	-20	2	8	6	-48	-32	-38	-12	-12	12	4	-6	0	6	-20	-32	4	4	-16	22	32	2	-28	26	0	-26	2	2	-40	24	28	44	-90	6	-8	-6	8	18	12	-20	32	-2	34	12	56	-34	0
6	-6	-36	18	-32	-30	38	24	-4	26	-16	12	28	-12	-16	-4	4	-6	8	8	-24	36	54	-44	16	4	-6	-10	74	28	-10	12	18	-18	12	14	-36	80	-4	18	-2	-2	12	-34	-14	40	-2	14	6	4
2	-28	-8	42	-22	-10	4	32	-4	30	18	0	-22	-8	-46	20	18	-6	-52	10	20	32	-52	30	-18	16	-12	-72	8	-92	-16	32	42	-38	56	10	-24	-6	2	-76	-18	-4	6	-38	16	-34	10	-58	8	6
8	-8	18	-24	-10	6	-34	22	10	-50	-42	-20	12	-90	2	-20	26	0	4	-4	2	28	4	8	34	8	46	-34	64	22	-26	4	-12	48	0	60	50	-2	-2	8	-6	-38	-30	0	-84	6	4	-8	-2	-26
-36	78	-30	12	4	12	0	76	-10	-8	8	8	4	46	14	116	-28	38	22	-14	-4	-8	14	6	-28	-8	-30	36	-50	26	0	8	-34	2	72	0	-8	2	40	2	-58	20	34	-10	44	2	-2	12	-4	28
16	2	-26	2	-18	28	58	0	-20	52	-16	14	10	14	16	-38	16	30	12	-60	-74	18	12	32	14	-48	14	-20	44	-6	2	-4	-76	-28	-6	-4	62	-18	-10	-12	-16	14	-18	26	16	-34	10	0	6	8
12	-38	4	4	-34	4	110	20	12	-4	22	-74	10	-32	-38	6	28	-10	26	-6	44	12	-24	-16	42	-28	-6	-64	-16	-12	34	56	10	-6	8	-10	-42	34	38	12	-32	-2	-20	30	8	8	-44	2	8	-2
6	6	-4	-2	48	6	14	2	20	-20	16	30	12	10	22	-12	16	74	6	-10	8	-32	14	2	0	12	10	-18	58	34	16	-6	30	20	64	20	42	6	-26	-104	10	58	66	54	86	-4	0	-10	-14	0
48	-6	-50	-36	4	-10	-62	-4	16	0	40	-14	-16	-24	-14	36	-4	-8	-14	4	28	36	4	14	-2	56	4	4	4	20	-2	4	-122	-2	28	16	4	26	6	0	-16	58	-12	4	-72	2	10	-18	-6	-16
22	24	30	12	-2	18	2	-2	-2	8	-34	-12	20	-10	-8	76	-18	-36	38	0	6	20	8	12	-6	-6	24	-10	-12	26	0	86	-74	-14	10	2	66	24	-12	-2	6	-60	6	46	62	-14	-6	-26	44	30
-6	-28	22	-44	6	40	38	50	30	22	10	-30	0	6	-6	10	42	-20	-16	40	4	4	34	-22	-30	4	18	6	-10	-6	4	-4	6	-28	-16	12	-14	10	-2	-24	12	2	-16	-18	-58	6	-46	-4	0	20
6	-2	-18	-10	24	-44	-22	60	-28	8	-10	66	12	-36	8	4	24	2	4	14	-38	0	-12	68	10	-6	-64	4	-30	2	-12	16	-30	0	-6	-28	22	-78	12	-42	10	78	-38	8	-20	-34	0	8	-12	30
-32	70	0	-16	40	28	-30	18	-4	8	-50	0	-72	2	-2	34	8	-4	-12	-12	52	2	46	16	-2	-2	42	36	56	-2	8	-26	-30	-6	20	24	66	18	14	6	62	-30	-24	-16	28	-28	14	-2	14	8
20	4	10	-36	-56	-6	-16	-4	12	-28	20	-8	4	-12	-12	18	-16	-2	8	-14	-12	32	-2	22	34	28	2	72	-20	0	8	-2	-10	44	-26	-6	-48	70	38	0	12	6	128	-26	18	-4	10	6	-54	6
22	-2	4	34	-4	-16	-14	-16	-28	54	-16	-16	-40	-16	-6	52	-4	-8	-10	28	10	-10	-8	12	-18	-10	6	6	4	10	14	-34	-14	-146	-32	42	50	56	12	-38	-12	12	44	-46	6	-10	12	-6	10	-6
-4	-14	-22	14	-22	-66	4	6	12	-18	12	12	-18	-8	20	18	86	-20	62	-6	18	14	-50	2	26	34	18	12	10	-24	-8	16	-6	56	-48	-24	-98	-26	-4	16	-18	54	-2	24	-30	10	30	-4	2	-4
10	18	18	-10	-2	2	-32	6	8	-16	-28	-40	-22	6	-8	-26	-2	0	-12	-18	-20	2	0	34	34	2	16	-30	30	0	-90	-4	38	24	-38	-34	2	-14	-18	-8	4	0	16	8	-44	24	0	0	14	0
22	-34	-16	38	6	-46	-16	-10	26	22	-4	6	10	12	-8	-32	-10	-42	12	-14	6	54	-42	2	4	30	96	34	6	0	0	-10	-32	16	16	-10	-8	-4	-48	-22	-24	-10	4	54	8	30	36	-28	-70	28
44	10	6	0	42	28	4	10	-24	4	0	16	32	22	-34	-28	-2	4	14	-16	4	-6	28	4	8	-12	-40	28	18	12	-44	4	-8	-18	-16	-8	-8	18	30	-12	52	-54	-22	12	12	20	-20	-32	28	44
-30	42	28	0	-72	-2	-2	-2	-10	-80	-2	-34	-68	-34	-18	40	26	-12	0	4	-48	22	4	8	-8	-4	-28	-14	-28	-24	-8	6	-68	-2	-32	2	-54	36	-2	-4	22	2	-6	-22	-30	6	-6	-34	-24	-28
-60	0	-4	62	-22	-4	-10	12	6	-8	6	-6	-4	28	2	-14	-2	-2	-82	-4	-8	48	22	-26	-8	-40	-54	-4	-2	18	-6	-8	38	-6	38	4	0	122	-80	-12	-12	50	32	-8	36	14	32	8	-8	8
0	36	-58	-10	-16	-30	-6	-2	-36	2	6	44	-98	-40	18	-16	0	-44	4	2	-18	-2	-4	20	-18	-16	24	-24	12	12	6	6	-16	10	4	0	-2	34	-18	22	-12	42	10	-22	18	2	0	-26	0	-34
14	-6	62	2	30	-28	2	-8	42	-8	-6	-38	46	22	-12	-32	4	-4	86	-100	12	6	-4	12	0	12	-6	26	0	8	-60	24	0	8	4	-52	14	22	-4	-36	-2	0	-22	-46	52	2	2	122	-22	-26
12	-6	-18	12	-34	-24	4	0	16	12	-10	22	78	0	-34	-16	38	18	-4	4	-78	-12	28	22	-38	16	34	-8	-14	4	-6	2	-10	-10	8	0	28	-6	-88	-22	2	2	64	14	6	16	0	-60	42	-22
38	8	20	-2	-48	6	0	-26	-50	-6	-24	-4	-24	-44	16	-8	2	-26	-14	-18	-40	12	-40	0	22	2	6	14	-2	-24	14	14	10	18	14	2	18	-2	8	16	52	12	72	-24	-20	-24	-62	-18	-24	-76
-22	-72	28	-14	-8	12	16	10	8	6	8	10	8	18	-4	-16	28	-22	-10	6	-10	12	18	-94	2	0	10	-56	-6	18	-40	4	2	6	6	22	-16	6	14	32	74	-40	42	0	28	14	-20	-30	-22	6
-14	44	-76	22	-14	-60	2	14	2	20	14	20	26	-14	-20	0	-6	10	12	24	28	-42	-6	0	4	18	14	14	-8	-42	6	-14	-8	-34	-24	-34	4	-4	-12	0	2	-6	16	-32	18	18	18	92	2	-8
-6	32	2	12	0	-6	22	-4	-18	2	-4	-68	12	-48	8	44	6	-28	36	46	-12	8	-2	30	-48	-28	30	30	8	-8	-8	-28	12	-26	10	6	-26	-22	-2	4	54	-4	32	0	42	4	14	-16	-8	6
-36	-4	10	-8	2	-28	6	-72	30	4	28	-22	48	16	18	10	-28	4	74	4	8	-6	-38	42	0	-28	-2	46	-2	2	0	-20	-64	-18	-22	-4	-6	4	36	4	-6	-28	44	-26	-6	30	-20	-8	4	4
-36	70	30	16	-8	8	10	22	-10	10	-22	50	-6	0	-4	-40	-18	16	-6	0	4	-8	26	0	8	-48	-48	-26	-28	-24	4	-4	6	-10	4	4	46	20	46	18	-14	44	38	-14	30	18	0	-16	-52	50
50	-54	-26	-4	-10	4	4	50	18	-12	28	22	26	-18	30	12	56	-6	-18	-8	-26	32	-14	76	24	2	46	0	4	-32	22	38	16	8	-36	0	-2	-26	-30	-4	80	26	42	-6	-18	26	8	88	-44	4
-6	14	16	20	48	30	-22	-54	-10	4	-8	2	16	-2	-44	-2	-10	22	-12	-14	-26	-18	4	-2	36	72	24	0	8	26	-16	16	-2	0	12	-4	10	20	44	-38	12	-2	-6	-6	-8	-16	-10	-8	-2	6
-22	160	-26	6	2	-10	2	-2	30	-50	-4	-14	34	0	-28	20	42	4	-38	34	40	-14	-12	4	10	24	-34	22	0	-44	26	-10	16	-14	38	-88	0	12	-4	44	34	-4	-18	4	-14	14	-8	-10	14	34
-32	8	-18	20	8	28	16	-20	0	12	20	22	-10	-46	-4	24	12	10	16	20	4	44	18	-2	62	4	16	-2	-18	0	2	-14	-26	-48	46	36	-20	4	-24	20	10	2	-6	28	40	30	14	-6	-18	-2
-16	4	-8	-2	2	2	60	4	-20	14	4	-4	-16	2	30	-18	-18	40	10	2	-6	6	14	-6	10	40	-4	-10	2	-12	18	-2	-2	-36	14	-88	-2	38	-4	10	4	2	0	8	-16	-16	-28	64	2	-14
-8	-4	-30	-10	-46	34	-32	-28	20	-26	132	18	-10	-4	-8	0	2	-4	14	-66	-6	14	-28	-26	10	6	2	8	-8	-4	10	12	-68	-14	10	6	-14	12	22	2	-8	-18	50	-6	6	32	2	-6	14	16
-18	-6	-2	46	-2	-46	14	32	6	-10	4	8	-80	8	66	18	-6	-22	36	-16	80	-78	-40	-32	-30	44	62	-4	-14	8	24	-2	-50	-8	4	-18	-10	-10	2	-10	-26	-38	-30	-4	4	-16	-4	14	-56	-28
54	-28	-8	-14	18	18	-20	6	-14	-26	6	24	28	0	-6	26	-34	6	14	0	0	-4	20	-28	-18	-52	-32	-26	-20	-30	-12	2	16	-50	30	0	-24	6	-46	-34	-10	46	14	54	-44	22	0	-24	10	4
0	-34	-64	8	8	36	-16	-6	4	2	-44	4	-26	-46	42	100	-18	-34	-26	-10	4	2	-8	-2	50	-36	-20	-10	48	-2	2	6	6	26	-28	-14	0	14	-54	-14	14	18	32	30	-50	-18	-12	8	-42	30
-32	42	10	48	-24	-4	-16	10	22	-4	-12	-56	20	10	28	28	6	12	-44	-26	28	-20	-4	-44	2	-12	-2	-16	0	-20	34	-8	-6	-2	4	0	26	38	-8	-14	-20	2	54	-4	-10	2	20	26	28	6
42	-2	2	-10	22	-10	30	-4	-8	-10	-18	6	-42	2	50	14	28	-8	12	28	0	-4	-20	0	6	-42	16	-58	-4	16	32	48	-22	8	14	16	-2	-26	30	-40	-36	10	50	-10	-20	28	2	-38	76	4
36	-14	12	26	-14	-18	32	12	60	-54	-4	2	6	14	-28	14	2	8	38	-18	24	0	-34	66	-26	-4	14	-42	4	4	-2	-14	16	4	18	-32	-64	-14	-6	36	-16	18	-10	-30	14	-22	24	40	-48	0
-4	-22	-8	-10	-22	12	14	32	-8	24	-2	16	-44	-16	-8	-14	2	-2	6	-8	-4	-24	-44	-2	-6	-10	-8	22	74	-30	6	4	-6	6	-34	-20	32	-18	0	28	-10	34	74	-18	-62	50	16	-50	28	-14
2	-14	-6	-36	32	30	-22	22	8	-22	-10	-28	38	20	-82	-8	-14	18	-22	2	-16	6	-62	-2	20	46	34	10	-4	76	-16	10	40	-8	20	-40	8	-2	18	12	142	-10	-6	-32	66	44	0	-32	24	50
-18	4	-10	8	18	4	-2	16	-8	0	12	30	-4	16	-8	60	-2	-68	-12	8	-116	40	-20	-14	0	-34	-28	-30	-6	-18	12	18	-8	16	0	-10	0	50	-36	-6	16	6	-4	4	36	16	6	26	0	30
-6	-46	2	12	-28	2	-74	-36	6	4	-22	32	-2	42	-6	2	6	34	-4	8	-6	62	-2	28	6	32	-2	12	4	-6	12	-26	0	-10	4	10	6	-10	20	-36	-2	-6	22	-14	24	2	6	-84	12	106
20	-18	-86	24	-2	-10	-18	82	76	-84	-6	62	-6	-14	-20	-4	-26	-2	-70	-12	18	0	48	-14	-14	-28	-4	-12	18	6	-72	-4	-28	-32	-12	2	-28	18	14	2	-18	-22	-2	12	12	4	-6	-42	-16	-4
6	50	10	4	16	-14	-4	-38	80	0	14	10	20	0	-4	-4	0	6	-22	12	14	6	42	-8	-10	-2	-24	-22	-24	-12	30	-8	-28	-6	8	-42	-6	32	62	-10	2	-20	52	22	26	-30	-20	2	18	-6
-34	6	6	-28	0	-6	140	8	-2	0	18	-14	0	18	98	-2	-6	52	-38	4	16	4	8	-20	0	12	8	12	2	-10	4	-12	-26	16	-26	10	14	-40	-110	30	4	-20	12	14	-46	10	54	42	26	-12
-16	-62	-6	0	34	-16	-8	8	-70	18	10	16	64	6	12	-38	40	-38	-30	-16	-30	-28	-6	10	2	-4	-6	16	-28	98	-4	-2	-10	-10	-22	20	6	-6	-2	48	36	-2	-8	-2	-8	-20	-2	-26	12	-6
6	4	-16	0	-46	24	2	-16	38	-16	-10	0	66	14	30	-48	30	18	34	6	-2	-36	-34	-10	-16	6	4	-6	24	-30	-6	-14	0	-4	-68	6	-60	-28	10	2	-38	24	30	20	28	-34	-66	-24	0	-44
-58	70	-84	20	2	-4	2	22	-46	-12	-4	56	-8	4	80	30	8	-80	-20	8	34	0	-28	24	2	-24	46	26	4	-6	-4	-18	-32	-30	4	6	-8	-22	-10	50	32	-24	-26	-58	32	-24	-70	34	12	-8
-6	-52	8	-18	24	6	-22	-2	4	6	-4	2	-2	-6	-12	50	-46	-34	-8	14	24	-26	-30	-6	-8	-18	8	10	-34	-14	20	-4	12	32	14	44	26	-12	124	14	2	84	-28	0	22	-8	-10	4	-10	-10
-22	-24	-10	38	-6	-14	6	-12	-40	42	-12	0	-28	-8	-24	-26	42	22	10	-60	-16	-8	-2	-32	0	18	-12	-6	-12	0	0	14	22	-28	-54	56	12	70	-24	-6	42	-20	70	-6	16	32	0	-20	38	10
0	-24	30	-14	-70	-12	-12	2	-2	-16	-22	6	-58	14	-2	10	-34	2	26	-4	6	34	-8	-42	0	0	-4	20	-34	2	-10	-10	-22	2	56	-2	56	-28	-4	52	16	6	4	20	16	-12	8	-48	36	18
6	36	18	-6	60	2	-4	16	-12	2	-6	42	0	-6	0	-2	20	-26	-14	-4	-12	36	-10	66	4	12	8	40	4	8	-4	-2	56	24	-8	14	-2	-12	6	-6	22	-52	-42	-28	-2	10	-28	-34	30	28
-2	6	12	-2	-26	0	-30	-30	-58	18	-34	12	14	18	22	-16	4	-34	-4	10	44	10	-4	-18	-14	-12	-2	26	-2	-18	-2	32	-20	60	-16	10	2	0	42	12	2	12	-36	-2	8	-2	14	0	0	-24
10	6	-26	4	-4	42	-34	-6	0	58	10	-14	-4	-30	-56	-16	-36	74	36	10	-8	-26	-4	-38	-56	-32	-26	32	-4	-6	24	18	6	0	-32	-96	32	0	120	0	-4	6	24	36	-16	-22	-4	-56	-10	-18
8	8	-2	18	76	-22	-8	50	48	34	26	32	-10	12	-14	4	32	-8	36	6	6	42	0	64	92	58	28	-18	20	-42	-10	32	-24	6	34	-10	-10	-6	-28	-8	-2	38	24	-8	4	22	-54	-6	10	28
20	-2	0	-38	-18	-16	56	8	-2	-66	20	-10	14	-18	-2	-2	-8	18	-2	6	-2	8	-36	-52	14	-10	28	-8	0	-112	-4	-14	14	-36	96	66	6	-14	16	30	34	-10	-48	4	38	-70	34	-2	34	-16
42	8	28	6	6	-20	-18	-56	-24	-36	8	16	18	8	-18	-16	-32	42	-38	8	2	-2	-64	40	8	-46	-6	22	40	12	50	34	-6	-32	-74	4	38	14	-48	4	-6	12	-30	34	-22	-4	-24	16	10	58
32	8	26	-30	40	46	52	-2	-2	10	-8	14	-14	2	-28	0	-20	6	48	0	0	-32	10	-4	-56	-2	-24	-16	-22	10	-26	10	-18	50	32	-4	12	-10	24	-2	14	-34	20	6	-14	36	8	-12	-10	-64
-36	18	-36	30	74	14	0	-36	10	20	30	42	8	-26	6	6	2	-4	8	14	48	16	-10	0	-10	16	-60	-38	6	26	44	8	-18	-40	42	-30	-40	0	-4	34	10	-32	-2	4	14	10	-4	-26	-118	-16
16	-10	20	10	-24	-110	-10	8	-16	-4	-4	-18	4	-4	98	-16	58	-16	-2	12	122	-10	-50	-18	6	-6	8	34	-10	-68	12	2	10	24	6	18	-14	12	4	24	6	-4	0	2	14	-16	-12	14	-50	26
12	-38	16	2	2	32	-6	2	2	-34	-14	-2	-16	-50	-66	-4	74	-20	-24	-4	0	-22	-34	16	20	-52	12	84	20	-8	4	40	12	10	-10	76	-28	4	36	-4	14	20	-8	-4	46	76	-2	44	6	0
26	-4	-24	2	-6	-6	-8	48	6	-12	-10	10	2	-12	20	80	-2	-10	-20	-14	36	-36	26	2	-16	2	-36	-32	70	-4	-4	48	16	-8	-40	-10	0	-78	36	56	-34	-26	4	2	-2	-34	10	6	8	30
-8	-66	-52	32	14	-34	12	-28	6	-54	18	28	24	26	-24	0	-2	14	-64	10	6	-10	-2	-4	-76	8	34	-10	-8	-34	24	4	-16	-28	-64	-24	30	-6	-16	28	12	-12	-10	22	8	-10	14	2	-16	50
6	0	2	-80	2	70	-10	-10	20	-28	16	32	16	-70	-6	-16	-26	-6	12	22	106	14	-2	-2	-14	22	-34	0	18	-30	28	-48	-2	42	16	0	-14	48	-4	-26	8	-20	8	-10	-6	-8	24	22	4	-20
30	14	22	12	0	0	-24	-14	10	14	-8	-14	-24	12	6	44	6	18	18	-2	-26	-24	12	34	-158	126	48	38	26	10	-54	28	40	18	40	-4	-64	-130	2	-14	12	14	-2	18	-56	-6	-6	0	0	-46
-10	12	-68	30	8	10	0	-80	50	-12	8	154	-50	8	18	30	-4	26	56	-42	26	10	0	2	-8	-14	-106	-36	-38	44	-22	-38	-22	-32	-38	-4	-48	-8	10	-18	44	4	-4	-16	6	34	-14	52	-2	-22
-8	-38	-12	16	2	0	-38	-32	12	4	-40	16	8	36	12	-2	-14	-6	0	30	2	-24	-2	-10	78	-30	26	-16	8	-12	-36	-14	2	2	-30	-6	20	2	72	-12	-34	-2	2	-66	-6	44	-12	-34	-28	-14
-50	8	-8	22	26	-64	6	12	0	-14	42	28	-24	2	-14	10	-4	-60	-2	0	4	-48	-18	-22	38	-18	28	-24	-30	12	2	4	2	16	2	-10	-82	8	-28	48	10	42	-2	30	18	-26	2	-14	-12	2
28	4	-18	-16	4	6	-6	-16	36	14	36	-72	-22	-44	-24	38	20	2	-42	22	8	22	86	4	-130	-2	-6	-4	8	8	-12	-40	2	-18	0	38	58	-38	-12	8	44	16	-50	-20	-60	8	4	-20	-4	-26
10	6	-20	-6	2	-34	-6	0	10	20	-72	18	-18	-4	10	54	-22	4	12	8	34	-10	-38	12	-16	-34	4	-46	10	6	-20	-38	-32	-10	-116	-22	42	10	-8	0	-14	6	42	-10	4	26	28	34	-20	12
10	-38	66	42	12	32	20	2	-8	0	-14	4	8	0	-26	2	10	-2	30	16	-10	-24	-12	4	-8	14	30	8	-42	0	16	-4	-6	-14	2	0	14	30	-24	-94	6	6	4	-2	2	12	-22	-8	-12	-10
12	22	-14	-72	-26	-28	-30	-4	-10	-8	0	0	14	-12	-10	-130	28	2	-30	64	34	16	2	-2	-2	-2	14	0	-46	4	24	-44	-22	-4	12	-4	-2	-26	-6	8	-64	-24	26	52	-14	-26	4	4	106	30
-4	-14	18	12	-16	4	-24	-6	78	-2	0	-8	42	-20	16	20	10	-44	-22	-4	-8	48	-74	-8	-26	32	-14	-10	-78	54	-2	-38	112	8	-28	0	-18	16	-6	16	4	0	-14	-8	-52	14	-2	8	-28	-44
14	8	8	2	6	30	28	50	28	-2	30	-6	-28	-2	-12	-10	26	6	-6	-4	-10	-6	18	-14	-44	-8	12	18	24	-16	8	10	-10	-80	8	-40	-16	62	-2	8	10	18	122	-4	30	30	0	-30	-2	-28
88	-8	8	34	22	-4	-2	-10	2	-4	0	46	8	-48	2	-24	-76	-28	-2	10	0	-74	-30	-42	14	-10	32	24	10	8	-8	-8	10	96	30	-16	-22	-4	30	0	-10	8	-12	-16	-24	32	58	-14	42	2
-158	14	-24	22	-26	18	68	-10	12	-6	-18	84	64	-26	50	-6	-10	8	64	-16	12	2	-24	24	16	8	8	70	-10	-30	4	-188	14	-4	2	18	-42	18	-2	-52	8	34	-32	-26	100	6	-10	14	12	44
30	-16	6	18	10	2	64	-14	8	-88	46	0	-38	4	20	8	60	18	64	-32	-8	20	-2	-36	-8	-18	-18	-40	-10	-4	-68	-14	-28	38	34	26	12	-10	-8	-6	-42	48	-4	28	0	-2	40	44	-6	-4
-16	-32	6	-48	-26	32	20	14	18	26	-40	-20	6	22	44	6	24	-28	-2	2	36	64	-58	-16	50	10	-10	8	6	12	6	6	36	22	6	-44	-10	0	-10	36	-16	26	-38	-32	-38	-48	8	4	-82	-76
-92	4	30	-42	-8	36	24	10	-32	-30	-24	-62	-34	-30	-54	26	16	-2	64	12	0	-70	-14	24	38	-10	10	0	26	0	-32	-4	-6	8	8	72	18	-30	8	-6	0	34	-2	-20	-2	-2	12	-6	-34	-28
2	22	8	-32	-26	-16	0	-10	16	0	4	-8	-46	-86	12	58	54	-14	24	42	2	0	46	-2	38	10	30	-38	36	-42	-16	56	-8	90	-30	-18	62	2	26	12	-10	8	4	44	-16	0	4	-2	-56	-34
-6	40	-8	-26	-22	-10	-20	-26	-54	-4	-2	-2	8	-16	32	-16	40	6	-18	34	18	6	-6	76	-12	46	50	4	20	6	-10	22	0	4	-6	0	14	4	12	24	-6	8	-18	-2	16	-2	-52	10	2	18
-12	-28	42	16	4	-4	8	28	-74	-18	60	-2	-24	-18	18	62	8	64	0	-2	-6	-82	14	92	-34	-14	2	-14	-22	-60	-18	34	-58	-22	22	-30	-4	28	0	-66	-18	-10	12	2	4	36	32	20	6	-14
-14	94	34	-4	6	-40	22	-2	8	-36	0	6	22	-32	16	10	-2	-16	-4	4	-44	-6	6	16	38	0	-36	-2	6	48	2	12	-12	-6	16	-10	-6	2	-12	6	28	14	0	-8	70	4	-18	4	14	16
-8	-10	72	-52	8	-8	2	4	6	-4	-10	24	32	10	4	-18	-10	106	20	20	8	2	-20	-10	-24	2	-2	52	24	8	20	6	12	-18	-16	34	-34	-10	-12	-20	-6	-26	36	24	4	-4	-12	4	16	-22
34	24	0	-18	46	-28	-4	-12	-48	-6	-38	0	28	8	2	-22	2	10	2	12	8	-6	14	-2	-2	4	32	24	0	-30	-28	6	-158	12	-16	4	6	-4	-28	6	-20	18	4	10	6	-22	66	10	-42	4
4	46	-2	-34	-24	2	-20	70	-26	-20	-10	14	12	64	76	-28	50	-10	8	-4	-16	8	-54	8	18	16	-32	-2	84	6	26	-16	-32	26	52	28	10	18	-40	30	26	60	0	-16	2	-32	-16	52	26	-4
16	0	112	-2	12	-4	58	-6	-26	-6	-18	2	40	4	-8	28	8	0	10	32	-10	-30	24	-2	10	-20	0	6	8	-8	40	6	-10	-4	2	30	-6	0	26	14	-48	12	-10	-10	-26	6	-6	-24	34	-8
2	-4	6	-2	-8	-14	28	8	-36	-36	0	8	-8	112	4	-4	16	20	32	8	-84	40	-16	-18	-8	4	10	62	-18	-18	50	-34	16	24	-2	6	20	10	-64	44	-2	-10	52	44	-6	20	8	10	78	-20
-18	26	6	4	-8	-6	-20	-30	2	-4	52	-14	-16	12	-16	-22	4	6	36	40	12	-8	30	26	28	-6	12	-54	-14	-34	30	-14	32	4	-66	-32	-104	-18	-8	0	4	-6	-14	-60	-10	-28	-30	2	-22	-8
8	-16	32	-14	-6	-6	-10	16	-50	38	44	14	-8	-46	16	24	2	10	0	2	-16	-22	28	-8	32	20	20	-10	-4	-4	-108	26	32	0	-6	-18	8	-22	-12	28	-12	-22	34	36	-38	-2	-50	28	-16	94
52	44	20	-26	4	42	-14	-78	0	14	50	-8	-4	-14	-12	-8	26	28	-22	-2	20	-6	8	50	20	-10	-2	14	-26	0	-60	-14	46	-8	-8	68	-6	4	-12	-10	-20	14	-34	-84	-2	10	10	-16	20	-4
-4	0	14	-12	-36	46	-22	20	-24	-14	-22	6	-48	8	14	-98	-6	-10	0	2	0	-118	-58	-2	-6	-16	10	4	-12	6	-32	-6	42	-16	2	4	0	-6	-28	-132	-6	6	12	-10	-18	26	24	-92	18	26
-8	20	4	26	4	-34	-6	-24	12	22	-16	24	-14	24	14	-4	46	-16	68	0	14	2	2	-16	8	4	90	-52	-28	10	6	-4	-2	-16	28	-8	12	-4	26	14	24	-26	-22	-32	-8	36	-8	18	26	-38
6	12	-4	-8	-22	-14	-4	48	26	26	-4	-60	22	-12	-26	6	-18	-30	-10	6	-24	92	-26	2	12	2	-28	-8	-106	10	4	12	0	0	20	-46	40	-6	-14	-12	-8	-16	-18	-28	-14	26	2	0	32	4
-50	58	-4	-46	-6	-6	24	0	-46	34	38	-12	-14	46	2	-2	10	34	-36	10	18	10	0	12	14	20	86	-16	-18	40	0	-2	6	18	-14	8	2	-14	92	-22	-46	-40	-10	-6	-10	44	0	-18	0	24
-14	0	6	4	6	-8	34	2	14	36	-22	-54	-50	12	22	-64	10	66	-6	-10	-10	6	-36	-36	-12	16	6	22	14	20	-10	8	6	-4	-50	32	134	-28	-16	60	4	-4	-2	-2	-8	-16	-18	10	-6	10
12	8	0	-12	14	4	16	-20	2	30	8	14	-2	-6	-12	-2	12	-62	6	-4	-6	28	0	-44	-6	-28	48	-118	-18	-8	14	2	-28	12	40	52	2	56	-36	-28	4	-28	-12	20	-14	30	-20	-30	26	-6
-6	-4	-18	0	-6	-18	30	-18	6	2	-32	24	-18	-14	4	-2	18	-88	-12	-34	10	-110	-16	2	-136	38	6	-66	48	-2	6	-30	34	58	-2	10	12	8	-28	-2	4	-16	2	10	-56	8	18	6	34	2
38	-30	12	-16	-22	-54	-18	0	28	4	-6	46	4	-12	34	-24	-38	16	-12	24	-8	-30	0	30	-60	8	-22	4	2	-38	-6	42	-2	-58	0	6	-50	30	-2	106	-38	-30	-26	-44	24	0	8	-76	12	-14
-24	24	0	-4	-6	-8	0	38	10	0	12	32	-20	-28	42	-4	22	30	-6	26	8	-22	-6	-36	48	22	24	2	-32	-28	4	10	-2	8	16	22	-28	58	6	16	-54	-8	18	-8	-30	58	-10	-10	8	-6
28	0	64	-8	0	24	-14	4	32	34	72	-58	28	62	-26	26	-12	28	76	16	-20	-14	0	-12	2	14	-8	10	6	-6	-72	8	46	10	28	-8	36	-14	28	4	36	16	26	-12	2	-20	-32	36	30	40
-2	-16	-2	44	8	6	26	-14	12	8	-40	-78	4	4	44	48	-26	-30	-8	8	10	0	76	-28	2	-50	-20	-4	12	16	36	18	-12	24	28	26	0	8	-28	-14	-64	-16	12	24	58	0	-2	28	-6	-8
-48	-26	-58	24	-18	32	-62	42	-6	-12	-10	26	-12	-38	16	6	14	-32	-10	8	-24	2	2	-44	0	-24	-10	4	-4	-4	-32	0	22	-10	-28	26	-40	-14	-50	4	8	-8	-6	8	-36	2	40	-28	54	10
74	-28	0	-18	4	-40	0	-2	8	-34	-34	18	24	-24	-12	-8	36	34	-4	4	14	-10	78	-4	-14	-10	2	-36	-6	0	36	10	-26	10	-102	-24	0	10	2	-12	-8	8	-26	-8	24	-10	18	54	-38	60
26	-32	0	86	34	24	-18	-20	-6	80	2	6	-6	-14	-16	-16	8	-6	-6	4	0	52	-4	-16	-12	-20	-40	4	-6	20	-28	14	34	14	-4	4	6	-8	28	-34	6	14	6	-8	-22	-28	-50	-10	8	72
6	12	16	44	6	-8	32	8	-30	6	-16	-18	-22	-8	16	0	-8	-4	-4	58	26	6	2	6	60	-10	38	30	-28	8	6	-34	14	18	-4	18	-28	2	-8	28	0	4	-2	16	4	-44	18	-26	8	-4
48	-26	-4	76	-2	4	80	2	10	20	42	0	2	24	-36	0	-44	-2	-10	2	-20	66	-40	-24	-2	42	-24	-40	28	34	12	-38	38	-2	22	10	0	-54	-8	26	4	18	36	-2	-16	24	-2	38	-48	28
-32	32	-8	62	-6	-40	-32	-34	2	-66	-62	-18	-30	4	2	4	32	2	-42	-4	6	-90	-14	-10	46	48	-30	2	68	12	-44	8	12	20	20	-100	8	-20	-4	32	-10	-2	2	-70	-2	2	4	0	-4	50
-10	-2	-22	-30	-28	-36	-20	-50	26	6	16	-10	6	-56	30	10	-10	-16	-26	-6	-38	-16	46	-6	18	-6	10	24	78	-4	24	-2	16	-2	-28	-8	-22	-16	30	8	-10	6	68	-32	38	8	10	-12	-10	-20
6	-24	8	18	14	30	26	68	-6	16	-28	18	2	34	38	12	30	8	-48	0	64	-8	-26	0	0	28	4	-2	12	-26	-22	18	6	2	20	-6	80	42	4	-14	0	-4	4	68	50	4	6	6	2	-20
-18	56	-16	-66	0	0	-28	-16	56	-8	24	-10	12	-32	-20	-12	0	-12	-4	22	-8	-4	-2	-10	8	6	22	-36	-10	16	18	-18	2	68	-20	-12	24	18	-22	0	-8	46	-40	2	-6	14	-26	-2	26	18
4	-26	0	18	16	26	6	8	10	0	-10	18	0	-18	-16	-16	2	24	-54	16	-6	48	-20	-22	-12	-18	-20	0	0	-6	2	-60	72	-6	-4	-40	-20	22	-18	-20	26	-4	8	-54	28	-12	-26	-26	4	8
18	-82	4	-6	-4	-24	6	-66	6	-6	-4	-46	-14	14	-8	24	-6	-20	8	50	90	8	10	-14	22	8	-24	30	28	0	24	-6	0	-24	12	16	20	-38	-42	-18	8	12	-6	-40	-116	-4	2	-26	-12	12
-8	20	50	28	-52	-6	-34	-42	6	-2	2	80	40	30	-16	14	16	-14	36	-14	36	0	-20	-18	0	-6	-2	60	-14	24	10	-28	-30	12	-2	-8	-44	-8	-8	-38	-18	36	-36	-10	24	20	74	22	-8	-44
40	20	8	2	8	10	-44	-56	-20	6	2	-16	40	26	-2	8	6	-102	-6	14	14	-24	36	10	-28	8	-10	16	14	18	26	58	-2	-10	-6	-4	4	-2	-72	38	-4	-20	-4	-6	0	-48	50	-42	22	16
-18	36	-14	78	4	-6	2	-6	72	-12	-16	16	-106	-26	-16	6	-6	2	-4	-34	36	46	0	-80	10	4	2	16	114	-2	2	18	4	20	-40	14	18	-18	-10	24	16	68	-4	-54	2	6	44	-10	-52	-22
-2	-8	22	-10	-12	-26	-50	6	14	-12	40	26	34	0	24	-22	-18	-12	32	-14	16	-38	42	24	10	-36	-16	18	-24	-6	0	-20	-10	-2	-6	14	-24	24	-54	-4	22	-10	22	-12	-42	12	18	56	24	10
0	-58	-2	-52	-2	6	-10	10	-2	-44	-36	10	-2	-24	12	0	16	14	-6	4	6	-18	2	52	-60	6	26	14	8	6	-2	-4	-2	54	-22	-10	50	22	-10	2	8	-8	36	40	48	-22	78	6	30	-4
-84	2	-12	-2	4	4	28	0	-26	-4	38	-42	-4	8	-4	-36	26	22	-28	-46	0	-2	4	12	0	10	18	-16	-2	-16	-10	-8	-22	0	-32	-2	4	10	6	-16	12	-50	-12	-38	12	-24	48	26	8	44
-4	4	-20	-36	-2	-70	8	-24	-6	4	86	-12	0	-8	2	62	8	-26	-4	6	10	-8	30	-14	46	-62	36	48	-14	-76	18	-50	-26	26	-24	12	-42	58	-2	-2	-128	-34	14	-32	-6	4	-94	46	32	18
0	32	22	22	70	18	-24	6	6	8	18	80	-78	8	-2	16	8	-2	2	12	-4	0	-2	32	74	-4	0	-14	4	-4	-2	42	92	10	-44	-14	-2	-16	-30	2	-68	24	-76	4	36	-26	-76	-32	-28	-2
4	0	-14	2	10	6	-4	30	-4	22	-50	-52	10	-2	-4	4	-6	-18	-18	-54	-52	-2	-4	4	16	-24	-4	2	4	-24	-10	86	28	-38	14	6	30	-18	-12	-44	-6	-20	20	16	-42	-6	-58	18	-12	-12
12	18	-62	-10	6	-46	-4	-6	-2	2	-14	-2	44	38	22	-18	26	16	6	-18	0	12	6	2	32	-2	-8	6	24	18	12	-4	-8	-4	4	-18	48	-6	-50	44	50	12	-40	76	-50	2	18	-34	-34	16
0	-40	90	18	-96	-8	-52	-22	0	6	72	40	6	4	-14	8	-24	12	4	34	44	36	-12	-46	-2	14	0	8	-44	6	-10	-2	18	6	-16	-32	6	8	-24	30	28	-8	-34	-20	4	42	-44	30	0	0
-26	-16	12	-4	0	-18	-32	-6	-10	6	8	2	-30	-16	28	-2	-34	148	-12	6	8	-28	-22	-8	-24	-20	8	-28	-8	-4	24	0	-2	0	-2	-30	-10	2	14	-4	-48	-10	-22	4	8	14	-12	-22	-48	-4
20	8	-6	-4	4	4	8	-60	-24	-32	-100	-18	10	10	18	-30	14	-8	-4	-48	34	48	-50	18	0	-8	-28	-8	10	-10	6	28	10	-30	10	14	0	58	42	-20	-24	-56	10	20	18	-10	26	12	-80	-24
18	18	38	26	24	-58	-4	4	20	-40	4	32	2	-20	-32	14	14	6	-120	62	-16	32	-8	8	-6	14	2	-4	6	42	20	-14	20	-16	-100	-84	38	-36	20	-32	-2	-26	-2	-4	-14	22	-28	-82	6	-2
-28	-2	-6	12	24	44	60	-4	-38	-20	22	76	2	-16	-110	-14	12	22	-138	-22	-16	2	34	6	-8	16	20	-40	-2	6	-16	-2	-20	0	-2	28	-2	0	-24	-4	42	-136	18	-4	-2	-68	-2	18	46	20
34	-16	-8	46	-16	-18	-4	-20	28	28	40	36	-6	40	-2	12	-24	6	-100	-32	16	-16	2	18	-4	32	-64	-8	-4	34	44	-30	0	-10	2	22	-32	16	-36	-124	-8	32	24	-8	82	-40	22	-6	12	8
-18	0	36	-52	4	-26	-4	30	-48	6	-20	14	16	-4	0	12	-8	44	-2	-4	4	-20	-12	-78	-40	66	-38	-20	-12	-50	-18	6	-6	64	-8	32	-4	14	58	18	-20	-46	-2	40	-68	14	24	24	-12	22
48	42	-22	8	-4	-26	-22	2	-2	-14	2	42	-10	10	-4	-2	-10	-30	56	0	-8	6	8	2	32	-20	-2	-24	8	10	4	-26	-28	26	34	-18	-4	2	-14	-22	-54	56	6	-16	-10	24	-24	-14	0	0
-8	-74	14	-10	-22	14	4	-60	14	2	-2	-8	10	8	24	10	-6	-30	18	-10	14	-20	-72	-30	-8	-28	-18	0	46	4	-2	32	-26	6	-62	16	46	8	6	-4	4	86	10	0	-6	16	6	10	-28	14
-18	-18	-12	-16	2	4	0	-26	-34	8	48	-16	-8	46	-2	0	-18	6	22	-58	58	-2	98	-16	-12	-22	12	-28	0	-40	-24	6	-52	6	6	-16	-24	-16	30	36	20	-12	8	-8	4	-30	2	-22	-54	-4
-22	-10	8	-18	22	-8	-50	-18	30	-14	-16	-50	10	-8	14	-16	6	-8	6	10	34	22	10	-14	10	-4	8	46	-6	-16	130	4	-2	-30	14	26	6	-28	16	38	-2	34	-16	12	-36	0	0	2	-16	38
48	16	-24	-6	16	4	12	-96	28	0	50	6	108	-4	8	-24	42	-66	-6	-20	-92	-2	-46	16	18	4	-18	-12	-2	-8	-44	24	-20	2	-8	-4	-32	4	-18	-20	-2	44	102	58	-6	0	18	12	-2	-6
14	4	34	-12	-44	-22	16	38	20	6	48	-20	38	6	-6	4	-8	-2	-2	0	-32	16	20	2	26	8	-50	-8	-40	12	-14	-6	-28	-8	36	-10	18	-44	-2	-10	12	-8	14	28	78	26	46	0	-66	-26
-12	-4	-22	-18	2	20	8	-2	-46	0	16	12	12	36	-56	-14	24	-16	-26	-16	8	38	22	8	6	32	-44	52	-24	24	10	20	-66	32	-2	-12	-32	6	10	-14	-22	4	-4	-20	2	-2	8	32	20	6
-54	-10	-58	30	-24	-16	52	28	-10	-4	20	44	-40	20	-42	40	-22	8	-46	-42	-54	60	-26	-30	-18	14	4	-24	-28	4	20	22	-22	26	136	-56	2	14	2	38	-20	8	-44	50	-10	24	8	-28	-14	2
-14	18	-50	-14	-14	6	20	-2	-12	-18	8	-36	-12	8	-14	-6	10	-28	64	-10	18	28	-52	8	-10	-12	-18	2	12	-2	-6	30	-2	-14	-10	-10	-24	-8	38	-20	-34	0	20	22	-2	-8	2	14	-10	0
-12	-8	-6	-62	68	2	2	6	0	-40	6	-6	16	10	2	-10	0	6	0	10	12	-40	-2	-10	-34	-62	-8	-16	-2	36	84	24	-88	-8	-12	12	-18	28	0	70	-2	-32	-30	-46	22	8	22	-52	-78	74
-20	2	4	-58	2	22	4	4	52	12	-46	-6	6	-28	-6	-48	-4	12	-32	36	6	-26	-28	16	4	-32	-8	36	-30	-6	24	4	2	18	-20	2	32	-16	54	20	-4	-44	54	12	-10	-24	-2	12	-14	6
10	-4	4	30	22	4	-16	8	62	2	-2	-12	20	2	-22	22	12	26	10	84	26	104	-6	30	30	12	28	12	20	18	-22	4	-26	-8	-8	32	-16	-26	-6	0	18	-14	-38	-54	34	10	6	-2	-32	4
4	0	22	6	34	26	-34	28	-32	16	-52	-6	8	-6	-26	34	0	4	2	8	4	-18	-34	-30	-14	-52	0	-58	-36	4	22	8	-30	-8	-8	-14	18	44	2	-22	-20	50	60	-4	32	-18	10	-8	2	-62
0	-6	-18	4	2	-26	-8	-72	8	-10	0	-40	-96	32	20	-14	56	0	4	-10	4	-60	8	-6	-8	2	16	4	-6	18	8	4	-12	-12	26	14	-10	-24	-6	20	2	-22	14	-22	10	32	-8	-24	2	26
-6	12	-16	-22	60	-4	16	-16	-18	0	8	-14	2	-30	16	26	-6	26	18	48	-54	-28	22	-8	6	-2	-24	-4	4	-18	-6	26	-16	12	24	0	40	-6	10	-68	-16	-12	10	-2	-44	-2	-8	-68	8	4
-12	2	14	18	-2	-2	4	40	-8	12	8	-36	4	8	8	32	-6	6	2	26	-14	-36	10	-18	-54	-2	26	12	-58	-4	30	48	-4	-42	6	8	10	-2	-24	62	46	0	-10	0	4	-2	-22	40	-10	16
6	-2	-36	14	-12	-4	4	-48	8	-12	-20	40	8	2	-84	0	-10	-12	-46	-10	12	-2	-22	-64	-14	-10	-2	4	52	-14	-4	20	12	2	6	60	2	-16	-24	30	-4	0	-2	16	2	2	-22	-16	-16	4
-4	-22	28	0	24	-16	-16	14	-6	-50	8	-6	10	-12	-6	-16	-86	-16	40	-12	42	-56	52	-54	16	6	-22	10	-4	-10	-4	-54	10	-8	4	64	-26	-8	-4	-10	12	-8	-24	14	44	-50	-4	0	32	-44
0	-4	-38	-48	2	-52	6	0	-16	36	18	8	0	8	-22	-4	6	-20	10	-2	46	14	6	52	-18	2	-4	12	4	54	10	56	4	-30	-18	-6	16	-36	10	12	36	4	12	10	0	4	26	14	-46	-48
-22	8	4	38	-4	26	0	-10	-18	28	-44	-6	-46	58	-40	-4	68	4	-82	-44	2	0	0	-84	38	6	-26	16	-16	2	-34	-8	-8	-22	12	16	-28	-14	-42	-28	-2	-12	34	72	-20	20	24	2	18	-4
-44	2	-18	-12	-28	24	-6	-52	4	-26	-36	16	-6	-2	18	2	20	-56	26	0	-12	-26	-14	-2	-14	44	-38	20	42	10	62	-8	54	0	-2	24	-50	-4	8	-42	-6	-14	-2	28	40	-24	-32	66	-14	-14
-42	12	-44	12	36	18	-14	4	-8	32	-18	-14	62	0	-36	30	12	-44	-18	-40	-36	0	22	16	22	10	-44	0	4	-24	0	0	-58	-20	2	-8	0	-44	-10	-10	58	-2	2	-16	18	-4	-66	-44	12	0
-4	28	-4	52	28	14	2	0	22	20	22	-64	18	20	-16	-24	-68	-14	18	-4	12	34	10	8	0	-4	38	-8	16	0	56	18	-68	-6	-6	14	-6	6	6	44	-20	-20	20	-80	4	-2	20	-44	-22	-14
34	-6	-16	-20	-28	48	56	-26	12	-12	10	24	0	30	20	28	-8	42	-2	10	-16	-58	-38	-8	10	-44	6	-4	20	8	18	6	-2	8	-18	-44	2	34	-26	-40	30	18	-18	-8	10	-8	74	-16	18	6
2	-2	-82	-42	22	48	-34	-8	8	-26	-86	-6	18	10	14	68	-48	-4	-2	-2	-14	112	12	-2	2	10	10	-50	0	22	2	-12	-2	10	18	16	116	14	12	0	0	4	-18	-26	10	-18	-4	-42	16	20
2	-10	0	-26	-18	-14	4	-40	44	12	28	-42	-4	-8	-30	-6	38	-8	0	6	16	-18	-14	-22	-2	8	0	16	12	-4	34	40	-14	-30	-12	-8	66	38	-14	-4	18	18	44	-8	12	32	6	-28	6	-4
22	22	-42	-40	-16	-2	8	-2	-48	-50	66	22	14	-22	-10	24	44	14	-4	-52	36	-2	-2	-26	82	-26	-18	34	38	-12	-52	12	-16	0	20	12	-42	-6	32	18	42	-4	-2	32	-14	-10	28	60	-24	32
42	42	32	2	-2	-28	-2	60	-12	8	4	-30	-14	-10	26	-24	-2	6	34	92	-2	-8	-58	54	32	-22	-4	-2	-16	-10	0	-12	-4	-2	16	-6	20	-8	104	-26	-18	-14	-4	-6	8	36	6	20	90	14
-32	10	8	10	-20	28	2	-30	-16	-50	0	18	-20	10	-2	-2	-44	-20	-28	-10	22	-62	-4	-60	22	24	40	-8	8	-10	-38	-4	-30	0	-10	-20	12	-22	54	-8	-52	-32	-2	-80	2	-12	38	-10	10	-54
2	-12	-26	18	-2	-16	-20	36	-10	16	-18	24	-70	-38	6	16	-16	2	0	66	-6	-6	-28	0	-16	4	-2	-64	-4	-28	14	12	14	-8	30	-26	2	-4	-46	2	-32	20	-26	4	-4	-16	108	10	4	38
-30	0	24	24	-70	-36	0	8	-72	50	58	6	-40	-4	2	40	26	-28	18	8	-4	14	-22	8	30	-10	0	10	-4	-10	26	12	-6	-6	-66	68	2	-30	-20	-26	-8	-4	38	-50	-14	8	14	2	2	22
-58	-58	-8	-16	-8	-16	4	-36	-6	-10	-28	10	6	10	2	14	6	6	24	-8	2	24	6	14	-8	28	4	-6	-16	-6	-72	-2	0	-40	-36	-44	24	32	-12	76	8	2	-2	22	12	8	4	22	-10	0
-118	24	40	-6	-40	-2	-2	6	-10	-26	4	-8	-24	0	20	8	76	64	40	-58	30	-4	-6	72	-14	-10	24	-4	4	12	10	0	-10	2	18	-10	0	-2	12	-62	-6	4	0	0	-58	12	-8	-16	0	6
-26	8	-6	-32	8	-70	-18	2	-62	-14	-46	-48	12	-4	34	-2	8	-10	22	10	-28	10	58	0	8	-6	42	42	16	0	10	-20	-58	-36	-16	-2	-38	-10	0	32	8	-26	8	-10	-18	-12	-2	-14	10	-24
-80	-40	-12	8	-8	12	10	-2	-4	2	-6	8	6	4	6	-8	-104	-12	-6	-32	4	0	20	-6	34	18	-44	-2	14	-68	2	18	14	-4	-2	52	2	18	2	-26	4	6	8	-2	8	66	-14	-4	46	0
-10	-22	-34	6	-8	26	-50	10	-2	34	-18	-24	-12	-14	-90	-66	32	-4	-4	-16	-54	10	-38	28	4	-40	10	38	2	92	-32	8	-2	6	-10	12	-28	-30	-8	10	0	-20	-2	2	16	-6	66	-8	0	-22
-8	14	-34	-4	-32	16	-6	-8	44	-12	20	38	-20	24	10	6	24	-34	0	18	16	-6	-8	42	-2	-10	24	4	-44	8	-82	-2	-28	2	-38	28	48	-20	34	2	20	-142	-30	-10	-4	6	-52	32	-4	-6
10	20	-28	30	30	58	0	8	-24	6	38	0	4	22	-10	2	12	-70	-36	-10	52	10	74	-36	-8	-12	2	-20	-14	-60	32	-68	-12	8	-4	-30	-40	6	0	38	-6	16	-2	6	6	58	22	22	8	-52
-20	20	-10	8	-6	-40	20	-2	-60	34	40	0	-22	14	-2	8	-14	-28	-18	-4	24	-2	-8	0	16	28	16	-16	14	-10	20	-26	8	-16	-4	-4	-2	20	-40	0	10	-32	-6	66	0	-32	-16	-48	-2	-36
26	14	-6	-42	-40	28	12	-2	52	30	-14	2	-108	46	24	8	-52	84	4	-74	14	-12	20	0	8	14	18	32	-2	-2	-6	30	-4	-66	14	-4	-6	72	8	26	20	32	12	2	-2	6	-54	16	4	-20
-42	-8	-4	-16	-10	4	4	140	12	18	4	58	34	24	-40	-46	-6	10	52	72	2	24	-44	-12	-2	14	-32	-62	-36	-38	22	-40	-20	6	-50	36	2	8	4	-12	16	12	-16	34	-8	-32	28	-56	-4	-60
-20	-4	-2	12	22	2	48	14	-68	8	18	0	18	6	-4	-86	-42	-8	12	2	32	30	-10	0	-38	-10	56	18	-4	-30	-38	2	-6	6	24	-18	-92	2	-56	-34	-14	4	18	-8	12	50	8	0	64	-48
16	38	46	0	0	2	78	-66	-8	-6	30	-28	20	58	14	-8	-10	20	20	12	-4	16	-10	-18	12	-12	-76	-44	54	12	-8	20	-20	-34	18	10	-10	-88	18	-112	-8	-2	-46	8	-10	40	34	-42	2	-4
-18	-14	6	-2	-16	16	-14	-10	-12	2	12	-26	-20	-4	104	-26	8	-12	14	-4	-46	0	18	-20	4	-18	-18	-26	0	8	72	-14	62	-42	-14	-10	-24	14	-8	-6	-16	12	-28	-36	8	46	-4	-6	56	-2
4	-18	-12	38	-22	46	18	-6	8	-10	0	10	-4	4	-36	-10	-8	-38	2	8	-14	-22	-28	10	-58	-18	6	24	-6	90	16	0	-56	-14	-12	-14	2	-10	-30	28	-6	2	-4	-76	-44	0	12	-80	16	2
16	0	76	30	46	-36	16	-16	26	-4	8	2	-22	16	-10	10	32	26	48	26	56	6	4	0	36	-44	-24	58	0	12	-40	26	-10	18	-80	62	2	-38	-20	8	0	-24	-6	-14	-6	66	8	0	-114	26
16	-26	-4	-54	-10	70	6	26	26	60	4	-20	28	-14	4	22	-10	-28	-16	66	18	4	-8	26	-4	22	0	22	46	-58	-22	-24	56	-40	52	18	-58	0	16	0	2	0	-4	16	-4	-10	20	8	-16	-20
-10	4	-2	80	42	8	0	8	-38	-10	-8	-18	-4	-22	-14	-4	-10	36	-8	-30	-10	-24	10	12	-22	-12	6	-34	-8	46	-6	-32	6	4	56	-40	4	-14	4	0	-10	-44	28	-12	10	14	20	4	-2	-36
20	2	-6	20	-20	-2	-2	42	-6	-26	-6	-44	-12	12	14	6	16	-4	-42	-14	2	14	44	2	-22	-60	4	-6	-20	26	-8	20	-50	-8	-10	-22	58	-28	0	66	36	-20	4	-56	-16	-2	14	42	4	10
0	0	-18	-6	2	-48	-50	-16	16	-38	8	8	36	-2	-14	-28	4	-2	34	-16	18	-14	8	12	22	2	24	8	-6	-36	0	-2	20	2	-86	-78	-8	94	-6	-16	14	46	42	-14	24	-14	-2	-66	12	-40
18	36	22	4	-6	-4	12	2	-2	0	10	42	-30	8	46	6	-6	-34	-8	-36	0	-26	-20	4	-32	-16	28	-12	-14	-88	20	6	6	10	30	-24	26	8	-4	12	-30	-4	-18	-8	-58	-28	-18	14	-36	14
22	-34	-2	12	-12	-24	24	12	-70	70	-2	-42	0	24	8	-8	-10	-6	-20	10	20	58	30	26	-2	18	30	-6	38	38	10	-16	40	-36	12	-12	-6	50	16	4	80	-8	-20	-18	14	-38	-2	-14	-8	34
2	46	8	-48	76	-60	10	10	-34	-28	32	-44	10	12	-34	-8	62	30	-2	-4	4	-54	32	-24	-20	-2	20	-24	4	-12	-4	-16	0	6	-6	24	-32	38	8	-10	10	-4	-34	-90	-16	-86	-26	-28	4	-14
148	-22	4	-30	26	-6	2	-20	-2	-32	-12	14	42	32	74	-8	-4	8	-8	0	-6	-14	-38	-10	-8	-22	10	20	-2	-6	38	24	6	26	-12	22	-22	12	2	32	0	10	-32	-8	-12	-16	-30	-10	-10	-8
-24	-38	-26	40	0	-30	30	-2	28	2	2	-18	-2	10	12	14	-98	-32	36	-8	18	-64	24	16	16	24	18	16	24	6	2	12	-26	8	14	-4	-56	-42	-28	-24	16	-18	6	16	0	-22	60	2	-4	4
16	76	-4	0	24	0	-32	30	-12	4	-44	-30	8	22	10	-20	26	-12	4	-54	58	-6	6	12	-4	4	-8	-20	32	-4	4	38	76	-16	-46	-2	-10	-16	-12	-8	-8	-16	-26	0	16	-32	-2	0	40	38
20	30	-12	-8	-20	-10	6	-2	26	8	-38	30	6	-2	-10	-14	-18	24	-34	30	30	24	-38	-56	4	-28	-2	22	-42	30	-4	-8	-14	20	-12	-2	8	24	-10	-10	0	10	-42	12	-14	8	42	-2	36	-26
42	4	-16	32	4	-38	38	6	-34	2	6	8	-2	-14	18	-32	34	-10	8	6	-38	-30	74	-24	-18	-6	-8	-40	-46	6	28	8	4	2	8	42	-12	6	-24	28	-42	8	-4	-18	-6	2	-18	40	4	28
-22	10	-18	46	-28	-34	80	6	64	26	32	-20	4	38	26	14	-24	32	-6	-8	-12	32	-56	-2	14	-2	-14	20	20	2	0	10	-24	6	-2	-68	6	-6	-72	-2	14	-36	12	-6	-16	22	-2	-58	6	-8
-8	50	-2	4	0	36	-16	18	-4	-10	-20	46	12	-34	14	-8	-14	26	2	10	-8	-12	4	-30	6	-48	-92	46	-12	-38	2	-6	4	44	-54	-10	-32	12	-6	18	20	-8	-28	10	6	-96	26	8	-8	8
2	0	20	10	4	-4	14	-4	6	-18	-46	-20	-14	22	-12	-20	-2	44	-14	-56	0	-10	22	14	12	24	0	12	26	-16	-4	-30	2	42	10	-20	22	34	-14	64	-12	-10	-28	0	16	-4	28	-6	-26	2
20	30	60	-24	0	24	22	-28	-4	40	4	-8	-6	6	-24	56	-8	4	-72	-8	26	4	-70	-14	-26	-4	0	32	0	-6	64	-10	-16	-52	0	-6	-6	-2	22	-30	76	-12	28	-8	64	-18	-12	80	-6	-6
18	12	-8	-16	-4	-2	-8	42	-2	-30	8	8	-32	-12	-12	20	30	-16	-6	-22	4	4	-18	-8	-42	6	14	-6	16	124	-32	-24	-18	6	8	4	-18	36	-2	-80	-118	32	-12	2	-62	-38	8	6	6	-8
10	-44	-62	38	-112	34	54	56	30	0	12	-6	6	70	54	32	-16	-32	2	-38	64	-10	42	16	8	-4	46	-40	6	-8	-8	4	18	30	-60	-6	-50	-4	2	6	-50	90	26	-6	0	18	-34	-26	-4	26
0	28	-16	10	0	2	-4	30	10	20	-80	20	12	-32	-12	-10	-26	0	52	20	6	-106	-8	-16	-4	-10	-4	0	8	38	36	-24	26	4	-24	-90	86	-2	-70	66	-4	-12	-40	-8	-6	12	22	-16	0	14
4	4	18	-36	-10	-32	16	48	-12	4	10	0	-18	-16	-10	-10	10	30	4	-6	18	-22	6	14	-32	-8	46	-10	4	38	6	26	60	10	28	18	-8	-12	2	34	-56	14	-4	-76	6	-14	6	-38	4	-12
0	-2	-18	2	-40	8	12	-44	12	-32	-6	16	-2	-4	12	-12	-14	-18	0	24	-6	-30	-42	24	0	-154	32	8	-6	20	-34	-2	6	26	0	-30	6	8	0	36	6	-6	-10	-4	-14	-2	-2	-28	-6	22
-16	-20	0	-20	-2	-10	98	0	-12	-22	22	-26	30	-28	30	4	2	-6	22	60	26	0	20	8	4	-2	-16	18	-4	0	20	-28	16	-4	18	-24	30	-72	8	102	24	44	14	-46	-6	34	-10	-32	48	38
-32	-10	14	-20	-58	28	-2	-38	-14	-10	-2	-14	14	-16	4	78	-4	32	-50	50	22	28	-6	32	10	-20	-44	44	44	0	36	12	10	24	8	6	14	8	12	42	-20	28	-4	14	-28	90	-14	28	2	-108
-2	-8	10	-30	8	48	112	30	10	-10	-30	6	-8	14	52	-80	-14	0	-6	6	-18	-12	-46	2	20	-24	-26	38	-40	12	0	14	0	-22	-34	-2	-18	4	4	4	-26	32	6	6	62	30	-6	0	-22	10
28	-4	2	-18	-24	0	26	-6	20	12	-8	-16	-44	-70	40	50	6	24	-8	2	28	54	-72	4	30	-18	-36	-2	0	-14	4	-18	2	20	-32	0	-6	12	18	22	4	-40	-10	32	-36	6	-36	-4	32	-48
-12	-8	4	-20	-42	-10	-10	-20	-4	0	14	0	-6	20	6	0	78	-10	10	10	-4	-26	-44	-8	28	28	-80	-2	-16	-24	-2	-28	16	4	26	-10	48	-4	-30	16	-6	-30	2	44	-24	-16	-8	44	16	0
12	10	-8	8	48	30	-28	-10	10	-6	-38	-14	-6	20	2	-26	-2	24	2	6	0	-6	-2	10	-44	6	-30	-28	-4	24	20	-22	-2	6	36	14	14	-30	-26	0	0	30	0	12	-24	-62	-20	18	-12	-24
24	-14	8	26	-50	-14	8	2	-10	-96	-2	6	12	2	4	62	-16	12	0	8	10	-26	32	18	-10	56	50	-12	-20	24	-6	-50	36	6	-36	0	-12	-36	12	-6	14	40	0	68	-58	-26	-16	-14	-28	-6
-16	12	-8	30	42	-2	-4	16	18	10	40	22	8	18	14	-8	0	62	12	26	-16	-6	4	4	6	-40	82	-12	66	-42	28	56	-10	18	26	-42	-14	-40	26	4	14	36	-28	46	-18	-4	-18	10	-24	-32
16	-6	-22	20	-12	10	-2	14	-8	-4	-10	64	-20	-20	-42	6	-14	10	56	-40	-12	14	50	-8	-6	10	126	-74	8	-2	-38	-32	32	44	-8	32	-44	-48	-34	2	2	36	-6	6	24	-8	-4	8	6	-10
4	50	2	60	-6	-10	-46	16	-48	-28	12	-34	-6	-22	-6	46	16	-18	10	-4	16	-24	-30	26	-68	-52	2	-8	-6	20	6	12	4	6	12	-58	-4	40	-6	42	-38	38	44	48	-4	-12	14	12	-6	-12
-70	14	-12	-22	2	24	-12	-14	-48	-2	-8	4	-12	6	-28	-36	-58	0	12	-16	-8	4	-40	-2	52	0	8	-24	-8	-16	-12	18	28	-8	-10	24	-24	-18	-8	16	34	-38	-26	-36	30	14	-32	2	24	-32
102	-18	12	-10	-2	8	6	16	-16	16	-36	-46	-38	-10	-4	-6	40	-8	8	54	-28	12	4	42	-10	-4	26	-12	-4	-10	16	-6	12	-6	-10	4	-38	28	-24	-8	36	0	18	4	-80	14	8	30	-2	-22
6	-4	0	104	-4	42	-10	20	-4	-34	54	6	-18	-4	-10	12	16	-2	2	-10	-32	-4	-30	-18	-2	14	14	2	2	82	4	-4	-10	32	-22	14	2	40	14	10	-40	-16	10	-20	2	-24	-4	22	4	-14
0	-4	14	-30	-38	10	-28	-14	-20	62	48	30	14	-26	30	-86	-32	8	-16	0	26	-12	-6	12	20	-12	0	4	16	24	-2	18	-20	12	18	-2	-48	0	88	-12	10	-16	8	-22	-18	-40	8	-12	36	14
-8	-6	-8	0	-22	2	20	4	20	-54	22	28	-36	-8	4	34	0	8	22	-40	2	4	0	-6	6	44	-14	4	8	106	-4	-16	-42	-26	36	0	-32	18	-26	22	-48	8	20	16	-12	12	2	-14	-38	50
-10	16	26	-24	18	-14	-30	-12	32	8	14	-34	-18	24	8	-14	2	-18	12	34	-24	16	-8	-50	6	-18	6	-32	-12	22	-14	-14	-26	-36	-84	-8	16	18	-38	0	158	14	-48	-18	14	4	-10	-4	-4	-16
4	4	16	-2	46	10	-22	-6	4	-20	24	2	4	-12	22	-24	8	-20	-18	-4	10	-6	8	6	0	-2	4	-4	48	-8	-10	24	2	6	4	-10	-2	14	-4	4	-34	30	8	-10	-14	18	10	72	2	-16
4	-16	-20	-60	12	2	-26	-36	20	-2	10	6	-2	0	6	-38	2	-28	-46	-2	16	22	-26	-46	-12	2	22	-36	-12	-4	-10	-32	2	-8	30	-44	20	10	4	52	0	8	-16	8	-20	-22	42	50	-16	12
-18	0	-26	12	-10	12	38	16	36	-56	-28	46	-8	-12	8	-2	-18	30	2	-2	26	10	-2	-56	2	2	4	-2	-30	-2	26	6	-46	30	6	-4	-14	34	12	-30	46	2	0	72	-56	-12	46	-24	18	2
-18	-62	6	-18	22	14	-90	-16	-4	12	6	8	46	-8	6	8	26	-74	-2	-30	-6	-38	12	8	38	-2	-68	-14	36	0	4	38	-40	0	34	-34	8	-12	-34	-4	14	26	-8	12	-6	-36	-8	-22	-6	14
-30	-28	0	-8	78	-2	0	-36	-68	-26	-36	2	20	12	30	2	-8	-20	-2	-18	-4	20	14	-108	40	24	-20	-2	12	16	-52	4	98	42	-36	-34	26	-76	-10	30	-4	0	0	-48	122	-20	-22	-6	24	20
-14	-4	-10	38	-28	78	98	-64	-16	-6	-6	0	-4	8	4	10	-12	0	-22	8	0	4	10	4	-4	18	-52	48	4	-4	-22	6	-6	12	16	-50	14	-14	2	44	18	-12	8	2	-14	56	-22	24	8	-28
-82	-6	-34	26	24	10	18	-26	-12	-6	4	-18	-8	-36	26	-36	24	14	-2	56	2	18	18	4	8	-16	-4	-8	12	8	18	24	34	4	-38	20	-44	10	-42	-28	6	4	-14	6	46	-8	-2	8	-10	-28
-10	-16	-6	-16	4	-40	6	10	26	16	-6	48	4	20	-14	-64	22	12	-40	0	-2	-8	0	-26	0	24	-30	-16	-6	6	-38	-30	-70	40	-46	4	-34	22	-4	-26	-22	-14	26	24	-50	6	-44	0	30	-24
36	-10	-10	86	4	-2	42	2	-36	20	-2	14	14	6	26	4	-30	14	-2	26	2	12	2	-30	-2	2	-6	8	-14	2	-16	-48	-44	12	38	-2	4	-36	-20	16	0	-22	-16	-30	-34	22	-74	-52	-12	-8
12	-26	8	-18	32	-20	20	28	-2	4	-6	8	-72	2	-70	2	-20	-12	-10	-46	10	-8	16	-10	4	-18	-4	0	-12	-8	-30	-4	108	-4	-20	-28	-62	6	20	8	-24	-12	20	-130	74	2	-22	40	-14	-16
-22	28	24	22	58	66	-50	-2	-14	-4	12	30	-14	-2	-22	-22	-2	4	-30	-22	-28	-26	8	106	-8	-14	10	14	-44	-44	8	-10	-22	0	14	-18	-20	10	0	8	-56	44	0	-18	-52	14	10	-22	-44	16
-48	8	30	-12	36	10	42	-40	-6	-4	36	14	12	0	14	-36	8	-26	40	-6	-12	24	-20	6	-40	12	-8	-10	-20	-36	-6	14	8	-14	-14	-4	2	0	-10	-142	-28	8	-10	16	12	4	-4	18	-2	0
16	48	6	54	0	0	-114	-4	6	2	2	0	0	6	-38	72	0	-22	-8	2	-40	4	2	36	-16	-6	14	-4	-6	0	-6	2	-24	-8	-32	56	0	34	42	28	70	-6	-8	-4	-8	-6	16	-22	0	52
-14	-22	20	10	-10	-14	4	78	10	14	68	-10	-48	-8	-8	-10	-6	-58	4	-2	-22	-4	-20	-28	-48	-26	-8	16	-6	28	22	28	-36	44	-6	0	16	6	4	-32	-6	14	40	-22	-22	-28	10	-20	-6	8
-24	32	-8	-26	-8	28	46	18	0	12	-2	-20	28	-2	90	10	-20	8	4	4	30	18	-4	-18	42	-6	-76	0	86	6	44	4	-44	20	-26	4	-8	-26	10	20	4	-74	18	-4	50	-12	-6	-16	-120	10
-10	4	12	-36	16	-2	14	-54	-2	-10	26	38	-30	-36	-6	14	-12	18	-4	-82	12	6	-16	6	-14	4	-22	6	-8	-2	30	-34	10	-6	-22	-28	0	-4	-8	28	-32	2	10	8	24	-24	18	20	16	12
-8	-22	8	-16	-36	-44	0	2	-6	12	44	-4	28	-2	24	-38	24	6	-10	-14	72	4	26	-14	0	-34	2	-4	70	-8	34	24	-6	24	-14	22	2	26	-20	34	46	16	-24	16	12	6	-4	6	22	4
2	0	38	-48	124	10	52	-22	-20	26	-2	-122	10	18	4	-50	22	8	-2	-10	20	20	-8	-6	16	-2	14	44	-16	-18	-10	-4	62	-6	28	-48	-22	18	-36	14	-46	28	16	12	-30	30	-10	-10	14	24
16	-18	4	26	-40	70	0	4	14	-36	-42	-12	-4	16	36	32	2	10	-10	22	52	-2	-24	-10	-26	10	-2	-8	-24	-30	-8	-10	30	6	-80	42	-2	-32	-22	-46	72	82	-28	16	18	-18	22	-12	20	-14
-34	-12	-28	-10	-18	22	70	-6	8	28	8	46	-36	-2	22	4	-64	-16	30	2	10	-22	2	-22	10	6	2	-30	46	-14	6	-50	8	8	56	-20	-4	20	-2	22	-10	-2	16	4	-8	0	12	-60	-2	-48
-46	0	6	-6	-36	8	-36	-32	18	-12	8	2	78	10	-28	22	6	36	8	-42	-2	34	16	6	-8	28	8	-50	-4	30	16	-4	-10	-4	-4	16	-20	2	2	88	10	22	20	-24	74	-20	-8	-34	-10	0
64	10	-8	0	44	-38	-14	-24	-4	30	12	26	40	10	48	-2	52	-44	-6	28	24	-16	-20	-30	24	-54	30	2	-2	-24	0	22	10	-42	40	-18	16	-40	-2	-18	166	36	-72	-30	-40	-26	10	6	4	0
0	-20	0	-8	6	-44	54	22	-8	-10	18	-6	28	2	10	-6	124	4	-64	-20	12	2	-12	-14	14	10	-8	8	-38	6	-16	40	-36	-2	0	-32	-12	26	-16	4	-14	30	36	10	-4	6	-2	82	6	18
-28	6	-24	-20	2	-42	78	-28	52	-28	18	-4	-22	8	-30	-30	-16	32	68	14	2	28	-2	-10	28	2	28	4	-36	-6	-4	-8	94	-10	-36	20	-8	26	-24	0	-44	2	2	20	-40	14	8	-6	-12	14
-6	-20	46	-32	-68	44	-12	36	-36	12	-66	-2	-10	-6	72	-42	12	-28	18	-28	30	20	-40	32	2	14	30	-70	-24	0	2	4	-20	6	14	-62	-18	6	-68	16	56	-24	40	-42	-22	10	0	-8	-14	-28
-4	6	14	-10	132	0	-2	20	-22	60	-34	0	2	38	20	-4	-10	82	-82	-22	14	14	4	-6	4	18	2	-46	-42	-2	30	-12	-6	-22	18	26	-10	26	-36	-24	-34	22	4	10	80	-18	12	-24	22	-54
10	78	-2	10	10	-22	2	-18	-2	-24	-48	0	-22	-8	50	-42	2	-10	-68	-14	-110	-32	-50	-18	6	-6	-20	14	-30	16	6	0	2	20	38	6	-32	-40	0	-10	8	22	24	2	-4	-2	6	-8	-18	36
10	20	8	14	-4	-8	2	-2	-2	28	18	0	8	-38	28	4	-26	68	26	-4	8	10	-4	12	10	-6	6	-28	-24	-26	-10	-26	0	-38	-44	-18	0	-54	18	6	-6	38	-32	6	42	-14	-18	-4	-6	16
22	-14	4	-28	-2	-78	-6	16	-38	-50	-30	94	50	-4	20	2	-16	38	4	12	-42	18	0	-10	2	-32	-14	4	42	4	-22	42	-80	-2	6	20	-2	-4	-2	-44	0	0	-6	12	26	-42	2	12	-2	-8
-38	36	-54	82	8	26	6	10	-14	10	0	-50	32	28	-4	4	-20	-24	-2	20	2	2	-70	-14	-22	-48	28	2	0	-10	14	-10	-42	8	-14	-4	0	-2	-16	44	-18	-18	2	14	12	-16	12	2	-46	-32
-20	-2	6	10	16	26	-4	20	2	10	-22	-4	40	-42	-18	-2	6	56	28	-8	-32	8	-14	18	-12	-6	-20	6	-76	-6	32	-58	14	68	8	-24	-62	-2	-30	-6	8	-22	-56	-52	6	-8	-28	-44	56	12
72	-10	-36	-42	18	2	18	-44	-30	-24	14	-6	-10	-44	-2	-4	-26	-4	40	68	-24	10	-2	2	14	-50	42	4	-82	-6	-36	2	30	0	-42	34	-136	-8	-4	34	24	10	0	-30	-24	-4	10	-2	-8	22
-48	18	-4	-24	12	8	6	-34	-46	6	-26	-60	2	-4	30	22	30	-60	-4	24	-8	-2	-12	36	-6	120	-100	-56	-8	8	-58	12	-2	-16	16	2	-14	48	-6	-12	10	2	-22	48	12	-16	-2	42	14	-20
2	-8	-24	-14	88	10	74	4	-2	-10	0	10	4	8	8	-8	8	4	12	-24	18	6	-14	40	10	-16	-22	-8	-4	-54	0	-6	18	30	-4	-44	20	12	0	44	8	-20	2	0	-12	-46	-2	2	-24	-48
-68	82	-28	16	18	-62	18	14	-2	12	-18	0	0	-28	6	-4	8	-4	-18	-14	6	-10	30	50	-48	-42	-12	8	-34	10	-18	-36	32	-88	6	-50	-14	0	-12	20	-2	-14	-6	-2	6	-34	-14	6	6	14
48	14	0	-2	14	8	0	-10	-126	20	-44	4	16	-16	-14	-2	22	-38	-14	8	-32	-6	-86	-14	-24	20	-12	-12	-14	108	0	16	44	52	-24	-4	-20	-4	-76	10	54	12	24	4	-44	42	0	-6	-18	90
-18	2	-12	-52	0	-6	-8	-36	-16	10	-8	36	-8	-24	2	100	-8	56	-2	2	26	26	-18	22	-40	8	-4	-84	-2	50	-28	2	10	-48	-14	4	72	6	-44	2	-4	-12	22	-8	12	-4	8	2	-10	34
102	-6	-8	26	2	40	0	18	-44	28	42	-32	-6	-62	-12	-28	-18	-30	26	8	90	-2	38	-54	-16	14	-26	-8	-32	-4	46	32	6	-6	76	-8	6	-8	34	0	-4	0	12	-58	-32	6	-20	-8	10	-2
26	0	-32	-40	20	30	8	-2	10	-24	56	4	12	-12	34	6	-26	0	22	0	-46	6	8	-48	68	10	2	-46	-52	6	24	-82	-6	46	-34	8	20	-54	0	-18	12	52	14	4	0	-4	10	14	8	10
-34	-2	2	-4	0	-86	-2	-12	-18	2	6	22	24	-16	-10	110	2	8	18	-24	-4	-12	-10	0	-8	10	-4	10	-36	10	10	-2	70	24	6	-22	18	40	30	-22	12	42	16	12	-40	-6	-20	8	22	-6
-16	32	8	-16	14	-86	-40	-24	4	-6	56	52	18	-76	48	40	-10	-12	-10	2	-2	-36	0	-6	-26	-58	-78	10	-2	-22	14	14	-6	2	-46	12	-14	14	6	10	-20	-6	4	-18	22	26	-10	-22	10	24
-2	10	-14	0	-16	12	6	-38	2	0	-12	6	2	0	-36	-22	-2	-38	46	24	-2	6	2	2	0	-6	28	-6	-34	6	10	4	104	-32	-40	-8	22	-4	18	8	-18	12	2	4	0	-10	-52	-28	-30	16
-4	12	-22	12	20	-14	20	22	-20	14	14	-28	8	10	-4	-48	2	-26	-20	-2	-10	16	56	-52	4	8	20	-42	4	36	2	14	4	4	0	30	-44	10	-26	6	-6	32	-28	34	-34	12	-42	-30	-30	12
-22	-12	-38	-48	-48	14	-12	22	18	-42	26	0	2	76	-10	-26	-22	30	88	-4	-2	-16	-12	32	4	-2	-18	2	-44	10	-12	4	0	32	-14	-38	4	-26	-18	-46	10	-26	-18	-4	-16	-10	96	-6	-42	-2
8	0	20	6	-42	16	0	-18	-42	14	-2	-18	8	44	18	-12	-10	-14	-26	-10	-44	-62	-26	40	-16	-16	-92	8	-10	10	66	4	-34	2	16	8	-12	20	14	-2	-46	10	4	-28	-6	-12	34	38	-10	40
-24	16	30	2	0	18	18	-4	-94	4	-54	28	12	16	36	60	8	4	-24	36	4	-12	2	-10	-44	-18	10	38	-16	54	-14	-6	0	-18	-10	-16	-32	-68	-32	10	20	-8	-28	12	108	-12	-26	2	-20	-44
12	-8	-72	-22	44	-2	-24	-10	-16	-4	-4	-2	-26	8	36	-2	12	-8	22	8	-28	-4	-2	10	-2	4	28	-14	-34	30	-6	-78	-2	0	-28	18	2	-58	32	6	-4	30	-28	2	-6	0	-44	18	2	4
-8	-16	22	0	2	8	-2	0	6	10	-22	-2	16	18	-10	-12	28	6	-58	28	-78	46	28	28	-6	6	24	8	-8	-2	8	-26	0	2	-2	-18	58	38	20	14	8	-80	-10	-26	10	6	16	20	28	8
-10	18	10	10	-42	8	24	6	28	6	-38	14	-14	-38	-10	6	36	2	28	-36	98	-32	-6	-26	-12	26	12	16	-14	-4	-28	-4	12	12	-28	42	-26	-4	8	2	4	32	-20	2	18	-34	6	38	-28	-10
-22	-22	-102	18	-28	2	-10	0	6	14	-22	12	-16	-10	-106	-4	0	-30	-4	-22	10	36	16	-42	-56	4	-24	-20	-78	-4	-8	-26	28	-42	-4	36	6	14	94	-8	20	-8	16	-6	-14	-6	-10	8	10	46
2	-6	-14	8	-18	8	4	18	14	10	-12	22	18	-118	-30	22	30	-42	-8	-94	6	-10	10	-58	2	14	-40	4	18	24	4	12	-20	4	14	2	26	4	-12	-10	88	-8	-2	-34	-64	14	-2	26	38	60
-6	-10	26	2	-12	-8	-6	0	2	0	-6	0	-12	-10	40	0	-6	2	12	8	6	-6	-24	-46	18	4	-20	-36	-42	-4	-8	-4	74	2	10	-40	12	-24	36	-4	-6	44	-8	30	-18	8	-2	22	-4	40
-16	-6	0	-32	34	-2	42	32	-14	-14	6	6	-6	12	16	-2	0	-2	0	-8	24	-24	-8	4	8	24	2	-18	2	-16	-28	26	22	30	-12	12	36	-6	84	54	-4	6	44	10	12	30	-100	34	4	12
-4	-32	24	50	16	6	2	-6	82	22	32	-12	14	-10	-12	26	-38	22	-4	-12	-4	34	-4	-14	40	32	22	-92	58	-6	0	-22	-2	-12	18	66	26	-12	-12	-12	10	2	-6	4	-36	34	10	-46	-18	18
38	46	-4	-96	16	60	-12	30	-26	6	26	4	-12	-6	-18	-4	18	12	-78	-22	-4	-2	-10	-18	76	32	0	64	26	100	-48	-12	-4	0	6	18	-34	-4	4	-8	0	-34	86	44	0	50	2	-24	-40	4
-8	16	-8	-50	-6	-18	-6	-6	-2	48	2	6	-24	40	4	24	12	-2	-4	14	20	2	14	16	-72	36	-18	-60	-2	-60	-28	-4	-6	-16	-26	4	8	10	-10	-26	12	34	-12	14	-16	116	-6	0	34	-12
14	78	2	-12	-14	-10	-28	-26	0	-8	-16	-20	72	-20	26	2	-4	-12	40	-8	28	46	10	44	-8	-16	-14	-50	-24	-14	4	38	24	-12	-32	4	-32	42	-52	6	54	-14	-16	22	-26	-18	-14	16	38	2
12	0	-10	26	8	-8	14	-32	26	56	-8	14	10	44	-32	10	10	8	8	34	-6	24	-8	18	52	8	60	22	68	-2	4	-94	6	2	-12	20	-4	52	0	-6	-18	12	-20	-10	-4	-34	2	-10	-32	0
-46	-36	-30	24	30	2	-26	-2	2	-92	18	42	0	-14	-4	-14	44	8	2	-14	-28	-32	-2	-34	-14	30	8	-28	-8	-6	6	98	-8	10	-42	34	14	22	-10	-2	12	70	36	90	32	-72	44	-26	-58	-6
-28	10	10	38	-12	-30	30	38	50	32	-6	-18	-30	-22	-44	-22	0	0	-8	-2	14	-38	-16	4	76	2	16	-56	-42	-66	2	2	0	-22	-30	-34	-68	14	22	4	32	86	10	-40	6	6	2	-38	82	32
46	-2	54	16	14	-2	-10	14	-10	10	2	-54	62	38	12	-6	0	28	-2	-12	44	26	-34	0	36	10	0	-2	50	-66	8	2	-30	-16	6	-60	-24	-10	-22	12	-40	-26	18	-56	12	-6	30	-2	4	-12
2	-10	-8	0	-22	-20	-32	-4	24	-22	-6	-44	22	-2	6	4	-56	0	10	22	-10	66	-20	-56	-42	-10	10	0	-6	16	-14	0	-18	-54	4	12	26	2	4	12	-2	-42	-6	46	-96	6	-42	0	-30	-28
-4	10	-14	2	14	-24	-24	6	12	-122	48	18	0	6	14	28	-14	22	-8	6	0	18	12	50	-12	-26	-20	-6	-16	-24	2	0	-20	8	12	-6	-14	110	-26	84	-12	-20	74	0	10	44	-26	-58	10	6
-56	-28	-44	40	-26	-8	68	-10	12	4	46	-12	52	12	-8	4	-16	-8	-4	6	44	-10	-20	-22	70	-44	56	-4	8	-4	-8	-6	-28	2	-8	122	-4	14	-38	-6	-26	-56	-52	58	54	0	-12	12	-10	56
4	-20	6	12	-50	0	2	-2	-14	2	-12	-4	26	-38	22	2	14	62	0	30	108	16	-48	8	-2	-18	-14	-14	4	6	6	66	-8	16	6	24	-34	26	122	-10	2	20	-32	16	22	0	8	-40	-24	40
24	-4	-14	24	-18	10	-10	-60	-6	-18	60	20	34	16	6	50	20	14	126	26	0	64	52	36	-12	18	0	44	-10	0	34	2	-2	6	-6	-8	18	56	-34	-32	-72	0	2	-36	-52	16	10	10	8	16
-16	24	4	40	-10	0	40	-4	14	-36	8	14	-16	20	14	18	2	2	34	-44	0	18	24	-44	26	-10	-16	-32	42	46	4	6	-14	20	34	4	-10	-18	-6	48	-4	-6	16	-8	-28	-70	34	40	-24	14
6	32	-8	-26	32	-80	-10	-10	8	20	16	52	0	20	14	-50	58	-4	-14	-30	-4	18	-18	-28	22	10	4	-4	8	12	40	-4	10	66	-18	24	64	22	50	-8	-76	-60	52	-16	-36	66	18	22	86	46
-2	4	-14	14	16	6	52	16	16	34	12	8	30	14	-22	20	6	8	12	-10	-16	-28	22	-14	30	-46	-88	-64	48	-12	38	-32	-8	12	-12	54	-32	-28	-4	-2	36	-10	16	4	-42	-44	-20	26	8	-46
6	-26	22	-20	0	28	-2	-8	-14	-14	2	-26	-24	-10	28	8	-26	0	14	-18	-10	-10	-28	-10	0	30	-6	8	2	-2	18	-8	-30	16	-2	-16	-58	14	4	-18	30	38	18	-22	72	-12	-2	26	-22	4
-16	-16	48	-10	10	-6	32	-28	26	-88	-12	30	48	-26	-16	-10	4	-8	4	24	0	12	-26	-30	-22	-14	10	-10	-4	-26	-20	-4	22	22	-60	-20	14	8	8	6	0	-92	14	-8	34	20	40	-6	12	-18
14	-22	-80	2	-2	2	-90	-28	-12	-24	28	44	-44	-8	-22	48	2	-22	-14	-4	-8	-42	-60	0	30	54	-12	20	-4	-12	-18	-4	42	50	-10	10	38	16	-14	-28	-44	54	-10	-24	14	-8	12	-8	42	26
-26	12	10	2	10	4	4	18	18	-10	16	-6	-20	30	-4	0	20	-8	2	30	-2	28	6	0	-16	22	76	-34	30	-34	-8	28	-8	-14	22	32	132	6	-42	-26	-4	-4	30	-104	30	-26	-6	-6	-36	-86
-4	2	-44	10	10	-46	10	-46	-36	-8	-2	32	2	22	-14	0	-12	30	0	-16	-2	16	8	20	-68	2	-16	6	-24	14	-14	38	-18	24	-8	-16	16	0	-4	-10	34	42	10	32	94	-22	-30	-18	0	-36
34	-8	12	0	2	-10	80	52	-8	0	-14	2	-14	0	36	-8	-36	-6	8	8	12	30	-2	12	-4	-24	-4	-6	-4	60	-6	-46	-6	4	-36	68	16	30	16	8	-24	26	22	34	22	-50	44	-72	-10	18
2	0	16	22	4	24	6	-6	12	24	-6	18	20	26	12	-14	-20	-42	-12	10	-20	-6	38	12	74	8	-18	-24	28	-14	30	-34	28	-12	8	0	-88	-32	-52	22	-34	14	-2	-18	-12	-30	0	44	-8	-24
-70	4	4	-2	-74	-52	-18	-64	46	-22	58	8	18	-36	34	6	10	100	-4	42	-42	-6	-14	-8	42	4	-42	12	2	-80	6	-54	-2	-12	-2	22	-30	-20	-12	2	38	42	30	28	32	-4	-12	-20	76	0
12	-4	26	-42	68	-36	-30	6	-6	-34	56	-90	106	52	0	-14	-26	20	0	66	12	4	-4	-148	16	0	-2	-44	16	26	-10	28	-16	4	-30	-2	14	-10	-26	-118	-26	4	-44	6	6	50	-44	-54	-42	-14
-30	12	10	-36	-2	-8	68	6	2	4	2	-28	64	-12	-26	-16	-6	-68	-14	58	62	6	32	0	-18	8	6	0	-36	38	4	6	50	-32	12	18	-2	12	-10	-2	8	-54	2	8	-12	20	-4	-10	8	58
36	12	-2	-32	-44	-12	18	6	-22	20	-32	4	-4	8	2	0	38	-14	4	-4	48	2	-48	-8	-6	10	-8	6	-2	-2	-6	-36	2	14	30	-18	2	-36	-28	-2	-2	6	4	32	-32	16	-10	-14	-4	-18
6	22	-8	16	-4	-24	12	-14	178	-22	2	16	-8	-58	2	-10	-2	-2	8	0	-32	-38	60	6	74	-24	26	-14	-10	-20	64	-6	-24	12	76	26	-10	-14	0	-10	58	-42	-116	-2	26	16	0	-20	-48	-38
24	-4	34	8	-18	-48	-16	-10	-28	-10	-4	-10	-32	-16	-40	-18	0	-66	4	44	10	-4	34	-4	46	10	52	-36	-2	-12	-18	18	12	-4	-2	-86	-10	-68	-4	-18	-10	36	-30	-62	6	-52	-44	-18	60	12
-32	-28	-12	2	24	-16	6	-24	-38	6	-20	2	4	-22	-28	-4	2	0	54	4	38	-58	-20	24	-22	0	14	-32	-16	36	-4	48	-18	10	12	-2	6	-10	-2	2	6	-118	20	-6	-32	8	28	2	22	12
-6	-52	-6	-10	-30	10	34	-4	60	2	-30	-22	-36	-28	78	-26	0	4	18	38	-36	6	-6	18	-72	32	4	-8	18	20	16	2	2	-14	-42	-2	-2	8	-58	-10	6	16	-4	4	28	2	-2	0	-18	-2
4	12	22	22	4	-16	2	92	-16	10	-36	-36	-36	12	2	4	14	-14	24	10	-8	28	-16	-36	-38	2	6	-36	20	-2	12	-14	2	-22	30	22	-2	-10	2	-6	-6	32	6	8	-30	4	-28	-8	8	10
-46	80	4	10	2	28	20	8	-62	26	-74	-10	-6	32	-20	-40	-30	24	24	52	-6	-2	0	-8	0	8	0	72	10	-34	24	0	28	58	-12	46	-16	36	-24	12	-36	10	-16	14	-18	2	-8	20	16	-20
-20	14	32	22	38	24	12	14	40	-2	-48	46	-20	26	56	-22	12	-28	-6	-62	-88	-18	-16	2	14	-36	-28	-34	14	-12	6	22	0	-4	12	10	8	6	16	16	-16	26	0	50	-6	0	-10	-12	-36	64
-10	-10	0	22	36	-14	10	28	-4	-26	74	-30	-14	56	-12	30	-54	6	-2	-4	12	-38	-4	34	-22	-12	10	-18	46	-8	4	8	38	-30	18	-24	-8	-30	6	10	-4	-54	18	46	32	6	-4	6	-22	-10
2	-16	-2	22	34	14	8	-32	-2	4	-2	-6	32	16	2	4	-16	-10	-2	-12	-20	10	-42	14	-26	-4	-10	12	-16	-24	-4	16	26	6	24	4	-8	0	0	-6	10	32	0	-14	44	-12	-32	12	4	0
54	6	-8	-24	0	-38	-12	-36	20	-18	28	4	-28	12	4	8	-46	-8	74	-14	8	-10	16	-56	-16	8	-2	-10	4	-14	2	-32	-12	28	-4	-2	-2	-46	-18	-14	-8	-26	24	8	0	-14	-26	-6	-2	-8
32	-44	-22	2	14	-2	-14	-40	-8	-8	10	24	-10	-16	2	-82	-8	82	36	-30	-8	-22	-36	-70	12	0	-16	18	48	-10	14	6	-6	-32	-6	-18	16	-8	-150	-20	-14	-46	-12	-4	8	16	20	32	-10	-2
8	34	78	-18	-14	12	8	-2	-42	12	4	-10	8	-2	-12	110	16	-22	-14	-12	-4	36	64	-10	28	-4	16	-104	0	-44	-40	-8	8	-12	0	-6	8	-24	18	22	8	46	-26	-2	-24	-2	16	52	4	-36
-26	-12	0	-8	-2	8	58	-4	4	8	-28	-28	10	8	-22	-12	-20	4	-16	0	0	12	62	-14	-26	20	-8	-80	-30	84	-8	12	4	38	-22	-8	-10	34	12	0	-24	4	-6	34	-20	-14	8	18	2	6
-12	6	0	-84	-6	-32	-42	40	-36	28	-32	-18	-18	-28	24	-2	40	6	-22	2	-38	-22	4	18	-24	-6	2	-2	14	-62	-34	-72	0	6	8	60	8	2	8	38	66	88	10	-16	40	16	-70	-16	-16	-28
-84	-12	-72	-4	-10	16	62	-28	-6	-8	-30	-2	-48	-30	6	-16	10	-14	52	-2	-48	6	-14	10	8	14	14	6	8	-14	-10	24	-2	-22	-2	0	-18	-40	-44	-14	-10	-30	-50	-30	-18	-36	-2	0	40	18
6	14	16	-8	22	-12	2	4	8	20	70	12	14	-22	-6	2	-68	-26	0	-2	-80	-2	24	0	4	6	-22	-32	-4	-30	6	22	-2	54	12	0	28	-6	-32	6	-26	-8	66	-4	22	-24	24	-18	-22	12
34	10	-22	-12	-10	14	-34	46	8	12	-8	10	-16	-22	8	-50	-16	-16	-14	76	50	32	-30	-8	-12	14	-54	-8	2	10	-14	12	-6	-20	6	8	-62	10	-12	4	18	2	58	16	18	20	10	-28	40	2
-46	-2	-4	2	22	8	34	-16	2	-32	-20	30	-4	-8	-10	34	-4	-2	-18	12	6	-8	-32	-26	-20	32	20	-10	-18	8	-42	-14	2	28	18	0	-12	2	22	0	20	28	28	-34	-2	38	-28	-26	18	6
-42	0	0	4	20	4	-26	16	-2	-10	-34	-4	2	-14	0	18	-62	-20	42	6	4	6	-2	-12	-26	18	16	-32	-10	-40	-10	12	-4	-2	-20	12	2	-44	-86	34	-10	-22	20	12	-2	-24	-26	-36	-6	26
2	12	-14	-46	-6	36	-30	-8	16	24	2	-82	-4	66	-4	-42	-4	-44	-98	14	48	-12	18	46	-14	-20	16	-2	4	-2	-14	-8	0	-12	30	-8	30	50	-26	38	-28	14	8	-70	-6	-28	0	-64	8	-10
-60	-6	-2	14	-8	-30	64	-6	-4	8	-24	-2	0	-2	8	0	16	4	-4	68	-30	14	-8	28	-6	-8	18	-14	10	-220	-12	0	6	-6	-4	-14	56	14	-4	2	2	-10	-84	-12	18	8	-4	-4	-30	4
-12	16	30	-4	18	28	-14	24	12	-50	20	30	22	-6	44	-24	20	8	-32	20	16	24	44	10	2	-6	-44	-72	26	-62	10	-12	42	-26	14	2	68	34	-8	20	6	18	-6	10	8	-14	44	-8	-30	0
-24	0	2	-10	38	-6	0	-2	22	-18	4	0	-14	-14	4	10	-34	2	106	-60	-14	12	-4	48	6	14	18	4	-12	16	-2	4	10	-20	2	62	-22	-14	42	-2	14	-20	-40	52	-2	84	-44	0	-44	16
-12	10	74	16	8	-24	-12	0	-8	18	0	18	6	10	-44	14	-20	6	-6	64	6	-2	0	-34	0	62	-40	-16	16	-6	-66	-22	2	20	-8	-10	2	-22	22	18	-20	-42	-18	22	92	-12	6	-16	2	28
-6	46	0	44	-6	14	12	-6	20	6	16	-4	2	-28	-20	-14	72	-22	-18	18	32	30	-16	-4	-16	-28	-4	40	40	24	-102	10	6	-62	2	-2	10	20	42	-8	6	36	-102	6	50	-22	6	-54	-4	-34
46	-28	56	-2	-4	0	-20	-18	32	14	-22	14	16	30	-10	32	-20	-6	-30	-48	-6	-4	2	14	-8	-58	46	4	36	40	12	12	-12	26	-26	0	16	38	-18	0	-26	4	-14	36	2	12	0	68	24	-2
8	0	-30	14	-32	-4	32	20	-6	-18	-48	-16	-18	38	-10	6	6	-2	-6	24	14	20	-10	-4	18	24	2	-4	14	30	-2	92	-30	70	12	-12	10	24	-16	-6	-8	26	46	-6	-6	0	24	0	4	-24
8	22	0	-8	10	30	-6	-20	0	-30	-2	14	6	6	20	-10	14	2	-8	-30	-10	50	0	-30	8	-12	10	8	6	38	-50	2	32	8	-6	-6	-6	8	28	-22	-10	10	-46	-88	-32	-58	20	-10	-6	-12
-28	-94	10	-6	36	-6	-12	-16	8	-24	-4	42	-24	0	24	2	0	-22	36	4	70	8	-6	-68	-14	-30	10	-8	10	-16	-10	14	2	6	-10	30	10	4	34	4	42	70	-46	0	2	4	-4	-14	-24	4
-6	34	-68	-70	14	-20	-10	-22	62	22	2	38	4	2	-30	30	-8	-54	14	4	-8	8	0	-28	-8	-10	14	0	6	-42	12	-10	-2	-38	-72	-30	46	-38	18	-8	2	-12	4	10	8	-2	8	2	-30	14
14	2	-2	-6	34	22	40	-28	8	6	6	-6	-34	-58	-44	-42	16	-12	0	-12	-30	12	4	44	50	-28	14	-32	-16	-12	-8	-8	2	-12	-20	-6	8	-4	10	-2	-2	4	12	0	-2	-12	30	38	-18	28
-4	-22	-24	-28	-2	14	14	12	-10	-10	12	8	0	-16	-12	14	-2	-34	6	4	38	-18	-26	10	-18	28	4	6	10	2	22	18	-58	48	-8	-18	-20	2	-30	-42	12	0	16	-2	-6	-18	-14	4	34	-52
-20	12	-12	-2	38	14	-6	-46	-28	4	-4	40	12	26	0	4	-44	2	-14	80	-8	42	-52	4	0	2	6	2	24	12	18	24	44	0	20	20	-6	-4	16	-10	-2	-10	-38	24	2	10	48	-28	-44	26
-6	34	8	-16	-8	0	40	-22	-8	-14	-22	18	-8	40	32	4	38	28	22	20	22	2	14	30	-2	68	4	-8	-2	-110	0	-12	-30	2	12	-68	-6	8	-2	12	20	-4	-40	-14	-8	48	42	-56	-46	-16
-8	-2	26	16	50	-14	0	20	-32	6	0	8	-10	90	6	-48	-18	12	0	6	-52	14	-2	-24	62	2	0	-2	-26	-42	-4	32	-8	-64	-14	-6	-20	-22	-34	0	134	76	-8	14	-24	16	50	2	-4	4
-66	18	30	-4	6	2	4	-8	-6	4	40	0	-16	10	-16	-34	46	56	2	42	-14	4	4	-18	24	-2	26	-36	52	34	-2	-14	2	0	34	-20	-8	-68	42	20	-8	-16	2	126	-10	6	-4	28	-22	-24
52	50	58	-4	-4	20	46	32	-54	-24	-18	-56	4	20	24	-14	-10	-28	6	-14	2	6	28	14	-12	2	-14	-6	6	44	28	8	-4	26	4	-14	-38	50	8	10	-2	-40	-4	-6	10	-22	-2	-32	36	40
10	56	-78	28	-6	46	-2	-2	-18	10	-8	-72	-26	-6	-2	2	-32	14	-4	-14	42	12	32	10	-10	26	-20	-18	16	44	-34	-16	-64	-28	-20	18	-4	32	38	4	56	10	2	-2	32	-42	4	-4	-20	-10
4	12	0	-16	-10	-12	12	8	-56	-20	8	-4	28	42	-12	80	-12	30	-4	6	32	-12	20	-30	8	2	2	-10	0	6	-54	-18	4	14	-10	-24	8	-2	16	10	-16	18	24	-2	-16	16	-6	-14	68	60
10	-14	0	70	30	-28	-24	6	32	14	6	30	-22	-52	-58	22	20	20	14	-44	-6	8	-22	18	6	-22	46	10	14	0	70	6	2	-28	4	-4	-14	-26	8	0	30	-26	-22	-20	14	142	-26	2	-24	8
4	-10	-14	-30	-4	22	-38	16	32	16	26	8	-18	20	20	8	12	-12	142	54	-34	6	-12	-14	2	36	-22	-38	-10	-14	26	-18	82	24	-28	-16	16	24	0	44	26	0	26	8	10	-22	-4	0	-4	24
-18	10	32	10	-6	-4	116	8	0	4	50	-34	-10	-14	4	-2	-36	20	10	4	92	-28	-6	-2	6	20	-58	18	68	-8	-46	-26	-12	18	148	10	0	-22	-2	12	52	2	-16	-46	-8	56	30	-74	-6	-20
-56	24	-14	-2	-18	14	4	-6	-10	6	8	4	30	20	8	-26	-36	2	32	42	86	-26	4	-14	0	-8	-18	-22	14	26	22	-36	-24	-4	-18	-14	40	50	38	-10	-10	0	8	-28	16	-40	-8	-16	28	-28
-22	-24	-6	18	-10	-10	-2	20	-6	30	2	16	8	-6	-8	92	-12	2	-4	6	22	52	66	14	-26	-10	-20	62	26	-2	-34	-8	-38	0	8	0	2	8	-2	6	2	4	28	-42	-24	-24	74	-18	98	-12
-40	6	18	-14	16	2	-4	-44	8	8	-6	0	-16	-12	26	2	12	-2	6	16	-4	28	-12	4	4	-68	0	-36	16	14	6	-34	58	-34	90	-14	-2	26	-2	8	-8	18	-68	8	22	10	46	54	2	-14
2	10	-42	26	68	74	-4	-2	28	2	-4	-80	0	-48	-18	-10	6	-4	8	0	-20	-18	-6	-22	-8	4	8	16	-18	0	-6	20	10	36	4	-24	6	-2	-6	6	-20	-38	-14	-44	2	42	4	-8	16	2
-8	34	72	-2	24	70	-28	16	10	-72	24	20	42	-16	24	-12	-24	-54	-18	-18	-2	-54	-6	-12	-20	-2	-4	12	2	8	-4	8	12	-40	-58	22	-6	30	4	-4	48	18	18	10	-28	-34	-32	-4	22	52
-4	-6	14	-20	-16	54	34	-4	-58	-14	0	-12	8	8	30	76	-28	20	4	16	10	30	-20	-32	18	22	12	86	22	-12	22	-12	16	24	30	12	14	-6	-30	20	16	6	42	-10	32	12	12	4	14	-4
-36	4	16	-8	14	16	-20	-10	18	20	-24	32	10	18	-36	-2	-8	2	-52	-4	14	6	6	24	8	-4	6	-14	0	-14	-16	34	-44	-8	-2	16	6	-6	-26	62	6	-14	-20	-26	8	2	-24	-2	-14	6
-16	-8	-8	56	20	50	54	20	4	-34	-20	2	2	8	-4	22	54	62	32	-14	-60	-14	-18	40	-2	-20	4	-30	-12	-2	4	-4	0	-32	40	18	8	-14	-10	-56	-10	8	8	-10	-84	8	26	-24	-58	2
-20	18	-12	6	14	50	-8	6	-54	-24	-20	-30	-54	-34	-12	-2	6	-10	28	0	-22	-26	12	50	0	34	46	-2	48	-26	-2	-42	22	44	-12	-164	-32	-8	12	18	-78	-16	-6	-8	-58	6	-8	-22	-16	4
6	-88	-44	10	2	-34	6	0	18	36	4	-4	-28	70	-28	-8	-24	-10	2	-16	-46	54	-18	-76	18	16	20	24	-14	-4	-38	28	-20	2	22	-2	-38	10	-18	-16	20	-8	6	-4	-20	4	-2	0	10	-62
-30	24	-2	-16	-34	-16	6	46	34	2	-2	2	6	32	-6	-10	10	-4	8	-22	10	4	-42	-10	8	24	-10	2	4	2	14	-10	18	6	-2	-28	0	-4	-6	68	-4	-2	6	6	14	-52	-34	60	-12	-40
-30	0	8	50	-10	30	24	-32	-14	6	-2	6	80	6	20	2	20	10	-52	-8	8	2	-6	14	-32	22	-8	22	2	-26	2	14	4	4	44	10	10	-58	-14	-44	-6	-74	46	-8	6	-2	-8	48	20	-34
52	34	-4	36	-2	40	-32	18	12	48	-26	-12	4	-20	-2	38	12	-30	-4	-26	4	4	-12	-10	12	16	-12	-50	-16	46	-2	-24	-10	-18	-34	0	-6	0	2	0	-56	8	-6	-12	-32	6	-2	6	-6	26
12	20	-10	-2	-28	0	-20	10	4	40	28	48	26	2	56	8	-18	-8	-28	14	-10	8	22	26	34	-14	16	30	40	4	-6	12	-6	54	8	34	18	-26	2	12	-8	-44	-50	-42	-10	-18	-22	10	-26	-26
-44	18	20	22	-22	24	14	0	-4	4	98	-22	-82	-14	22	-10	6	32	-28	-6	6	6	-24	-16	6	-14	-34	-16	2	-4	-2	50	34	-8	-14	36	56	22	44	-20	-16	36	46	2	2	56	-22	-6	6	12
-2	18	-34	-40	10	-2	-12	6	32	4	-20	-4	-10	-16	-64	-18	0	22	-10	-2	56	-20	30	-12	16	8	2	14	-52	4	-12	-38	-14	-22	6	44	-22	40	-6	-12	22	-24	124	-14	-2	16	24	28	28	-24
34	-14	12	24	-26	-36	-44	-6	-8	46	2	-6	-68	-16	18	-14	-8	-44	2	-2	16	0	66	-6	-20	-2	30	-66	-14	-4	18	12	-10	16	-2	-10	-80	-8	58	0	-4	12	-4	8	-6	4	-2	-76	16	20
32	-54	-54	20	-4	2	14	36	32	-4	-48	28	-2	32	-6	68	40	40	22	22	-26	-2	-6	6	16	14	34	32	38	-2	-10	66	6	28	10	24	8	-42	-68	2	-102	-18	-24	12	28	-10	-34	14	32	-40
2	-36	12	58	-18	40	-64	8	10	16	-38	-6	2	-22	-40	28	-34	-32	-30	-12	24	-8	-40	6	8	58	-34	6	-28	-4	68	-10	-6	-20	-4	-6	12	-48	-32	-20	-4	24	0	-38	80	-2	40	-36	6	-2
-14	-16	-8	12	-8	-4	-4	36	-20	-2	2	74	24	-28	-36	-12	26	-104	14	-32	-6	-2	10	4	14	-4	-2	76	-26	-6	48	-62	4	-18	-10	-4	6	-2	4	-2	12	10	20	-26	-6	-2	-8	14	2	-12
-10	-10	-40	48	2	-58	-14	0	22	2	-26	0	24	-2	-22	6	-8	16	-10	-14	2	16	76	22	-2	6	4	8	-30	-22	-14	-42	34	-44	0	-12	6	-44	-34	14	30	-62	2	-32	4	16	16	-4	52	8
-12	-12	48	4	8	-18	4	-78	-6	-16	0	-2	20	-4	4	-46	0	-8	-4	4	0	8	-30	-30	48	-16	-22	36	6	38	-4	12	-2	-2	-8	-8	2	-8	-22	-24	12	0	-46	-16	-6	-36	12	50	4	-2
0	-12	4	-20	2	-10	10	52	-38	-8	0	-18	24	-46	-50	36	-10	6	-4	-14	-18	-66	4	-44	-18	18	52	-40	-4	-2	-48	6	-22	-30	32	-4	12	8	-16	30	-6	12	-2	-18	-4	-28	-8	-26	10	2
40	-10	-42	-8	-16	-24	-2	-24	46	-26	24	6	6	4	-4	-28	-34	-40	-58	-2	44	2	-64	14	-2	10	-48	-14	-86	2	26	14	-58	-2	26	6	2	-22	6	20	-4	6	-24	68	24	-84	14	-24	10	-30
-8	-8	-8	12	46	-2	-30	82	6	-40	10	2	0	-2	-18	48	0	4	-10	-26	70	40	2	16	-30	-2	-30	6	6	2	0	-10	12	-14	-26	-52	20	-38	-4	4	-40	12	-16	12	8	-2	-4	-46	-30	-38
10	12	-10	-36	-14	-2	-48	-50	54	-8	58	-10	-8	-14	-16	-6	-14	-12	-34	-12	-2	54	-2	-12	-56	4	46	-46	2	30	8	20	-4	12	-32	6	-34	-18	-8	-18	22	-18	0	10	-12	-30	-14	8	-4	-12
-4	0	-6	-20	0	-4	10	44	30	2	0	-44	-2	-2	26	10	-14	-56	-2	-14	32	-30	-42	-18	44	30	34	60	-18	-2	0	-24	-26	-2	-8	4	-18	-12	4	-2	30	16	-28	-14	4	-28	16	-64	-32	-44
18	-38	20	-20	-32	52	12	-34	26	4	22	2	-42	-18	8	26	-36	4	-30	-12	-6	10	34	2	-8	26	8	50	-50	-4	16	-26	16	4	38	8	70	-104	-36	-8	-2	-62	6	2	48	-18	6	50	-38	88
8	34	4	-34	-6	2	12	10	6	6	34	66	-12	-16	-12	64	-10	64	-12	-2	-28	-2	56	8	-22	-6	12	4	0	2	56	-6	14	-2	2	-26	-8	-2	28	28	0	-18	-34	8	-4	-18	-10	4	2	0
-4	-16	-50	4	-16	-22	12	8	30	16	4	-2	0	62	2	8	22	2	-10	-14	56	58	-38	-16	-10	-52	-8	-28	14	-76	0	0	-2	14	10	20	-50	-10	-38	0	-4	22	-10	56	-8	8	8	-4	-58	-26
4	2	-48	44	2	-4	-6	58	30	2	2	-16	36	0	84	34	-10	54	-16	-10	22	34	-24	-58	10	-14	-20	2	4	-52	-10	20	30	-6	-12	54	52	2	20	6	-20	0	62	4	2	-4	-16	10	-32	-22
-78	0	0	-14	-12	-2	-20	4	14	-12	-20	-50	-22	22	0	-24	-10	26	-34	-32	-28	-22	-8	-8	28	-50	4	22	14	-30	-52	24	-26	-4	-58	-22	0	-10	-46	10	12	20	0	-36	20	-10	58	-46	0	32
10	-28	-10	-32	-14	36	20	8	-44	-26	-4	14	32	28	8	-10	18	-26	36	18	-12	50	56	-6	22	18	4	-50	14	-82	32	20	-24	-10	0	8	-60	-2	-16	0	-18	-8	-28	10	0	28	-12	20	-4	-60
-12	-18	0	-92	-12	-14	4	-6	16	26	20	14	72	0	-10	-120	16	2	-8	-24	-16	56	-12	24	56	-10	30	-2	24	-14	46	-24	-2	28	-58	32	-18	-80	6	20	12	-14	16	-30	0	2	-74	-10	26	10
4	26	-8	-44	12	-16	-4	12	40	2	72	-28	-8	-26	78	-2	32	-80	-28	28	10	2	26	18	28	70	-72	38	8	28	-10	-46	-6	-46	-4	-36	-40	-6	-4	68	16	-10	-22	42	-24	-14	-56	20	-20	34
26	4	30	-44	32	14	-40	24	0	10	2	6	-6	2	-24	0	-36	8	44	8	-48	12	-6	20	16	-44	-32	18	32	-64	-6	-42	-22	80	22	-18	4	4	0	8	24	2	4	20	28	24	66	-52	4	-50
0	-38	16	50	-4	6	-18	18	14	4	50	-20	-2	-16	30	12	58	-8	42	14	-132	0	-16	-8	-34	-18	-12	38	-8	-18	-16	20	6	-46	-14	32	-4	0	4	2	2	-16	50	8	42	10	2	12	-36	2
6	-2	2	26	-4	-34	-8	8	-44	20	34	16	-30	-32	-18	58	8	16	18	-8	6	-24	62	-24	58	-8	-10	6	-20	-26	14	-6	40	10	-6	16	2	0	-8	52	-2	-16	-4	30	20	20	-20	-96	12	-2
-10	-90	0	-10	-8	0	14	-20	-54	-6	0	-6	-12	4	-4	44	-28	2	4	4	-2	-2	-2	6	38	26	-10	8	14	46	-12	-6	-12	6	74	28	-2	-6	-10	-14	-18	20	16	-34	-88	8	-10	0	-24	-6
-10	-30	32	50	-14	-44	4	2	-60	-10	-6	-20	6	8	12	-4	-4	10	8	0	4	8	-16	20	4	48	-12	22	22	8	-12	-26	-10	2	-12	130	78	12	-12	-2	-8	-24	46	-36	6	-14	-20	-12	28	24
-30	-70	16	18	-68	-34	2	16	-42	12	34	4	84	0	58	-32	8	-38	46	-48	54	48	-40	-30	22	-54	12	14	-22	-8	14	30	30	6	20	68	2	4	-20	20	4	34	-32	8	10	-20	32	-12	-16	-18
16	18	2	-26	10	4	-8	-30	72	0	-34	0	-34	18	60	6	26	18	6	-10	-30	10	-6	16	4	44	-6	-10	14	8	-32	0	-8	18	8	-42	-12	-20	-12	-4	4	0	32	6	-10	38	18	-2	-32	-26
16	-26	18	0	10	-32	48	6	-2	-44	48	60	-4	6	10	-2	0	-20	0	-92	46	-38	-26	-6	34	-18	-18	-30	4	-18	-12	30	-76	4	-8	-20	10	70	-38	4	36	6	10	20	42	-12	-28	38	20	30
34	-14	2	-32	0	44	12	28	72	20	-20	20	-2	-44	-16	-24	74	-6	10	-4	34	4	-8	0	2	-54	8	30	2	48	0	40	-98	-2	16	30	24	6	10	-22	-6	2	28	0	-66	14	-8	-4	2	18
-74	36	-32	-12	10	-10	-72	20	-8	16	-54	-20	26	36	-30	-2	-14	-16	2	-66	58	-52	-4	-14	32	4	4	30	-10	-14	78	16	6	2	-64	-20	-2	30	20	38	-18	8	52	-50	4	6	8	-4	16	-32
42	44	-36	-14	-2	0	4	-58	-4	10	-12	-18	2	-24	2	2	-24	-60	38	28	-38	-22	30	-24	0	-22	-16	-28	-18	-6	8	6	2	36	-12	-6	-4	-4	-26	-28	52	38	-46	-30	18	26	16	4	12	-34
6	24	40	82	42	-60	-2	-82	-20	8	24	-4	12	22	-2	-2	-10	12	34	98	-24	-6	46	6	20	-4	14	-24	8	-18	-14	-10	-30	24	14	-8	-50	-18	-20	-4	-2	56	12	-12	14	20	22	56	-38	-22
6	-28	-12	2	24	0	4	36	2	30	48	2	36	32	8	-16	14	-22	-38	26	44	-20	-26	0	-30	62	-48	-6	-20	-18	-10	8	22	-20	2	18	-42	2	0	18	16	16	-32	12	74	4	-68	14	8	4
8	-6	-14	26	-4	34	-36	8	-20	34	38	16	56	-20	2	14	4	-14	22	-8	40	-44	-30	0	4	4	22	4	-10	-8	-74	22	30	26	-36	-16	2	-42	-100	-76	4	46	62	-18	14	2	-4	30	-6	-12
-12	12	-10	-90	-46	0	6	28	-8	32	4	-20	-48	12	-30	-30	-18	-40	54	10	-46	4	-14	62	40	-20	-12	-26	10	44	-12	-2	-4	-4	-8	-4	-14	-76	-20	20	4	40	4	0	-42	-32	-2	-14	6	-14
-28	-6	-18	-8	86	20	-8	-38	98	-18	-66	14	-20	-12	-34	0	-4	6	38	-26	26	-14	8	-40	-44	8	-4	16	0	12	-12	-4	-4	4	32	-8	2	38	4	6	-46	2	34	102	62	44	-36	8	-10	-4
32	-6	2	-2	72	-2	-24	-22	4	14	26	22	4	-12	-30	2	12	58	10	-28	10	-42	-18	-10	22	-12	-8	-10	-38	-30	48	40	-24	12	44	-16	36	4	-22	-2	-2	-68	18	-4	6	10	58	22	32	-52
4	38	-4	-32	4	-170	28	-20	-4	-4	12	0	6	-38	-58	-14	-6	-8	32	-50	66	-6	30	-30	-16	42	16	2	-56	-54	6	12	-64	22	4	-10	-14	-10	8	8	60	102	-2	-4	-50	40	6	-10	-2	-14
42	64	-6	14	4	0	-20	-28	48	-22	-36	28	-8	-28	-10	-34	0	-12	28	4	14	-20	26	-14	-90	2	18	56	8	-16	-58	-58	12	12	-54	-42	8	0	-6	-70	-8	-14	2	10	-26	-2	6	-8	-22	-6
-6	18	-2	12	-4	12	-22	0	-8	-30	138	44	20	-42	-2	24	0	6	-52	-2	0	-18	4	22	0	0	2	2	16	26	14	4	-6	-20	14	36	4	-66	-18	-18	-6	-18	26	-10	-36	-20	-50	54	-46	-10
0	6	-12	-22	-12	8	10	-6	-10	8	2	100	-4	30	10	28	-4	6	2	2	12	10	-20	20	-56	-10	-46	44	6	22	-58	-4	6	-60	-10	14	-24	28	-10	0	30	0	52	8	18	20	-20	12	-70	-2
-40	-4	10	18	26	-8	-2	-26	-50	28	-38	0	-8	8	-24	-48	-18	24	46	10	-8	8	0	0	30	26	-18	-2	-34	44	-4	-12	24	-12	-6	6	20	20	-6	-10	8	-28	-2	4	-24	-40	-22	30	-12	-8
14	54	-8	42	-20	-4	42	-2	-18	-16	-20	14	-34	2	-4	-20	42	114	32	60	22	42	-14	-4	0	10	-8	0	14	-34	-6	-18	-52	76	24	26	10	34	8	-38	-6	-10	36	8	22	8	-8	-74	-10	-4
-58	52	4	16	-22	-28	16	-12	24	4	20	24	20	12	-2	-8	44	40	-12	-50	-82	8	-4	-12	2	16	22	-10	34	-32	0	-10	8	-8	-46	-14	82	-4	-14	-12	-64	-4	18	22	-2	0	12	-8	24	32
86	20	0	-12	-26	-20	28	-16	12	28	18	-10	-54	0	10	-12	40	0	38	-18	-40	22	26	18	20	-36	-66	6	-162	-16	-50	-74	0	48	-18	-30	14	44	0	-14	-18	28	-44	4	8	-36	22	-14	10	-24
-34	-42	0	-62	-28	2	52	-2	-38	-56	-118	-16	8	12	-4	44	-30	-4	22	32	22	46	-26	34	-18	-96	-4	-30	-20	22	18	4	-46	42	42	6	-12	-32	-6	-42	-80	6	-18	28	4	26	-74	-20	44	4
10	-16	26	10	32	20	-10	-8	56	-36	-52	-8	-18	-4	10	14	36	-54	32	-22	-8	4	-4	60	66	10	-8	-38	-8	-110	-2	-34	-12	-20	46	2	-48	44	0	-4	30	-48	0	0	-42	-18	6	-24	44	54
4	-52	46	32	-12	20	12	-2	-36	0	40	-2	22	-24	10	2	-4	68	60	-8	-26	-32	-42	-6	38	10	-10	-30	-58	36	26	22	12	22	36	6	-14	-46	-22	-10	4	-36	6	20	0	16	-18	6	36	-2
32	-40	-44	2	26	-4	0	-8	12	-4	6	-10	-34	0	-36	10	0	40	12	-62	18	-4	38	76	-6	-2	12	6	82	-68	-12	-24	-2	42	36	18	30	24	-14	38	4	2	-2	-16	60	2	-8	40	-16	-36
54	-24	6	-4	-4	18	-26	8	-46	-8	50	8	-24	4	-60	2	-14	-10	-2	60	-8	-30	0	-4	10	-32	38	6	14	2	28	-24	0	16	-18	42	-30	22	-30	-30	36	38	6	34	-10	-12	14	4	12	0
-30	-56	-2	26	24	28	14	12	18	-62	0	-8	6	-2	92	-6	22	10	4	-12	-34	12	32	-14	-4	-8	-2	-12	-24	4	28	34	-6	10	-20	-8	-74	2	0	-34	12	-8	-4	-32	44	16	-10	-6	14	10
8	2	-2	26	-36	36	0	40	-24	8	-34	-72	-4	-2	66	-8	-30	40	-6	-6	18	-12	-52	22	10	-26	26	10	-14	0	-12	-28	20	6	-16	4	42	34	-68	-16	-4	-50	30	24	8	6	14	114	-20	24
4	22	-64	-40	-12	-14	42	-40	4	22	-28	24	20	26	-36	2	-36	18	12	-40	16	-8	20	30	0	-4	-14	38	-8	18	16	30	6	-4	-30	-12	-6	-12	28	0	2	2	40	48	24	-20	-8	-18	22	4
2	-10	-6	8	14	0	-2	0	-20	20	-30	2	24	-34	8	10	-24	8	-50	-14	-20	-24	-12	0	2	-34	10	110	32	-8	22	-140	-82	6	-12	40	-4	-16	-4	-2	4	4	24	-16	-8	30	-24	-4	4	16
10	-8	-16	20	12	-12	-30	30	8	44	4	-24	48	-4	-10	-4	0	2	2	-6	-72	10	28	-4	8	8	4	0	20	-16	8	80	-18	-10	-6	14	-2	8	-6	12	-8	-10	-8	-2	-26	98	2	-2	-4	-46
-52	-38	-12	10	6	-8	-22	-76	8	4	-8	6	2	12	28	54	-8	-62	-30	4	-44	-34	-30	-34	-42	28	0	16	2	4	-10	48	-6	14	22	-50	6	26	48	-40	-18	6	12	38	-6	4	0	-4	20	38
-4	-24	-24	-48	-22	-6	-10	20	2	-18	38	4	-80	-14	30	18	18	0	-34	6	6	-6	-8	0	-26	-12	50	-32	14	-6	34	-36	0	6	-6	-26	8	92	4	-10	56	8	62	-2	-4	2	58	-12	6	-20
30	14	8	-14	-64	-50	6	-60	8	-2	28	0	14	-48	-6	-36	16	8	4	-20	-8	-40	-62	-24	-32	26	0	30	-12	56	-2	10	8	32	32	-36	30	-34	-28	16	-2	-16	-8	64	12	10	0	24	16	10
-4	38	4	8	-12	-28	24	-4	-32	12	-70	48	-24	44	-16	-8	-24	-14	2	-20	6	64	-32	-14	-4	-14	-24	18	-18	2	28	-60	-76	-14	-6	-22	-20	16	12	-50	-32	-12	-10	8	-2	-14	2	-4	-6	8
-16	-28	50	-46	-4	-14	-28	4	2	-10	18	-8	4	-18	22	18	6	-2	-6	22	2	-12	14	-6	-6	16	4	6	2	-18	-52	10	-42	0	-14	-14	16	-8	6	22	8	8	-26	4	-52	-36	-58	-10	0	-32
-6	12	16	106	-28	-30	-14	4	0	-8	-8	26	-40	-24	-18	-36	-10	10	-22	6	4	-26	64	52	0	-48	-10	-4	34	10	-54	-36	-6	-24	-46	-14	-20	-100	0	8	52	6	18	32	-6	32	6	2	-26	54
-36	22	24	-14	-2	-38	6	-26	-40	-8	10	24	-32	-12	28	18	-6	-20	34	4	-2	24	30	-56	18	-48	6	44	16	-8	4	22	-18	-12	6	84	-64	-16	20	62	8	-10	-6	-24	-26	-2	44	0	12	-2
4	-12	6	-90	4	-8	2	-4	58	-16	-20	-30	-6	-42	28	2	-14	8	-2	24	18	26	6	-8	-16	6	-18	56	-12	-72	26	4	22	-14	-54	60	14	36	4	8	-90	0	16	-6	32	26	18	16	-10	0
-2	22	16	-34	-50	18	-90	-32	22	-28	10	16	14	-16	-24	-4	-118	-14	8	-20	22	6	-4	28	-14	-14	26	10	10	18	58	-10	2	10	-4	-28	24	-26	-6	-22	10	-28	150	6	-4	6	-22	4	4	34
-28	46	6	-28	18	0	-24	-18	-22	0	24	-2	0	-6	14	4	20	-12	-74	-14	-8	2	-18	-16	-12	34	20	-36	80	14	0	8	28	-8	22	6	-32	22	-26	-24	8	-12	12	-6	-4	-4	-66	-42	-18	0
74	-46	-6	-12	-8	10	-18	22	6	-16	8	-2	-10	-40	-42	34	-38	-30	-28	10	-40	-4	-2	14	-6	-32	-12	14	6	-26	12	-54	-44	-12	10	-34	6	38	24	-42	-6	16	-46	-16	-40	12	-8	-6	20	28
4	2	-14	6	-40	-8	-10	-24	20	10	26	-14	-26	-38	-60	-8	2	-4	-2	36	24	-20	-10	20	0	30	4	52	-20	-28	16	2	-10	12	-24	-60	-12	0	46	24	54	0	-10	32	38	-58	-10	-18	-4	-24
-16	-26	18	4	8	-6	20	40	0	-16	30	18	-46	12	98	8	62	14	26	-4	16	-6	-16	6	24	62	42	4	58	4	-16	-40	-2	-8	-20	-6	12	-36	-8	78	6	28	0	-12	4	-6	14	2	4	10
6	6	2	14	132	10	6	14	-6	16	56	-48	4	4	-16	20	-28	-20	4	24	2	-18	34	-14	58	-42	50	-10	-14	-50	14	-4	0	2	18	0	36	-90	8	-42	0	4	-144	-10	4	6	-66	30	34	18
-38	-6	36	24	6	42	2	-6	-58	2	-4	40	4	58	108	-8	106	-12	-2	-14	-4	-6	-4	-8	68	6	52	50	10	0	-36	12	36	26	18	4	8	24	0	-6	50	50	36	10	16	18	-22	22	-2	-2
14	30	-8	-4	18	42	24	26	-24	-32	70	0	92	30	-68	-12	-68	-6	8	-10	-28	24	28	40	10	-26	-4	-38	-6	12	42	-34	34	-6	-28	-6	-16	20	18	-26	-10	36	-26	24	2	12	30	-8	32	-58
10	-6	-2	-16	-50	-2	8	18	-68	0	-48	10	-2	14	2	46	2	6	6	0	-10	-32	4	4	-22	-14	16	-4	-10	-40	-14	30	0	20	-54	-8	-8	-46	38	28	4	-40	16	-6	-74	-44	-56	-60	6	20
56	-68	0	60	8	6	14	-44	-42	-24	-52	58	20	-32	-40	8	-28	36	-4	4	14	-12	-12	2	8	-6	-44	-10	22	2	18	-70	-2	34	6	-14	-60	-4	-40	-12	46	6	26	-32	6	-24	16	6	4	-6
-10	42	-8	26	10	8	-12	2	2	-30	-6	16	-10	32	104	6	-20	0	22	6	-4	2	0	32	-4	-6	-28	-6	4	6	-2	-10	18	8	20	36	-4	8	4	-24	-2	42	52	-2	-32	-6	-6	8	24	42
2	-8	2	38	30	4	52	18	-18	-54	14	22	62	-8	48	-2	32	-6	46	-30	-50	4	4	28	32	4	-6	6	-24	16	0	-12	-14	-18	18	-2	-6	10	12	-8	20	32	-14	-16	-28	48	12	18	2	-10
-16	-70	-2	-4	6	24	90	38	2	4	-32	38	-54	12	-20	12	32	44	28	-44	-40	-12	-22	2	-26	18	4	-2	-4	-14	-14	-16	32	-2	8	-22	-2	-30	8	-12	-4	-2	-60	20	8	52	-4	2	26	-32
12	36	22	6	40	16	-10	-12	20	28	6	-16	-16	22	-6	-10	0	-2	-8	18	-8	-40	-18	-14	-4	-54	-8	10	14	10	22	-18	-14	-22	-18	-4	28	-8	28	4	24	8	40	6	4	10	-26	28	26	4
32	14	14	-8	0	-46	14	-16	12	-8	26	58	-26	16	28	2	-6	-10	8	10	-20	-26	44	40	-72	68	-10	16	-20	-38	-2	34	-40	-16	4	56	16	-18	8	20	-20	-28	-8	82	-6	10	56	32	-24	-32
-14	-20	4	-10	20	8	-2	-6	-6	24	-10	-28	24	8	-10	-32	6	28	14	-80	8	-6	-20	4	-24	-4	-22	76	12	-2	28	-20	28	6	-6	-6	10	18	-10	56	6	22	-28	2	28	16	52	-24	14	2
-4	-16	-62	-6	-4	-48	18	-46	-82	30	-6	34	-4	-2	4	-16	6	-12	12	-34	-42	-24	-42	50	32	-4	12	14	-6	6	0	-46	-12	12	48	8	-10	38	2	-6	-14	-26	-2	-4	20	-2	-8	-16	8	24
16	28	14	-4	4	-4	62	12	-6	34	30	68	-16	-30	20	-20	60	22	0	6	0	12	26	-12	8	-84	2	4	-2	26	-6	-20	32	-6	-32	14	10	56	16	16	-60	16	6	-8	4	-32	-50	58	16	54
-4	-10	8	-22	-10	8	30	-24	-28	-58	6	-30	26	2	8	10	30	-10	-40	-30	48	-2	32	-16	-60	-10	-32	10	-44	14	-14	6	12	18	14	14	-24	-8	34	-18	0	-64	-34	-12	-2	8	-10	0	-10	28
-4	20	22	4	-4	-46	10	10	10	30	-74	0	16	-4	120	54	8	2	-2	10	-10	6	6	-6	0	-142	48	14	-10	-28	-20	-30	-78	56	-2	-26	22	24	-42	-4	52	36	-16	-36	46	20	-16	14	20	44
-4	-20	-4	-42	10	18	40	0	20	-10	22	-44	12	-4	34	44	14	44	-30	82	44	6	8	-46	-38	38	-26	18	-14	4	40	-14	-2	-16	50	-14	0	6	6	10	-16	-12	-2	-6	-2	-4	6	8	-16	4
8	-38	-6	-6	-16	10	2	-18	34	4	126	-38	-8	-38	-4	-20	18	-10	0	-12	-38	26	-24	-12	10	20	26	34	2	14	-2	-10	38	8	8	-10	4	8	-32	10	-34	-2	-16	8	12	16	0	2	-46	-16
0	-6	-74	-22	-14	0	-18	-8	-8	8	-16	-6	30	10	54	0	18	2	-26	22	-2	-26	16	-24	2	-24	-84	-18	-2	-4	4	6	44	52	24	10	-14	6	32	16	16	-48	14	6	24	10	2	-22	6	30
-44	-68	0	-32	-48	-2	-2	-8	-10	10	6	52	-46	34	4	6	-18	14	-4	14	-10	18	0	2	12	62	12	42	-40	-12	0	14	-34	80	6	42	-10	-8	-32	0	-10	-20	2	-56	-6	-4	-2	-6	52	-38
-32	-12	-12	-2	46	18	-58	64	-10	0	32	-16	0	36	2	-6	14	20	-26	44	-8	-30	-32	-12	-18	0	22	-10	42	22	18	32	-16	-14	-34	32	4	38	-14	6	-78	20	2	-4	0	-36	-10	-8	18	-26
10	-68	82	18	8	8	28	28	-6	-48	-6	10	16	-18	-10	-24	16	-2	2	-6	22	-26	36	6	-24	6	-6	12	94	8	18	-8	30	-20	6	16	-80	10	6	20	24	4	-42	4	-16	44	-8	-6	-6	-54
78	0	-28	4	24	-6	-28	0	0	2	-16	18	66	48	6	20	-66	4	-28	32	2	-4	86	32	20	-34	-40	22	24	14	-24	-20	16	10	16	18	-20	2	102	62	2	36	10	-8	10	26	-6	-12	-14	-4
22	-20	-46	-42	14	0	-8	30	6	-20	-8	-26	34	14	-28	-36	4	4	-34	8	-78	-6	-16	-4	70	-118	-64	34	-20	18	-18	6	-32	-22	0	44	0	32	-26	52	24	-6	24	-14	26	10	-16	2	-4	36
16	0	26	-4	-30	16	-18	68	70	-60	-4	-16	10	-24	22	-12	0	-2	-4	2	-16	8	-6	16	50	-6	-8	-6	-8	-48	4	10	14	-12	90	-38	8	6	100	12	-22	14	24	-2	-24	20	-30	-52	6	10
18	30	0	28	0	6	0	0	8	6	42	30	4	14	-72	28	-2	88	90	-32	46	58	16	14	76	10	18	48	-2	12	78	-36	18	-82	22	-14	-14	26	16	0	38	16	60	-6	10	2	-6	6	2	6
56	-16	28	-18	-48	8	8	4	-10	0	44	-18	20	-84	-12	-2	-14	6	20	-16	-8	40	-28	-26	-36	0	32	-68	-8	-70	4	56	12	-20	-34	-6	62	6	-18	-32	42	6	0	34	2	8	-14	-24	6	18
-40	36	20	0	-24	8	-44	10	-32	28	4	-38	-44	-10	-26	0	-20	-106	-34	-2	-34	-4	-6	50	10	-62	-16	6	-20	18	2	-16	18	-50	2	0	-16	20	-98	-16	0	8	-6	38	20	-2	6	-4	-22	36
48	72	34	-6	34	20	12	-16	2	-18	22	-2	0	-12	-32	-12	-20	4	-6	-76	14	-26	-8	52	-16	8	4	-26	14	-2	-2	-32	-4	-4	-26	-40	8	34	24	-14	-8	-36	-20	42	44	-2	4	-36	2	-26
14	52	-68	22	-16	26	-24	12	0	16	-38	-12	-8	8	-6	12	-14	14	40	-2	-4	0	-12	-10	26	-22	18	-22	56	-56	8	-2	30	-8	-10	56	-18	-24	0	40	-14	16	-22	-24	-12	16	18	128	50	30
-6	6	10	-14	-4	26	12	-14	6	6	42	18	0	-32	12	10	-22	22	-10	26	-2	30	-14	4	-74	20	2	-80	-26	12	0	10	-26	8	2	-48	34	48	-2	94	-16	-22	2	-28	38	50	-16	24	46	2
-26	42	-26	28	16	128	2	48	20	-8	12	8	-10	-12	16	12	30	0	4	-12	-64	96	50	-8	-36	-34	6	-34	-4	48	12	-22	-10	16	26	34	46	2	44	138	-16	16	22	8	-12	0	-10	12	-2	54
-60	-2	-42	-8	-16	-20	-42	-22	-14	-4	-6	2	-32	-16	8	-56	-54	4	52	0	2	-36	26	8	-22	12	-64	6	6	-24	-18	-24	-10	68	10	2	-46	-10	-36	38	20	-30	6	-6	8	-6	2	0	4	-12
14	16	-2	48	-4	4	60	-42	12	-82	-46	24	-34	12	-24	-22	22	8	-4	-16	-4	34	2	8	-22	-14	10	28	14	-12	28	4	0	-26	-18	12	26	-30	0	34	52	2	46	-92	-2	6	6	14	4	-8
8	12	18	-12	-38	2	12	8	16	-18	-4	28	-58	4	-92	-2	-22	-56	-12	22	10	2	16	-4	-4	-22	14	-10	58	-22	24	-50	-4	-32	-4	-4	0	20	30	-6	44	40	8	0	0	-24	-62	102	10	88
70	-42	22	-8	78	-16	-10	-28	-80	22	-24	-2	6	18	0	14	6	20	-22	44	-22	20	-28	118	46	18	76	10	10	20	-64	-14	14	16	-20	-12	46	-6	-16	4	-20	16	-46	30	26	-28	22	26	-12	20
4	38	6	30	22	28	-68	50	6	40	8	26	66	-24	16	0	0	-18	-4	2	-54	2	26	8	18	-2	42	-8	38	-8	20	8	4	-70	50	-2	28	-26	16	98	6	42	28	-36	-14	22	-50	-36	-46	-22
86	26	-12	24	40	-46	-10	-12	30	-6	-4	-4	4	56	8	22	8	42	-6	-8	-22	-10	14	-4	32	2	-14	-16	32	0	-10	-10	-26	10	-36	-10	-2	-10	42	36	0	16	-8	-12	30	-28	-22	14	42	-8
12	-8	-14	-66	48	-18	-22	-16	0	-36	-34	26	-16	-30	40	-2	8	72	-42	6	12	-30	-20	2	-6	-38	-20	-10	-66	-28	-2	58	2	6	18	-28	-6	-42	2	64	22	40	28	8	8	-42	-26	6	6	26
0	-6	10	-16	-8	0	12	-32	2	-10	12	-20	4	74	-62	18	-36	-2	-4	32	2	16	8	26	-30	-14	-16	-40	12	-10	18	0	-40	66	22	-8	28	-52	14	-6	-16	-4	-24	-6	10	-64	-38	-26	-44	10
-70	-50	-10	8	-48	-16	-14	46	-8	20	-12	24	-38	30	-26	6	-2	-34	38	2	-62	4	-24	22	28	2	-2	-4	-20	6	64	-24	14	14	-4	24	-30	8	-10	-18	0	-86	20	-12	-92	-8	-26	24	78	42
56	-18	4	-8	4	-20	16	-30	-80	44	2	-10	-14	-8	-4	58	-2	0	4	-70	10	16	-8	6	28	-108	4	-56	-16	2	-46	-8	-12	-20	16	0	-28	10	32	36	2	-16	8	-20	72	34	-4	-2	-8	4
8	10	2	-12	-34	-16	-6	-22	44	34	8	-12	-8	-8	-14	4	-6	-22	-40	22	10	10	-28	-40	0	6	0	-8	26	100	26	-4	38	34	10	36	-22	0	30	10	-16	4	-8	-30	-22	-16	46	8	-10	-8
-4	72	-6	-18	4	-34	-8	-40	22	42	-2	6	-12	-10	12	8	26	-14	-44	-8	-4	-2	12	40	8	20	32	8	2	-8	20	-4	10	38	-8	-28	-8	34	-26	14	-6	-12	-54	-10	44	64	-22	26	22	42
8	10	30	28	18	-2	-10	4	106	0	-20	-26	32	38	12	-22	2	24	18	2	22	-22	0	-8	14	-4	-2	-20	16	-4	-28	4	0	22	2	58	26	6	-20	4	-18	30	-60	-32	14	-20	44	98	-8	56
-10	20	8	-36	26	2	4	-50	-24	12	14	-76	28	0	-72	-16	50	28	2	10	-40	-32	58	-38	-10	-14	38	46	10	60	12	84	-14	-16	-16	2	-8	-6	-8	-12	-2	-60	24	12	-12	-32	-48	14	-102	-88
-8	34	-2	24	-36	-8	12	-8	82	-18	8	0	0	2	-46	-4	4	-16	-16	24	42	-8	16	-2	-22	38	38	12	18	8	0	32	-42	-2	-44	34	-4	42	0	34	20	40	18	28	50	-50	-38	8	-2	-4
12	-2	8	82	14	-6	-66	18	-30	-6	-8	10	68	8	12	20	-2	52	8	-4	8	32	4	36	18	32	-22	26	26	-6	-26	-14	-66	-74	-32	42	-40	-6	36	14	-28	-52	-22	40	22	-30	38	-18	12	26
-6	-24	-8	-10	18	56	-20	22	14	-46	60	40	-66	18	80	-12	28	0	-8	66	4	14	-64	28	0	-62	-4	4	8	12	8	-70	-20	6	-6	-18	42	16	26	4	28	26	6	4	-36	-18	-4	-8	60	8
-10	-8	16	14	-16	-6	0	22	-14	2	-60	-4	-14	2	-14	34	-60	-6	-56	-12	8	40	-54	26	6	-4	-94	20	10	-26	32	8	20	30	-14	-6	26	24	-24	-26	10	2	-2	2	50	14	34	-24	32	0
-66	12	-2	-88	4	4	6	-8	-8	30	12	-8	-14	2	6	12	36	80	12	2	-12	-24	-78	34	-60	14	0	-34	10	-2	18	42	-22	-32	-44	-76	18	28	-2	-4	-12	-22	56	28	-52	38	14	-58	-20	10
6	26	54	18	18	30	10	12	6	22	-12	22	26	-10	16	-10	40	36	-2	-6	6	42	10	-2	-14	-10	6	-6	2	16	-4	-24	-10	50	-42	124	-26	-34	-36	50	14	10	72	12	-24	40	-34	2	-26	-32
26	-56	-12	-30	12	86	-56	-16	-22	16	18	-20	10	30	12	-16	-86	10	32	32	-6	14	-6	4	6	16	14	18	18	10	8	4	-44	4	6	-44	-4	-4	-6	18	-12	18	8	-10	-36	-30	12	-2	-4	22
-30	2	94	-112	16	-10	-22	22	-32	12	-24	-74	16	-8	12	-8	28	-10	20	-48	-28	50	46	-4	14	0	8	-4	10	38	-6	22	-4	-8	6	-68	-10	-38	-18	-32	14	20	14	-2	0	6	54	-28	62	136
-18	-8	12	66	-12	18	-38	26	4	-10	18	2	30	2	6	-96	10	-6	-18	10	-8	-20	18	-16	-4	14	0	2	14	-2	26	-4	10	40	18	26	-24	-4	22	-12	-4	-2	-14	-12	20	24	-20	90	34	-12
10	4	8	62	4	2	-8	56	-6	2	-20	28	10	10	-34	-16	28	-18	-50	-4	38	88	-4	2	62	-36	-10	-8	-14	0	-28	24	56	-20	12	-8	-14	-32	8	-28	4	-68	10	-4	0	-56	148	10	-2	24
-16	-18	0	60	-24	-10	16	4	26	36	64	-10	40	-22	4	24	-26	30	48	-30	4	74	-18	-8	70	-12	26	40	-2	4	92	14	36	14	-46	26	-2	-6	120	10	-16	6	16	72	-6	4	16	18	-14	-4
-42	-12	6	18	-12	16	10	0	12	26	-22	34	-18	24	20	-26	-10	-20	2	-16	12	6	22	4	-10	6	-22	26	36	-24	12	18	0	-28	22	-26	2	18	18	6	6	74	-34	-4	16	-56	-8	22	-52	20
6	-2	40	-52	-60	-6	2	48	20	14	-26	-22	-14	8	-50	-10	8	-56	2	-36	20	-6	2	-20	22	-10	-36	18	-16	-24	2	-4	-14	36	22	-12	46	-2	60	6	-24	30	-40	-52	18	40	30	4	-68	10
6	-10	-6	44	42	42	42	-2	14	6	14	2	2	4	34	26	26	-8	16	2	28	-2	-2	-20	-14	-16	26	4	-2	26	-6	-16	10	-2	-18	32	10	4	-4	-14	-34	22	-26	-2	2	-16	-64	20	-4	16
-26	-2	2	-46	30	-26	22	-42	-12	-56	-12	14	-4	26	2	-20	-6	14	2	-18	16	8	4	2	12	-14	6	-16	-4	26	-16	-18	-10	2	-6	-8	-112	-10	-4	8	-8	4	0	-14	-10	16	-8	-124	-18	-34
46	12	14	0	-22	4	0	-34	4	26	-10	-2	8	-46	-60	16	24	-8	-10	-30	-20	-36	58	6	4	16	-2	4	-4	2	30	4	24	38	6	-44	22	-4	6	24	12	-2	-26	10	22	-4	-4	26	-2	28
-68	-4	0	0	-2	2	-4	-16	36	2	0	12	4	16	-50	-10	62	18	-14	-18	12	6	-38	108	72	76	-20	44	126	-2	-2	-36	-8	-2	60	6	20	64	-4	8	8	-28	-6	50	2	4	-10	-50	8	56
-12	-18	-6	-24	-12	34	6	4	28	-14	-2	6	4	-54	34	-18	-14	-10	-40	0	-24	-12	-2	-10	-8	10	10	18	4	-24	50	40	-70	-66	-2	-4	-10	16	4	-2	-16	22	2	36	32	-8	58	24	30	-58
44	-24	-24	-48	0	10	26	-16	-10	4	-2	-136	2	78	-4	26	2	34	16	18	56	16	-2	-84	-14	12	-36	14	-34	-14	22	14	-82	2	12	28	6	-28	12	2	18	20	-10	0	-18	40	-18	-14	18	16
-76	-18	108	12	-42	-20	-10	-6	18	-14	10	4	8	-14	-2	0	-4	16	36	-4	20	-26	0	-6	-10	-32	-34	-72	4	0	26	26	-10	-28	52	6	-108	50	0	0	-24	8	-4	-10	-30	4	66	2	-38	-2
10	0	16	-56	4	-2	4	-32	16	22	-10	12	-46	14	2	26	54	24	-16	-4	38	-36	-10	-6	16	-2	32	-16	12	0	-16	36	22	-20	-10	-16	-22	-22	10	22	4	-92	116	14	12	-34	-18	-4	6	-16
10	-28	16	26	10	42	-16	-24	12	-58	18	4	6	32	16	-12	-38	30	-16	6	-16	-36	82	20	6	-16	12	6	32	104	-36	58	16	-32	-2	6	-20	88	-86	-6	10	40	22	-14	22	-4	4	-10	32	8
14	-88	8	8	8	0	-6	-8	-8	-22	32	-10	-18	-26	32	4	-24	6	-4	-2	-4	-30	-50	-76	36	-22	-30	6	2	56	24	-46	56	-4	24	12	-2	-46	-48	-6	-14	-60	-4	-52	-4	-52	2	6	-4	6
-34	8	-2	-2	-12	-10	-4	-10	4	36	-4	-24	32	4	4	2	4	34	30	2	-42	2	-2	4	10	6	34	-4	-34	8	8	8	2	4	16	-24	10	-42	6	42	34	-58	30	-34	4	-4	-56	-8	24	2
-2	-6	-20	8	38	-8	-110	-22	-2	-4	10	14	36	-28	-38	-2	16	28	18	-44	-20	30	-24	-28	-44	14	36	-14	-10	34	10	-12	2	6	14	-6	-6	-14	34	84	-28	54	-36	-8	-38	2	36	14	-32	-14
-24	-14	-4	4	-16	14	10	-2	-44	6	-6	82	-8	-8	-2	-6	-2	-4	-2	-48	0	6	4	-20	58	2	88	-14	14	-4	196	2	-50	-14	-6	16	36	-26	-2	8	8	26	-52	-16	2	-30	0	-4	-10	30
6	-22	-50	0	14	86	-76	-8	2	8	2	-6	-34	48	-4	28	-30	-76	2	-20	18	-6	32	2	14	-10	-10	4	-8	16	-4	-4	-6	18	48	6	64	-2	6	58	12	54	-52	22	-8	-16	12	0	22	16
4	12	8	8	-4	10	2	-8	-10	26	-6	-14	-38	-4	-6	38	18	-4	-10	14	64	-20	-54	26	16	22	102	-6	4	-60	32	-10	8	6	-2	6	-14	34	-72	0	14	42	-48	-10	30	-18	-10	26	52	42
0	-4	12	60	32	-46	-26	-34	-10	34	-4	-10	26	-2	-64	-2	-6	-12	-74	40	16	0	-50	-28	-28	-24	40	-24	10	0	-18	12	38	-18	-10	8	-26	-16	20	2	6	90	6	2	4	8	4	-22	2	-2
-26	78	62	4	2	30	-12	30	-2	0	-4	42	4	-14	-24	0	8	-44	12	4	-20	52	2	10	-14	-36	28	-2	10	-4	-18	-46	-18	60	16	14	34	-2	-30	28	6	8	16	-18	0	8	26	2	102	38
4	-46	52	-14	-32	-30	8	46	-16	-2	10	18	-44	-20	18	0	4	24	-14	44	38	22	-12	0	56	28	4	-6	18	6	4	24	-40	-20	-48	0	6	44	30	-2	4	-4	6	64	56	8	-6	-20	2	-8
-32	36	-44	-26	10	10	46	-16	6	6	4	-10	-12	-6	4	42	-42	-36	-20	-4	-14	24	6	10	-28	-2	-18	8	-6	6	-6	30	6	8	20	-72	-48	-8	-12	26	-68	-22	-36	12	-6	-84	-60	-8	2	0
-8	-2	-50	4	-112	18	-26	92	40	22	0	-24	34	52	18	-48	0	-14	8	10	-26	2	28	10	-6	26	14	-12	38	8	-30	-4	-14	8	14	-18	22	-22	0	-4	20	-80	-2	-22	-10	46	30	10	-12	0
10	-22	8	-10	26	14	-28	-2	60	26	8	-14	-76	-6	18	-32	2	12	30	-18	2	18	16	-26	48	6	128	28	30	20	12	-100	2	48	-14	-88	-28	20	8	-50	12	-4	-8	40	-48	-20	-4	68	-10	36
54	-8	-8	44	-30	56	-10	-62	12	-14	-32	82	-44	34	-2	-20	42	-2	4	-24	-16	-46	-12	78	-14	-30	-20	22	16	-28	-24	16	30	-12	14	-4	-2	16	60	14	-20	70	46	2	-10	12	-42	24	58	-4
24	14	-26	26	2	6	16	4	-68	12	-60	18	84	-46	-18	-2	-30	10	-18	-66	-26	52	-30	68	8	26	-40	6	-22	2	-4	36	24	-14	-28	-32	0	-4	72	-6	14	12	-2	-42	38	-16	22	-10	-30	12
8	8	-12	6	28	-52	-32	24	26	4	-2	-12	-6	102	-4	-36	-2	-36	-20	26	-16	-50	8	6	-22	58	10	18	-36	0	38	20	-8	16	14	62	44	-2	-26	-74	80	-14	100	-48	0	32	-6	0	26	42
-32	-28	10	10	4	-2	20	0	2	40	46	8	40	-24	-4	4	-58	-4	-4	-26	-40	12	26	-10	12	-8	-34	16	-46	18	4	6	-36	18	-22	12	2	2	-8	-20	46	64	-12	-22	-72	-26	8	-30	16	-2
-28	-92	-4	-4	0	6	-70	10	2	46	-8	8	-4	-42	-34	-64	20	44	-32	-4	8	-80	20	18	-16	-44	-12	52	-2	20	-28	-14	28	6	44	18	-2	34	-12	14	4	-6	40	-12	6	-10	4	10	20	46
-12	-10	10	4	6	-14	-8	-14	-2	2	48	-20	-16	-4	-14	4	-10	38	-24	8	-34	-10	-64	-6	-16	-22	4	30	4	30	4	16	-30	-14	4	-2	8	-18	10	4	-30	-112	4	64	-2	-12	-46	-24	6	-32
-28	-68	10	36	10	8	-12	4	-36	18	-10	10	16	26	-32	2	8	24	8	-34	48	8	36	24	-32	2	-20	10	12	4	74	-52	16	-90	50	2	32	-50	22	-4	40	-2	-6	-10	126	8	-26	-14	-8	2
-12	12	-8	-14	22	14	-54	-2	-24	20	0	4	-26	10	-4	4	-48	24	4	12	-38	32	10	-4	16	-2	20	0	-14	-68	2	-44	28	26	-10	28	-4	-2	-4	6	28	36	-40	24	-28	-2	0	2	-2	-24
88	12	-66	2	18	0	-14	6	-2	4	-16	-40	6	16	-94	6	-36	-52	-8	-2	-30	-38	-86	-16	-6	0	18	-34	8	-12	-2	42	-4	-18	-2	0	-10	-24	-70	18	56	-56	10	4	16	-10	20	10	-12	-8
-6	-32	0	-36	-44	-60	8	12	-54	10	24	-38	-20	-8	10	-14	-46	4	-62	-70	-8	-8	10	8	-10	14	-50	40	0	-8	66	12	-18	2	32	-118	26	-32	-4	12	-8	0	36	0	4	-2	42	-20	30	6
24	-20	14	12	-6	2	-16	-16	64	-8	18	-2	18	-72	12	66	44	-2	0	14	-6	20	20	-16	-24	12	-22	10	18	36	-14	16	-14	18	8	-62	8	-24	4	4	26	-18	24	-10	24	40	0	42	12	-28
-6	-22	-32	-16	-34	-22	-18	26	-8	38	6	4	-8	-6	-36	-30	26	48	2	58	-6	16	6	40	6	14	-8	2	6	-28	8	-20	-8	-32	0	4	-32	-46	16	16	28	72	56	28	-14	-44	0	20	-14	38
-44	34	6	-12	-12	-10	-8	0	16	2	-26	10	-44	0	72	2	6	-8	22	-20	8	-66	-4	0	30	-64	12	-44	-16	60	2	-12	0	-2	-46	-16	-18	48	58	-18	-18	54	4	-40	10	-30	20	-64	-68	0
-8	-6	22	-40	10	12	10	14	-72	6	6	-48	6	0	-2	-30	-8	2	50	14	-14	26	4	8	2	-8	-12	-12	-92	72	-6	22	14	-8	8	-12	26	92	44	-6	-6	-16	46	-12	-6	-8	28	-32	4	2
74	14	58	-6	-30	-8	14	-20	16	10	42	8	12	-20	-10	0	-22	36	-10	14	16	18	-14	48	8	2	42	-70	20	16	-10	40	2	10	2	-6	-16	8	20	-4	-34	14	28	-30	18	26	0	-16	26	32
26	0	20	-20	-14	-8	18	-4	-10	-12	-48	-4	8	14	-16	8	0	18	22	-20	-8	-26	-6	-30	44	36	-44	-40	-28	26	-34	50	12	-14	-72	34	-22	0	10	-2	4	-24	2	-18	-18	32	2	-74	-4	-6
-36	4	-30	-10	18	14	14	-8	-86	-4	10	-30	4	-4	-22	4	18	-50	-30	-46	24	68	-6	-6	18	-34	20	-10	28	48	18	-86	30	-28	-20	-8	-8	0	-12	-6	-26	16	12	14	-14	-2	38	4	0	14
20	2	34	-54	-12	-24	2	-32	30	-4	2	-24	-20	-10	-64	12	-28	28	-8	-18	24	-18	-20	38	-18	2	22	32	4	-14	22	2	4	-14	-8	6	-40	-4	26	22	8	8	44	4	24	-26	-10	-10	6	36
20	-18	-8	8	28	-18	42	-10	-2	-114	-14	10	-34	-14	44	4	-12	14	-48	-30	-8	22	46	40	-58	2	-8	-14	14	-8	14	10	78	-30	-84	12	-32	-16	-4	-6	-10	4	32	-34	-4	-8	8	-6	-14	-10
4	-4	8	72	16	-74	8	-84	30	14	-86	-4	28	12	2	6	-38	-20	-20	-2	-2	-60	-34	-86	-6	-12	12	-28	0	68	28	8	-14	-28	-6	2	40	16	-48	6	46	-26	0	-68	28	-6	62	6	-32	10
-26	6	-4	12	-40	-10	0	0	48	12	-2	-4	34	14	-4	-24	-38	-4	-14	46	6	-8	-20	70	-10	-6	0	-2	38	14	-6	94	-24	-20	12	0	-2	48	0	34	16	48	36	2	-8	8	30	-6	4	10
-10	-72	-10	-18	14	38	-12	18	-10	14	-6	2	2	2	-2	26	-36	4	-10	0	-48	4	-28	-14	24	-2	2	6	34	46	-54	-2	-36	-70	-2	48	4	12	-10	-40	14	-12	-42	-16	-30	32	-44	-30	12	22
-14	-26	20	50	18	0	6	-10	-8	-6	28	-10	4	-6	-6	26	-58	-18	2	20	-76	-12	10	28	36	-8	-28	-6	14	20	16	2	30	-10	-18	22	-76	-6	0	46	-6	-40	16	12	-20	12	6	-44	18	8
-44	32	-16	10	-2	6	0	-38	12	-24	-234	42	-10	46	8	28	-6	-2	18	-8	52	28	-8	12	40	42	-4	-8	-40	10	12	-2	52	8	36	-8	-14	-6	-24	70	34	42	14	26	-14	30	24	-26	-22	8
18	-24	-10	-38	14	-6	0	-2	4	10	-20	-4	-12	-24	-66	2	-46	-8	-30	-4	2	18	-10	-60	44	0	-4	0	2	-88	46	4	-38	44	-8	-24	-14	-4	-54	-14	48	4	8	-14	22	-34	14	20	-62	-4
46	-14	24	-28	-14	12	22	30	-4	12	-4	-8	6	2	0	-8	-2	-22	-32	16	-8	10	26	-32	2	-4	-22	-2	0	-32	-2	6	-16	22	14	-8	6	-36	36	0	12	-38	-16	6	-22	-20	4	28	-32	0
-10	-24	-34	0	-6	-30	24	4	-12	0	-2	-108	2	8	-16	10	-2	8	-54	-22	18	-60	24	-46	-8	14	-100	0	-18	-108	44	8	-28	-8	-34	-30	-20	-20	-12	2	-40	20	18	-54	-18	46	-44	-122	14	-12
4	-44	-20	22	-2	-10	30	24	18	-4	0	12	-10	-18	-6	-14	2	26	24	2	30	-48	36	-26	14	8	-4	24	46	-22	24	16	4	-54	92	-10	-46	-18	24	52	10	8	-14	4	4	4	-2	-10	0	68
-14	0	10	54	-8	10	2	-2	-32	18	-12	-6	50	-38	6	0	18	22	-2	60	-2	54	-30	56	-6	-12	-10	6	0	-26	-6	0	12	-54	4	-12	-6	-40	30	-4	10	-4	-8	26	-14	-10	-4	-38	34	16
0	-2	14	-16	-26	-12	-10	-30	2	-8	10	4	50	34	16	30	10	8	-20	8	74	22	40	-4	-2	12	-52	8	24	2	6	-14	-4	-16	20	8	32	2	-14	6	-34	-8	-70	12	-8	100	2	-30	-4	-36
-8	30	-66	30	2	90	12	16	34	42	-46	28	24	6	4	-34	6	-32	-6	14	-6	24	0	2	-48	16	-14	10	20	188	0	10	-18	6	14	8	-4	-48	2	-12	0	-6	4	30	14	12	26	0	30	14
6	6	-6	0	12	16	-66	32	6	26	-24	34	-10	58	-6	14	42	0	42	-14	4	-8	8	14	-4	10	22	-10	18	-14	-72	-30	-4	-42	-2	-58	68	-8	-36	2	2	-12	-24	0	-56	16	26	2	0	-2
-8	-4	40	20	8	-34	10	6	56	-48	-48	-34	-8	-16	-86	32	4	-10	10	-30	16	0	-8	-10	14	-68	-38	-14	34	-64	-34	10	10	-6	-94	-8	22	76	-12	76	-18	-4	-2	38	-8	32	48	10	-32	-90
8	-18	16	-76	36	-6	30	-4	-10	-12	6	4	-20	-2	-24	24	-16	26	-18	-12	-28	24	-12	6	-4	48	-12	20	-12	2	-26	6	-2	-6	-8	38	-14	-36	-6	0	66	-26	-22	26	-10	-4	-14	-2	-6	-38
30	-14	-6	58	-6	6	-10	8	-2	-12	-56	-42	-4	-6	-72	-20	-4	18	-14	-62	6	-14	64	36	10	-6	-50	6	-8	-46	-6	70	-24	-8	14	8	22	-22	-30	-14	16	52	-20	-4	0	-20	12	-24	-12	-10
-80	-6	-42	-14	48	42	-10	64	8	-44	-42	-2	-10	32	16	-30	-6	-8	0	30	-68	-28	-38	-2	22	28	4	14	-22	-28	28	-4	40	-24	12	-30	-54	-92	-12	14	68	2	-8	-4	4	-8	-4	46	24	-14
-2	-28	38	26	-2	-10	34	18	50	-2	6	-28	10	-12	22	24	-16	2	-30	12	0	-4	0	8	34	20	-4	-8	-8	-42	-8	-6	16	-8	20	40	10	-36	-4	-102	-6	12	26	30	-6	24	18	16	28	6
16	-20	-2	-4	8	4	4	-14	-12	10	-8	-16	-4	0	10	-12	-28	20	-56	-2	28	-6	-18	-26	-10	-76	20	-84	-8	0	32	-30	-12	0	46	74	0	70	38	-8	-54	-10	12	0	48	4	2	-40	4	4
-24	-6	-26	90	10	-44	6	-26	-2	-32	6	30	2	-2	30	-32	42	28	-10	-14	18	-22	-2	-6	-16	20	-4	40	6	-22	22	18	42	8	14	20	-16	-10	0	10	0	38	38	-18	6	-30	4	6	-14	-74
22	10	4	-62	-22	-2	12	-24	22	44	8	6	-4	96	42	8	20	18	0	40	-6	-8	28	-2	-22	-6	-22	-4	2	-12	-18	-22	-50	-84	-32	-22	-12	-12	26	-10	10	16	2	-2	22	104	6	30	-54	-12
18	-20	-26	-2	-40	-2	-30	4	40	56	-2	-2	-50	4	-6	2	-44	-30	0	2	56	-22	0	-22	-8	-6	10	20	-20	14	40	2	34	6	46	-46	112	-4	0	4	-20	-20	-26	-22	-32	8	-22	24	18	-44
4	46	-68	-18	-14	28	82	-26	8	-20	0	2	46	8	-4	4	4	-2	10	20	-80	4	0	0	-28	46	-8	-16	-8	48	-2	12	2	18	4	-28	22	16	0	22	-4	4	8	4	-8	14	18	48	8	22
34	12	-12	16	-12	-28	10	-4	-30	12	2	34	-16	-34	-42	-78	22	-22	-8	0	-60	20	-34	56	-70	4	8	4	30	-32	28	6	-12	-4	-22	0	-38	-20	-6	6	10	4	12	14	4	-8	-26	40	-14	-10
8	6	86	-66	8	-20	38	40	-8	-20	6	4	-24	26	-30	-6	60	-2	-6	-24	-26	8	-10	-4	0	-16	6	16	-36	-56	-8	-36	48	-16	-6	-12	14	2	0	2	8	0	-34	-24	-16	18	-44	-4	-66	-8
2	-8	-40	-14	-10	62	22	-16	66	42	20	-12	24	28	28	-6	6	-24	-14	-36	0	-62	-22	4	10	10	-14	18	-16	-42	-34	-2	8	-42	10	2	-16	10	-48	-6	2	-36	-8	-34	-26	-20	4	-8	26	-2
6	-12	-6	58	14	16	-44	-14	-2	-16	-18	-20	-6	-2	-12	-18	-50	16	-4	6	-22	20	-34	-14	-10	-30	6	-2	0	4	36	40	4	-2	-18	74	-16	-10	6	52	-12	0	40	20	-8	-28	8	8	0	26
14	-38	50	-42	-10	26	2	-36	2	-12	32	-56	-38	-28	-2	4	2	-4	-56	-4	2	38	58	-8	-68	-2	-32	-22	-38	-30	70	24	30	-24	26	-8	56	-30	2	-12	42	-16	30	-56	-4	6	22	6	2	-8
14	36	-56	6	2	-2	14	-24	10	26	64	-2	-50	2	-36	4	56	6	76	60	-20	-14	-12	-2	16	58	42	32	-14	50	-66	12	4	50	2	-8	12	26	18	-14	0	18	26	-14	8	-14	12	8	-12	-6
-4	10	-2	-26	-36	-36	-14	4	-32	8	-10	-4	-10	-54	-16	-14	-22	-96	-6	-8	-22	4	-8	10	0	-14	24	-70	22	-8	-6	16	38	8	6	4	10	12	4	18	2	26	14	28	14	-6	-16	48	-4	-68
16	-24	-34	0	-18	8	40	-36	6	-14	22	-6	-2	30	32	10	4	-20	-20	-26	14	-42	26	-24	18	-28	0	-32	14	20	-10	-14	-48	-6	4	8	-22	-38	14	-2	-34	-6	-20	-20	88	-6	12	-94	50	2
-10	2	18	0	-30	8	14	0	-4	-8	22	2	-10	14	4	-20	56	-94	-20	6	2	-20	2	-4	12	-10	-2	38	-12	-20	-2	-42	-40	-18	-2	36	-6	-36	-12	-4	-6	34	-12	34	-26	-10	22	-14	8	6
-18	30	-4	-24	80	30	40	12	82	18	12	-68	-4	-76	-8	26	62	18	0	-50	12	-6	-8	-4	22	26	-22	-14	-70	64	34	-88	38	52	28	-14	-8	16	14	14	70	128	4	4	28	28	4	-4	44	12
-4	-38	6	14	50	18	36	14	-12	-8	-10	-84	-44	-16	22	-8	-8	-46	14	18	0	-14	30	24	-12	4	80	10	12	-34	-32	-30	22	-24	72	-14	-2	8	10	-44	24	-6	-32	-6	48	12	-40	94	6	-26
-48	-20	-8	-62	-36	42	-40	-6	-4	28	-4	-12	10	26	4	18	-14	-4	36	-18	-12	46	10	58	-16	30	4	20	-44	4	-2	-4	36	4	8	-56	-20	-18	-4	-62	-6	4	0	22	22	8	12	30	0	-8
-62	-38	6	28	-20	-6	-8	10	-8	-34	-62	-94	-30	24	-2	-8	-4	-38	-70	-6	38	26	20	-142	4	10	6	26	10	22	0	0	24	-10	-24	-22	-16	-40	-52	-48	-52	16	-6	-42	14	-2	-6	14	14	42
-4	36	52	-8	10	-36	-24	4	6	0	20	44	-12	2	2	-32	-10	54	32	-50	20	-16	22	-2	24	14	-18	-6	-32	6	-4	-48	6	8	28	22	-12	2	2	34	-4	32	-18	2	-6	8	-16	-8	-14	-54
-8	-36	68	-4	64	0	-38	4	-66	56	-16	-8	-48	4	72	20	-14	-8	-14	12	18	0	10	0	-56	-2	6	8	-28	-36	-16	-10	80	4	22	22	-4	64	4	-46	2	16	16	4	96	8	-24	-48	18	-2
-44	-44	44	-4	10	56	-22	6	10	30	24	2	4	12	-34	8	6	-14	8	20	0	-46	-4	-40	-14	-8	-10	-2	10	-88	12	44	14	-16	24	0	-2	-10	-30	14	-10	44	-18	18	-2	-8	-4	2	14	-12
44	18	-38	36	42	6	0	-58	216	-56	6	-84	-2	46	-14	6	-14	-8	-26	8	-12	-50	48	-12	8	-8	34	14	-26	38	10	-30	28	14	36	-4	-4	-4	48	-8	6	18	8	-20	4	38	12	-18	16	6
18	2	58	78	14	16	4	-38	16	10	-10	-4	-2	4	8	-22	8	2	-12	10	-10	10	22	28	-8	-30	40	2	-18	-10	8	24	-50	18	-12	-26	34	14	8	-20	30	2	-10	22	64	-4	-10	-34	38	4
22	30	-16	-4	28	-4	-2	-10	22	-32	12	4	14	-8	-42	-24	36	58	-76	28	-12	-18	16	14	-60	-22	4	-4	-66	48	12	-30	8	-40	-2	-34	14	-4	8	10	4	82	-20	-6	54	-88	2	-4	-64	26
-4	6	14	20	-88	42	14	-14	-10	14	2	18	28	0	-2	-12	-16	-22	14	-16	-12	16	-14	-10	-8	4	-4	-6	26	58	-48	30	-18	26	46	2	-40	54	-28	-28	-32	-2	-2	44	-4	-92	18	-32	-20	-10
-4	16	-8	-14	-16	12	54	20	-10	-30	-16	-26	16	36	2	-36	-52	-46	-20	-8	14	-6	-44	-10	-30	-16	12	22	-18	-18	22	10	-4	16	-16	-34	-12	-18	36	2	-10	-42	-20	-20	2	50	-50	6	42	8
6	-2	0	-14	-42	0	72	14	-10	24	-20	4	12	-78	0	18	42	-2	10	4	-14	-40	78	0	18	-20	-12	0	-12	-36	-32	-32	28	-12	-30	-26	-18	36	-16	8	16	-2	-8	4	2	0	-4	30	2	8
26	-16	50	-16	-14	-12	10	-24	-16	56	-4	-2	34	78	8	26	-4	36	-46	-76	-10	2	2	26	-70	26	46	-54	8	28	-2	-54	28	16	8	22	0	-12	-72	-10	-10	-10	-54	-20	0	4	-8	-34	18	-12
8	-24	-2	6	0	-10	-16	22	20	0	64	-16	-2	128	6	44	24	-16	-2	-4	-10	4	2	10	52	-26	76	36	8	48	4	0	50	0	48	-62	6	40	38	28	16	-50	48	-30	-2	-4	24	32	-12	24
-24	22	-8	-12	2	-28	10	-28	8	4	42	-30	-2	0	16	-14	-14	6	60	-62	32	-6	-34	-6	34	-2	94	24	-14	-10	-24	-12	38	-28	2	-36	16	2	-32	-14	12	-2	12	8	8	4	54	40	0	18
-6	-28	28	6	-2	18	4	2	0	-70	8	2	-22	-54	0	64	46	4	-38	18	-46	-16	16	12	-2	12	-26	10	10	4	-6	-12	-8	10	8	-22	-38	-46	10	8	24	-8	-4	-24	-62	26	-14	-8	-8	-2
-44	12	-14	2	6	18	10	-4	10	36	-12	8	46	-40	-18	38	-10	-56	-58	-2	6	-12	4	-24	24	-16	-2	12	12	-16	40	14	-6	30	34	-32	-4	22	8	0	-48	-14	-4	4	-20	-10	-18	4	-22	8
2	-4	44	18	14	76	2	2	58	32	-100	32	-12	72	-24	6	24	16	-84	-30	-2	40	10	-2	6	30	14	-46	-2	8	34	6	44	22	-32	-28	12	-56	-82	44	16	-34	4	20	0	-20	32	16	56	22
132	-16	-56	74	26	-6	-24	-8	-22	40	32	-56	-8	30	16	10	36	0	-4	-48	34	26	-18	20	6	4	-32	14	-24	2	10	2	18	2	16	20	68	14	-2	12	6	4	-2	2	16	2	18	-6	8	10
32	18	8	12	60	68	-12	-6	6	14	-70	-12	8	32	-44	-8	8	30	0	-4	-38	-16	12	20	-16	70	-2	-52	-2	36	-88	-34	-20	4	-54	42	-24	-26	14	8	22	-20	24	-2	22	72	-8	-4	14	0
-72	48	14	-10	-26	-2	-94	22	20	-40	6	-2	2	-54	-30	-28	-6	-2	32	-36	-8	-16	-30	-86	0	-24	-4	16	4	-20	-4	6	48	-30	22	16	10	38	-26	-20	108	-6	-2	2	-10	-4	-32	-2	4	-36
16	-18	-4	-16	10	4	-22	20	36	-10	-36	-36	52	2	-16	-2	8	-36	2	72	22	-10	22	-8	4	44	16	-40	-4	-10	-8	-28	8	-10	4	10	16	22	14	24	30	6	30	10	-8	-12	16	-36	10	50
20	10	-2	-72	-72	-8	0	28	-14	-20	76	34	-14	30	-28	-2	-4	4	38	-14	-2	12	-28	-30	4	28	-8	4	-30	-26	8	8	-2	-6	-38	8	-2	-8	72	32	4	-62	-26	6	4	12	8	-16	-6	12
-2	-12	14	12	64	-22	-12	66	-20	-50	-32	-28	4	-20	-16	-4	2	0	28	-8	-2	6	20	30	-20	-14	0	-4	-2	40	14	-54	-28	-36	-70	16	-24	-6	8	16	-6	0	102	2	0	8	14	-34	-24	-8
-18	18	-24	-2	-40	18	0	-16	4	-46	14	30	18	28	56	-2	42	8	56	-20	-68	-26	16	-20	36	-6	44	2	2	-14	-34	12	12	-20	-22	-18	6	58	-38	0	-28	12	-20	6	-10	-66	-30	-164	-8	-34
20	-16	26	-6	-4	-12	6	-2	-8	4	34	4	10	28	-26	-6	8	-8	20	-6	0	-12	12	64	10	-44	4	48	-88	-4	44	-24	-8	58	10	4	-18	18	0	-14	30	10	6	4	-6	38	14	-2	2	12
-14	24	-8	-44	-4	2	30	-4	-2	-2	0	4	-4	-30	54	-18	-74	0	48	52	6	-4	-6	4	2	0	-28	20	2	24	78	14	-4	28	58	10	52	52	38	42	48	8	-8	38	-46	58	2	-36	34	30
16	52	4	2	34	24	-4	16	26	14	8	-10	8	10	28	-30	-30	6	-18	8	-28	0	8	38	-70	80	14	2	-20	20	-18	-8	-10	74	-14	-14	-26	30	0	-94	-6	-34	-6	34	-14	-14	6	-4	36	14
2	-10	-8	2	-30	12	122	30	14	2	24	14	-28	-8	-2	-24	56	-28	36	-4	-2	-6	-2	-6	4	0	0	-30	-4	12	30	26	-28	2	-22	100	14	-10	40	-2	2	-62	16	20	4	8	-30	-66	-28	134
82	-2	-24	18	6	10	-28	10	-34	-12	0	4	4	-12	4	22	30	-6	14	24	-78	-30	20	-22	0	14	18	2	-32	-50	0	20	-16	-10	-6	28	-10	20	24	8	-38	-22	2	34	-20	44	12	34	48	10
76	-6	8	-48	-4	-24	2	2	10	16	44	-26	62	-72	-24	6	34	-8	-6	6	54	8	-14	8	24	6	18	4	-14	-16	-10	18	-8	-6	16	2	0	-48	36	24	56	2	38	56	-58	8	16	8	-18	46
-66	-40	8	-10	-2	-26	-4	48	-4	8	6	2	-10	22	12	-12	-40	-2	-6	-2	-2	-22	12	-28	-2	22	26	20	6	-12	-20	0	-8	-2	-4	92	-20	24	4	-20	38	-8	-12	12	48	-18	-8	-2	14	-14
20	-22	-22	-34	0	-22	20	-20	-4	-44	-44	-4	26	-6	-40	2	2	-2	2	76	46	2	-26	-18	20	22	62	2	-50	-2	12	-42	-46	-12	-24	-34	42	58	4	-2	38	-18	-24	-22	-8	40	-34	40	-40	-22
-22	18	-18	-26	-6	0	-26	-12	6	18	-2	28	12	-48	-12	18	6	16	-28	70	14	-14	36	12	36	-2	-14	-28	12	-60	-10	-70	-4	-18	12	-2	-26	-14	-28	-4	-70	34	-34	-42	52	74	4	12	8	-12
-2	8	18	-12	12	40	0	32	0	-44	16	-20	-30	2	-2	-10	-6	6	-24	-46	44	24	0	-6	-4	34	-10	-64	-26	2	24	-18	8	40	16	16	-64	-2	30	10	6	-12	-40	-22	-4	-42	-10	-6	26	14
-26	32	18	30	58	6	-16	34	8	28	34	-48	-8	50	40	-34	-18	-10	18	-54	-4	8	66	32	28	-10	-12	0	-36	0	4	0	-14	-10	-52	26	30	-6	30	46	-2	18	-4	20	-64	4	-6	-48	6	8
0	-24	-12	4	-16	28	-14	6	20	18	6	-6	0	14	-72	2	18	8	44	-2	12	10	-12	44	38	32	-30	0	34	-6	-14	2	2	16	22	2	0	12	-16	-12	6	-28	-6	-14	-26	-4	24	8	-26	-10
42	4	24	-22	-4	0	22	0	2	4	18	4	-10	-2	-32	-20	52	-6	36	-22	24	0	-20	-12	44	-48	6	22	26	-4	-124	42	8	-12	88	0	-28	22	36	-2	-24	26	2	14	-10	0	24	42	24	24
-54	-4	8	24	12	-14	2	8	-28	64	64	2	-24	4	42	-20	-126	-2	-24	-16	14	-26	-8	0	-8	-6	8	32	-56	10	0	-6	34	-14	-14	-4	-24	12	110	26	-4	-26	-10	-62	32	-2	6	-80	-2	-38
-4	12	14	36	-2	-12	-6	-22	-8	-22	22	4	-48	-50	42	16	0	50	-18	18	-16	-36	0	-20	14	-4	-52	-44	24	-2	10	60	42	4	-12	-4	-8	12	16	84	48	2	4	-2	24	4	-52	30	56	6
-4	-30	4	6	-24	-30	6	-8	18	-6	-16	-14	-8	12	4	24	-44	24	34	-20	4	-18	36	-8	2	6	10	-10	-32	40	-26	114	0	-60	-12	2	-4	4	-2	20	2	0	-48	0	22	0	-4	-12	0	-24
164	36	-20	4	12	10	30	-20	120	18	0	-40	72	-26	6	-124	2	-24	46	12	28	56	6	-6	10	-10	-14	-12	2	36	-8	8	-8	4	18	-4	10	-10	-44	36	-38	0	-16	14	42	4	10	-12	2	6
28	2	-6	6	-58	48	-4	-12	0	-2	24	-8	22	-90	-20	-12	4	-32	8	4	-32	-16	28	82	-56	-18	2	-2	0	6	6	-20	-6	8	26	24	18	-64	44	-8	4	8	0	32	24	-70	50	0	46	26
6	10	12	-4	-4	0	6	-12	-12	2	-32	-8	2	28	-52	-44	-20	10	0	0	34	-22	20	-52	-2	-4	-8	16	-6	8	-26	0	-10	32	30	30	20	2	8	20	22	-26	44	-22	6	86	34	70	-8	4
56	-14	-44	18	-20	14	12	14	16	14	16	4	4	28	22	2	-2	24	-10	-20	-4	2	42	28	6	38	10	-20	0	-12	-46	16	6	-4	4	10	-20	4	32	34	-4	6	-30	-32	6	-28	-20	-18	10	-2
10	52	4	14	76	2	-34	6	-2	8	-12	-40	-24	58	46	0	-12	20	4	58	12	16	20	30	34	-30	-32	-4	0	22	-40	18	-20	4	-8	54	26	110	10	-10	24	36	-4	-28	-8	-2	16	36	12	-2
-8	24	-22	-22	10	-10	-10	12	4	0	-20	-44	-6	84	20	-16	0	92	4	2	18	-6	8	-12	42	42	-2	-8	-30	2	16	34	-8	-62	28	42	114	-10	-2	64	14	-46	-8	8	24	60	46	-4	16	18
10	-8	8	38	6	-58	0	-12	42	22	34	4	-26	-4	4	22	-8	0	-2	10	-58	-6	0	0	72	20	50	4	28	68	6	-2	-4	6	34	18	48	-16	0	-2	-4	18	-26	-50	-8	70	20	8	32	-88
14	-8	60	88	2	8	-26	10	4	16	-4	-24	16	10	100	-24	-34	18	-4	34	12	2	18	-2	8	8	-8	18	16	-4	10	-16	-30	10	46	22	20	2	12	18	30	-20	-8	-10	110	-8	-28	-14	-2	2
-14	-4	2	8	58	-2	2	4	12	-8	-36	-22	-16	4	-18	-6	20	-66	-16	42	-10	-6	36	-10	-14	4	12	-18	-18	32	-28	-30	-36	-10	2	0	24	-4	16	-8	4	28	-24	8	16	32	4	-12	38	-6
66	-12	-20	6	-32	36	-8	-8	-2	-68	2	-62	-4	-34	-54	-8	8	-4	8	-4	-30	-10	0	-34	-8	-12	0	0	26	-12	-2	8	4	-20	-14	-20	-4	8	-10	10	10	40	24	12	14	-34	-2	-24	2	2
8	0	-24	2	-36	-6	-2	-20	0	-12	14	14	84	-36	-56	2	0	2	4	14	12	-8	0	-36	0	2	18	4	30	42	-6	18	2	-8	-4	4	-44	2	-2	-4	12	-80	-8	-2	-4	10	-4	18	8	6
8	56	14	80	8	0	42	-10	-30	16	-28	-12	84	68	-32	54	74	2	74	-6	-16	0	-18	2	-44	16	60	2	2	-8	66	18	46	-34	28	24	14	26	52	-8	50	12	24	-8	30	10	-2	22	-20	8
12	26	-16	22	-36	12	-14	2	-62	-48	-62	-26	2	-12	26	-22	2	-20	-6	-8	24	44	32	14	26	-24	-4	-10	-78	0	76	0	36	-4	-66	-10	-28	34	-30	12	44	-12	2	-18	58	-26	-8	16	-32	-18
14	-20	-2	18	26	-14	-10	2	2	-40	76	-18	-48	-46	2	-2	10	-22	6	-16	-10	-38	-6	-18	-12	-30	-18	6	-10	-14	-14	-8	-4	4	-12	14	24	-32	-4	20	-2	-22	12	32	-2	66	14	34	-12	38
18	-12	-28	22	6	-4	-16	-36	8	8	24	-8	12	-14	60	-6	4	-6	-30	-2	-4	-80	16	4	-24	6	-20	18	-6	-70	50	4	-28	38	8	-4	22	-32	6	20	14	-20	10	-2	0	30	-6	-4	-30	18
-24	40	26	4	-8	8	20	0	62	-22	-10	22	-14	-20	-10	-8	-4	0	22	-58	-22	2	44	-72	-4	90	-6	-2	0	22	28	2	-6	-16	-20	-28	-16	-34	48	14	0	-22	-28	-20	-8	36	10	-14	20	14
-26	-16	20	96	6	22	-44	-26	14	12	-32	18	8	-10	-2	-2	6	22	-6	26	32	-6	42	-24	66	16	-18	6	16	26	4	6	16	-18	-34	18	-32	2	0	-16	-12	-6	4	-44	2	48	-2	-10	-10	-34
-74	-22	70	-16	48	-2	10	0	-2	74	26	-50	-6	8	14	2	6	34	10	6	40	74	64	-8	-12	40	14	22	4	16	-10	0	10	4	-40	-2	-14	62	4	-16	-14	-42	60	8	8	4	-2	8	-2	4
12	22	-4	-28	-24	24	-30	-26	-20	2	28	12	-2	-56	58	26	2	-20	-30	-142	4	20	16	-10	18	12	38	-10	-48	32	0	-16	-16	-8	24	-56	6	62	-16	-10	-14	4	10	52	24	24	-48	4	-32	-24
8	60	8	-10	44	-6	-14	40	34	-62	20	-34	-56	-10	2	40	20	-2	16	56	22	24	-4	-24	18	-42	-20	-22	-36	-16	2	-34	8	6	0	28	0	6	12	4	-56	0	-8	20	6	26	-18	-38	42	-24
14	2	62	2	18	10	-18	16	-20	-42	4	-46	24	-2	12	-26	30	-10	8	-2	-4	18	24	-2	-52	-14	12	34	10	-34	2	16	46	0	14	-44	18	12	14	-14	-88	0	14	-8	24	-14	8	134	6	30
-18	-36	16	-6	12	8	12	2	-8	14	16	-2	12	32	38	-28	-8	10	4	-10	34	-6	36	-12	8	-44	2	-10	-16	-10	6	-24	8	-2	-4	28	14	-6	16	-20	6	22	-24	100	-54	0	-40	-28	16	0
10	-14	-30	-24	4	-8	32	0	-14	30	26	-16	-34	2	-2	-24	76	-4	-22	28	4	8	-14	-6	-2	-22	-42	4	22	80	28	-28	46	-36	30	8	-16	32	38	-2	-4	-10	-58	-10	-4	48	-14	14	-34	-32
22	-38	30	-72	-136	18	18	0	-16	2	32	2	12	-4	-10	-10	12	26	4	20	14	-26	-6	-16	40	-48	12	26	-38	8	0	-48	-40	10	0	-34	-10	6	-12	-104	28	-36	-8	42	-16	-30	16	-20	14	-2
74	-8	-12	-28	-10	30	-42	14	-28	-6	0	-30	-68	-20	8	-14	-18	-28	-48	40	16	-32	6	4	-68	0	8	12	-32	2	-6	-22	4	6	-54	2	-26	4	-54	34	-8	2	4	-10	4	8	4	-22	-20	0
-8	-4	6	4	6	28	-8	-14	36	4	-10	-50	4	-24	-20	16	28	-16	-10	22	10	6	8	22	44	6	4	20	24	4	-4	-16	4	4	6	-32	-16	-40	-46	-58	-56	28	0	8	30	-10	6	52	-12	12
-8	-28	44	40	-18	-42	62	22	-50	-22	52	-28	-40	6	-18	-12	-26	2	22	-6	2	18	-26	-20	-62	42	54	8	30	44	24	-20	-10	8	14	16	6	20	10	-6	-22	14	64	-32	-30	40	-52	-56	38	-22
-8	-6	46	-38	0	-24	-8	-22	66	22	-46	-28	40	-38	10	30	-2	-4	10	-4	12	-26	-4	-14	50	30	10	4	-58	-20	-6	16	42	14	-26	-20	-10	-24	-4	6	4	-10	-12	-38	8	4	42	-4	-16	20
-12	-10	-50	-4	2	20	-20	28	-12	-60	58	8	10	22	36	10	10	-4	-32	-2	4	30	-2	46	36	-6	-22	8	-6	16	20	12	-30	-24	-26	36	68	-4	-8	-16	0	-10	-30	24	20	-4	-40	-14	14	-32
12	-72	4	12	-2	42	-22	0	-26	10	16	-4	6	-6	4	-10	-10	2	34	52	14	52	-2	-56	50	-12	-32	-96	-36	-16	22	-56	-6	-20	24	10	-38	-30	-24	-34	26	-2	54	-6	0	-8	22	28	88	-12
-14	12	-4	0	-22	-2	-48	16	-42	54	-4	10	-2	-2	42	-18	-2	10	-18	8	34	-24	6	-22	46	8	-10	-8	8	0	-4	4	-2	16	6	16	2	-34	-52	4	0	-16	2	-2	18	12	0	44	-36	18
-8	10	2	-24	-8	12	0	-28	-52	32	-16	2	-72	-6	-30	6	-36	-4	2	12	32	12	-10	66	-28	6	38	-32	132	4	24	0	-4	26	0	4	2	28	-88	-14	12	-2	0	-14	64	10	-24	78	32	38
54	8	20	-4	64	-34	38	14	8	-42	20	4	-4	12	14	-50	-6	-18	-54	0	-96	-46	-6	20	-8	58	60	-20	0	26	36	-20	12	-52	4	10	38	-18	80	-18	-26	-16	14	-14	0	2	38	-4	-26	26
24	-24	26	-48	2	2	-10	0	-36	4	-50	-18	-12	-22	-48	-4	-6	16	-12	20	0	-30	-10	12	-10	-28	66	8	100	-10	-8	16	-2	-4	-20	54	-8	40	-6	56	70	-2	14	24	2	26	-18	10	10	-16
14	-6	-4	-42	8	-46	4	-8	-4	166	-26	-8	10	36	38	60	-28	26	-14	-60	10	20	-4	2	20	32	-12	64	6	-12	8	-28	4	0	20	76	-68	56	14	24	0	-18	2	-16	6	-6	26	-16	-12	-18
28	-2	18	16	20	18	6	18	-4	20	-24	-8	-18	32	6	20	4	4	-26	62	12	2	34	8	-20	-20	-68	-60	-30	86	-40	-26	-8	-32	-34	-30	2	6	26	-40	-14	46	-6	-18	0	-62	50	24	42	-6
-6	-4	-18	-2	-4	-2	16	0	-4	48	-50	50	52	-24	26	12	2	-12	-20	-14	-26	-24	-38	76	2	-28	12	34	2	-100	4	-4	12	6	4	-28	16	46	4	2	8	-4	-8	6	24	-16	-56	-26	96	-12
-8	-4	-40	10	10	-12	-16	8	4	10	0	28	30	-2	-30	16	4	26	-2	28	-46	40	-12	-18	-2	0	-14	0	22	22	34	8	-32	6	20	8	-36	-6	-92	44	-26	4	42	56	-10	32	6	10	-4	6
-4	-16	-22	-20	6	-50	26	6	20	-8	48	14	50	-8	-60	-30	-22	50	30	10	26	22	8	-10	34	-72	20	-32	2	-8	-16	-4	2	20	48	4	-2	0	4	-10	12	10	-16	-32	-4	-12	-6	12	-20	-16
-42	-12	38	6	-38	-2	20	4	30	2	-4	0	18	6	12	-10	-16	12	-28	36	-14	2	-6	-26	-6	22	16	-72	6	-36	42	24	-6	-8	18	-16	34	52	14	24	-2	0	48	48	-12	40	-20	-18	14	24
-34	-16	18	-42	6	44	-4	-14	-20	-16	-128	-6	-58	2	-24	12	-2	8	28	-46	84	2	-10	-18	10	-16	6	-54	-2	32	20	20	50	16	-16	8	-6	-2	-8	4	-16	-12	24	-14	8	-34	4	4	-12	-8
6	58	18	20	58	14	0	0	0	26	-10	-28	36	-38	62	20	24	4	12	34	72	-26	4	-42	-28	-18	8	-32	2	-36	4	-34	-26	-26	-36	2	-18	108	-8	-40	-2	12	2	-14	4	-14	26	32	-4	10
-64	22	-2	6	-12	0	28	12	32	48	-8	-8	-20	24	8	8	0	-72	82	26	-30	-20	0	-20	-18	4	-24	48	-22	-24	-42	-6	-12	8	-70	2	-10	0	-14	10	12	-42	10	10	-8	0	30	8	8	6
12	-10	-48	-12	-10	-28	-2	-28	14	-2	-14	-40	12	32	-2	8	-10	4	-24	76	0	14	10	-34	6	76	-12	12	74	28	28	-12	36	-4	-64	-28	-18	60	40	16	-14	22	-28	-8	6	0	-8	-2	-6	-6
44	-2	-8	42	-72	0	-6	4	-2	14	24	34	52	-14	26	-4	-22	-12	42	-2	26	-24	-22	-20	26	16	72	-10	4	30	-24	14	-20	-8	-22	16	-22	-2	-72	16	-4	-18	-12	-8	-6	-102	-4	2	46	12
-18	18	-24	18	4	-4	-20	-30	-34	-8	-26	60	26	-26	-30	-6	-16	2	-24	22	-6	-6	-18	8	-18	8	6	-10	-46	24	4	-24	-10	-48	-38	-16	-18	-26	12	-22	20	-2	38	-22	36	-2	74	22	4	-20
-6	14	-32	-10	4	-4	10	6	10	-14	-8	14	-36	-12	-12	4	0	0	-4	-8	2	-26	18	16	12	22	-8	0	-52	-38	-2	-34	24	-6	-22	-42	-22	50	12	20	22	-50	-10	-10	16	-10	-32	0	24	-30
-6	-18	-18	8	8	40	2	-34	16	42	-14	32	-72	-30	56	-36	-10	52	-10	-32	38	22	40	40	18	22	-28	-22	-30	22	-8	18	38	-32	6	40	-24	12	28	10	-2	-8	28	36	-12	-8	68	14	-8	28
0	2	-4	6	10	-6	-8	-44	-8	20	-44	-6	-82	8	2	6	-2	-10	74	-26	-2	-18	14	-56	58	-12	22	2	12	4	0	0	-6	-4	-14	-24	-20	-2	8	-28	24	2	64	-14	10	-30	22	-62	-10	2
46	28	10	36	2	36	8	28	32	-44	12	22	-26	-22	-26	60	6	4	-2	-32	-6	14	-8	82	-36	-20	-6	-6	80	12	0	-54	60	-14	-4	24	16	-4	-10	-30	0	6	-10	14	0	28	22	-10	8	12
-50	-40	0	24	10	-8	-10	44	-14	28	24	24	6	14	-26	34	4	52	22	-10	14	-8	30	48	2	-8	-2	4	0	-26	-24	-32	-2	-16	-26	-18	-4	-80	-8	0	-16	10	-4	-2	88	8	-2	-28	-4	20
-10	28	-4	-24	-8	52	2	12	-12	12	94	-30	30	76	72	76	-10	-10	-4	-124	-14	22	-24	42	12	-18	12	4	-4	12	20	18	4	-2	6	-50	38	-26	-18	12	20	-14	12	-6	-56	-24	-22	12	0	0
16	-8	-32	32	-42	46	-44	14	-80	10	-56	-30	-4	44	4	56	-6	-16	-14	24	0	-10	8	-24	12	8	-2	4	-2	60	22	-4	26	14	-28	10	-78	10	32	18	2	-4	-12	-4	-12	54	14	-28	24	-4
-28	12	32	-32	0	16	6	60	-18	-14	-2	-48	-8	2	-24	0	22	0	-38	-70	-10	-8	-6	-12	-40	-12	-26	-50	26	-74	32	8	70	-40	-32	12	-40	10	-14	-48	4	44	34	-18	2	14	-14	-36	10	4
10	-28	-4	16	-4	34	0	-42	-8	-16	0	-2	-70	-10	-2	-8	34	12	42	-4	-8	14	-14	-4	-56	-4	0	-4	-10	-24	2	-2	-30	30	0	10	-48	-28	0	20	6	10	-2	8	-52	-24	-42	8	-8	-28
4	16	6	6	-22	16	-8	-30	0	10	42	-40	24	2	4	-4	-36	24	4	14	34	8	8	10	42	2	-2	22	26	-2	28	-46	-6	-26	0	-20	-34	16	30	6	-4	16	-4	-46	-58	30	78	34	-4	10
88	6	6	2	2	20	50	14	-20	-22	-8	-26	-20	22	-52	2	8	-20	-2	-54	8	14	10	-14	16	-46	30	12	10	4	-38	6	4	-12	-76	18	-4	-20	-116	-24	-44	2	-14	6	4	-26	6	-2	6	22
30	6	6	-14	10	-6	-30	2	56	-18	-20	-40	46	22	10	-78	0	-50	26	10	12	2	18	-36	-4	0	-10	-20	-42	-32	18	6	-6	-6	60	-22	-74	4	24	12	-32	2	-18	12	-38	-44	-82	6	-2	-28
14	12	40	-4	22	6	0	14	4	-4	12	18	-8	-42	36	24	-18	-8	70	-54	46	-12	4	14	0	-42	36	30	-20	-66	22	-8	0	2	20	4	32	-30	36	16	44	-16	-100	0	-28	40	-14	-64	24	26
-32	-4	4	-40	0	32	-28	26	8	-58	-52	4	-16	12	18	-30	70	18	-56	14	-26	10	-24	10	-4	34	-12	6	6	-80	-8	6	-44	42	90	-8	-8	14	2	-16	2	16	-4	-6	34	-8	-6	-20	48	26
10	6	50	-28	18	6	-4	54	28	6	36	0	14	54	4	4	30	-26	18	14	-16	42	6	2	-38	60	-24	86	64	10	-36	42	84	12	-12	64	-24	-10	-22	8	20	-8	26	-46	90	-6	-20	0	24	-30
10	-8	44	58	8	30	2	36	-18	-12	-18	-2	-22	0	12	12	-14	-32	-4	12	80	16	-6	22	4	-42	2	48	-8	2	4	0	-12	2	-44	26	20	0	26	-22	-10	-6	-2	8	-94	2	2	8	-28	10
22	-4	16	-30	2	14	-22	-4	-10	34	-32	-8	6	14	-2	-12	12	-4	20	-32	-12	-24	-16	-2	-32	-46	46	20	-2	-6	-26	-12	-10	28	-6	6	-4	0	-24	-8	-4	12	12	18	12	28	-20	-6	12	-8
-10	6	-14	80	12	-18	58	-12	48	8	-34	0	-24	6	-4	6	-24	32	26	-2	8	4	-28	2	30	-44	-10	8	-2	-30	34	4	16	-18	2	10	-8	10	-4	8	40	22	-24	8	-40	4	-2	4	-60	6
36	-18	6	16	16	8	-22	14	-6	-2	-38	-20	12	46	-16	0	-4	2	8	-4	-58	-8	4	24	-12	-4	2	-8	-2	-14	-4	0	2	-26	-18	58	-6	-4	-10	-2	16	8	-16	30	4	-12	-28	18	-12	4
18	-40	4	14	12	52	30	82	2	44	44	-34	8	22	6	10	-10	10	-24	2	0	-14	-60	2	6	-6	28	-4	0	-8	-48	10	2	74	8	-56	-38	-12	-34	-12	66	-26	32	-30	0	70	14	-20	-6	12
4	10	0	32	16	4	100	22	44	-6	-12	-20	24	-6	-2	32	2	2	-4	-22	-118	10	-6	-4	2	-30	-22	16	10	0	-48	-16	110	-4	34	4	-22	14	28	-64	-46	-4	16	26	-14	-8	-22	-2	0	4
-8	16	94	-58	60	12	-8	-26	-76	-26	-66	-20	34	-10	30	24	-14	2	26	90	-10	-36	4	28	40	0	42	136	-4	-94	-34	-48	-4	-4	-20	-4	38	-16	142	-16	-30	-58	-14	12	6	-2	10	18	-84	-10
-18	0	-10	-26	-94	-20	66	-6	24	22	-14	2	74	-18	24	24	-8	-8	-74	-14	-32	4	4	-8	8	12	-50	60	70	-6	38	-10	-8	6	38	-4	10	20	12	-50	6	-14	2	46	-16	18	52	-30	64	10
-4	8	-4	42	-8	-22	-94	0	-2	52	12	-8	48	-16	8	-8	48	-8	-8	68	38	-2	-38	-6	10	8	38	16	-6	6	2	2	18	-98	-34	-6	-14	-18	-2	-48	4	-8	4	4	-20	2	10	32	-24	40
36	-6	-10	-30	10	-40	-16	-12	-26	24	28	-56	-4	-24	12	80	2	8	-86	4	14	46	2	56	-2	-24	-2	-4	30	14	-22	-42	26	-100	14	-48	10	22	16	6	66	14	4	-22	42	16	-4	84	10	-34
-10	20	-22	4	-10	2	10	-6	-8	-8	22	44	0	-38	92	-2	-12	16	-2	-18	-48	-16	26	-26	62	0	10	18	-8	-2	-26	44	-8	30	4	-2	-18	-16	4	0	-22	-26	-4	-6	-58	-4	18	6	-18	-16
-10	-26	-18	-30	12	46	14	-2	8	8	-94	2	94	0	28	28	8	26	66	44	-14	-18	-32	-4	-22	16	2	2	6	-88	-12	8	24	38	-16	-2	-8	30	42	-32	14	64	20	10	12	8	-38	-20	12	2
18	-8	-14	-52	-48	-16	-22	16	-8	56	24	0	2	-18	16	-38	8	-4	24	40	2	16	18	24	28	4	-16	22	2	-2	-18	8	6	4	-4	34	-8	8	68	14	-20	-6	8	0	-14	-2	-24	6	-10	20
-6	10	6	2	-14	-12	2	0	6	6	14	-36	38	10	4	28	12	32	-8	0	-16	84	20	-44	-44	10	-2	8	-94	46	20	2	6	22	-26	-4	84	4	-24	32	0	-24	6	54	14	18	-16	16	-6	-6
8	-14	20	-28	-16	-28	50	-14	-4	-14	8	-6	28	0	8	-24	2	-44	4	-26	-14	-10	-4	-2	10	-60	-38	-44	28	-20	6	-4	-32	8	-4	30	-56	2	-2	14	-2	2	-20	-58	-16	94	36	2	26	4
2	6	20	-4	-12	4	16	22	8	-12	-4	54	2	28	24	56	-58	-24	10	38	-18	14	20	4	108	-26	-8	6	2	-26	80	14	8	18	10	-6	-40	-14	-36	74	-6	46	20	0	-4	-4	-2	-8	-20	74
2	-6	42	-2	-6	2	58	-6	18	-50	-12	48	-4	26	-52	20	-82	-100	2	40	-12	-8	-18	18	32	-8	28	-6	-26	6	-30	0	-24	-28	52	-56	-64	-58	-42	-32	2	-4	-28	20	8	8	40	-14	-6	-50
-44	-4	50	-8	14	8	0	36	-30	2	18	36	-4	-16	-16	10	-54	18	-12	14	6	8	40	2	38	-2	-8	2	-24	12	4	-10	24	-2	18	-14	0	0	4	10	22	-38	-12	18	34	-36	14	6	-4	18
60	-36	-30	36	18	-8	2	-22	-10	-8	14	-16	12	12	-32	-38	-14	-28	4	6	72	-48	-24	8	-6	-46	-2	4	-38	38	-12	-18	-26	26	46	-2	-34	8	-8	22	-58	-2	28	22	28	-2	-8	62	4	-4
40	-20	-4	-38	0	52	-38	24	14	-4	-12	-30	-6	64	-28	40	40	-42	12	12	-8	52	6	-28	58	-52	42	16	-24	4	-32	20	8	-12	32	34	8	0	6	16	4	14	-18	68	-58	4	-14	-10	32	8
20	-8	4	6	16	-26	8	30	96	-2	4	28	-16	24	10	26	-46	60	74	-62	50	-90	-6	0	112	-38	-6	12	8	-10	-18	48	-8	-26	8	-8	48	24	50	0	46	30	72	-30	14	-104	44	-46	12	-16
0	-82	32	64	-50	-2	-14	0	22	18	22	-26	48	0	-24	20	4	0	-26	18	-20	2	-10	26	8	46	10	0	16	18	16	20	2	44	24	8	-4	-2	10	-52	-16	30	28	6	14	0	-6	26	-2	18
2	-14	12	24	16	30	50	-14	16	-88	-14	4	-4	0	6	12	-26	48	-14	-6	-2	26	22	0	-2	-12	6	4	8	4	-64	0	6	-48	-26	-50	72	20	-10	4	-14	-28	10	-12	76	46	-50	2	-16	-4
-28	18	-28	0	44	-4	-2	24	6	0	0	-38	-6	-4	-14	6	24	-10	-26	60	12	16	38	2	60	14	2	-2	8	0	-82	0	26	4	-52	-6	4	2	-32	16	-10	32	6	48	18	0	-32	10	12	-6
10	46	10	58	-4	-36	26	-20	54	-46	-18	22	78	6	22	-26	8	-20	16	14	0	96	8	-2	-28	-26	-92	-34	18	38	-66	22	-14	4	-22	-34	-8	62	-12	18	12	14	-40	18	-16	96	-6	46	22	54
-8	-18	4	98	22	28	-30	0	-24	4	64	34	-4	16	36	-12	0	14	-44	64	2	8	8	-28	-8	12	-30	44	-14	28	-34	-26	24	-4	-4	-4	4	40	44	8	58	76	-2	-2	6	-40	6	-8	26	16
-14	-18	16	22	64	-6	64	-54	-12	20	24	-2	-2	-30	2	8	14	18	4	16	8	-4	50	30	36	20	-6	32	12	22	28	2	-20	36	52	10	50	-18	2	54	-12	-28	-28	-16	22	26	82	0	-18	0
18	-8	4	4	-26	-16	2	12	4	8	-28	-26	0	-16	2	68	16	-12	12	0	48	8	-4	16	-20	0	-30	-34	-28	8	60	-18	62	-38	-14	-10	-52	-10	0	-42	-26	-2	-22	8	-6	2	-8	46	28	16
-4	24	2	0	6	2	-8	12	8	-32	60	-34	40	18	2	40	38	4	0	36	16	58	6	-50	0	0	24	-8	2	34	-20	24	-4	16	-8	0	14	-4	18	-38	14	24	-22	26	-44	24	52	2	14	-4
10	14	4	14	0	14	-16	2	-18	18	20	48	-16	-24	-8	26	-4	-8	26	4	4	16	-30	6	-24	-52	-10	-22	-10	2	54	10	2	-4	6	22	-26	4	22	-8	-4	0	-20	-34	-44	28	-6	-6	42	24
12	2	28	4	-34	-58	12	20	-78	34	-46	-4	-12	-10	10	-42	42	-40	-34	0	-6	12	-10	-44	6	-70	-6	-6	-6	10	40	2	-8	12	-12	-32	2	28	-20	-8	8	-4	4	22	6	2	16	10	-42	-88
-20	-44	-8	-24	-2	-24	2	-4	-34	-8	-2	20	16	-38	12	-30	34	34	-12	8	60	4	8	-22	-50	6	12	-18	32	-52	34	20	-4	20	-6	34	16	-20	32	4	0	-20	2	-96	2	-18	-26	10	14	-16
36	4	-34	2	-2	14	-4	14	24	-6	28	-10	-8	20	0	12	-8	8	48	22	-22	-46	6	28	16	10	-4	20	-2	2	72	14	-6	-76	-38	-12	-6	-6	-4	-16	0	14	76	-28	-2	-4	-6	6	-6	-12
16	30	26	-32	-4	-16	26	14	-18	-10	-36	-6	-4	8	12	8	26	-26	10	-48	14	-24	8	-2	-16	-10	0	-20	-10	12	4	20	-24	-2	-6	-18	14	0	-6	-22	-32	42	6	-2	12	-12	6	10	2	4
-30	10	-20	-12	64	26	-2	10	4	-28	4	28	-62	14	-30	28	-6	-8	-6	-6	0	-12	-6	-34	6	-38	60	4	2	4	36	-26	32	22	2	12	44	6	14	-14	24	6	-16	-12	42	-12	-16	-12	8	8
18	0	30	-2	16	2	2	6	12	-68	-10	18	2	30	22	-4	18	30	-4	14	32	-12	-8	-4	-14	-2	34	22	6	72	30	6	20	12	4	56	52	-36	-14	-18	24	-58	-26	44	8	-22	22	58	-28	4
-50	-12	42	14	34	-34	-12	-2	16	2	-8	0	-6	4	22	74	-56	-8	48	26	-10	-84	26	-8	4	12	-42	-4	-64	-8	-12	-52	2	-6	4	-2	0	-2	-4	0	-26	6	-44	38	36	0	6	-8	42	-104
-8	-10	-22	-24	2	24	-24	16	-44	4	0	4	86	-64	-34	-6	-38	-4	-24	14	2	2	76	6	6	-16	24	26	0	18	8	-2	4	-20	6	-20	0	12	2	-16	30	60	4	-12	8	66	-2	-4	60	-28
4	18	10	18	-38	0	6	22	-18	-2	56	58	18	-4	2	26	-2	40	-30	6	2	22	32	0	16	-10	10	-64	-6	14	-6	-18	6	-20	16	-18	2	-28	34	24	-20	56	2	32	-6	-2	-42	12	-4	-44
16	6	-32	2	22	4	-32	30	10	-2	-8	-2	-16	2	-14	8	-70	12	-34	-44	-56	-8	-4	18	-8	-30	6	-34	18	0	100	18	4	38	2	-4	80	-20	-2	-12	2	14	2	-4	-12	8	14	74	28	-36
-34	-6	36	-10	22	2	-6	-42	2	2	-16	2	2	-8	-90	18	-24	2	-36	-12	28	20	2	4	46	-26	8	16	46	70	-44	-20	10	4	-28	30	42	4	-4	-4	-4	18	10	-32	-4	24	26	-10	4	-2
4	-32	-14	-60	4	12	-14	50	-2	-24	22	-30	-10	14	-8	-36	14	4	18	14	10	-28	36	0	14	-4	8	-8	-32	28	-24	-12	20	-30	4	24	-6	6	24	-6	10	6	8	-6	6	74	-2	-2	16	10
10	-16	40	4	-24	8	-72	66	-6	-8	26	-10	-6	4	-32	48	12	6	-32	-18	-10	68	28	10	6	-4	-16	-74	22	-58	-34	16	6	6	-14	-28	0	-72	46	-8	16	0	54	34	-24	-6	6	0	-6	8
10	8	2	-54	10	-4	-102	4	54	-14	-40	-36	-20	-16	-4	14	-6	18	2	32	12	2	-12	-4	16	-30	-4	4	-20	6	-50	-16	18	14	10	16	4	2	2	8	-2	-4	-6	-24	-28	-30	2	-38	16	16
6	-4	54	-10	-12	-106	-38	6	46	-32	-32	34	-6	40	4	-8	14	6	10	6	24	12	2	6	6	2	8	50	16	-8	6	12	4	-18	46	-22	6	12	4	-52	-36	-46	-54	-10	32	16	-62	-64	18	-60
-8	-2	12	-14	24	-4	-8	-8	22	-12	-20	6	8	66	42	6	12	100	-32	12	10	40	-8	10	44	48	14	-24	-4	-2	0	24	-28	10	-12	46	-14	-52	12	0	-2	30	2	0	20	-28	-68	18	-20	22
32	-12	58	-6	-38	-12	-10	-2	-2	10	14	12	6	28	14	-6	14	-4	-14	4	8	4	-32	86	4	0	-28	0	-12	2	-60	2	-52	14	-6	8	-30	-50	20	30	-4	-8	58	-50	-28	24	-12	58	-40	20
-8	72	-4	-2	2	12	-8	0	16	6	22	-6	20	16	66	-28	-8	8	-28	12	36	0	16	0	-8	0	14	48	86	24	22	14	38	18	8	-78	-16	-10	-24	-20	-8	44	28	-32	-14	16	16	26	-28	-2
12	10	32	6	-16	4	-24	16	60	-32	-22	-12	0	-2	-78	2	-20	24	18	16	-68	12	-10	24	4	26	-36	2	72	20	22	-12	20	36	-16	-38	-14	38	-10	2	0	52	-20	4	28	0	10	4	-46	4
-12	-2	10	4	-118	-24	6	-18	0	-30	-22	-2	-14	-50	-56	18	42	14	-2	18	16	58	10	4	-12	-10	-14	32	48	16	-2	24	36	-68	64	28	14	36	-30	20	56	2	10	-8	0	8	-60	-38	-20	10
-6	2	24	12	8	-16	-8	-116	-2	10	-10	26	8	16	-96	-2	0	-12	-12	24	18	16	60	8	-8	14	26	-8	-98	-50	-10	18	-30	-12	30	-12	-42	24	-28	4	-20	-36	2	86	24	-12	22	2	22	-24
-30	-14	14	-54	-10	-40	-12	-4	12	-24	-68	-4	34	8	44	-6	22	24	-8	-24	0	104	36	0	-4	-6	8	-16	-4	-6	6	-2	14	-4	2	-52	-6	-44	28	28	12	64	38	-2	10	6	14	-4	-6	-6
12	18	42	-26	4	40	26	-30	22	20	-4	38	22	2	-48	4	6	2	-12	-14	22	-18	6	-74	0	48	-8	26	-20	6	2	18	28	4	-10	4	-8	58	34	0	-36	68	-50	-16	8	20	-12	2	18	8
-6	40	2	22	40	8	36	58	30	24	-2	4	-24	-18	4	2	6	4	8	14	2	-26	24	34	2	74	30	-62	-10	6	8	10	-12	-20	-20	-6	4	14	6	-2	6	-6	-46	2	6	-8	-14	40	20	4
-68	36	-28	20	2	-10	-10	8	6	-6	-4	10	22	-2	-6	-12	0	38	-2	2	48	-6	-68	14	4	-4	-22	-26	-16	-66	70	-12	30	-22	54	-2	-2	34	30	-18	26	10	-26	14	12	20	-14	-10	10	8
40	-24	-32	12	-34	2	22	-78	-74	2	-4	-20	-46	70	14	30	16	-30	38	24	-6	-16	18	-12	6	-6	-36	-4	16	10	-40	-36	8	-20	-46	40	-38	-6	-24	-18	-28	-6	18	-22	-4	-8	-18	24	30	-2
0	-22	64	-14	-2	74	-6	18	-38	-40	4	12	-4	-4	-18	52	20	-8	-36	-2	16	-2	26	-32	28	-28	-4	-20	-24	10	16	128	-42	20	-2	10	22	-12	-48	14	0	6	24	-26	-10	2	-22	-10	-16	-58
-70	40	-12	-12	-106	2	-8	-2	20	-14	-2	-6	6	4	4	32	28	-18	4	-46	8	-18	6	30	10	-6	-6	0	-40	22	2	10	12	24	-2	-32	10	56	-16	0	10	36	8	8	12	10	30	-16	-22	-40
2	2	-16	-6	-58	26	8	-50	-38	-14	16	-20	-2	4	-28	54	-8	-100	64	92	34	4	-4	10	2	-4	-18	24	-20	-20	-2	4	32	-50	16	-40	-50	-16	4	8	26	10	-4	-34	38	-2	-6	18	-14	-18
6	24	4	-34	16	-10	10	10	2	18	0	18	-20	62	-12	-26	46	10	8	10	-88	104	-16	-26	2	16	-6	2	-28	-12	14	22	52	-20	60	-16	24	-6	14	88	22	-32	14	-6	24	44	48	0	22	-16
-42	12	36	-58	82	-6	-12	-28	-24	-14	0	14	54	-26	6	-4	-6	-64	12	46	-4	-30	0	0	-12	-22	0	6	4	-6	22	28	0	-6	2	-28	8	-6	38	18	14	38	-2	22	4	2	24	-10	0	22
-10	0	36	10	-16	20	-50	4	-62	6	82	-20	28	-6	-16	-18	6	0	32	-8	-58	-142	-6	36	-28	4	-32	-30	0	8	16	-12	-46	-132	-8	-20	8	-18	-12	-36	-6	40	-8	22	-30	6	18	34	0	2
54	40	-34	6	6	12	40	-46	20	0	-28	60	4	32	0	-2	-8	30	-18	38	-8	-40	20	-28	-20	72	26	16	-38	-4	62	8	22	16	-10	28	42	-12	-10	0	-4	-6	-6	-20	4	-18	-16	0	4	18
-8	22	6	44	38	-8	30	10	0	6	56	-6	-38	14	4	10	-36	-10	-58	40	-76	50	-28	20	-2	6	-4	38	22	2	-18	8	-10	0	-14	-2	10	10	-8	-90	4	-22	16	-90	16	-22	10	-28	-16	12
-52	-6	-2	-54	78	-2	-46	16	2	62	28	10	22	-2	4	12	2	24	22	4	20	-36	2	2	-18	-26	30	6	32	30	32	40	-8	8	42	-2	-22	-10	-22	-2	4	-28	-60	6	-30	-6	30	0	26	-56
8	-20	14	10	-2	48	8	10	-68	22	-4	66	36	20	-28	20	6	-18	-14	0	20	8	14	-6	-26	-6	14	-12	4	-6	24	-8	4	-34	-30	-76	8	60	2	-28	-4	16	8	-34	-32	2	-46	0	-8	-32
-38	14	-116	-4	-38	-2	-2	-12	-2	28	-14	-26	16	16	38	-18	0	0	36	-20	-12	-2	10	-98	-16	4	10	-4	24	64	4	48	4	0	-4	2	0	2	90	-62	4	-2	-20	18	-28	-6	-6	-20	-70	6
-12	-20	2	2	-38	-32	-12	24	22	-6	-80	0	-62	2	-38	-50	34	-16	-26	-34	-6	8	2	-20	40	0	-18	58	-24	-38	0	-8	10	-10	10	-46	-4	4	54	-28	-12	-60	20	78	30	10	-14	-8	26	48
-24	-42	18	-14	-22	24	54	-6	38	-50	40	8	-22	0	0	16	-22	-4	-8	-50	-46	12	16	30	8	-16	16	-16	8	-44	8	-16	-4	12	10	-40	2	12	34	16	4	-16	14	-40	48	-104	70	-32	4	32
8	-8	20	-2	-20	-20	4	0	16	-50	4	-8	-68	54	8	30	-34	16	-32	0	16	-30	76	-14	4	6	4	6	-30	-36	-42	-12	22	-26	-74	-6	12	22	-20	-4	0	-24	4	2	14	-4	-12	0	30	-22
4	4	-22	-2	-26	40	26	16	24	-18	-20	-12	16	-56	-36	92	16	48	-6	188	-4	-22	14	-22	14	14	38	-8	-18	-14	8	-12	-18	-42	86	-6	-24	-28	-34	-4	-20	16	58	-18	-2	44	6	12	-2	16
4	-54	22	64	-34	-74	0	12	12	-48	10	48	-26	4	32	20	-6	16	18	-32	32	26	34	-6	-26	0	0	16	-2	58	8	-10	-6	24	-44	24	36	-32	4	2	18	14	8	14	10	10	132	-20	34	-34
-6	-16	0	-2	-4	-10	68	8	4	-4	0	16	-8	6	-8	10	-22	52	6	12	-2	-12	36	-56	-4	16	42	26	114	-18	-12	12	2	2	-14	-54	48	-6	6	6	-8	14	-2	-28	0	-10	20	48	48	-2
36	42	0	24	28	12	32	-2	-14	-42	-12	56	30	24	-48	-4	-12	0	-6	22	42	-2	32	-20	-6	2	18	8	36	122	-2	46	-12	-62	20	-32	28	-16	32	14	-12	8	28	-28	-2	-16	-58	30	10	88
-46	72	64	62	-38	-98	-22	-12	-4	-12	6	8	20	2	-12	-42	-18	-26	-30	6	-36	0	10	0	-26	20	-6	-50	-10	54	4	2	-2	-28	4	-38	52	8	30	-10	12	6	4	-6	0	-50	-6	-4	-6	-4
0	4	6	34	-10	-2	50	26	-58	10	-16	26	-10	68	42	6	24	-8	40	26	-82	-44	-64	20	-18	-12	-4	8	2	-6	46	-32	6	60	58	44	-38	-74	-22	22	-20	-20	44	-14	-8	-2	88	-8	12	-4
6	-4	10	0	16	-40	-20	10	28	-26	0	-22	2	-40	52	52	50	40	-10	2	16	14	10	12	-2	12	-4	-18	24	204	6	46	20	56	-20	6	-6	-44	-20	20	14	-42	44	14	26	-50	14	-14	-100	-42
-4	32	-54	-14	-22	-8	2	2	0	10	146	-50	-6	-4	-16	-20	-36	-30	8	-58	10	14	-20	26	4	-38	40	-18	-36	2	34	18	-40	18	54	-18	-2	46	2	-32	-22	-32	2	-4	56	-16	-44	22	6	44
-8	48	-22	-10	-30	-52	-20	20	34	26	-26	8	30	-20	52	22	-38	24	-34	2	22	-34	8	30	6	30	14	-72	2	12	-28	-20	-2	-10	-14	6	58	-18	0	-4	0	-38	92	2	6	-12	-4	-52	-12	-14
-6	72	-12	14	-30	-44	16	-26	2	-8	-46	-4	-2	-6	-4	10	-2	-2	-18	-34	-62	2	2	-14	-16	4	-10	6	-40	-2	32	10	-38	2	40	2	-34	-4	2	-22	-30	6	-18	10	26	12	-58	-120	-32	2
-2	22	48	14	-18	10	-14	20	14	2	4	24	0	-10	-6	8	6	-72	4	-48	-12	-28	-48	24	-12	-10	-4	-12	-50	16	20	-2	-10	16	-20	30	2	-4	12	46	-8	36	4	-12	20	-4	-8	38	0	62
8	16	10	-22	2	44	-18	30	10	-10	-10	38	4	-44	8	2	16	-4	-40	16	16	28	-4	18	2	36	30	-8	60	2	-8	4	48	18	-22	-22	10	8	-8	-10	8	16	-16	2	42	46	22	-2	22	-16
0	4	-12	-18	-2	-18	-14	-40	-36	-44	-42	26	6	0	10	0	-48	-4	-8	-30	2	-6	-2	-22	12	-38	-2	-24	4	-22	-12	-4	-78	8	10	-8	-2	-16	-8	12	-16	-10	-2	2	-2	-34	4	6	-8	26
2	4	-26	-84	12	18	6	0	68	-30	34	38	90	-8	20	14	46	8	-14	30	-6	2	22	-18	-18	-50	20	18	-6	32	-4	-4	20	-16	42	-20	4	-100	4	6	14	-2	-2	38	20	44	8	-2	-30	50
-6	6	8	26	-4	0	-34	58	-8	10	-64	34	74	-28	6	-4	4	38	-12	-10	60	8	-24	-8	-2	-10	18	-30	-34	10	-74	2	-2	4	-8	6	6	-14	66	-18	4	-18	-2	-32	28	-60	-6	-2	6	-20
14	-10	-4	-16	22	4	-4	30	-24	10	20	-8	-2	6	-24	6	6	-14	44	-42	-40	-4	-26	-28	-6	0	-26	8	28	10	8	-26	18	8	6	-28	62	6	62	0	-36	22	12	-4	2	8	-4	-2	6	-22
34	-8	-58	6	-2	-32	-8	-20	0	66	34	-16	32	76	20	-16	48	-8	-24	42	14	40	-36	-38	24	-20	18	0	10	2	-28	-2	18	8	16	-36	0	78	2	-4	-18	-2	-10	-22	10	-6	-42	-24	6	58
18	-4	2	-32	26	-10	24	22	-28	-18	-28	-20	-12	32	-12	-86	46	2	6	-34	-12	0	0	22	10	-10	18	8	36	-2	28	2	-4	38	38	-20	18	-6	24	28	12	4	-78	22	-12	-8	-6	-10	-56	14
-32	-6	4	-6	36	-18	-6	42	-36	-2	8	-66	48	-22	2	-16	10	4	-52	-2	0	-8	24	-70	0	-8	20	38	20	32	-6	-34	24	-16	18	-88	58	4	10	6	-18	4	-6	8	32	-10	-26	12	-60	2
0	154	8	-14	10	-26	-8	-22	18	-30	-32	38	-4	24	2	16	26	-64	-6	-2	26	-12	30	-28	-8	-58	8	-20	-12	-28	22	-44	16	36	12	2	-62	14	-22	-18	-4	-2	76	4	24	2	8	16	0	0
-4	6	8	-4	-12	-8	-16	84	2	-14	24	4	98	-62	-4	-6	46	2	12	-10	-22	4	-44	0	0	-4	8	-6	-4	-14	22	-40	-30	18	14	-40	-44	12	66	26	-22	-28	12	18	12	8	2	44	50	38
-4	10	178	18	20	6	2	76	16	2	-2	16	44	56	-10	6	30	8	52	-22	28	-16	-22	18	14	98	14	-10	42	26	-54	-56	0	2	72	-20	2	12	38	20	4	4	34	6	-18	-4	64	-4	-72	28
0	-26	-16	-52	-30	-6	30	-26	-16	18	12	-90	12	-56	-4	8	-32	34	14	-22	-26	4	-24	4	6	28	8	56	28	-66	10	-20	-12	-12	-34	0	-62	22	-30	12	-28	24	2	-22	22	-6	-2	22	34	30
72	18	-14	-2	10	-24	2	8	-16	20	12	-88	110	-10	12	-18	-54	76	20	30	0	-50	-38	24	-6	-8	2	-18	24	40	-34	-12	8	74	-48	0	0	-34	-24	6	-88	-12	-8	48	52	10	-2	6	32	24
-38	-34	-10	80	-18	-18	12	32	22	2	-32	16	-26	-8	4	52	-74	16	-2	2	2	8	56	14	-2	66	8	8	20	-6	-26	0	-4	-2	4	10	-112	-42	14	52	-10	-14	-52	-52	-2	-66	96	8	2	2
2	-16	2	-2	8	-6	4	-6	-10	6	-4	-50	-30	-6	-10	-6	10	24	-58	60	-8	-8	-50	6	4	-42	-2	-12	2	24	66	-14	10	6	-8	18	38	2	-14	-34	-36	-20	50	36	12	14	8	-24	-20	-30
-74	4	-8	-4	4	24	-2	-12	44	-64	-30	-42	-10	-22	28	14	-8	-8	-6	4	-6	18	50	-40	10	6	60	8	22	56	-18	-18	-6	-18	0	-46	8	-104	-22	-26	2	-34	30	36	-14	-4	-14	4	16	-38
2	16	-8	4	-44	-22	-10	-24	8	-50	-4	22	20	-14	-18	26	8	-16	10	-28	-6	20	2	-2	28	14	-60	-48	-18	28	38	-12	20	12	-14	14	24	-20	-8	28	-18	2	-18	-10	16	108	-10	6	-2	-10
-22	-14	-4	4	46	52	-12	-8	22	-4	-4	68	4	28	-2	40	4	24	0	0	42	32	6	-12	-30	-24	28	-14	4	134	-10	-8	32	-26	-34	-10	18	-16	-64	-14	-18	-8	24	-12	6	8	46	-4	-26	4
-18	-26	32	-12	-26	-26	10	14	20	10	22	-16	22	-44	-4	12	-16	4	30	8	-12	-20	-40	38	90	0	6	-2	32	8	-120	-16	44	0	22	16	6	-16	40	0	-34	-8	-32	-6	-6	-32	12	34	0	80
28	48	62	-28	0	-8	6	-44	-18	64	30	-14	8	18	-2	24	-58	20	-12	-20	6	30	-22	-48	86	-10	-10	2	-2	-30	-16	-4	18	8	-24	-12	-2	2	-10	38	-4	0	-42	12	12	-40	-30	-4	-44	-20
-8	-58	-18	-18	58	-26	4	2	-2	-24	-18	-38	38	-32	16	18	-16	-34	108	-16	2	-28	-16	16	-24	24	4	4	-4	42	-16	4	-18	26	0	20	6	-28	24	-16	12	-22	2	18	-22	24	20	2	44	-8
22	12	-8	2	-8	18	-2	-4	-22	12	-16	-52	-32	38	10	-14	4	-12	2	-8	44	24	18	40	-6	-4	-58	-20	-8	2	12	-16	-16	4	0	-126	92	-16	0	-20	6	20	-24	46	46	78	10	-14	-22	60
-2	2	-40	28	28	2	40	-20	42	-8	-8	-66	22	30	32	10	28	36	22	26	-30	12	-2	8	6	4	44	-106	-36	-8	10	50	8	-54	32	20	-4	6	-40	-8	54	4	56	-46	46	2	-28	26	10	-10
4	-62	6	-2	-56	20	-50	6	2	-2	46	16	38	-2	-62	4	-2	4	26	20	30	44	10	0	-54	4	36	4	-56	6	-2	62	-4	4	-2	-38	-4	-22	-2	44	26	-18	2	-4	48	-8	0	48	-6	6
70	0	-10	-30	32	-2	-42	26	20	18	12	18	-96	-12	22	-16	-8	2	88	2	-16	-38	-6	-6	-4	-28	12	40	-24	-4	-10	-24	-38	46	2	-18	78	56	-12	-4	62	-30	62	-2	18	24	-18	-54	-66	-54
-14	-2	-4	-26	-16	36	6	0	-8	-4	82	-20	-18	-32	42	-6	-12	26	8	-18	-2	10	0	30	-6	36	6	30	-2	24	-54	-8	-10	6	-28	-22	6	-30	4	2	-26	-52	-20	6	54	-6	-18	0	-8	-14
-60	-6	8	6	-42	66	26	-10	40	2	24	-22	-6	-2	-2	34	-22	24	4	36	-28	2	46	-4	-2	-22	-16	-2	-10	-4	22	14	8	-18	24	2	34	44	6	-4	56	-40	-50	28	6	-24	-26	24	8	2
-10	8	-14	2	-32	-18	-2	90	0	-12	8	18	8	32	-10	4	-72	-44	-8	-46	-10	-28	22	0	32	-24	30	22	40	40	0	0	-2	-6	18	-8	-14	-4	24	8	6	4	-6	6	-8	6	6	14	-16	-48
-18	-12	-22	26	18	44	-4	24	44	-72	76	14	14	18	-4	0	-6	-46	-2	-8	-48	24	-16	-12	-16	6	50	-18	-22	4	-20	32	26	42	-96	-20	2	30	-6	-6	12	20	22	-10	-32	-4	-34	-8	-28	-36
-36	22	8	24	-60	0	-10	-16	-10	10	-10	-12	-16	2	-20	-32	-14	0	0	68	56	12	-12	38	-38	2	-6	-72	4	-26	12	-18	-42	-16	-54	12	4	-88	4	10	34	-12	48	4	56	-10	6	8	62	24
-4	-16	18	8	-4	-116	-20	2	-4	10	-52	-26	2	28	-30	52	32	20	-52	18	0	-22	-2	8	-28	-24	-18	-36	-6	-10	-14	4	-4	2	6	24	20	-2	-10	2	-16	-8	-78	-8	-10	2	-40	38	48	16
54	-42	44	-16	42	4	-12	8	-6	-12	16	-60	-26	-30	30	-6	-2	16	-10	0	50	-8	0	-10	-62	-8	0	26	2	50	68	2	-34	-28	-24	-10	-16	24	6	16	-16	24	12	94	-2	-4	-50	-38	-14	-52
10	28	24	12	-12	-28	10	8	-98	-56	6	-26	2	0	0	10	-18	14	36	-34	-62	38	-2	30	10	8	-12	2	20	6	-90	-6	-50	-6	-84	4	-8	74	-32	14	-38	-42	-18	-80	-4	2	-62	-16	-40	-6
2	-2	-42	32	0	-30	-58	-4	-4	-46	-46	4	96	10	24	8	-32	10	56	-24	2	-18	-60	-24	10	22	14	-8	-28	-28	26	0	12	4	32	-52	-10	-18	50	-2	64	-28	-38	36	36	32	-36	0	-2	-6
-8	8	12	-54	-62	-18	-14	-34	0	94	0	26	4	26	24	52	-24	-14	44	8	36	-12	18	10	18	-34	-6	-56	-24	2	-14	-12	-12	16	-58	2	22	22	-48	38	-4	40	-18	16	0	4	0	-16	-6	-12
18	4	-12	50	-12	8	4	8	106	10	-26	40	-42	-4	-30	12	6	4	12	-6	-18	16	-8	6	-28	30	-12	-4	16	14	6	0	18	-10	-82	-40	62	-10	-4	8	48	-16	2	-32	-4	4	-10	-12	-98	36
4	44	8	-10	-82	-42	12	2	0	18	18	10	36	-2	-38	0	-30	48	10	0	4	-6	82	-4	4	-44	-8	2	-28	-16	38	-10	-20	12	-6	16	-6	26	20	18	-18	-10	0	24	38	-10	-78	22	20	4
-10	-36	-2	4	18	0	8	50	-20	-2	36	36	-24	-22	-2	16	-4	32	28	34	38	18	-6	30	-32	-26	-46	-6	-4	-2	-2	20	0	14	22	12	-36	-2	-8	-6	-6	24	-8	-20	-18	6	26	-60	-12	-2
-14	24	-38	-12	-12	-12	-20	60	-30	2	14	-18	18	-84	-90	22	24	-12	2	-10	16	-20	22	18	12	-10	22	-4	-86	-14	-8	-8	-54	8	14	-14	34	22	-52	24	-48	6	2	30	-12	-38	2	16	28	-4
-24	56	-26	-10	36	20	-16	10	2	4	42	2	-22	46	-18	-14	2	0	46	-6	46	58	-54	-32	2	12	16	-94	-24	64	-20	0	-16	26	-12	-8	-6	2	-26	-30	-4	24	-16	-22	6	-8	18	18	-46	36
10	12	36	24	-6	62	-4	-42	-4	-18	-42	2	-4	28	60	30	28	-94	-38	4	2	-32	-6	10	18	12	32	-22	-26	2	16	-8	2	0	2	20	6	-12	-104	18	10	-50	10	-14	-30	22	-4	8	22	24
10	-26	-30	-12	-46	32	-2	2	16	46	-8	4	-2	-22	14	12	-22	18	-28	6	-8	8	42	-2	4	50	14	8	2	4	-22	-24	6	-30	36	2	-32	4	2	-2	4	-4	-54	-44	4	-20	-10	10	34	54
-20	-16	64	6	-34	10	12	12	20	18	-10	-44	36	28	-12	8	86	-54	54	24	-26	48	-16	-10	-4	-18	-20	-2	6	26	38	-24	-40	4	-62	10	-10	16	2	34	8	-4	78	22	14	-20	6	-82	-24	-86
16	-14	26	-4	4	4	-4	-50	58	4	-58	16	16	2	48	2	12	58	0	34	34	20	-24	-52	2	4	-22	0	-32	0	20	-14	124	-58	-72	-6	-20	4	26	10	34	-16	-24	-16	4	-20	40	20	-14	30
-10	-26	4	22	10	16	-10	-2	-8	12	-36	-12	4	-50	-8	4	30	18	22	-6	-28	4	-40	-34	18	-28	18	-76	-2	22	-6	-36	40	-40	-28	-60	12	-42	12	-2	-32	14	2	-36	52	-52	6	10	-26	4
36	8	-4	2	-50	-80	22	-16	22	18	-2	38	-24	-2	-36	-12	-26	2	-6	-4	-2	-6	0	24	8	44	-32	4	-10	24	20	-74	52	-36	-4	-26	-44	-82	-34	-40	56	16	-46	-40	42	-20	46	2	18	16
-28	-6	2	-6	-26	-8	38	10	-6	70	74	12	-8	12	-30	6	70	26	10	2	-6	-16	-36	2	16	4	32	-26	-4	8	-6	68	0	-4	2	10	34	-14	-4	-40	46	-8	-28	40	10	-46	2	14	4	12
-28	14	6	50	-8	2	38	40	-10	6	62	18	6	-16	18	-18	-44	0	66	-6	-26	-34	-54	4	12	-2	-28	-6	16	-16	0	12	-6	4	6	-2	-32	-10	4	46	-2	-30	6	16	24	-22	10	92	-4	-4
-28	-114	2	18	10	-4	6	-4	12	-8	-38	-14	-10	42	12	-6	0	-44	8	-12	-2	14	6	44	18	10	24	-14	-52	-20	-20	-8	-56	-14	26	-6	-8	6	-26	10	-6	20	14	-6	18	-14	6	30	6	20
16	-12	-6	-12	6	-12	12	72	-4	48	-88	0	28	-14	-16	18	-2	48	10	12	28	-28	6	0	20	-10	-48	-44	38	34	12	8	10	8	-34	6	4	58	36	-56	-30	34	108	-6	2	28	-12	4	-2	-16
24	14	10	8	-18	-116	-36	22	0	20	-2	2	-6	-20	28	-36	34	8	-10	24	6	32	-8	66	-18	16	-40	8	-46	40	24	36	94	-24	4	-14	24	-50	20	52	4	-34	2	8	-2	40	2	16	10	-68
-6	-8	-22	12	-16	-2	14	22	-4	84	-6	26	20	-10	26	-24	-20	22	18	-20	26	-26	-8	14	22	20	-6	28	28	-4	6	32	-6	-18	2	-10	10	-10	4	14	-8	-16	-22	26	-26	-22	-2	28	4	20
2	-2	30	4	0	-10	-18	-12	-10	-16	8	-4	34	10	-28	-10	-28	-10	-4	24	16	-4	18	0	-28	6	-50	14	22	-36	4	4	34	-6	-20	34	-14	0	4	-4	28	16	-4	4	8	-46	6	-48	10	18
-44	-18	76	-6	12	32	-14	4	-4	-110	-2	70	-2	-24	18	16	38	-34	-16	40	-38	-6	2	-4	8	-52	-40	-4	6	-66	16	10	-12	-16	-32	28	44	-4	-26	14	26	34	8	-10	-24	74	-2	-10	-2	84
-18	10	30	38	26	0	0	-24	8	-8	10	2	-6	-8	-10	44	6	34	14	-50	0	12	8	0	-50	-28	-12	26	0	14	-52	-8	8	0	-6	-10	-178	-42	0	6	-2	0	-2	-20	24	-16	0	6	-4	-64
-36	-2	36	-12	2	22	-16	0	-6	-62	8	24	6	12	-26	14	-16	-12	40	-34	-48	0	-138	-12	22	2	46	-4	16	0	-16	-18	16	6	42	6	6	-46	12	14	-34	38	14	16	-14	8	2	2	2	-4
-40	-30	-30	-2	-18	-28	12	-8	-12	2	30	-14	66	4	-30	-26	2	6	-56	-24	-4	48	20	12	-24	-126	-36	2	12	42	2	6	-12	-12	-20	-16	38	-2	6	-48	30	-12	-10	4	20	-24	4	64	40	-14
18	58	30	-12	14	6	4	-6	-10	10	42	-20	-4	-16	-82	-2	8	-68	4	-74	24	10	-16	38	-34	-10	0	126	22	-64	-80	12	0	-26	20	-24	8	22	-12	-2	-6	-152	-8	-10	8	0	-10	18	-6	66
8	10	-10	10	-14	-22	-6	-32	10	-20	8	0	-14	0	6	-26	-4	-2	16	-46	-46	-4	4	-34	12	12	-26	-18	10	-2	-42	18	-14	-2	-12	46	-94	-2	20	-32	-18	18	-2	-32	0	-60	2	50	-46	-102
-38	-2	-44	-20	30	10	-108	34	-6	-26	4	-52	-56	4	24	-6	28	52	-6	18	78	28	18	4	-2	12	28	30	0	10	-20	-10	38	0	14	18	-28	14	14	54	2	18	-34	-2	-22	30	28	-4	36	-2
10	-46	0	4	0	-16	-14	0	4	6	-56	10	-14	40	2	12	44	-2	0	-16	34	12	36	-164	-26	30	2	-22	6	-8	50	-4	0	-30	-4	2	28	12	0	2	20	4	-6	36	-6	-24	4	26	74	0
-4	4	2	-2	18	-132	-6	6	-6	-8	36	-20	-14	54	2	28	18	38	-26	-6	2	14	6	0	4	12	-4	-28	-82	0	24	18	4	12	60	4	0	-10	98	-4	-32	-20	38	-24	26	8	-14	4	32	56
-76	10	-8	22	-16	30	12	10	14	-20	0	-38	-26	-8	-40	6	-24	-8	16	-18	42	-16	-2	34	-8	2	-40	6	2	58	-20	22	26	-6	18	-4	38	-12	-6	-8	-6	-38	12	10	12	20	2	-24	14	-4
-66	4	4	-16	14	-12	-10	0	62	-18	34	-64	12	2	16	12	12	20	10	-44	-6	20	-36	10	-8	2	24	-4	-26	-60	-2	-4	22	-32	-24	-24	-2	-10	4	-4	-10	8	6	-2	2	-8	-6	-6	0	8
28	-6	-26	4	52	-72	38	106	-4	0	-20	8	48	-32	-38	-4	20	28	-14	-28	20	6	10	20	2	-76	40	26	-4	24	-16	18	2	2	-4	-34	10	-2	30	30	14	10	4	6	26	18	26	-52	56	12
12	34	20	6	40	70	56	-16	98	-4	18	74	-18	24	8	-26	-4	20	38	4	-22	40	2	-40	4	-42	4	-6	48	8	-46	12	-8	-24	38	-26	28	60	-144	26	32	-28	40	66	-48	-6	-40	14	50	32
-32	-42	-44	-38	-4	-22	-4	2	-2	10	8	-28	14	-24	-4	22	-22	32	-8	-10	48	-12	-24	-10	26	-48	-14	-4	6	30	12	-12	132	-8	8	30	-50	8	26	0	22	6	18	34	38	-4	-24	152	-24	-22
-22	-6	2	-20	-8	-16	-40	-8	2	-18	10	-8	-12	-132	38	6	-6	-6	-4	28	32	-4	2	-2	4	40	50	26	20	-62	-28	16	32	-22	-6	2	20	-18	14	-14	-2	-50	30	-26	-6	-2	8	8	46	-40
-16	102	0	-16	4	12	-16	-40	4	-30	-6	-8	-22	-56	0	2	18	12	12	-110	6	-28	-18	0	16	-4	-28	-4	10	10	6	-10	-14	-24	-24	-54	-4	18	-28	34	18	-6	-10	-24	4	22	6	-16	-38	-6
4	-18	18	8	-12	26	-4	-72	10	-42	44	12	10	-16	-18	-8	-16	6	-24	-2	-24	40	28	6	-8	-20	26	-50	-76	-30	10	-20	26	74	-18	-14	20	-22	12	-2	2	32	6	2	-2	2	86	-30	8	18
0	10	50	-22	0	-24	4	50	2	-24	-10	4	-28	42	14	18	-20	-12	-4	6	6	14	-18	-28	24	18	6	58	10	-38	-6	18	-8	30	6	-6	26	-22	-40	32	-10	-46	-4	-4	0	18	40	12	-22	10
-50	-38	-2	-32	-16	24	34	2	40	30	28	2	-42	12	66	-8	-14	18	2	-12	20	28	-10	-4	-4	-18	-2	-6	-56	56	-26	32	-10	48	14	-20	-4	-4	8	4	18	-26	52	-4	-10	2	0	16	46	-18
-44	-22	4	28	-22	18	-4	8	2	-14	30	-22	-18	-10	36	26	8	-10	8	34	4	-2	-8	96	-4	-12	2	12	-24	-4	-12	2	-2	-2	10	8	-4	4	14	-134	30	-6	-26	14	2	-26	28	12	4	-18
-42	18	-10	-8	-20	12	10	50	-8	-52	-28	22	0	0	-4	12	10	-22	46	22	-4	-14	4	-10	40	-64	6	22	-14	-20	0	8	-66	-2	10	4	10	10	-2	-6	-4	88	10	24	0	14	6	-88	-4	-8
-4	18	-6	4	-20	-74	32	-16	8	4	82	-10	-2	-16	40	-28	48	-12	16	2	-6	6	-36	2	42	-2	14	16	-8	-14	-6	-10	-96	-2	-50	16	-8	20	64	2	-16	88	-80	6	-6	4	16	-18	54	18
82	16	2	10	2	2	4	-6	44	-40	6	-22	-2	14	-28	-30	26	14	38	0	-42	22	-6	32	16	42	8	-4	16	92	22	-80	-4	0	4	0	-56	22	2	0	-4	-4	-32	-14	-28	-10	-8	-8	-42	-26
-60	-20	0	-34	14	8	-24	44	10	54	4	44	2	36	38	-4	-38	-8	-24	10	-12	-2	0	12	-4	18	-2	-22	-28	18	-8	14	-6	26	16	6	22	20	-28	-26	8	44	14	30	52	0	18	-4	32	0
6	26	12	-68	0	-14	4	-14	28	-6	-26	2	-24	44	28	-14	2	14	0	84	104	40	50	2	-28	10	64	-12	-4	0	4	14	16	26	48	-12	-26	-54	4	-2	-14	6	12	64	18	44	8	-4	-26	24
-40	-18	24	4	42	14	2	-20	38	24	-32	-6	-28	-4	4	-48	-24	-6	-4	-78	-2	4	-2	4	-16	-36	0	56	22	4	-16	4	56	-70	12	-18	22	-4	2	28	-28	-10	6	-8	-26	48	4	10	26	20
14	2	20	-18	-16	6	-30	-16	-6	-6	0	42	-28	-42	10	30	40	-38	28	4	2	10	8	76	8	-14	-14	20	6	-42	40	6	-4	28	38	-22	22	40	-32	12	-18	4	-6	4	8	30	32	-22	-28	28
28	4	-6	16	0	-6	-44	8	-6	60	-12	-4	-12	-6	22	-18	26	40	4	2	-14	36	-18	8	42	50	-22	-4	-22	22	-10	-14	10	-2	-4	28	-8	0	-14	-10	-22	16	2	26	-18	6	-14	-136	38	18
-36	36	2	2	-12	16	-10	-94	8	-8	70	-2	12	-18	-22	2	-6	4	-2	-2	10	-34	-2	-14	8	20	18	90	24	14	0	14	-34	4	6	4	-14	26	-34	-4	-50	36	-2	-16	-6	-20	0	-72	12	-32
12	-20	14	-2	12	36	32	0	-4	0	-6	4	-2	2	10	-62	-2	-22	-2	-20	2	-2	-28	2	-10	-4	2	48	42	-4	68	4	-6	10	-70	6	24	-2	50	26	12	-34	36	36	-46	-46	22	-12	10	40
-12	52	-4	56	-2	22	-6	4	6	12	0	-16	-36	-56	-18	-18	-10	44	-34	-2	-54	64	-4	-78	32	-32	-16	4	-24	-36	16	-22	-20	10	-40	2	-4	0	-2	16	26	2	-4	4	18	24	-2	-20	18	2
-20	-8	-28	6	20	0	4	6	-14	-18	8	4	6	58	-50	22	-2	-24	0	32	-30	-4	64	-18	48	24	-54	26	-2	-50	2	20	0	-88	-42	-8	10	-2	-60	8	-2	6	34	28	-6	22	-86	30	38	-48
16	-2	-2	0	-2	48	-40	6	24	14	0	-12	-2	-30	4	4	-10	-14	-70	-4	-36	6	-24	-58	24	16	-22	-50	-4	16	10	22	-4	16	-4	-8	2	-46	-10	32	10	-66	-14	0	28	-62	-28	14	6	20
-14	2	-2	-70	-12	-14	30	0	10	-4	-30	-10	-8	62	4	50	-4	-14	-58	6	58	38	-14	-32	8	8	4	6	20	-50	-48	36	38	34	-34	14	20	-10	24	-4	-2	10	0	2	76	-70	-8	8	28	6
-4	-2	-18	88	-38	-10	10	18	-16	0	12	-6	8	6	4	32	72	-6	22	-14	8	2	-20	-12	-32	48	-2	-34	-24	36	-24	4	-24	-6	-6	18	10	-14	10	10	-84	-22	-18	-38	-6	-10	-42	-2	8	64
24	-26	-8	-30	4	8	-8	-4	2	6	-8	88	38	4	-2	-12	26	0	16	10	28	-26	12	-18	40	18	-82	16	30	38	4	-20	-16	52	6	14	-24	14	-22	-6	-26	4	34	38	-8	-50	-34	2	24	-78
-10	18	-110	2	-14	4	-6	-4	-24	36	-10	-22	-18	58	2	8	8	-2	2	-28	-26	16	50	18	-2	14	0	8	24	0	-54	4	0	50	-16	26	28	8	10	0	14	30	10	20	22	-4	-32	-66	-70	14
-16	6	-4	22	22	-12	6	16	24	-60	26	2	18	-54	-2	-40	16	8	8	54	48	0	32	2	22	58	10	20	-22	6	16	4	-6	92	-60	36	30	46	-24	30	8	22	60	-10	46	-2	16	16	-6	-24
52	-4	-10	-18	24	-24	-6	0	6	14	0	26	24	12	-60	30	-2	-32	28	18	2	40	98	-20	28	-42	-24	0	-18	50	2	-6	10	-22	-6	10	58	16	6	6	-26	20	62	-4	-98	6	34	42	0	8
58	28	28	22	8	-20	-24	4	8	30	-64	56	58	14	-18	46	-38	36	30	6	24	-6	66	-8	8	-2	0	-32	18	-34	12	20	0	10	-36	2	24	4	16	-8	32	-12	-32	14	44	40	-8	-4	84	2
52	14	-4	6	4	20	-12	32	16	26	116	30	8	24	-4	88	80	-54	-60	36	2	4	-6	4	-6	6	-30	-4	30	-12	-26	4	-32	-20	26	0	-10	-2	-8	6	34	-24	-30	50	12	62	-16	-32	74	10
10	-2	-32	18	-26	54	-4	12	8	-4	-30	-56	-20	-108	78	-12	-26	2	-48	10	16	10	-4	-16	-6	18	-4	-14	-2	-44	-8	-24	-86	2	-6	2	-6	-30	0	-8	2	68	-8	2	30	76	-8	16	-28	30
0	-4	4	34	22	60	16	22	42	6	-4	-30	6	16	-28	4	-20	52	-34	8	-54	-6	16	-10	32	0	-14	-4	36	8	-84	8	-12	2	0	26	62	14	-22	-10	38	-34	-2	22	-50	-12	-32	-8	-40	-10
-2	-6	14	-18	16	12	38	4	-8	28	16	2	-46	-24	10	30	40	6	-30	10	38	48	-6	-30	18	28	12	-8	-16	-56	10	22	-14	14	6	-68	-10	-8	2	2	8	-64	6	-12	-56	28	-38	6	-4	6
6	8	50	-32	64	-16	-18	2	-16	10	0	30	0	36	0	20	-42	40	2	-22	-16	34	-54	-18	28	10	16	8	-40	36	12	14	-30	-20	-26	6	-30	-12	-4	34	-12	-12	-28	8	-20	30	8	0	-40	14
14	98	56	-24	50	-8	40	-12	22	-4	6	46	26	20	-70	0	20	2	-10	-14	-14	-4	-6	36	72	40	-56	6	16	30	-62	12	-10	-64	-6	-10	96	0	-40	20	-4	28	52	2	-8	-8	14	-14	74	-6
-6	-10	18	-2	-32	0	-24	-4	-64	-6	-8	4	-10	26	-14	-42	4	20	12	24	-4	-20	-12	-28	-16	10	-16	0	-34	-12	4	24	8	8	-22	18	16	6	-64	4	8	-32	46	40	-4	26	-30	-14	-88	-62
6	-14	-12	-2	-10	32	28	-2	-12	-52	10	16	-38	-38	38	-28	-6	14	18	-14	36	-40	2	34	-2	-26	12	-2	-12	-24	10	-48	-10	-8	70	14	-60	52	-10	-16	-32	-8	12	-6	-20	-84	-10	-24	-10	0
-6	-32	-24	-26	-4	10	34	98	-16	50	32	-6	20	-16	0	12	14	0	40	-4	28	-14	6	-8	6	-36	0	2	16	2	-4	24	-4	10	12	28	16	26	50	-12	2	-12	-68	-34	-60	20	12	0	-2	-60
-32	-6	10	-32	2	-22	-6	-4	22	-56	16	6	6	8	-16	4	-20	-24	-12	-8	-24	6	-82	-28	-4	4	24	-2	4	2	-14	12	-10	8	-14	52	14	-8	34	-10	4	-94	-24	14	4	-16	-4	18	-30	-64
6	-12	74	-32	-8	-10	0	-30	-2	10	8	2	22	-12	4	8	20	-8	-20	-10	-18	8	22	-40	-36	40	8	-16	74	-32	8	-12	46	-4	-70	-16	14	4	0	10	2	-72	4	-42	-10	42	-38	-6	62	-38
2	46	30	-50	0	4	4	2	18	34	2	10	24	4	28	-6	10	0	-4	-2	12	10	18	-34	46	6	-42	-2	-34	-12	22	12	-48	-68	-44	4	54	-42	-12	4	-12	-2	44	-2	-126	-18	8	6	-6	0
22	8	-38	18	-10	18	-36	-16	24	-8	86	12	2	32	72	-4	-12	-8	-66	2	10	14	-12	-6	28	4	-24	-16	-14	-20	-8	-4	-14	-34	2	10	-42	16	20	66	48	36	74	-12	-8	-94	22	-10	10	4
-2	-10	2	42	18	-4	10	-22	2	-90	22	-16	6	6	-6	22	20	10	30	-10	4	34	6	-18	-22	-4	-2	-22	6	34	12	-18	-32	-46	8	-4	16	16	6	22	-6	-36	16	12	8	40	6	-2	-8	-48
-12	-6	-54	38	-6	-18	0	6	-12	-14	0	-12	12	-16	24	-14	14	-60	2	16	46	22	82	34	30	-68	32	18	-54	-28	28	-6	32	-12	-16	-16	-20	-28	-72	-12	42	-16	10	-8	-2	20	-34	100	-36	4
-8	16	-6	-4	14	-8	10	10	-84	2	-72	-46	2	-24	-4	-4	-8	-46	-14	0	-8	-6	-10	16	80	26	20	12	-30	8	-14	-10	38	-8	-2	-18	4	0	8	18	24	16	-58	28	-12	8	-12	-10	-24	-66
0	-28	-102	-2	4	-64	6	4	-6	-12	-50	-4	22	-10	-18	-30	18	-16	18	-16	-10	-8	16	-6	-72	12	-6	-20	2	22	18	2	-26	50	-20	-12	10	-24	6	-8	-6	-14	22	-8	40	-14	0	44	28	26
-42	-4	36	50	2	-8	16	6	-8	-2	26	-44	28	2	12	2	-30	-66	4	24	-8	8	0	-20	4	14	98	-24	-62	30	-204	18	-2	44	-50	32	126	-52	-10	0	4	-32	64	4	18	-78	-8	20	0	-20
-32	30	-12	0	36	14	2	2	0	-42	-20	-4	-6	6	-8	-60	16	52	-2	-30	-88	-58	4	16	-10	18	-22	38	-22	8	2	4	6	4	-60	-16	12	-6	18	42	-2	-14	8	-32	-4	14	8	-4	2	60
76	6	-2	4	10	28	36	-14	24	0	-48	6	64	-6	0	46	16	22	-14	-4	30	14	-12	-12	-4	10	8	18	4	64	44	36	-30	-58	12	2	-12	44	84	-10	-4	22	-32	0	0	-8	6	26	40	0
-4	-14	40	2	0	-6	4	26	16	-34	-6	34	10	-36	-24	2	12	-8	4	-4	-30	10	40	-24	2	-12	-24	2	10	-4	-62	-24	-52	0	-12	-46	-76	2	14	-8	-10	-40	40	2	54	18	-36	-36	-16	-58
-10	-58	0	-20	42	-32	-36	20	6	-4	10	-14	10	-40	26	-6	-4	-10	10	6	18	-6	4	-2	-16	94	-2	-24	52	20	14	32	-26	18	-8	-6	8	20	18	-8	-4	-30	8	-10	30	-34	-2	34	-4	20
-12	-8	-2	14	12	-2	-4	32	22	-4	-38	-50	-12	6	-10	10	10	-42	30	12	-80	-28	10	6	-22	8	46	56	-36	48	50	6	-20	126	-20	2	-18	0	-28	-8	4	-20	-4	-6	22	24	2	22	-12	-42
-2	32	-40	40	32	0	20	-6	-16	-14	48	-12	0	12	-12	36	4	22	-6	-26	6	0	2	-4	-6	-26	30	32	-32	-4	6	10	-20	-20	24	-28	-34	-14	-54	58	-2	-16	-54	0	16	6	-20	-14	-16	-30
-46	-4	-6	22	-4	8	-14	0	-124	-2	30	-16	20	6	-18	8	-2	-2	-6	34	6	32	-8	-8	8	-2	-2	0	18	40	26	6	-64	32	6	24	-62	-28	-20	-22	8	-12	2	28	-22	8	-12	44	-12	-4
-14	-2	46	40	-12	68	-12	-40	8	-6	10	-16	0	-4	2	-30	-2	-16	0	20	-4	36	-44	8	-14	-12	-2	-14	-8	-6	6	16	-14	-10	2	0	4	-36	-48	-32	16	10	-16	2	-36	-50	-4	6	2	22
20	-2	-38	-10	-18	-16	2	12	-6	-4	-6	-28	-14	62	-34	0	-10	-66	22	-2	-14	-4	6	-10	-18	-34	-24	-2	30	52	14	-28	-2	-2	46	-18	-48	-6	-16	-2	44	6	0	10	-6	6	4	-10	86	-86
12	82	2	48	38	4	-16	8	38	14	14	-28	2	16	-6	-26	-18	22	4	6	48	-46	16	-48	10	-2	8	-38	8	12	-48	-4	18	-4	-18	8	-28	-18	24	30	18	74	12	-6	-16	-16	-94	-62	0	18
22	-4	-44	28	12	6	2	6	36	16	-10	2	28	12	0	44	12	-10	24	54	-44	12	-12	-6	4	2	-14	-22	66	24	-54	12	-102	-40	8	-4	8	26	-68	0	-26	-6	4	-8	-50	-8	14	4	32	-10
10	-18	12	6	28	-26	-8	-16	20	10	36	42	-2	-40	36	-4	22	8	12	-14	10	6	-18	-38	-44	54	22	-34	-24	4	-32	-6	-48	24	24	-24	-30	2	-28	-32	-8	-4	-94	-14	6	-32	28	-18	6	20
48	-2	6	-4	-40	-16	2	6	14	10	10	-4	12	0	-8	-16	-12	14	-14	-42	58	-8	-48	62	-26	-2	-20	20	-8	-2	0	0	102	10	4	0	-16	-32	0	8	16	36	-42	2	6	4	2	102	22	-24
34	0	52	-20	0	-38	-28	102	10	-2	6	-56	-4	-18	6	-20	-20	-58	-2	-24	-56	26	52	0	2	-104	20	-18	-2	22	10	6	-4	-24	14	-16	-24	22	22	-22	24	-72	20	-2	14	-48	-14	38	-68	-24
-58	6	0	10	-6	16	24	16	40	-44	12	-28	-10	-18	-2	-16	4	2	-2	-44	-8	2	-6	-2	-26	10	10	8	4	-12	-78	-18	-16	-16	-82	22	-58	2	-66	-16	8	-22	4	10	-10	16	-18	30	-36	-14
-24	-4	-4	8	-12	2	-66	24	26	16	-4	-24	-12	28	0	28	-10	32	-6	-28	28	-24	10	10	28	36	30	4	8	-12	-14	2	-30	14	8	22	20	22	-8	8	6	6	10	12	0	8	-10	10	4	-4
-12	-10	78	0	-8	-2	52	-36	0	-70	-24	8	-4	-68	-24	2	-28	12	-10	-6	32	-32	42	8	-36	2	-24	58	8	14	10	22	-14	68	-30	-28	4	8	-2	-36	4	-2	-8	-18	-22	22	6	14	-8	-6
-38	-14	-12	-60	-38	14	16	-32	-8	54	4	6	-8	-28	12	-4	72	-36	12	12	8	12	18	2	70	-46	10	-12	-8	10	-14	22	-72	0	8	6	-10	14	-46	-4	-20	38	-60	-120	6	-10	-28	2	4	26
12	76	10	10	34	-36	-4	-40	20	22	4	22	-30	40	44	2	-30	72	-16	-20	-12	2	-18	10	0	-36	-20	-42	20	28	-6	-22	-34	74	-10	6	36	12	6	-18	-2	10	8	20	34	12	6	-8	44	-16
-28	50	2	-30	22	-2	2	12	4	24	10	-64	40	16	-54	-10	8	20	14	-70	2	-10	-2	0	30	36	2	-6	-4	44	30	-24	4	2	4	-14	-8	16	16	2	0	-28	-4	-2	-22	-30	56	-4	-12	26
-2	-4	60	-66	10	20	2	6	2	8	20	-76	2	-6	-14	10	24	-20	-8	24	18	10	-16	-24	16	-6	28	-12	26	10	26	4	34	26	4	0	2	2	20	-2	-26	-16	20	-6	-6	-20	-6	6	44	6
26	-20	-44	12	2	-36	22	20	-20	0	-6	-42	-16	-4	-10	50	50	10	-22	10	2	2	-20	20	42	0	-18	24	10	-4	4	14	-48	4	-30	-14	0	18	-8	-8	-136	-10	16	-4	-10	-22	6	-46	0	104
-86	0	-8	-6	34	14	-12	-2	14	12	-2	18	-8	-42	14	-28	-22	10	2	-12	-16	-16	12	22	-22	4	-10	4	-16	28	22	38	0	-8	66	50	-72	2	34	10	-6	46	-76	4	-2	-4	12	-14	8	-26
-12	-4	-30	30	40	-6	-8	20	-14	-2	-46	64	4	-38	-132	-22	4	18	20	-2	-10	-40	10	-14	2	26	2	-12	-62	-58	10	32	0	34	28	28	-2	4	-10	16	24	-52	18	-16	-30	-44	-18	-2	4	-2
28	-4	-16	-8	-78	-28	26	38	2	4	12	2	-46	38	-12	-10	24	2	-6	-8	-4	-14	-18	-6	-4	0	22	38	2	-44	-58	8	26	-18	34	-46	12	4	26	-8	0	2	-6	4	-16	6	8	-10	22	-42
-32	0	6	6	84	-64	2	-8	-6	6	-24	-40	12	18	6	-56	-12	2	6	2	-4	-30	-62	-42	12	-8	-4	12	-56	-20	-2	-50	-18	-50	-14	-18	12	20	4	0	-16	-12	-78	-18	8	-46	-36	-50	-42	8
-18	-6	6	0	0	16	-12	46	-10	-4	-14	4	14	18	-8	-2	12	-22	-8	18	-4	14	-78	-32	18	-88	-46	6	-2	-8	-2	30	14	-42	46	-26	22	-26	-32	-4	-22	-4	-16	4	2	-26	0	8	-24	16
-2	-2	16	-70	-8	-76	-30	-2	14	52	22	30	-6	26	-8	-8	-24	-2	-4	-12	12	10	38	20	0	-6	-18	-20	-4	-22	-62	6	4	20	-8	10	-84	2	16	-10	2	18	-8	12	-6	18	-34	2	4	-84
-10	-4	12	4	-16	6	-6	-6	26	-38	-20	-12	48	6	-6	-10	24	6	-28	-18	14	42	8	50	-92	-38	-38	28	-26	-24	-52	50	-14	-4	-32	-118	28	22	-78	-50	14	-24	4	40	18	-82	40	6	-20	-2
-8	52	-36	-10	12	-10	36	-4	-68	6	4	-28	-38	60	32	-34	-2	-2	-30	-4	6	12	-18	-24	10	-14	28	-20	-12	8	18	-24	60	-42	50	-6	34	10	12	2	18	-4	42	22	38	-30	10	20	-14	62
38	-6	-30	8	20	4	8	70	8	12	16	18	46	-32	48	-2	-64	-20	16	-32	-48	-22	12	-8	-28	24	-46	-4	28	-38	-104	-82	20	36	36	8	12	42	8	18	44	10	0	-6	-2	-10	20	6	16	22
4	-32	-64	-12	-8	0	-28	-14	22	60	10	14	4	-4	30	0	8	-6	-28	-52	-58	-46	14	62	8	8	20	-18	-24	-4	-20	14	10	18	20	-28	-6	88	-2	0	14	-18	48	22	28	26	-36	48	4	8
-14	-30	-58	24	34	-42	88	4	-4	22	-2	-8	86	0	4	-8	-14	66	-22	-20	-68	6	8	-36	-50	-56	-2	-34	-28	12	20	10	10	6	36	0	10	48	-20	-8	0	18	-4	-6	-18	24	-2	-22	12	6
34	2	-2	-60	38	22	46	-68	-4	-24	-34	-66	4	4	-8	-16	-24	4	-8	-2	-42	6	2	20	-20	16	-22	-6	-32	-10	-22	56	-2	-48	0	8	20	18	-26	-108	0	24	6	18	-40	24	104	34	-2	12
-18	-10	10	10	34	0	26	12	40	2	4	86	54	34	-14	-8	12	-54	6	6	-26	-4	20	12	44	34	6	-8	16	0	-62	46	4	42	-32	22	-68	-6	-34	18	8	12	-56	0	6	0	48	34	4	22
-22	28	-10	-18	42	0	-12	10	58	-2	-2	10	-54	-4	2	14	-2	-28	30	-8	28	50	14	-60	6	12	0	-2	-36	4	22	44	-2	-16	-18	16	-26	-86	0	-4	-46	-4	-28	-106	-8	-12	0	-8	-4	-22
52	8	-14	-4	-48	-26	-70	2	-68	-6	8	16	20	18	-8	-14	26	64	10	16	-4	-4	24	-2	-42	-2	-16	-4	-42	-46	8	10	-2	6	12	-94	0	46	28	-8	-6	40	4	24	-2	-16	26	28	-46	-8
-20	-16	-48	54	58	46	54	-38	-16	-2	0	2	2	-4	14	4	18	-6	-12	4	-86	0	-26	-30	-18	-14	12	-26	6	-50	6	-30	-48	6	-2	-18	18	6	2	18	-80	0	-36	-18	-22	-6	10	-10	-14	-8
26	-10	-46	10	10	74	-12	20	-6	12	8	0	2	-16	16	44	2	56	-56	8	28	-14	4	-26	-10	8	16	24	-70	6	10	0	-44	36	-6	-14	-2	0	4	-10	-84	-34	28	28	24	-38	58	2	56	-2
-12	4	-10	-24	32	-26	-2	-12	-18	-44	-12	18	32	-18	-12	-8	16	0	-20	-16	74	64	-22	-6	-8	26	14	50	-10	6	50	0	-22	28	22	34	-34	44	4	36	-6	-6	32	-10	38	-44	10	0	10	2
-16	16	6	-8	20	-58	6	8	54	-72	0	-14	2	8	14	54	32	-40	-8	-18	8	14	18	4	30	34	12	-40	-42	80	-6	86	-42	-8	6	28	-50	46	22	2	-12	2	4	42	-4	-42	36	-22	-34	2
18	12	0	2	26	40	0	16	10	50	-12	12	-50	32	28	18	-72	42	-32	-18	2	34	-38	-24	8	20	12	0	-48	12	2	0	6	-18	-14	-14	26	-4	8	-6	-8	-20	-14	10	-10	-12	-14	6	68	0
0	42	86	8	28	8	4	-2	-10	4	4	-32	-14	16	-98	10	22	8	-14	4	-22	42	2	44	-8	6	18	-10	8	60	58	-18	14	2	-14	18	20	-34	0	0	46	-34	-4	4	-14	-4	16	24	14	-4
12	-64	6	4	20	6	44	-18	6	50	-6	16	16	-20	-4	-6	6	0	14	26	24	-32	14	-8	36	-28	16	64	14	38	2	-4	-46	2	4	-4	8	0	-6	38	10	-4	-24	-20	22	12	-6	-30	-2	-2
38	2	6	-54	-18	20	16	0	-12	-14	78	2	-22	10	16	8	-8	-2	-14	8	30	-2	0	-2	6	0	-70	-4	14	38	-20	0	14	-108	20	6	-16	22	-12	-4	10	2	-2	10	-4	-114	14	2	30	-6
46	22	-6	-12	40	-8	-46	2	2	-8	4	12	8	-10	-28	70	-4	12	-16	-14	24	2	6	-22	36	40	44	0	34	20	10	-24	12	64	-2	0	22	40	-12	-14	20	18	56	36	-18	4	-14	-36	-6	6
-38	-6	-8	2	-8	12	-60	-18	0	-60	12	-4	-4	0	22	-18	-6	48	28	4	-8	-8	12	0	-40	-2	-16	-4	-8	6	26	-6	-4	28	20	14	2	20	10	-68	12	-18	-4	24	-34	16	10	16	-6	-26
14	20	14	-38	-38	-88	34	-32	2	22	-2	6	30	-54	26	18	6	-14	-6	10	26	30	16	-2	6	-20	46	12	4	8	-12	-68	-8	-148	-22	6	2	2	12	-16	-2	26	-8	-10	10	-26	24	4	64	48
36	-2	-34	14	42	-16	-24	-2	16	14	-2	-6	-6	-6	-46	-50	-10	-24	-4	-28	26	14	22	18	-2	-24	28	-34	6	-26	28	0	-2	-12	20	96	14	-12	16	6	12	18	8	6	54	2	46	-44	-26	-30
-8	-22	14	32	70	-36	-48	-32	-38	42	-6	-38	-2	-2	40	38	32	8	12	32	-8	-26	-6	-32	-20	-20	-24	8	-32	-16	42	22	6	-12	0	-4	-10	-22	-66	18	2	-14	-8	-2	-4	36	-18	4	10	28
60	4	10	0	-28	-2	20	-20	12	-36	-36	-12	-12	2	-28	14	-24	-10	-48	26	14	6	24	-10	-16	-4	12	28	32	-12	-22	32	-12	-14	14	6	-2	2	-12	-18	-8	-40	58	-10	-24	22	16	-16	-58	-2
20	-18	-68	-14	6	2	18	-22	24	-4	2	32	14	-24	16	44	40	-52	-24	-24	10	14	-10	-4	16	-34	-16	-26	-8	4	-54	4	32	24	-18	-6	24	-48	12	10	16	-30	26	-20	8	20	-6	0	36	-2
-4	4	48	28	30	-26	20	-26	40	8	12	-38	12	26	-6	-8	10	-62	20	20	14	22	4	14	-18	48	-18	-20	4	12	24	20	2	18	8	2	32	-98	0	28	-6	6	42	14	-14	22	32	-14	0	-40
-16	-6	6	22	4	-42	-8	-34	-10	22	50	0	54	56	-36	14	40	6	-66	-20	-8	38	-12	-4	-64	-6	-38	6	-88	-20	40	-36	-10	0	26	8	-12	4	-8	20	34	8	0	26	-8	-62	4	-16	38	-20
4	-26	-28	-46	-22	-6	-14	30	6	0	8	18	-28	44	-14	-38	2	-4	-4	10	6	-16	14	-20	-40	-12	-66	0	34	42	18	-58	-18	-26	16	24	10	30	-24	12	30	-62	6	-12	10	-22	32	-18	14	-10
18	-8	-32	-26	-2	-14	2	-38	-22	-24	-8	2	10	-4	-28	-50	6	38	-34	-6	-2	30	-46	-2	-2	32	-4	-2	8	42	0	-82	-16	-22	-12	-14	-6	-8	-6	-2	-8	4	-30	-48	6	-24	-32	-16	52	52
8	4	-6	-14	28	-30	24	-80	-30	42	8	-18	32	-12	2	34	-28	32	-4	8	8	60	-114	6	2	-8	74	-26	44	-76	-10	-4	2	20	56	18	58	-2	-4	-86	28	-10	-46	2	22	-42	6	-52	-2	-2
6	-16	70	36	60	0	4	-4	28	2	-6	-10	40	-20	14	-32	16	16	0	26	-28	26	14	4	-12	-42	28	8	-8	-20	56	0	-4	-36	-10	-44	-58	88	22	-10	-16	10	-2	26	12	-20	-2	-6	0	24
-18	-28	6	-8	0	-16	10	-10	4	-4	10	6	24	10	38	-42	18	4	-4	64	-8	-4	36	10	28	-28	-52	0	-22	2	20	-30	24	-8	22	-16	8	-8	106	-18	6	64	-8	-24	-36	14	-14	2	14	-78
16	-28	30	10	26	76	26	32	72	-16	4	2	34	16	24	-20	-26	0	-6	6	-10	22	166	-12	8	12	10	12	-12	26	-64	-12	32	-2	26	-58	18	34	6	-14	8	-8	-50	-16	-10	28	62	16	2	-40
-8	-10	18	0	-4	18	0	20	-2	16	-40	-22	-18	20	26	-42	30	-18	14	54	-18	-2	58	-10	0	-10	2	-8	16	2	8	-18	-16	4	-38	-18	0	42	0	38	-72	24	60	-28	8	36	-42	34	32	78
-50	6	30	8	-6	-20	-16	-10	40	2	-44	36	-8	56	14	10	-22	-2	-32	32	2	2	-10	-42	-12	2	14	26	14	-16	4	-12	24	56	42	12	52	52	6	-50	-14	22	-2	24	-46	6	-26	8	30	-2
36	-50	-20	20	34	8	-84	-6	-8	48	12	-12	6	30	2	-6	10	14	-64	-22	-10	-14	20	20	-8	8	6	-48	22	0	-18	6	38	-16	-36	90	2	-44	2	72	6	44	12	4	60	-2	-24	10	-10	-26
44	-56	6	16	4	22	8	-122	-58	8	10	-8	6	6	-32	-34	0	22	-24	28	-8	-6	-4	6	34	34	34	0	-12	14	50	-6	8	0	-14	-42	4	-12	-60	34	-50	-96	34	-50	-38	-30	-20	44	-36	6
36	24	-32	0	10	-14	-28	36	-30	-18	-26	2	-60	-14	-40	-22	2	46	-12	18	-72	-34	-10	10	-34	68	-8	-30	8	22	-62	-12	0	-34	-28	44	-14	-2	8	-38	8	10	30	-44	2	4	22	-54	-34	-10
-8	16	6	50	48	2	26	-68	-22	-8	-16	-34	20	-24	-16	6	-2	2	-10	46	6	8	-8	28	2	-8	-38	-4	36	-2	34	-18	20	52	-42	34	0	0	-2	-36	40	76	20	-6	-58	6	30	78	-6	-2
-6	-72	-26	-42	-54	2	24	-24	4	58	4	24	12	6	26	-26	8	-12	10	22	10	-46	8	-26	-28	-64	-24	76	0	-6	-6	10	24	24	10	8	-2	36	-4	-4	12	-66	6	-22	14	30	18	4	-10	-4
-30	-32	-16	-22	-10	-38	6	2	24	-4	-26	14	2	-4	-28	8	6	2	18	-2	2	2	16	-12	6	14	-28	12	-14	22	12	-2	6	8	32	-28	28	-2	10	38	-16	26	36	-22	34	6	10	14	46	8
70	8	-12	34	-6	-60	-2	-20	12	-28	-2	26	-4	-6	88	92	-48	-92	-6	-56	-30	12	-2	2	24	2	-16	10	-66	2	-34	-20	-22	26	28	-48	-36	-44	-10	8	8	-4	6	18	24	-8	-8	-8	-40	-42
-18	-14	60	-12	2	-16	-2	32	-8	20	12	-14	18	0	22	-14	-4	-6	32	-10	-8	6	10	58	-4	-26	28	4	-32	-32	76	6	-8	-62	-18	-6	12	8	-26	30	32	-6	14	-14	46	38	34	-4	-32	16
-8	44	-66	-40	-12	-50	2	28	-2	50	0	6	-12	-8	12	4	10	102	44	-2	-24	-24	-18	2	8	-44	-16	-18	2	8	66	18	-10	12	34	0	50	6	6	-4	-4	26	-32	-14	-14	6	-56	34	-24	-6
-12	-14	-42	4	30	22	-34	-20	18	-18	24	-26	14	-8	38	4	0	0	38	-8	6	0	30	84	-22	-62	4	-4	14	10	-20	-4	0	56	-14	34	18	0	4	-6	-56	58	-68	62	14	22	-36	8	22	-2
14	-24	-54	-10	-12	-8	-6	-4	10	-20	-10	-4	18	6	-4	-28	34	24	6	-38	0	10	-10	-34	-2	-48	52	-8	38	62	48	0	2	-8	-32	-16	-22	10	36	-2	-34	44	4	-2	-32	4	-42	-18	10	-26
8	-42	-22	0	-42	-38	-16	-30	-6	4	-4	24	-12	18	-48	10	-22	-12	-18	34	-32	-24	52	-2	-18	14	44	22	-6	22	40	-78	0	-30	-44	14	2	-4	-16	-8	26	-2	-10	86	40	36	-6	-32	6	-4
-2	16	20	-12	30	6	8	6	-6	-52	8	6	30	6	-18	-58	8	12	-4	68	26	-10	-84	8	8	18	-14	6	-10	44	-4	22	12	10	40	-2	-88	10	-18	12	18	14	-16	26	-10	16	-8	-18	52	-12
-8	22	-10	-2	6	-8	36	-4	6	-14	-72	-58	38	20	16	-38	34	-2	-60	-74	-18	-2	6	90	8	20	-10	-6	6	-14	4	-10	0	40	-4	-4	58	-40	-6	44	22	14	-40	-16	18	38	-20	-22	-76	6
30	16	-16	36	-24	-68	34	-14	-10	4	-10	-14	-18	-8	-18	-14	-24	-8	24	-6	0	0	-48	74	20	24	12	-46	-2	-40	32	-70	-8	-10	-6	74	-22	-12	-20	-32	82	-10	32	48	-2	-96	-30	14	22	18
40	-14	18	-30	2	34	42	-46	38	0	-28	-8	20	-44	-10	0	-8	60	56	-2	-70	0	-14	24	-26	-72	-8	-36	-4	4	44	8	2	0	-106	-40	10	22	-2	-26	2	-40	0	16	6	-2	16	2	-6	58
-6	-8	-2	28	-2	-24	-40	4	6	36	30	-12	-2	42	42	10	8	30	82	28	-42	28	38	-24	-10	-10	-50	44	0	-44	22	2	16	-10	0	-70	14	-40	-12	-22	76	22	20	30	10	-64	2	-32	-10	46
8	62	42	-8	40	-22	2	12	-26	12	-12	-26	58	98	8	-26	30	8	-2	12	22	-2	20	-8	-46	16	14	-62	-22	56	26	-12	106	40	50	12	38	16	-10	12	52	-2	0	8	32	72	-44	-4	12	12
58	-4	-14	0	34	22	-6	2	-14	2	26	-6	-28	96	-26	30	-12	20	-44	8	-16	4	30	-28	-32	-18	70	2	10	50	-2	-2	68	10	30	52	-16	-6	4	8	-30	16	-44	30	-6	38	70	-74	-30	-4
2	18	62	-50	62	12	50	34	-4	18	64	-38	-14	46	14	0	2	54	2	8	42	12	-14	-28	10	-18	14	2	58	-2	26	44	18	-18	20	-2	28	-4	48	82	-34	-2	-58	2	-40	-4	-2	28	-4	0
6	14	-18	32	22	16	8	30	-98	0	-2	16	8	-18	-20	28	14	-44	-8	-10	-12	14	70	58	-24	62	2	-40	-20	50	8	-36	24	18	-32	-8	4	22	12	-68	-18	40	40	52	-24	6	-2	-16	16	-16
6	14	8	-4	-56	12	-8	-30	12	8	-6	-48	38	60	-66	12	-2	-12	-94	-4	20	28	-32	10	20	4	-8	60	18	12	56	-8	-4	52	16	-44	-4	6	-38	20	-26	-28	22	72	-24	46	4	-10	24	26
44	14	4	-2	-18	8	22	-8	60	-2	-28	12	-42	-2	-8	-4	8	28	-24	-32	48	-8	18	0	0	-42	0	24	16	0	-8	2	20	6	-48	44	12	8	-54	80	24	10	-12	-12	18	82	-24	20	36	6
-48	8	-18	12	-22	-38	-2	12	0	32	42	-12	0	-18	6	-30	2	-66	-10	-20	16	-26	28	92	-62	0	-56	-2	-28	-10	-16	-6	-10	42	18	18	-18	30	20	14	36	40	-30	-54	0	52	18	38	28	-20
44	-12	22	-2	-10	2	8	-34	16	6	38	-12	18	-4	4	-58	-2	14	10	-12	40	-8	44	6	-22	26	8	0	8	48	62	-20	-8	36	30	38	-38	-90	2	14	12	4	30	-2	-16	32	-12	-12	-8	-8
42	0	-2	22	-8	-62	16	4	6	8	-30	22	20	-22	-6	12	30	20	2	14	20	-6	28	20	52	10	6	44	48	-6	-10	30	-10	-30	-6	-6	30	12	44	4	12	-2	-8	-44	26	12	-32	18	34	12
-18	24	-66	14	-8	12	6	6	-74	-4	10	-16	4	52	8	-10	2	68	-10	32	-4	-2	-6	-22	0	-12	34	4	-4	-14	36	14	18	20	46	60	-46	20	6	-14	8	2	4	-2	-16	38	-54	20	44	96
-66	-2	-28	14	34	0	26	4	44	2	-18	8	16	-8	0	-10	-54	-38	-6	-30	-2	-10	-12	12	-8	18	12	-54	52	-12	-6	18	-28	4	10	-36	-6	22	28	-4	2	-16	-16	-10	-4	-12	-30	-42	-66	-20
10	2	-36	-8	-4	-12	48	26	34	46	32	-4	-10	2	-18	-6	-30	42	-2	6	-10	34	-10	10	12	-10	-8	16	68	10	62	0	6	-12	16	10	48	6	20	44	6	0	-2	-6	34	-4	40	-32	-38	-22
6	-8	10	24	-42	28	6	-8	34	8	4	-42	6	-40	-18	-28	-32	16	6	12	6	34	10	-8	-8	-2	4	-28	6	20	12	-22	-4	4	42	10	-64	2	-8	-48	0	24	-4	0	8	8	-12	58	24	-22
6	24	36	-8	2	-8	-20	24	2	2	20	40	-24	32	38	34	-14	-2	28	6	-36	0	-18	-4	0	-10	4	6	-4	14	-6	-36	38	2	14	-32	-6	-18	4	-20	2	26	32	-8	14	-2	-12	-50	-2	0
12	0	14	-12	2	28	4	14	0	-16	12	0	40	16	4	2	-10	52	-8	14	8	8	-2	30	48	28	26	-2	12	-44	-12	-50	16	-44	26	-40	-20	-40	-8	68	-12	-4	12	4	54	44	-28	94	-40	6
-6	-56	-4	-10	20	-6	-6	-2	8	-10	46	70	-2	78	0	28	4	-18	-6	-8	14	14	56	-16	18	26	-20	12	-90	14	36	0	44	-6	-2	-36	4	16	4	-16	28	12	-24	-62	-40	-42	-12	-2	-10	10
-114	-20	34	24	10	-8	26	-72	-18	14	8	50	10	2	14	18	30	-14	68	-6	-32	-4	8	10	0	-12	-32	-44	12	-16	-22	-20	90	38	2	16	-6	-4	6	-34	8	4	-8	-2	10	-2	8	0	6	0
36	-22	8	30	-50	10	10	14	-6	-2	-78	-28	0	36	16	-54	44	-16	0	18	-10	16	14	4	22	54	-42	-30	62	40	-18	-24	-6	4	16	28	-6	-14	72	30	-6	0	-14	16	20	-32	42	-24	2	-16
-4	-12	-32	-28	-16	28	-56	-12	-6	26	2	6	-14	-58	-20	-2	12	20	-6	-28	-10	6	-78	-24	30	-10	-8	10	14	-22	-38	14	56	18	-42	6	-46	6	6	10	40	-8	-4	44	-66	12	20	-42	6	-14
-6	34	24	-28	-4	42	30	6	4	4	6	16	-44	0	-14	-18	0	-20	6	-36	4	14	-8	0	-14	10	-2	-58	0	-4	0	-36	-16	12	-14	-8	-6	8	10	-24	0	4	32	46	-8	-2	-60	-22	-16	-32
-6	2	-10	150	-28	4	-6	6	-8	12	-46	6	-4	4	32	30	-14	70	6	32	8	6	-18	4	26	-6	58	12	60	-6	66	56	26	26	46	14	-12	4	16	16	14	-14	16	20	-8	36	-2	10	56	4
28	2	2	0	-4	6	-12	46	14	-26	-12	0	6	20	-30	24	38	26	-32	32	6	-10	-44	8	-2	-8	40	-44	-2	6	24	34	-18	14	6	2	8	-4	50	0	6	84	-14	-74	-4	6	-22	-24	24	2
42	6	-44	-6	18	-2	-2	0	10	22	6	-18	46	58	-14	60	12	-56	94	4	14	-2	-62	-8	34	70	12	-4	8	20	26	4	22	24	4	14	-20	-24	-2	10	16	80	14	14	-8	10	18	40	16	-4
30	2	16	16	38	34	8	14	18	22	6	-14	2	2	0	30	-28	-8	0	28	46	6	22	-6	6	-8	30	-12	6	-22	-2	-8	0	-8	-12	4	24	-16	0	-6	60	8	2	-28	-58	26	44	48	-4	4
2	-12	-36	-44	6	-26	-18	0	-2	-8	16	68	-48	6	10	22	24	14	-8	-6	36	-10	-4	-10	42	10	-74	-20	26	44	-52	-12	6	68	-10	-8	-18	14	0	24	-32	12	-14	36	-30	-2	-28	-6	32	28
-2	2	-58	-42	-4	0	-18	90	42	-32	-8	-8	-18	20	-14	-22	4	14	0	-10	2	-2	-6	-42	-38	-2	-38	-2	-34	-32	34	0	-2	-6	6	-4	20	44	-4	-6	4	0	-22	42	32	-24	26	-42	-6	20
-18	12	-26	-6	6	14	22	16	-4	2	-6	6	-74	2	26	-50	-4	4	-8	18	-34	-2	-10	68	-86	26	28	-2	18	-2	-2	-18	-8	-18	10	10	2	-12	56	-12	-2	-20	-14	2	-12	56	28	-2	-48	-84
-4	-4	-28	14	-10	48	24	-26	-10	-8	-22	54	14	-18	-18	-2	-24	4	-62	38	52	18	30	-30	10	-16	34	-28	44	-2	76	10	44	-20	12	-20	0	6	50	-10	-62	-6	16	36	4	0	-66	4	28	14
18	24	22	-8	-44	10	18	12	-52	-8	10	2	-8	2	-86	0	4	0	-4	6	-6	-22	-26	8	20	8	-30	4	-6	38	12	6	12	-14	-16	-4	-6	6	36	0	10	-22	-2	12	30	-12	18	16	-6	-8
-14	4	-6	28	-34	50	-18	22	10	-6	20	6	46	46	-20	-8	-6	-8	18	-36	-2	-2	8	-8	2	-22	10	42	-10	30	-26	14	10	-12	-6	-22	-2	16	2	8	64	0	0	-2	2	10	0	0	10	20
0	-28	24	34	-28	4	48	-84	24	28	-4	14	2	-32	-8	-36	-18	0	-18	-14	-10	-8	-28	-4	6	6	4	14	30	-24	0	12	-6	84	42	40	20	-58	2	-52	-4	-12	34	32	-10	10	-24	44	-48	18
18	46	-18	-30	-20	-2	-10	-28	48	4	4	8	2	-36	8	20	4	42	14	24	0	-4	-12	2	40	10	-2	0	-16	-4	-94	-20	10	-8	-12	0	28	-16	4	16	40	-12	-70	26	6	-32	-8	38	30	-16
-6	40	-24	-2	28	-6	-22	-44	-6	12	14	10	30	-22	18	2	-2	-14	-12	32	-10	2	-18	18	6	10	30	-8	-18	4	6	-60	-38	14	-48	2	6	0	8	-14	-8	36	6	-8	-12	-74	20	-12	-60	-18
0	40	4	-18	148	-48	4	-20	-42	24	26	4	24	-26	-10	-40	-42	24	44	4	-40	10	-8	-34	-18	14	4	-12	6	18	-44	-8	8	-24	-70	-2	28	-46	4	6	18	-6	-18	0	10	-34	-4	-4	-6	-6
-102	-8	-26	-16	10	10	18	2	4	10	10	46	16	-16	6	8	20	6	-14	-32	-4	14	0	28	-74	-38	-18	-2	26	28	0	-20	72	-34	-36	28	-90	26	-50	10	-30	-24	-34	-28	-2	8	-12	-34	-14	16
16	6	0	2	6	-10	4	-22	-8	-14	-40	18	30	8	-16	8	-58	50	-8	12	-30	6	-16	-10	-14	-32	-8	8	-2	26	-18	-16	8	-32	2	8	18	-2	2	6	-44	-28	10	-6	-34	0	20	-44	-28	-10
6	74	2	-8	12	-4	-10	-16	0	38	52	-8	0	40	-16	-40	102	14	8	-2	0	0	-20	12	26	2	-10	-14	-26	0	26	24	-16	44	4	-4	-4	-4	-32	-20	-22	30	-12	-80	4	30	30	6	10	2
0	-16	-4	0	-10	-8	-22	-28	2	-30	68	6	-8	40	18	-10	8	-42	-2	18	-18	8	-42	-14	-6	26	-14	-4	6	-22	4	-40	28	8	-16	18	8	14	0	24	4	6	-4	-6	10	2	34	6	-38	4
18	18	32	-92	24	-6	-12	32	18	10	-24	-30	-14	46	-10	14	2	-8	-10	18	-4	-34	32	-16	-22	10	2	-94	-2	10	-10	14	-26	26	-4	-24	6	26	-10	-4	-6	66	-2	-12	38	24	14	-18	-20	12
22	-12	0	-4	-54	34	0	28	-4	30	2	-12	-16	-4	-22	-50	0	-32	-50	-68	40	22	12	-6	-64	-42	36	-2	12	52	34	6	4	-66	4	32	14	14	10	46	0	-26	-28	-14	-20	-4	-50	-28	-36	8
-6	10	8	-18	2	4	-12	6	4	-16	-18	30	-2	2	22	-20	12	14	16	56	-6	52	38	-26	40	42	-10	6	12	-6	-62	-18	-18	-40	-2	38	-62	6	-8	-26	14	-26	20	8	16	28	36	36	22	22
10	28	20	8	-20	-6	2	4	-58	4	4	26	-6	-2	2	4	28	20	-36	14	-12	-38	4	56	18	-4	18	6	10	22	40	22	8	36	10	0	-24	-10	-20	-34	-2	-30	42	-92	32	16	-6	4	-32	-18
2	12	-2	-4	52	-22	-12	-40	-2	4	-6	-6	106	6	36	4	6	-18	12	-4	42	-12	-4	6	6	10	4	-78	-8	6	-44	-2	-10	34	-8	6	4	-12	-18	12	10	-18	4	4	18	-4	6	50	28	0
32	-60	22	-60	-26	32	22	-4	-8	30	10	-2	70	0	-14	12	-52	30	-34	42	-30	-10	2	-8	48	-8	-44	8	38	-30	-22	14	-16	0	0	2	2	30	-2	16	6	26	-10	18	16	12	38	20	-12	-10
-6	-14	4	34	42	26	-8	10	-8	10	16	28	10	66	8	70	-8	20	12	-24	-24	-2	8	0	8	-2	14	4	4	14	10	10	-2	-10	-28	0	18	86	22	-44	-8	38	-2	4	-44	-30	-6	22	22	14
18	-36	-44	-4	0	-4	-4	-6	10	10	28	18	6	0	-34	16	2	32	50	-28	-6	8	-4	-2	-8	-20	6	-6	-32	-86	72	-12	4	-2	6	-32	-16	-18	6	-14	-14	-16	46	6	6	-30	18	-8	-66	2
12	8	-22	46	-50	12	-16	-4	-10	8	-24	-24	-32	-20	-6	-80	-18	54	4	-10	-18	-10	2	-8	10	-36	10	-20	-84	20	6	0	2	12	-8	-40	2	-54	2	-4	-46	-14	14	-4	-46	26	-2	26	-2	20
-64	28	-16	0	22	-30	-16	-12	0	54	14	2	-12	-32	6	-20	78	2	4	30	-44	-4	-24	-10	4	-8	0	16	-48	26	-24	-10	14	-12	-16	-10	-18	4	-16	10	-28	12	0	-16	-32	-54	16	-36	-4	26
6	-10	-4	10	28	-6	2	24	-16	4	-20	10	-68	-6	2	8	-10	-4	36	-8	14	6	-2	-22	-10	-32	0	4	8	2	-10	24	6	-16	-4	0	8	-26	-2	38	-36	0	-46	-80	-2	4	48	-20	-26	2
26	12	0	2	10	-4	34	-2	-22	-2	10	6	32	-2	-38	32	-32	-2	-2	-28	-4	-16	-50	-14	-24	0	-24	0	18	10	-32	2	-4	-66	-8	-60	12	-14	8	-82	-14	10	2	-52	-56	36	-62	14	44	-6
10	-86	10	-2	-16	60	60	12	-2	-14	-16	8	-24	28	-50	-10	-32	6	-4	-6	-22	-22	10	58	-14	18	-118	-20	-50	-30	16	16	20	-40	-20	-34	14	26	18	-46	-10	-34	0	-16	-10	22	34	-50	52	-4
120	4	6	-2	20	-10	-44	-4	10	-86	26	2	62	12	-6	-50	4	0	16	-44	18	24	20	4	78	-6	4	30	-6	22	52	-18	24	4	18	26	-4	-6	0	8	0	28	-58	-40	58	12	12	16	-22	14
-6	74	8	-46	-4	-36	-14	-28	18	-20	-16	12	2	14	-42	-14	-2	22	34	-20	58	-8	16	-14	6	56	0	-44	16	-64	22	18	2	32	2	24	-16	26	16	8	8	58	-6	-16	0	-4	44	20	74	-72
-64	20	-6	24	12	34	22	26	40	12	0	-4	0	4	6	2	20	-2	4	30	14	-52	-4	12	82	14	-14	6	2	-4	52	0	8	12	8	0	26	-28	-6	36	36	14	20	-64	-36	38	-2	36	10	32
16	6	4	0	0	30	-18	12	-30	-20	-6	-12	-24	20	4	-26	66	26	32	4	14	-22	22	22	28	-28	52	24	16	-18	-8	-2	-14	6	8	44	-12	-4	20	12	-28	2	-4	4	34	12	0	20	-14	36
12	4	-4	-12	20	-18	-44	-16	-24	40	-8	-54	-4	-20	8	2	-8	24	10	-24	-4	-50	56	-10	-6	-2	-6	82	6	-4	24	32	-18	0	-10	80	0	-2	-18	20	-40	4	-62	-2	24	26	10	-40	20	42
-30	8	-4	36	-12	44	-4	-38	-12	60	4	-8	-16	-22	-36	-2	10	40	4	0	22	12	-16	-2	-24	-6	-16	-8	-8	-20	4	16	-36	4	-12	-74	6	-22	-44	34	-42	-32	-42	-8	0	-16	-82	-82	16	88
-20	6	0	34	8	18	54	2	-2	22	-54	8	-2	-20	-74	-14	-18	-80	-12	-4	32	-22	-8	12	6	-6	32	-4	-14	40	30	-26	44	-14	36	28	12	62	22	12	-42	2	-8	-22	-24	-6	6	2	-20	80
-16	18	4	30	-38	18	60	-4	6	24	0	12	12	0	-20	-50	12	-10	0	-8	-18	-88	2	26	-34	-2	-30	12	-24	34	8	-4	-26	32	34	-16	4	48	38	-32	16	-2	-38	-16	-4	10	32	-54	24	12
6	0	0	-12	-10	20	-30	-18	-6	-16	2	-36	2	-12	-12	-58	-6	10	-20	14	20	-26	4	8	50	32	-2	22	24	-2	34	28	24	-20	16	18	-14	6	-8	-6	-28	10	-52	50	20	20	12	-28	18	-44
0	84	20	-16	0	-14	10	-12	16	-12	26	0	-14	36	16	2	8	-42	4	-14	2	42	0	-44	4	-36	-18	18	-6	-10	0	-6	20	-26	6	10	-4	16	2	14	28	-18	-36	86	4	16	-52	0	22	-8
8	-58	56	-52	64	-64	-82	-18	4	-32	8	-46	14	52	8	-2	-22	6	-30	6	-14	12	0	-32	-60	-14	4	-6	0	14	-50	0	28	-12	-28	-14	-62	-8	2	-22	40	20	12	0	10	-22	16	-6	-42	-8
-22	12	-28	-18	12	-2	40	-40	-16	42	-8	6	-48	20	-24	10	-2	-28	16	-20	-4	-12	-24	8	-14	14	2	-2	56	40	4	16	40	34	-20	6	24	-26	-16	68	14	-30	-24	10	20	10	34	-8	-18	-6
2	6	10	48	52	-10	4	-12	6	-20	18	-10	-8	6	-40	38	-18	14	-14	-60	-2	-36	-42	24	-8	-16	24	44	-10	-52	-16	48	-32	10	-8	20	16	-10	-10	50	-24	-4	8	26	-24	-14	-24	0	-2	-14
-14	-16	22	26	-28	-16	0	-10	-28	26	18	36	-4	-24	6	-6	-6	6	-42	30	-18	-24	-16	12	-6	28	16	-18	-12	10	-62	-4	-10	-10	-22	-38	12	26	-58	-36	-42	2	32	-10	6	-24	4	-34	72	52
6	-16	-2	0	2	4	-36	12	4	-8	-12	-6	6	-2	-16	38	-8	-16	8	-50	-16	-10	12	-16	2	-22	20	12	-16	-16	-58	16	2	28	-2	-108	-72	-20	-44	-8	6	-14	22	42	52	2	-2	44	-6	34
-32	-4	-12	0	-2	4	16	16	-16	-16	-2	-8	-14	-12	24	34	-10	18	8	16	-10	18	-10	60	-28	-20	16	44	-60	-2	10	-34	-70	42	6	6	10	-22	2	-118	-14	-36	8	16	8	-26	120	-2	16	32
-20	-24	-12	-10	-16	-4	48	20	14	-38	-42	32	-10	22	38	-40	-2	20	-2	4	18	-8	12	-24	8	-16	-16	36	-54	4	-4	-36	72	-46	-2	-24	52	42	-2	32	50	10	66	-12	-8	-24	20	12	-46	-2
44	-16	-4	-10	-48	-14	-4	-16	6	-8	12	12	10	22	-20	2	-90	-52	8	20	2	6	4	-8	24	-140	-2	6	-24	-4	0	30	24	0	-16	-14	0	82	8	0	22	-4	-6	20	-14	-42	62	-66	-16	18
-60	-18	20	-20	-18	12	-42	8	-40	42	6	-16	-42	-80	0	-20	36	38	-40	18	-6	32	2	36	-8	6	-72	-6	-18	18	-14	-30	-10	22	22	70	52	-4	42	6	-60	40	-2	22	-112	14	44	-4	-26	42
-32	4	-2	2	-2	18	0	16	-36	18	-40	-10	0	-4	-28	-30	-6	20	6	26	-24	-24	-10	34	4	20	-20	2	-10	14	-10	0	52	22	-10	-28	38	-52	10	-4	-2	4	34	14	-10	-20	6	-14	-36	10
-44	-8	-6	24	-18	-16	54	10	12	14	16	6	76	32	4	0	-32	0	-8	12	-22	10	2	-36	-52	16	-22	22	-4	14	28	-10	26	24	-22	0	-24	6	-18	-2	36	-54	10	18	10	0	14	14	-14	-40
16	-26	-2	-24	-70	2	20	72	16	12	6	-40	-10	4	2	-8	0	-10	-4	38	30	-36	18	70	40	44	-4	-6	-8	-10	-2	-6	-8	6	-4	14	-2	4	48	6	-14	0	14	-2	10	2	42	-12	-2	4
68	-4	98	-34	14	-6	-46	20	22	4	18	28	-74	16	-24	-24	56	4	42	20	-2	0	28	6	-46	-44	-2	4	16	-14	-6	4	-10	-8	-20	14	26	-58	8	76	24	54	-8	0	-10	16	20	-10	-26	28
-18	0	20	2	0	6	-10	-4	14	-34	42	-16	-48	-2	20	34	-10	-22	-44	-16	-12	2	34	-12	-8	-8	20	-56	-10	26	-56	-32	-30	-8	-22	2	-6	-6	24	30	4	12	24	-6	-28	2	16	-32	16	0
-8	50	4	6	-32	6	-4	-8	-22	-4	26	-24	2	-2	-44	-60	-64	12	-8	-2	-8	60	-2	30	-28	-34	-26	4	-2	12	12	14	32	14	2	-22	-32	-10	-34	34	-14	-52	28	6	16	16	-18	-8	-22	0
54	80	30	-16	-86	36	-30	-26	-8	24	-44	-14	6	2	-6	-22	14	24	8	54	2	-32	-30	-42	62	4	0	-20	-6	-4	-20	26	8	28	18	-4	-2	2	-2	-14	-2	6	42	-34	-10	16	22	-10	-34	28
-158	-4	6	-12	30	-24	10	14	14	26	-28	-52	-36	60	-84	0	48	-2	4	-8	-6	-58	-16	6	-14	-6	6	6	-8	-16	-22	28	-16	-6	0	-82	-20	-12	-14	34	-44	-8	6	-16	28	56	10	38	-4	8
-2	76	-40	-50	16	-8	-74	4	12	-30	-20	0	14	4	0	0	24	-52	2	-10	46	58	-48	10	36	-20	40	-12	42	6	46	22	-42	8	-22	-12	-24	32	-8	-26	10	4	20	10	28	12	40	12	-2	2
40	2	10	10	-18	14	4	-18	16	10	2	12	0	12	-22	16	-20	16	-44	12	6	4	0	16	-2	2	-28	-32	-14	4	110	30	-12	2	10	-28	-34	-44	78	4	78	18	16	-28	8	-18	6	34	0	-20
24	-40	4	-10	14	12	-44	8	0	-4	-24	16	6	16	24	-36	-20	20	0	14	2	8	-6	4	8	-10	-20	-8	22	0	48	-4	-6	-10	72	2	72	-18	54	14	0	4	8	6	-20	-10	-2	30	66	-22
14	-64	2	10	40	6	24	26	12	-8	-36	6	-10	18	-4	0	-20	-10	-2	40	-30	-62	12	-58	8	-14	-14	-20	-4	-6	6	4	-14	-14	-28	-10	-22	6	20	14	-6	26	20	-12	10	10	20	-16	28	80
-22	-4	-10	-64	-24	28	32	30	-74	6	250	-62	-10	-2	6	8	6	20	30	86	-70	6	20	14	30	0	44	4	40	4	14	12	-4	-42	-10	0	2	2	80	4	-44	-4	4	-46	-20	6	-2	14	-6	6
-2	-36	20	-42	16	-18	-30	0	-6	-22	46	12	-34	-18	2	50	38	-14	-14	62	-38	22	56	-56	26	10	-2	12	22	38	-28	0	10	-20	-26	-8	-30	-14	2	20	-46	-6	30	12	36	22	16	8	-10	-4
-50	0	20	-8	-44	-18	14	34	8	-50	-14	-44	4	-18	-24	-16	18	-16	-28	-4	-4	18	-26	36	-4	16	8	-30	-4	28	0	-8	14	4	-24	4	-32	30	0	16	-32	62	36	-2	28	-24	4	-4	20	-16
30	-2	-76	-6	56	8	2	-26	8	12	4	18	-22	24	56	-48	14	34	44	-46	-4	-32	46	-30	-2	-66	-22	-2	22	90	-6	-12	-22	26	10	-14	24	4	54	-46	-2	2	20	12	-66	-8	-20	20	0	-50
12	-16	4	-10	10	0	14	-10	74	16	-8	-6	16	2	6	8	10	8	30	18	-2	-10	16	-24	-8	30	-26	-12	-2	-44	-44	24	-4	-14	-4	20	-10	-24	-18	-38	-46	-4	0	-8	2	4	-18	-12	-4	52
-18	44	-6	-48	-6	-24	-12	24	-16	-52	-8	-2	62	4	16	-20	6	-10	-6	8	2	24	-20	-4	-34	0	-68	54	0	-76	-20	-56	2	180	4	-16	12	-10	-8	-8	-6	-80	-2	-10	12	-8	-4	58	-6	62
6	-54	-6	-16	2	30	34	42	-4	20	-28	48	14	8	-40	-24	-66	-2	6	4	-54	46	-24	10	-4	6	-14	-10	-38	26	-76	0	0	-42	-28	2	30	-2	72	-10	30	-40	14	46	14	72	-10	-6	10	42
-6	0	-12	-4	36	-72	-10	48	46	32	16	2	44	10	-54	-38	14	44	-6	-14	6	-92	-10	6	8	-4	0	-22	2	6	-22	26	-18	16	2	-10	-18	8	-44	-28	12	-22	-8	2	18	-10	-52	56	-2	-2
-6	66	-10	-50	-24	-40	66	12	-46	12	8	-4	-4	-2	-30	44	-8	8	36	40	-12	8	54	8	16	10	2	50	-6	-14	8	2	6	0	20	-16	6	36	20	-16	-8	-8	2	-10	-16	24	34	-40	-28	92
-4	2	70	44	2	-28	44	8	-8	-20	12	2	34	-24	60	-34	-18	-22	-122	10	6	-14	-42	-2	-2	-12	-14	8	12	18	8	-6	12	6	2	44	22	-8	40	12	-18	22	82	30	-26	10	-42	42	-42	0
14	6	40	-36	0	-8	18	38	18	-10	0	8	-26	14	2	-8	24	50	-28	6	10	26	24	-4	-10	2	18	8	-14	12	8	52	80	10	0	-10	18	-16	12	12	30	36	18	-6	26	36	16	2	6	12
-34	-14	-30	18	16	-4	26	38	-20	-36	-24	16	-20	20	0	4	-22	26	-6	2	22	0	-6	42	-14	12	22	-78	2	38	-18	14	14	-26	32	-34	10	6	-2	84	-12	18	-8	-18	-94	0	-80	28	72	50
26	-28	10	22	34	-10	-4	-56	-22	2	2	18	-8	20	-20	-12	-26	8	2	74	-2	30	-32	-10	6	44	-8	46	-16	16	12	-8	-4	6	26	-10	0	-138	-8	-26	-22	36	-36	-42	-12	36	0	-20	12	4
22	-4	2	6	-4	0	22	-6	6	60	2	-40	20	-16	-22	28	14	16	-10	14	48	42	18	16	-40	-16	26	-50	4	6	80	-2	2	0	-26	-22	-4	-16	-6	-30	12	-52	4	-24	4	-8	-30	2	56	-32
12	20	4	8	-2	16	-8	26	26	64	34	-26	-16	18	36	-4	-42	0	-16	-42	28	-22	-14	6	2	-4	-20	-18	0	-4	26	38	-6	4	0	6	-28	34	84	-6	-34	6	22	10	0	16	2	8	6	-2
-34	10	-10	10	8	2	0	0	2	-4	-4	-56	14	-2	-24	14	-6	-52	32	14	18	10	16	-70	4	-14	-30	14	10	20	-34	74	8	24	102	-28	4	0	6	20	-68	4	-38	-2	-6	40	-4	0	-24	22
12	4	8	-4	34	10	18	-92	-34	-6	30	24	-46	28	28	6	30	-2	62	36	2	38	-2	4	-6	12	-6	48	32	4	-42	4	-8	14	28	-100	-32	20	30	-10	-16	120	-18	22	-24	-26	-54	34	4	28
2	-70	12	-22	2	-10	4	10	-4	-78	-4	-16	6	-10	-32	-34	0	-32	-6	2	0	-6	-60	-38	-42	8	2	-66	0	-8	8	-10	-8	4	-14	-48	46	42	-8	-6	40	26	-10	-16	40	4	-40	-14	-38	-72
32	-2	-14	70	-6	4	-50	-20	-10	-2	-4	62	42	-36	30	-2	-10	14	44	-34	-22	28	-20	-14	10	16	18	-4	-20	18	0	-8	-4	-6	26	-26	0	-18	-84	-78	6	-2	14	4	-26	0	-34	-62	-10	-54
18	34	-24	18	8	10	40	26	18	16	-18	10	8	38	-18	36	-26	-22	100	4	-8	34	-24	20	12	-2	12	18	-30	30	10	16	24	-38	4	-4	18	0	34	20	0	2	16	6	16	-28	-24	-10	-4	-4
18	20	-18	-22	-12	28	34	8	10	2	8	54	36	-12	-10	-34	-18	-8	-38	20	-6	-18	-12	-2	72	20	-2	16	58	10	10	48	-22	44	12	-32	38	28	6	-10	6	-22	-10	-8	-16	56	34	-14	-26	54
28	48	2	4	32	6	10	26	60	-38	28	-6	4	14	-32	0	80	2	26	66	-4	24	56	14	18	12	12	-32	24	4	-16	106	4	2	-20	-44	-10	36	10	18	-2	-4	0	8	44	6	68	6	38	-26
-18	-34	-10	6	-10	-32	-14	0	18	-12	-12	40	-6	-46	8	10	-8	-12	-20	2	80	14	12	30	8	38	2	-12	6	66	-6	2	0	-24	26	-20	28	0	-18	-4	6	-20	52	34	26	8	2	4	4	0
2	36	-18	28	-16	26	-8	-4	-12	16	-18	-4	32	2	-80	44	-6	74	54	50	-2	38	12	32	-20	-16	20	-12	-34	24	76	0	-40	6	28	-38	20	-8	42	46	-16	14	-26	2	24	12	62	10	26	32
36	-42	-2	-2	4	96	4	-24	-14	-62	-10	12	-4	16	18	-4	12	16	-4	-6	-74	4	6	-6	-84	32	16	4	-6	-4	-38	-28	52	10	-10	-28	28	40	54	-2	-40	0	12	-10	-76	4	-58	-24	24	-36
48	-8	-6	-4	8	-102	4	10	-22	-70	6	-38	2	-40	22	0	-98	-24	6	-16	-20	-10	-4	6	18	2	34	4	76	-10	2	-28	32	-4	-48	12	20	-2	42	42	-62	-6	36	12	20	4	-24	-22	22	-10
-6	-26	-36	48	-2	20	-26	-24	4	-10	38	-10	30	4	82	16	42	-14	6	-12	16	0	20	-24	34	-18	-58	36	100	20	6	-12	14	-4	10	26	10	6	-6	2	-2	2	-28	-34	2	-28	6	96	8	-24
-2	-36	2	32	4	-14	18	10	6	36	16	24	-4	6	20	-10	-20	-30	-14	28	-70	28	-4	-6	-8	24	-8	-16	44	24	8	16	0	6	-12	42	18	-20	56	-30	6	0	-62	14	-20	-18	12	-4	52	20
6	6	-8	0	14	28	-8	-2	-8	-4	62	6	-22	-34	-72	14	-12	6	6	-42	2	2	-4	-2	28	-6	-24	6	2	22	-4	52	-6	-42	-20	-8	84	-4	2	-30	0	16	52	26	56	16	10	12	6	6
-10	-20	4	30	-16	-54	-18	-4	-4	20	-22	26	-16	2	18	0	8	-24	-30	-8	-8	34	12	8	6	10	-36	-6	0	0	4	18	16	16	-8	-12	26	4	-4	-10	14	46	0	-42	-14	16	58	22	20	2
-32	24	14	46	-28	-10	14	24	-4	12	-2	14	-16	52	10	28	12	12	-8	-12	-12	-6	-6	8	6	6	-38	-48	-2	-92	34	0	8	12	4	6	4	-12	-30	-12	32	22	2	-6	-8	-100	20	-18	14	-2
10	-12	22	2	0	-10	-20	6	-20	8	8	-6	18	10	2	4	24	0	8	0	-14	16	8	-20	4	10	50	-14	-24	28	22	-4	-58	-50	-2	-2	12	-28	8	24	-32	-28	16	28	-4	-4	-8	-4	8	-18
60	-8	54	26	-18	14	-22	6	20	22	56	0	74	122	-4	0	-8	10	32	-54	18	42	-48	2	8	-6	14	-16	6	-12	4	82	4	66	-36	-2	-18	28	-20	-28	2	34	22	26	18	12	-4	-6	44	-44
-2	24	34	-4	4	-18	-60	2	24	12	0	22	24	-2	-10	32	0	-16	-54	-8	26	20	32	30	-20	2	-18	-4	72	10	28	-20	12	42	4	-36	-20	-58	10	-8	14	-34	-6	-20	0	-98	-26	-4	12	12
4	10	34	50	-8	-10	-18	-14	-12	-20	42	-2	-38	2	6	24	-50	-20	-32	-40	62	-2	-8	-6	4	2	-8	10	-2	32	-14	18	34	-8	26	2	52	20	8	-18	0	42	-16	-14	-8	-24	8	2	-98	-4
-10	-12	8	2	-2	-16	4	4	14	-2	30	-48	-48	8	-26	-12	10	-12	-24	10	22	18	54	-14	-6	12	8	106	8	-2	-20	44	-24	8	12	30	0	2	8	-8	4	2	-24	-20	28	-38	-20	-6	0	16
0	-14	-18	-38	-2	-10	6	26	-38	4	102	-18	-4	-46	50	8	-22	38	66	6	-2	-68	4	50	-20	36	40	14	2	-2	-16	-4	-16	12	-8	10	-92	16	6	4	-24	34	14	20	-10	40	14	16	-6	8
-36	-50	16	-6	14	28	100	-20	14	36	-66	4	-38	20	-28	-24	-10	6	26	-26	-46	62	-2	14	4	40	-2	2	-6	-40	-4	4	-10	0	14	-26	-18	-10	32	6	-78	6	-6	38	-4	8	-4	18	12	-2
-78	-38	-68	0	22	8	0	10	14	-36	4	16	-56	4	-4	54	2	-54	44	24	-22	8	-4	14	44	4	-44	4	0	-16	14	-10	64	34	22	-24	34	-4	-24	-10	-8	-52	38	24	20	-16	-34	34	-12	-2
2	-8	22	-6	8	6	-34	-12	24	32	-50	-2	-16	-8	8	-34	-4	-14	-4	-16	40	-14	-2	2	-56	4	-44	32	28	34	-52	-6	2	12	-4	-8	-18	8	38	4	10	20	4	24	12	-12	22	2	32	74
36	-38	-2	8	6	-50	-38	36	34	22	8	20	32	20	-8	-2	68	130	-24	8	36	18	18	12	12	2	-4	58	-32	2	30	32	-14	-2	8	-34	-2	-42	78	-12	4	0	16	2	2	-14	10	-26	-68	10
-12	-20	8	10	4	0	-18	32	4	-166	-40	26	2	-18	-12	4	32	2	10	-20	-46	-14	-12	-14	44	-14	22	-26	12	30	16	-12	-10	-8	12	40	56	14	2	12	-160	18	64	14	0	12	-6	-4	-66	-2
6	-2	-12	14	8	6	-30	-18	2	6	2	12	22	-10	-10	6	20	-64	14	16	6	-28	8	-4	14	30	-44	-8	8	-32	20	42	6	-2	-16	26	18	-6	-18	-52	-10	12	12	26	18	-6	-26	-10	-18	0
-4	2	-28	0	-40	18	8	-16	22	42	-24	-24	76	6	-4	12	0	8	50	12	-32	6	12	-16	0	-30	22	-26	10	-2	4	30	2	0	22	-10	30	4	0	38	-6	12	94	40	-10	-2	-6	20	-6	98
-2	-6	32	52	8	-6	-2	-4	2	-26	0	16	-14	20	-6	-10	-18	22	4	2	6	-22	-32	34	-66	6	-26	8	-6	-32	-20	2	14	2	-2	10	-4	12	-4	-24	28	12	12	10	14	8	14	10	-16	0
-8	-50	-32	0	0	12	4	-18	6	0	-8	-6	32	-28	-14	22	0	16	26	-72	6	14	-50	0	-6	24	-2	24	28	48	-2	22	18	12	120	-16	16	2	-8	20	18	0	-4	-8	26	-10	-10	-2	16	-8
-16	-24	16	-4	-16	42	30	10	-6	-12	-4	-4	18	50	0	42	50	22	-8	4	-16	2	34	-34	-26	2	32	6	-50	0	-20	-16	30	-20	-10	34	-16	-8	6	-14	14	-6	0	6	28	-18	-6	-6	20	-38
58	10	52	4	-50	18	-32	78	-6	16	14	-12	-12	-20	-10	-8	-8	-6	108	-40	-2	-32	4	-4	40	6	-20	-24	54	-12	46	14	16	-74	32	48	-4	-4	-44	36	6	-18	-36	-2	18	4	50	-40	-22	6
80	2	-4	-16	44	24	-30	-12	20	132	-22	8	0	32	6	-22	24	34	-2	8	52	-46	46	20	-24	-44	30	24	-6	-10	22	-22	-32	-4	30	8	52	-20	10	8	14	14	4	-8	14	-32	-18	-8	38	-28
0	6	-30	-2	-8	22	32	16	12	8	14	-18	-4	38	-30	2	-10	-10	12	22	50	0	-50	0	-12	2	-16	-10	-6	-104	46	0	-26	-12	-32	-14	-20	2	28	44	4	-30	-14	-2	6	4	34	30	16	-14
0	10	-10	-36	-2	10	-16	-24	-4	-6	10	-32	46	26	42	12	-60	-10	10	66	-4	0	10	2	-8	-12	-2	54	4	24	80	8	-22	-38	2	8	-20	-10	14	6	12	62	26	10	-4	-12	4	-74	72	-18
70	2	-30	-32	4	-6	90	-56	-38	-60	70	-86	0	2	-14	-36	2	-4	-2	2	54	-14	-2	-52	-4	64	-40	58	8	6	0	42	-18	-16	-34	-36	70	20	46	-4	-6	-48	-16	0	-144	-48	-18	-24	52	-4
-18	4	-24	8	2	30	-46	26	2	-14	4	56	10	4	10	12	-28	-20	-60	46	2	-2	6	4	-46	42	-100	4	-48	-22	-12	58	-10	-4	36	-8	4	-2	-72	-30	2	0	-16	-6	44	12	4	34	-32	-4
10	20	6	6	-10	2	-14	-14	28	-28	-10	16	6	-6	-6	-4	-18	8	-6	-42	6	24	-42	-12	42	6	6	2	38	-4	16	108	-20	-30	-4	-12	-18	-46	-20	2	-26	-8	16	-2	-18	-2	2	4	10	2
-2	-10	-36	-22	14	2	-14	-10	46	28	14	-12	-26	36	-6	8	-2	-38	6	-4	12	-12	22	-100	58	4	-64	-2	-26	-2	54	62	0	2	-16	-2	-22	52	-32	34	16	16	2	14	8	116	-4	-6	2	24
22	34	2	14	28	10	-2	110	-4	-18	-66	-26	60	46	-18	6	-10	8	18	-10	4	14	22	22	-52	26	4	-8	-30	-16	18	14	8	-12	0	-4	8	-20	28	-24	-2	4	-80	-8	-2	22	36	-6	20	-28
-4	42	-6	-12	22	4	-34	6	-14	8	-6	-12	74	8	0	-38	-8	16	-18	-20	26	6	20	-6	46	0	-20	68	4	-22	-4	12	10	-10	-24	-54	58	26	8	48	4	-56	-2	22	6	-118	54	-42	4	42
-38	0	-14	-10	4	-16	-2	-28	-54	36	12	6	-8	44	-48	-22	-10	2	-10	38	20	12	14	8	2	-6	-8	32	6	-8	2	14	-8	10	4	28	8	62	-32	6	24	-70	2	22	2	14	-4	-4	16	28
34	-46	2	-6	6	6	0	-4	0	42	-238	2	6	14	0	2	10	24	6	-10	48	24	14	-44	28	10	-10	-42	40	10	-12	18	0	6	-8	-26	-32	34	-2	-4	28	-18	-10	26	-24	-140	-40	-2	32	-16
0	10	-26	2	-18	-2	-24	44	-2	-10	-36	20	8	-10	-26	-48	16	-6	0	0	-82	4	48	-6	-14	2	12	-8	-52	-2	14	120	-4	8	24	0	-20	8	-40	-8	-2	-36	-44	28	-30	-46	30	70	-32	2
28	-10	-6	-14	18	30	30	-98	54	-12	6	14	6	-42	38	2	12	44	40	28	32	-50	74	36	16	10	-78	-8	10	-40	-14	36	-2	8	16	-10	-36	12	6	-2	-32	-52	-32	14	-10	-8	-22	10	-12	-16
-22	-48	30	0	-26	-64	12	-2	4	-8	2	6	-12	10	34	40	-12	-6	12	22	-8	10	-20	-32	28	-18	-6	-48	16	6	10	4	-52	-12	28	42	10	8	4	10	6	6	-18	20	44	26	2	90	14	-22
18	-28	-36	0	-10	42	10	-12	-12	66	16	34	-12	-102	-4	2	-26	38	-8	-48	-12	-14	-58	6	8	-4	-8	22	-28	-10	44	-4	26	-8	-30	52	-44	-32	-36	-12	-16	-10	-20	-46	8	8	4	0	2	-10
12	-12	12	0	82	-20	58	-16	64	10	-12	20	8	4	24	28	2	-24	70	36	12	-4	6	6	40	8	86	-18	-26	-64	-8	-70	-12	140	14	54	16	-12	-6	-6	24	28	-4	-16	-6	10	60	-10	26	-2
-56	-6	0	-2	-8	-8	4	-6	-8	22	10	-28	22	-2	-34	8	-6	4	0	-2	-34	14	-20	50	14	4	-22	-6	30	10	28	6	42	-28	28	36	36	6	10	-34	36	-8	-32	14	-14	22	34	-20	36	-12
94	2	22	-44	-26	14	16	-2	-40	78	-10	96	-6	18	-10	10	44	2	12	106	-8	2	76	68	-16	8	-36	4	-4	26	-2	18	6	30	4	4	-16	-2	12	8	38	50	-6	-8	4	42	40	6	34	20
-28	14	28	20	40	42	-28	2	16	-10	-6	-44	22	0	-40	-26	4	-94	-16	-12	-16	-4	6	-74	10	-4	-6	-2	26	-2	-10	-16	0	-8	-6	-16	2	28	-18	64	-6	-32	-10	10	-72	12	-12	4	12	0
2	-6	-6	32	6	-6	-48	8	12	-14	-50	58	0	-4	20	58	14	2	-2	36	-32	-10	-12	6	28	-2	-50	-20	-6	24	-34	0	54	-18	-2	6	4	10	36	-6	-10	36	12	-30	-8	-18	-10	112	8	8
2	-22	-24	-4	-58	6	-82	6	-4	10	-2	4	-26	-6	-10	-16	-4	14	6	-4	-38	58	-26	22	-8	-24	-2	10	32	-4	-26	16	-136	-8	-6	-18	-12	54	-4	12	-12	6	-12	12	6	-4	2	10	-18	22
-8	26	-48	16	-38	10	2	26	-12	-4	2	26	-48	-14	44	6	-8	-4	6	6	-8	-12	42	-10	28	8	-8	-12	38	-8	22	8	14	-24	-12	0	34	-10	-76	-10	10	6	-78	-14	14	-56	-18	18	18	8
32	0	22	58	-36	4	-82	-50	-6	-4	-2	-26	-34	2	-22	-34	40	-6	-10	-4	24	54	-18	-4	-10	0	-4	14	-10	-10	4	44	6	8	38	-14	10	16	8	-10	-14	-48	-48	-4	14	-26	-68	-16	-8	8
-12	40	-6	4	-30	22	8	-14	0	6	-8	0	14	26	-14	-6	-30	-12	-74	22	-32	14	38	-24	6	-4	-2	-14	-20	6	24	48	2	-2	8	-6	2	12	-38	16	-60	-12	6	-48	18	-14	-34	-2	0	4
-14	-20	-2	6	-22	2	-30	-62	14	12	8	62	14	-14	14	-22	-16	-4	18	-38	-32	-4	-74	14	-34	6	78	-28	-14	0	0	18	4	16	4	-28	26	4	-18	-12	6	-48	8	-12	-28	-10	0	36	-12	12
-28	22	20	-8	34	-70	22	-66	-4	20	16	-38	-2	24	24	4	32	-6	4	10	-8	4	-18	0	-6	10	-52	46	20	-48	-2	-4	2	-14	-42	12	-56	22	-2	56	-34	0	40	10	30	-26	6	12	6	-6
20	-34	6	-20	-6	0	12	2	-14	16	-6	-2	-8	-8	-22	8	-26	4	22	-52	4	-6	-44	4	-14	-20	-12	10	14	-42	58	-74	2	-26	2	0	-44	-44	26	14	-14	40	-12	-4	-6	-4	-2	6	-16	-22
18	-26	-2	82	4	64	-26	54	22	-14	-4	-6	-54	14	8	44	4	4	-20	28	-44	-46	44	50	-14	100	-26	18	-12	2	2	12	46	10	18	-24	-10	-8	-4	42	4	-44	2	10	-46	6	40	-18	10	-18
-2	46	-6	6	8	-12	16	-18	2	20	-4	-6	24	0	-16	12	-28	-4	-24	-2	66	-68	-4	2	20	-18	26	-12	46	6	54	0	32	-28	24	8	0	24	4	-30	20	-6	52	28	38	6	10	-72	-28	-10
46	-2	-28	28	12	-14	-2	10	-12	8	-2	4	60	-30	-4	76	-24	-8	-14	-16	-4	22	4	4	2	20	-8	30	16	-8	10	-4	32	-8	2	8	20	24	-32	-50	18	-14	-58	2	2	18	10	-22	0	-16
62	4	38	28	-76	6	-90	8	-2	8	-18	-32	-50	-8	14	-4	70	2	-30	6	-6	40	-6	-4	16	-24	14	4	18	-26	44	-10	54	10	40	-44	10	-2	-66	12	34	-16	4	78	34	-50	-6	66	-22	-42
-54	-6	-4	-16	8	-2	8	50	-6	56	30	12	58	2	-42	10	16	12	22	18	-2	-18	4	-22	22	-50	-4	-16	0	-8	12	16	4	12	2	54	-30	28	-18	20	-18	16	36	-28	8	-12	12	-8	-40	12
10	4	-16	-32	16	-12	-38	30	-24	40	16	2	2	24	40	-88	6	-30	-10	6	-96	-12	-4	44	6	12	4	82	18	26	-20	18	-22	12	12	4	26	20	40	6	4	12	28	10	-6	20	24	-22	2	-10
16	-10	-6	16	-4	28	8	0	32	6	-24	32	-8	66	20	-16	-26	22	-4	22	-30	-10	58	6	14	0	8	-2	-6	18	-12	14	-4	50	8	-40	-24	4	6	30	-124	4	-4	-10	20	8	6	24	-18	6
18	22	-30	0	-2	-4	20	0	-64	-8	-22	20	18	-2	22	-18	6	2	-4	-6	-48	8	30	6	44	26	-10	30	-4	18	-80	16	6	2	74	16	4	2	26	-2	30	-2	-8	-56	56	26	10	-8	56	-20
14	34	-4	-46	86	10	-20	12	4	-6	0	-8	44	24	32	16	-2	-8	-2	-42	10	2	-12	14	26	10	-26	-22	-16	-8	32	4	28	4	-32	-2	-12	0	12	6	22	-102	-38	12	-16	-2	0	-14	36	126
16	6	2	-14	-14	-22	16	-2	-4	-28	-26	34	-14	-14	-2	-4	-56	86	2	8	-42	18	26	6	12	-16	2	-8	4	-16	10	-28	22	-44	-2	-20	2	6	30	-42	-4	-18	-10	-42	6	-46	6	38	20	10
-40	-16	-28	8	-8	14	2	2	-28	-4	-4	-10	-12	-10	0	-34	-10	-28	2	-20	32	0	-12	-50	-24	-58	58	-24	6	-4	-16	-52	-10	-36	20	-6	26	20	-30	32	-10	-14	2	-4	2	12	46	4	6	-46
-16	-10	26	-16	-22	12	-20	36	38	2	-28	6	-14	-16	-8	84	-24	-20	-4	4	4	44	26	4	8	14	-30	-8	12	36	24	-40	-12	68	44	-20	80	26	-20	-6	-14	-70	-26	-78	6	0	18	-42	-4	-24
-24	-6	-2	2	-18	42	-32	22	18	12	52	-20	42	-16	46	-42	-28	-18	42	14	70	-4	12	-4	-4	-4	-12	32	-26	-14	6	-40	42	10	10	0	10	-6	24	-10	8	-42	6	18	4	28	36	-42	-116	0
2	-44	-32	-2	-24	20	-58	-36	34	14	60	-52	-6	-82	-14	14	-10	-6	0	-8	78	80	2	-2	4	4	62	-8	16	0	-14	-14	104	-34	-20	-10	2	-26	-8	-48	-4	14	18	24	4	2	-30	0	-6	10
6	-14	12	26	-38	44	50	10	16	-64	4	52	-4	4	10	-18	-24	-22	4	-38	14	-2	-20	32	4	0	8	12	16	-38	46	6	-20	-16	-12	6	-34	-68	-78	68	32	58	-16	36	10	64	2	100	46	16
-12	28	-80	-26	-6	-70	34	2	50	-34	-28	-22	16	-8	18	52	-6	6	-34	14	-64	-10	-28	6	4	20	-8	18	54	-32	-72	0	-4	-36	8	2	20	-12	10	14	-2	-4	-8	6	-8	-2	-64	26	-24	50
-38	2	4	8	8	6	38	6	-8	30	-18	10	-16	12	-22	6	-4	62	-34	-18	56	66	34	0	-18	-10	2	-28	0	-8	-24	56	-14	4	52	26	-16	-18	10	30	0	8	-14	-28	30	-8	10	20	-30	-24
-6	0	4	12	-6	0	22	-38	-4	52	18	-2	36	-8	-18	2	0	4	-12	50	18	-6	-4	-14	-4	42	-8	-34	38	10	2	-30	0	8	42	20	48	6	-34	-46	-6	-4	-28	-24	22	34	-42	4	8	20
6	-20	32	-12	-28	-36	-34	-2	30	60	24	2	48	-12	-24	0	34	-4	10	-20	4	8	6	-58	34	-18	12	12	8	-22	36	24	-2	-4	8	-4	34	-42	-12	0	-28	14	-16	-12	36	20	78	48	-18	-6
42	4	-8	72	8	30	-58	42	36	0	2	0	14	-8	20	6	-30	4	40	20	-6	-8	-10	12	6	-56	-52	0	8	-30	6	-34	16	4	-16	24	40	-16	8	12	-18	-2	-24	-26	16	12	0	4	32	16
8	60	-14	28	16	4	-12	-20	2	20	-18	24	34	-4	40	-12	-16	-48	20	-6	2	26	22	34	12	-6	-14	-58	-4	-10	-16	4	-26	-4	4	-70	-12	-18	-38	0	-50	-6	0	30	14	40	78	2	30	-8
-2	-12	24	2	110	6	4	-2	36	-26	-16	2	16	0	-18	0	-18	-28	4	-14	10	-26	20	24	-84	-8	-20	26	14	-98	-50	58	36	-28	36	16	0	-40	24	-46	-10	-2	-40	18	-2	60	-18	104	20	26
36	16	34	-4	12	18	8	14	-16	44	38	-10	-12	10	50	-4	0	-4	-4	-22	-4	-52	34	-10	-38	14	62	-8	0	38	-40	36	8	-10	-38	-10	22	4	-18	6	-4	18	18	-74	-42	14	-2	-14	4	-64
-84	-38	58	-44	-42	34	-14	-2	-58	2	94	14	-2	-26	-20	14	-36	18	-10	4	2	-2	6	36	4	-12	-2	-12	-18	6	-22	-26	0	-18	-16	12	-16	-120	-16	2	12	-6	-94	2	72	14	-4	28	2	-26
-36	4	34	-46	8	-4	8	-16	16	-6	-10	-8	-18	6	20	-2	14	28	-16	-6	-18	94	-20	-20	10	20	102	6	16	-10	28	-10	36	4	20	26	-16	10	6	0	0	16	-20	-60	68	-8	-22	12	-2	-42
-44	10	-10	-96	50	-6	16	-20	-16	22	-18	-2	-26	80	-12	70	-4	-30	-4	2	20	2	124	-18	20	44	24	2	-6	12	6	-12	14	-24	-6	2	118	2	-14	34	36	8	22	-84	60	-38	16	0	8	32
-24	30	-8	4	12	-10	0	-2	-4	86	12	-26	26	-4	32	-68	32	30	0	-4	12	12	-6	16	-16	44	20	0	-36	-44	12	-14	-30	38	-8	-4	-4	2	-26	68	36	10	14	34	6	4	50	-4	-18	6
-4	-22	-12	-8	92	12	-14	-40	18	-26	-12	-2	-2	0	0	-10	8	-50	-30	-34	20	20	-28	-22	24	-6	-60	72	-24	-12	-18	-26	4	88	0	-6	12	10	20	-18	-8	-26	-18	34	2	8	32	44	-18	-20
0	-6	38	0	-22	8	10	-60	-2	16	-36	2	22	-38	0	-22	-2	24	-2	12	36	-4	18	-26	-26	-14	-8	-56	32	0	18	-66	10	-16	-36	-20	-8	-14	14	36	-22	4	0	2	8	-40	-4	-12	16	-4
-24	-14	8	30	36	-6	-60	-30	-16	-68	-16	-2	-18	2	-12	0	16	-2	-12	-12	48	14	-4	0	-36	120	20	-20	-6	-6	-2	-24	-2	54	50	2	-30	16	-6	0	-52	-8	-2	-4	6	44	60	18	-16	-60
10	-14	8	22	24	6	0	22	8	2	-16	48	130	-4	-2	46	-46	14	-40	124	-28	6	2	0	54	-36	-6	14	2	-14	-6	32	-22	-2	0	46	-88	12	24	42	-4	-24	-20	-14	-24	-8	-10	-6	6	2
8	-14	22	36	64	22	8	-90	-8	6	14	8	-10	10	22	-10	-6	6	-44	144	22	-20	22	16	2	0	16	22	42	16	-6	-12	16	-20	6	20	20	0	-24	6	10	28	20	32	-16	-20	2	12	-2	-32
4	4	-32	-6	28	18	-28	-6	-38	4	-14	-30	46	122	46	8	-24	-4	-98	2	-52	4	0	2	6	18	-4	4	6	-22	8	-24	-18	6	-4	0	-12	28	54	26	-20	14	34	20	-30	10	-46	-16	18	14
8	0	58	6	22	16	-12	102	-4	34	6	48	-6	-16	-6	26	76	50	54	10	-8	-36	2	-2	6	10	-62	0	-10	-56	8	32	12	-8	-20	-4	-4	8	2	-22	26	26	-30	-32	32	88	40	-6	4	6
-4	56	-4	6	-24	6	0	6	68	38	22	0	36	4	-8	-22	32	-30	-24	4	-8	20	2	56	-4	6	-4	4	-60	22	-14	-34	2	2	-6	20	-12	48	20	14	34	-36	10	-80	8	-30	-20	-8	12	16
2	-4	4	-4	52	2	20	-18	-8	22	6	24	-16	-42	-14	12	32	-2	18	10	14	-4	50	58	14	-16	16	-10	0	-4	-24	-2	50	-10	-42	-36	0	16	22	-28	-6	-24	-44	30	42	10	70	36	6	-20
2	-26	-4	-2	-16	-2	14	14	32	-50	0	54	-8	-16	0	4	30	-16	0	22	-4	-20	24	-58	32	-64	4	20	20	84	0	-6	2	4	-8	-6	30	-4	-4	-4	-72	-46	24	-22	-10	18	-36	2	22	38
-32	18	88	-22	30	-30	-26	12	-30	4	6	-22	28	-22	6	-8	-22	30	4	4	0	-20	-22	60	12	4	-4	-22	36	10	2	32	2	-42	14	-10	12	8	-4	32	-20	22	-22	18	40	-14	-42	-10	4	-4
-78	-26	10	6	52	-10	26	-14	0	-30	12	-4	14	20	20	8	86	10	-12	22	-40	30	-34	66	-12	44	-48	38	-38	-6	-28	-8	-6	-14	-8	36	46	-24	4	-4	-14	6	-12	-2	-32	30	-24	14	6	-8
8	-4	60	10	-14	-24	20	18	-38	4	-18	-6	-12	18	-26	42	4	-4	-12	8	-6	2	16	-52	28	24	6	0	14	-30	10	2	6	12	2	34	-18	-4	14	28	18	-2	-40	-16	0	24	-22	-42	0	-10
32	34	4	-74	36	64	-6	14	-6	-8	16	-10	14	-28	-50	-2	-10	2	-10	-26	16	0	0	-12	6	-20	-14	-8	-8	24	-30	10	-6	2	-8	28	2	6	-4	-20	4	4	-8	-10	18	2	-4	-10	14	-14
26	8	8	10	-12	52	-18	22	26	-2	-8	0	54	12	-14	16	-62	8	8	-6	-12	-18	-24	-18	4	2	16	-24	6	-8	-22	38	-22	12	8	20	-8	24	-24	-2	50	-24	-28	-4	12	6	-12	6	0	26
-10	-28	8	20	2	-12	2	22	-46	16	-10	-2	-12	-22	12	30	20	-2	0	62	6	6	14	4	-8	0	4	-50	-4	-6	-18	-62	-16	8	12	0	-24	-16	20	-10	68	2	10	-48	-8	-28	18	-16	-20	58
-24	4	-2	44	-4	-10	48	58	-16	-4	6	-42	-50	22	-10	-2	16	-24	-16	4	4	14	32	0	-22	4	0	6	38	10	-6	-14	-100	6	6	-12	-38	12	24	-36	-52	-18	12	-2	-4	-40	-12	32	4	-16
8	34	50	2	-18	-6	-6	-28	-6	-4	-8	-58	-18	20	10	-42	-22	-12	-36	-22	-28	14	-8	-4	18	0	-16	12	-16	4	-8	-40	-2	28	-6	-14	58	-56	-8	72	16	-32	-10	-18	-12	-4	-40	-50	-22	-30
-22	6	-18	42	22	8	-6	-38	-4	8	-24	-16	-2	-22	-48	50	8	4	-2	-6	22	-32	4	52	38	18	8	10	54	6	58	-44	-30	-8	32	-26	-46	-40	60	6	2	2	-6	-52	0	4	-14	14	24	-4
10	14	-12	2	-36	2	-6	22	-6	2	-28	44	-34	-64	10	4	-28	86	0	88	-4	52	10	-32	2	-14	-16	10	-8	14	-26	10	-8	-58	18	-20	54	48	-70	4	-14	-26	-16	-14	32	-40	32	0	-6	-2
4	20	-12	-32	18	10	0	2	6	-12	2	-14	12	8	-26	30	0	-20	10	60	10	-54	-10	-8	-16	-48	-64	-14	72	2	78	8	-94	-6	8	4	-26	6	6	-60	-44	8	-8	-16	18	-14	10	-4	-48	-8
16	6	34	18	40	4	0	0	-34	20	-2	2	6	26	-8	-34	0	2	68	-6	-6	14	-6	24	-66	30	-32	18	0	-8	14	26	2	6	2	0	-16	-4	28	18	-10	10	0	-6	32	-4	18	20	-2	-26
-20	4	-60	10	16	4	-10	38	-4	40	-38	16	-6	56	-10	24	2	8	6	10	8	-24	24	-2	12	0	24	-6	2	-58	-52	22	2	-6	-18	-8	20	-32	30	28	-8	-62	6	48	4	0	74	-38	6	-14
108	-20	34	-6	-42	2	14	-6	2	-6	0	6	10	10	-24	-28	18	10	-14	44	54	16	-12	0	26	24	44	-72	-4	-64	56	4	20	6	24	-8	8	-2	2	20	124	-6	-20	0	4	-64	36	12	34	-14
-2	14	6	80	34	-8	6	4	28	-6	6	20	-60	-24	0	6	-2	-16	36	0	24	-30	36	8	-38	-38	-2	18	-20	46	6	2	6	30	-18	-16	22	-24	-24	-2	-6	-44	-48	-14	6	-20	6	-18	6	4
54	0	4	-66	-10	-4	10	-4	8	-12	-8	-2	44	14	-24	46	0	42	-8	28	-30	16	10	-44	-32	-6	-6	12	-14	24	-20	-56	16	34	14	-18	24	-10	-96	-6	28	0	-30	28	-2	8	34	16	44	-24
32	-30	-76	-18	-22	-6	6	-16	0	20	76	-60	26	8	0	-16	26	36	12	-6	-4	60	-64	-30	-18	-20	10	26	0	-6	-6	-6	32	34	-24	-22	-4	36	-38	10	56	4	20	24	6	-4	32	-20	-12	-8
-20	8	48	-6	-4	34	54	-32	30	-34	0	-22	-10	56	-4	10	-38	-6	18	-18	20	18	46	-34	6	8	-14	50	-6	6	8	-2	4	-2	16	32	0	-12	-8	-16	36	-6	44	22	-38	0	18	-32	-6	-20
-6	0	0	16	-8	16	40	-12	2	92	-2	-2	-14	-8	24	-56	-20	-2	16	10	40	2	16	6	-2	-36	26	-14	-22	14	46	6	-12	-12	46	-36	-40	12	10	8	-20	30	4	2	24	-42	-16	-32	10	24
38	10	12	-14	-4	4	-4	6	6	-20	-24	2	102	4	-16	8	14	-6	-20	-18	4	2	-28	8	16	-14	4	2	26	-24	22	-8	70	-10	22	8	-22	-10	36	-8	22	32	-6	16	-30	24	28	-6	-12	-50
10	-4	-114	10	-4	2	50	-38	-18	0	-4	52	16	46	-4	10	42	-26	8	2	-8	30	32	28	42	24	64	6	-10	4	34	-40	52	-12	-48	16	0	-32	4	60	24	-4	-26	-8	-28	16	-10	-2	-28	-4
28	24	0	-30	-64	-64	-4	-50	22	118	2	-4	4	34	2	-18	-38	34	-52	28	-16	-94	0	36	-4	-4	30	4	-8	-2	-22	20	-6	4	10	12	-62	2	18	-44	-16	-26	-26	34	-50	-16	20	-10	14	16
-30	38	30	10	14	-12	2	50	-12	-34	6	-34	34	-6	-10	-8	-20	-4	-4	-16	-74	6	66	-10	16	20	-26	50	-38	-6	-12	112	16	-2	24	-4	-52	-10	-26	-18	0	4	8	4	36	-20	-28	-20	4	22
-26	-18	4	14	8	6	4	-20	0	8	32	-8	-24	12	4	18	40	-6	4	12	32	-4	0	4	36	-22	14	4	12	16	14	-10	-6	4	-36	10	-54	2	-4	-14	-6	-34	-2	-42	-28	-16	-22	-16	-8	-38
-4	26	0	30	20	-6	-4	2	8	-4	4	60	-18	2	-8	4	-68	-8	-10	22	8	-20	-22	-48	46	-32	-26	34	-2	38	0	-48	2	12	0	8	8	100	-4	12	-18	30	-12	12	-12	-10	8	-32	2	32
38	-16	-2	16	-16	-34	6	-10	34	-6	-14	-6	34	20	-22	38	-12	-4	-4	54	30	24	-2	6	-10	-70	-60	-36	26	-4	-40	6	4	12	10	-50	-38	20	-40	-22	28	26	6	-16	32	0	-12	-28	6	-20
-30	-6	-10	-10	58	26	-2	-4	28	8	14	34	0	34	4	10	-14	96	-88	-2	-40	48	-12	-22	-64	26	-4	4	2	-38	-18	16	22	-56	-4	10	4	-2	40	-22	-22	-10	40	-10	22	4	-4	60	32	-16
2	-16	-4	2	-90	12	-8	10	38	2	2	-20	0	18	32	18	-20	24	10	-36	2	-4	0	0	46	-2	6	2	-38	30	0	22	-44	-6	-14	-8	-56	28	66	-6	22	6	4	26	12	20	2	16	56	-38
62	28	-2	-28	-4	-26	22	28	10	20	-88	8	44	-30	0	-22	10	88	40	12	-8	46	-12	22	-2	-12	4	2	50	6	34	-26	4	-54	-34	0	-38	2	-22	-10	20	6	-66	-8	-8	-4	-4	-14	-4	2
-50	-8	4	16	64	8	-6	-60	2	-4	-36	-20	48	20	-18	10	28	-46	-74	20	-12	-54	-16	-10	2	26	-12	8	-4	-50	0	4	12	10	-6	20	-10	4	2	-34	32	68	22	66	-36	84	8	-2	18	-22
-8	-16	24	6	-6	22	64	10	36	-4	26	0	-38	14	48	-32	2	-4	2	-16	0	30	8	146	-8	-8	-14	16	-28	-16	4	-32	-22	-94	68	-4	-24	16	-20	0	8	8	-24	10	28	2	-34	44	12	-8
-14	0	20	-4	-22	24	-8	32	-32	4	8	0	-26	-40	16	8	28	-46	-64	-6	-26	22	36	-46	-6	-14	40	8	-126	-10	8	24	28	-32	-12	-10	100	138	10	-18	40	24	-2	-4	-26	34	-28	-22	40	0
-2	18	-52	-12	-4	-14	36	0	10	-28	8	-30	16	12	104	0	-6	102	48	38	-6	20	-6	-82	48	-44	0	2	96	-48	8	-2	2	0	52	4	16	-10	-22	-6	28	-4	10	2	-4	0	-8	6	-10	-4
-8	-12	18	-8	-14	-12	0	-8	2	-6	-16	2	4	-26	-4	12	32	2	14	14	-50	38	10	8	-4	28	-28	36	-60	-12	-4	36	-34	-4	0	26	4	14	30	-4	14	2	20	-10	18	-14	-8	18	48	-34
-42	-6	48	-30	-22	48	-28	2	-8	-14	8	0	12	114	22	-18	28	36	-30	6	0	-2	14	0	-24	-2	-2	-14	-2	54	18	20	-10	4	2	8	30	26	-28	-4	20	-8	2	-12	44	-18	14	26	-6	-10
-6	0	0	-26	0	-36	20	22	-2	26	-8	6	14	-22	4	2	-18	-22	20	16	-28	44	-8	36	10	96	6	2	0	22	4	-22	6	-10	-28	32	-2	-30	50	-8	2	6	68	96	30	-12	-10	62	4	-2
-2	-2	-24	-4	32	-2	18	-18	10	14	16	46	-12	36	22	0	-14	-6	-4	-30	26	-48	-2	76	12	-32	26	14	12	2	22	52	-8	8	14	4	-16	72	-8	4	10	2	18	-18	-10	-50	-42	14	10	-8
-4	-22	12	38	-6	-52	12	-26	-24	18	2	8	-20	-12	14	-42	14	36	38	12	0	-6	4	38	-14	16	30	-22	-14	-26	40	24	-10	-68	20	-2	-10	46	-16	-4	-8	6	12	-6	-4	-24	-10	96	-14	20
-4	24	50	-24	-52	2	-6	40	-6	-12	-34	52	6	-8	-26	-6	0	10	14	10	18	24	-28	8	-6	18	0	-16	54	0	-40	-18	-26	4	8	-34	6	8	-66	4	-44	4	4	0	-6	-28	4	36	54	-10
102	-10	-20	-56	-12	0	-4	82	-40	-44	0	16	12	-8	22	10	-10	12	-58	10	-50	-2	62	2	10	26	2	0	-14	-22	-36	-22	-8	-40	6	6	-22	24	-58	6	-12	-40	6	130	-6	14	-4	4	-42	4
[truncated: 502 more rows]
[truncated: 750 more columns]

## Sheet: Panel (g) Near-Field PL
Wavelength (nm)	Intensity 1	Intensity 2	Intensity 3	Intensity 4	Intensity 5	Intensity 6	Intensity 7	Intensity 8	Intensity 9	Intensity 10
694.319	0.025664	0.500799	1.07503	1.48544	1.87075	2.47036	2.99986	3.46581	4.01266	4.53362
694.584	-0.146268	0.546986	1.0288	1.44439	1.97089	2.47807	3.01525	3.43247	3.99213	4.46946
694.848	0.0256461	0.577743	0.982624	1.40338	1.97347	2.42934	3.06655	3.52483	4.13064	4.51308
695.112	0.0230735	0.567454	0.998015	1.52649	1.99143	2.59089	2.91269	3.60174	3.99471	4.5464
695.377	-0.0179374	0.454666	1.09284	1.45216	2.01962	2.47553	2.9281	3.52225	3.93322	4.49257
695.641	0.017935	0.541779	1.20807	1.56233	2.02986	2.5242	3.04085	3.4915	3.9768	4.58223
695.905	0.0204901	0.472626	1.10044	1.50853	2.07594	2.53443	2.98962	3.48638	4.04339	4.69999
696.17	0.0384001	0.495672	0.998019	1.50085	2.01193	2.47811	3.02546	3.54525	4.07921	4.51307
696.434	-0.0486001	0.521257	0.972436	1.62109	1.93006	2.47811	2.98196	3.5222	4.00755	4.49004
696.698	0.00512687	0.441969	1.04661	1.5034	2.09376	2.51137	3.10728	3.56311	3.95896	4.46959
696.962	-0.030662	0.521239	1.00058	1.5213	2.03237	2.42189	3.02287	3.53497	3.98966	4.45682
697.227	-0.0153157	0.493121	1.06702	1.5264	1.99148	2.51135	2.97687	3.47362	3.94368	4.5335
697.491	-0.00509035	0.569752	1.15384	1.48552	1.98893	2.52923	3.01519	3.4532	4.00756	4.51561
697.755	-0.0382792	0.462485	1.02356	1.45999	2.03745	2.53432	3.07136	3.52215	3.9948	4.54114
698.02	0.0561728	0.55183	1.10777	1.48809	1.97363	2.54196	3.02795	3.48641	3.92079	4.55644
698.284	0.0663584	0.541604	1.10518	1.55698	1.83587	2.46795	2.9565	3.50172	3.92338	4.43906
698.548	-0.0331282	0.536487	0.992927	1.5187	2.02721	2.55212	2.89276	3.49917	4.01522	4.59976
698.812	-0.0662555	0.518626	1.08216	1.55438	1.90483	2.49856	2.93359	3.50172	3.98973	4.46206
699.077	-0.0789706	0.528812	1.04645	1.43204	2.04758	2.63108	2.90558	3.4431	4.04071	4.45698
699.341	0.0102218	0.551728	1.05153	1.53651	1.9635	2.46544	3.04318	3.47879	3.91842	4.54361
699.605	3.38248e-05	0.503325	1.15082	1.54668	2.03482	2.45781	2.99733	3.62395	4.02286	4.41882
699.87	-0.0737864	0.467684	1.15331	1.47285	2.0119	2.53419	2.97697	3.4228	4.04577	4.51558
700.134	-0.0915706	0.516044	1.10491	1.59246	1.94828	2.4782	2.9897	3.54242	4.01522	4.45705
700.398	-0.0406608	0.383762	0.982772	1.47541	2.07295	2.48329	3.03804	3.49662	4.00759	4.53339
700.662	0.0788699	0.48806	0.985321	1.54662	1.93052	2.59264	2.94902	3.55765	4.04574	4.45455
700.927	0.0661341	0.513483	1.15055	1.47543	2.03985	2.50109	2.99988	3.52204	3.87542	4.47236
701.191	0.0127501	0.622745	1.0514	1.46781	2.03476	2.5265	3.04562	3.47883	3.93899	4.53844
701.455	0.0152877	0.442347	0.987877	1.49323	1.98395	2.55697	3.01258	3.4509	3.95934	4.56637
701.719	-0.0532783	0.452523	0.99296	1.52116	2.04236	2.58996	3.0329	3.53979	3.96952	4.55112
701.984	-0.0481816	0.460154	1.01835	1.49831	2.06773	2.58485	3.06589	3.51693	4.00761	4.54602
702.248	-0.0456262	0.523608	1.05894	1.42726	1.95352	2.66603	3.03034	3.52961	4.00507	4.42928
702.512	0.060937	0.498232	0.881348	1.58203	1.90026	2.42751	2.939	3.6057	3.92136	4.47243
702.777	0.106567	0.556559	1.03862	1.48056	2.01188	2.50361	3.12922	3.58284	4.13949	4.49527
703.041	0.00259169	0.533724	1.03354	1.53127	2.06005	2.4529	3.06834	3.51183	4.00762	4.50288
703.305	0.0963644	0.457682	1.00058	1.44763	1.98907	2.4884	2.87064	3.52703	4.04057	4.50034
703.569	-0.0202089	0.485564	1.00058	1.53632	1.98907	2.496	2.96695	3.45102	4.01269	4.53328
703.834	0.106439	0.4881	1.07403	1.52364	2.05747	2.4732	3.04295	3.52955	4.01016	4.44209
704.098	0.103875	0.455187	0.980322	1.48566	1.93845	2.51119	3.08092	3.48902	3.97978	4.43452
704.362	0.00259562	0.51595	1.08158	1.50591	2.01693	2.42259	2.94674	3.5599	3.97472	4.4472
704.626	-0.0859708	0.569085	1.1271	1.38698	1.98403	2.20499	3.08593	3.43842	3.90388	4.60917
704.891	-0.02523	0.520999	0.98793	1.39713	2.03717	2.55671	3.10108	3.51686	4.10377	4.57119
705.155	-0.00246013	0.480529	1.12197	1.46544	1.97393	2.49599	2.86333	3.53203	3.98741	4.51301
705.419	-0.0252124	0.465364	1.06126	1.59186	2.08771	2.55162	3.10103	3.50926	4.04556	4.54334
705.683	0.00259932	0.513397	0.987941	1.52107	2.03714	2.42522	2.95693	3.53453	4.09105	4.513
705.948	-0.0302488	0.601832	1.05112	1.43262	1.94869	2.48336	3.02516	3.45872	4.05565	4.46246
706.212	0.0708064	0.528545	0.985422	1.41748	1.94871	2.50862	3.11357	3.47388	4.00765	4.51553
706.476	0.197061	0.551266	1.09402	1.48064	2.04722	2.46821	2.95949	3.55471	4.03038	4.45239
706.74	-0.0428436	0.531053	0.967756	1.60689	2.00176	2.52629	2.92416	3.51682	4.03542	4.52057
707.005	-0.0554512	0.563858	1.01067	1.51852	2.01943	2.45813	3.02009	3.47138	4.03037	4.53066
707.269	-0.0907632	0.508325	0.945063	1.48318	2.17336	2.4758	2.98476	3.42344	3.96476	4.48776
707.533	0.0757644	0.483095	1.12924	1.5286	1.96645	2.49599	3.00999	3.52942	4.02027	4.46254
707.797	-0.00496162	0.609205	1.07372	1.48067	1.99924	2.52625	2.96711	3.4033	4.02279	4.49029
708.062	0.0782499	0.442759	1.02327	1.60171	2.09002	2.60693	3.01755	3.46636	4.03035	4.59116
708.326	0.0303355	0.480586	1.1241	1.58404	2.07991	2.50103	2.93184	3.3857	4.08329	4.50795
708.59	-0.0049541	0.47807	1.03838	1.47564	2.00933	2.41786	3.02763	3.49662	4.02531	4.48275
708.854	0.045441	0.571301	1.0031	1.46557	2.05468	2.48843	3.12589	3.59237	4.0505	4.56842
709.119	8.88013e-05	0.488155	0.909893	1.49833	2.00177	2.58919	2.92181	3.56967	3.88423	4.43993
709.383	0.0706065	0.480602	1.13406	1.58899	2.09244	2.49598	3.05531	3.33292	4.07819	4.49032
709.647	-0.0200518	0.588875	0.889792	1.4379	2.03451	2.50354	2.98732	3.48151	4.00263	4.52809
709.911	0.0328171	0.447886	0.920025	1.57385	1.9615	2.52619	2.97977	3.57969	3.93719	4.47271
710.176	0.0076436	0.616518	1.03833	1.4782	1.97158	2.4985	2.99991	3.4941	4.13351	4.47271
710.44	0.0504181	0.495715	1.11884	1.62162	1.97662	2.48088	2.96971	3.4463	4.03032	4.49788
710.704	0.0931742	0.543513	1.11881	1.4455	2.14014	2.51862	3.02003	3.62492	4.06554	4.49788
710.968	9.66571e-05	0.490686	0.937701	1.51594	2.0546	2.52868	3.04266	3.55698	3.99007	4.54819
711.232	-0.0627669	0.540979	1.10116	1.46061	2.12499	2.48844	3.07535	3.51171	4.02528	4.48532
711.497	0.0327816	0.392641	0.985494	1.5109	2.05458	2.51106	3.02505	3.42371	3.99008	4.51046
711.761	0.0654523	0.427852	1.08101	1.5486	2.10484	2.4256	2.97729	3.4187	4.04036	4.50543
712.025	0.0503621	0.407761	0.922673	1.48577	2.03697	2.41807	2.9597	3.54186	4.14339	4.50795
712.289	0.113168	0.498232	1.06339	1.55612	2.0445	2.5412	2.9974	3.48908	3.95241	4.52051
712.554	-0.00240943	0.442965	0.99053	1.55109	2.07966	2.47337	2.87431	3.59459	4.04537	4.54814
712.818	0.0277316	0.498232	1.06086	1.4908	2.00179	2.48844	3.03759	3.53932	4.14081	4.53306
713.082	0.0402833	0.510787	0.970444	1.48578	1.9817	2.54871	3.04009	3.41626	4.04536	4.53055
713.346	0.0352556	0.538403	0.983003	1.45314	2.04698	2.47087	2.9974	3.51671	3.99012	4.45522
713.61	0.00512687	0.535886	1.06836	1.45817	2.05199	2.49849	2.98736	3.47152	4.11815	4.4728
713.875	-0.00993225	0.432975	0.947871	1.55104	1.93653	2.55872	2.95474	3.54682	4.07797	4.36489
714.139	0.00261744	0.395345	1.11099	1.45568	2.07958	2.57879	3.03756	3.56939	3.98762	4.45274
714.403	-0.0350174	0.367763	1.01312	1.45067	2.02688	2.51605	2.92715	3.36866	4.00017	4.51798
714.667	-0.0425368	0.300051	1.14608	1.50586	1.96416	2.51103	3.11029	3.61452	4.00268	4.56815
714.931	0.0427502	0.545888	1.10091	1.48078	2.07955	2.5637	3.08519	3.48659	4.04532	4.51798
715.196	0.0251896	0.538357	1.17863	1.50837	2.0369	2.51854	3.07766	3.48408	3.98011	4.54055
715.46	-0.0575597	0.500739	1.00309	1.50586	2.04191	2.53108	2.93472	3.39883	4.03027	4.60072
715.724	-0.0500292	0.495724	1.00559	1.56854	2.03188	2.50851	2.93975	3.4189	4.17317	4.4904
715.988	-0.0775955	0.56842	1.07578	1.56853	1.99428	2.3957	3.09267	3.4891	3.93	4.59568
716.253	-0.0374818	0.428053	1.12339	1.5209	2.02937	2.50349	3.09015	3.45652	4.03277	4.43276
716.517	0.137948	0.528304	1.00308	1.47328	2.03438	2.42831	3.01746	3.53421	4.09542	4.66082
716.781	-0.0149189	0.523289	1.00308	1.47579	2.01934	2.53857	3.04753	3.50664	4.03778	4.44029
717.045	-0.0399704	0.543329	0.957987	1.66119	2.05441	2.56111	3.01746	3.60435	4.12546	4.51797
717.309	-0.0875615	0.515767	1.14587	1.58101	2.01182	2.58114	2.92978	3.49161	3.84738	4.43029
717.573	0.100309	0.603433	1.02062	1.6336	2.11452	2.42083	3.06003	3.48159	3.98767	4.56305
717.838	0.0401898	0.297872	1.04315	1.53591	2.02685	2.47092	3.19276	3.55673	4.10789	4.54802
718.102	0.0226564	0.490719	1.03063	1.44325	2.03185	2.40832	3.02997	3.4265	4.178	4.49543
718.366	0.170387	0.488216	1.00058	1.47581	2.13701	2.35575	3.01995	3.47158	4.0653	4.49042
718.63	0.1228	0.433136	1.0131	1.70114	2.03435	2.51099	2.95736	3.36643	4.12038	4.52798
718.894	0.0126371	0.493225	0.930483	1.64855	2.00931	2.57357	3.11758	3.57673	3.9251	4.5455
719.159	-0.0399303	0.255424	0.995572	1.49334	2.0018	2.52851	3.065	3.6418	3.93763	4.42785
719.423	0.105244	0.59084	1.02561	1.46831	2.11944	2.526	3.05999	3.48911	4.03775	4.59805
719.687	0.0476729	0.593334	1.08817	1.52337	2.05686	2.67616	3.07	3.45658	4.01522	4.47791
719.951	0.187809	0.603336	0.943021	1.38824	1.94675	2.57855	2.93235	3.48161	3.95266	4.59053
720.215	-0.0874575	0.588314	1.0231	1.31568	2.02933	2.50848	2.98491	3.51163	4.08028	4.50795
720.48	0.145243	0.558281	0.862964	1.51336	1.98679	2.531	2.93487	3.41655	4.03274	4.53797
720.744	-0.0699298	0.40316	1.01559	1.55339	1.97929	2.52599	3.04496	3.7318	4.00021	4.43539
721.008	0.00262516	0.528252	1.05812	1.50335	1.95177	2.42092	3.05996	3.50162	3.9727	4.49794
721.272	-0.134959	0.568275	1.13566	1.5909	2.03683	2.58852	2.98491	3.55165	4.00772	4.50795
721.536	0.0951763	0.733361	0.963058	1.45082	2.03182	2.67607	2.93989	3.26649	4.08276	4.43291
721.8	0.0451464	0.473219	0.995576	1.57338	2.03682	2.59602	2.92989	3.47661	4.30286	4.57548
722.065	0.0626515	0.553255	1.08061	1.41331	2.10185	2.53848	2.9599	3.60417	4.08275	4.56547
722.329	0.0476428	0.618276	1.07311	1.43082	1.9843	2.54348	3.07495	3.52163	3.98771	4.3929
722.593	0.16768	0.508235	1.19314	1.52085	2.02181	2.44595	3.04744	3.35407	4.05774	4.53796
722.857	0.0626428	0.42071	1.0956	1.52335	1.9593	2.42345	3.15747	3.58164	4.07024	4.65799
723.121	0.0976485	0.44822	1.14061	1.2933	2.03182	2.48096	3.25748	3.4166	4.20777	4.61047
723.385	0.0251308	0.495731	1.08059	1.43583	2.05682	2.54348	2.96742	3.59414	4.15275	4.55046
723.65	-0.0173767	0.49073	0.94807	1.35582	1.9168	2.48846	3.34998	3.63164	4.01772	4.48794
723.914	0.00512687	0.473228	1.01558	1.52835	2.21934	2.66349	3.18495	3.69164	4.11524	4.50545
724.178	0.212647	0.598241	0.925571	1.70837	2.03931	2.64598	2.98992	3.58163	3.83521	4.41544
724.442	0.0851327	0.628241	1.08308	1.52585	2.03931	2.51097	2.91742	3.42411	4.05023	4.59795
724.706	-0.194883	0.453229	1.08808	1.70086	2.22932	2.61847	2.94992	3.52662	4.07523	4.46795
724.97	-0.162379	0.590735	1.02808	1.53585	1.89431	2.67597	2.92742	3.74663	4.04523	4.60545
725.235	0.010127	0.465731	0.883076	1.50585	2.14681	2.44346	3.09242	3.41912	4.04272	4.62045
725.499	0.137628	0.525732	0.803076	1.70085	2.03431	2.45096	2.90742	3.74912	3.97772	4.34545
725.763	0.060127	0.410731	1.23308	1.49335	2.05431	2.60347	3.19992	3.34662	4.08272	4.50045
726.027	0.160127	0.338232	1.12808	1.63085	2.20931	2.56847	3.21742	3.56912	3.96772	4.70545
726.291	-0.117373	0.570732	0.905578	1.60835	1.91681	2.29347	3.02492	3.57912	4.09022	4.38045
726.555	0.222628	0.695733	1.02058	1.38835	2.09931	2.66847	3.07492	3.51162	4.18273	4.70045
726.819	-0.132375	0.723235	1.29308	1.47335	2.09431	2.86347	3.00242	3.55912	4.04022	4.58545
727.084	0.11263	0.408229	1.22808	1.50335	2.14181	2.30096	3.26243	3.22411	4.08773	4.49795
727.348	-0.0173741	0.575735	1.06308	1.43084	2.12681	2.61597	2.88742	3.51662	3.87022	4.66295
727.612	-0.0448761	0.625739	1.05308	1.39834	1.99681	2.71348	3.26244	3.46162	4.21524	4.78046
727.876	-0.229893	0.540735	1.03058	1.56835	2.18182	2.56347	2.97742	3.56163	4.06523	4.47294
728.14	-0.0698813	0.540736	1.05558	1.49335	1.98681	2.36095	2.7999	3.44161	4.06773	4.50795
728.404	-0.132392	0.730764	1.27062	1.58836	1.83679	2.53097	3.11744	3.66914	4.09524	4.58296
728.668	0.13765	0.330702	0.933067	1.61337	1.75427	2.38845	3.22246	3.91669	4.17775	4.59796
728.933	-0.0373821	0.535739	1.14061	1.65088	2.05432	2.74602	2.84989	3.70666	4.09024	4.57296
729.197	0.0701433	0.845819	1.20313	1.62838	1.85677	2.71602	3.11995	3.7942	4.12525	4.26289
729.461	0.110158	0.600762	1.15813	1.49084	2.23938	2.73104	3.03993	3.36408	4.22029	4.3379
729.725	-0.0698991	0.568256	0.89054	1.79095	2.10934	2.53598	3.06244	3.65918	4.21029	4.42292
729.989	0.0126299	0.380685	1.03059	1.77095	1.86175	2.50347	3.21001	3.55664	4.11026	4.43042
730.253	0.267746	0.675812	1.15815	1.56838	2.02182	2.41343	2.89237	3.51663	4.07275	4.6255
730.517	-0.297528	0.37817	1.0506	1.53837	1.86424	2.5535	3.16501	3.69422	4.28036	4.56047
730.781	0.105185	0.708353	0.870503	1.64343	2.18441	2.41592	3.02744	3.72675	4.11028	4.67054
731.046	0.142715	0.783415	1.14317	1.59841	2.29199	2.89622	3.20756	3.7768	4.02773	4.593
731.31	0.285327	0.603307	1.0256	1.64095	1.94927	2.5435	3.12751	3.49412	4.04274	4.48293
731.574	0.0151348	0.460702	1.22576	1.43329	2.15943	2.59605	3.28515	3.62922	4.1128	4.86823
731.838	0.200296	0.273037	1.13319	1.57591	2.25703	2.51598	3.02244	3.71181	4.05025	4.75816
732.102	0.155269	0.655881	1.26333	1.57342	2.26706	2.73119	3.03996	3.5817	4.21792	4.32027
732.366	-0.0549351	0.520755	1.24833	1.71857	2.32213	2.16062	2.8823	3.63676	4.19791	4.59554
732.63	0.0226465	0.545785	0.840399	1.59345	2.10692	2.8839	3.22267	3.59423	3.9902	4.63809
732.895	-0.117522	0.863675	1.20082	1.78369	2.20705	2.63614	3.10505	4.15742	4.27804	4.56802
733.159	0.17535	0.756069	1.16329	1.98648	2.04186	2.56356	3.1401	3.53167	4.31562	4.7032
733.423	0.0451833	0.44065	0.953011	1.88138	2.05187	2.86399	3.08754	3.59676	4.23303	4.44286
733.687	0.533426	0.435637	1.1458	1.44326	2.14452	2.85902	3.12261	3.47909	3.87752	4.52798
733.951	0.370719	0.418102	0.827798	1.33057	2.02183	2.42586	2.90476	3.63685	4.22056	4.39026
734.215	0.200465	0.287867	1.02813	1.94411	2.19714	2.58362	2.74698	3.92737	3.98016	4.49793
734.479	0.1529	0.843869	1.24353	1.54844	2.18965	2.55358	3.34806	3.61183	4.31578	5.01138
734.743	0.172956	0.633497	1.19095	1.83901	2.13456	2.73895	3.12767	3.77968	3.82736	4.69081
735.007	-0.18527	0.76629	0.96801	1.67621	2.36756	2.53104	3.38823	3.3889	3.89998	4.8687
735.271	-0.0299507	0.558364	0.945457	1.37306	1.84395	2.45588	3.36322	3.54673	3.99017	4.55305
735.536	0.313348	0.631042	1.0933	1.7364	2.2574	2.73653	3.30814	3.48158	4.28335	4.43528
735.8	0.130437	1.01451	1.48678	1.70134	1.77373	2.98217	3.49614	3.66704	3.94756	4.59566
736.064	-0.150278	0.819068	1.09583	1.96456	2.34519	2.93712	2.9548	3.80242	4.0453	4.3375
736.328	0.153033	0.545862	1.01813	1.97966	2.15722	2.55363	3.14281	3.34119	4.30602	4.70348
736.592	0.0753299	0.71887	1.21119	1.52592	2.1422	2.7467	3.47128	3.61195	4.14309	4.36253
736.856	0.208244	0.260008	1.16608	1.98231	2.10962	2.97493	3.08517	3.4916	3.93498	4.68599
737.12	0.203259	0.623631	1.00309	1.37796	2.21497	2.29784	3.04255	3.44646	4.08294	4.35747
737.384	-0.0324989	1.01245	1.41446	1.63379	2.46584	3.49682	3.18554	3.87288	4.37894	4.54056
737.648	0.153145	0.854479	1.50234	1.45569	2.40571	2.65654	3.18556	3.93817	3.96254	4.70614
737.912	0.12055	0.229748	1.2239	1.51339	2.06703	2.88741	3.05512	4.07373	4.08297	4.70617
738.177	0.11053	0.310011	1.53513	1.0968	2.06704	2.9452	3.05011	3.82036	4.11059	4.94462
738.441	0.426813	0.613693	1.45489	1.46822	2.15741	2.68674	3.44419	3.79531	4.12316	4.26196
738.705	0.103035	0.505763	0.724427	1.28495	2.24279	3.0533	2.98485	3.55687	4.72067	4.86443
738.969	0.105563	0.874869	0.947849	1.81722	2.3257	2.29259	2.88943	3.98876	3.80933	4.92978
739.233	-0.0325436	0.656448	1.58573	2.0207	1.9817	2.6768	3.11041	3.92355	5.02479	4.6084
739.497	0.474839	0.342498	1.23418	1.26222	2.22785	2.93052	3.45958	3.66742	4.32167	4.60089
739.761	0.231234	0.643945	1.52565	1.98321	1.53198	2.67686	3.41193	4.1046	4.33177	4.98528
740.025	0.103125	1.09627	0.7493	1.79736	2.18019	2.64423	3.20345	4.40122	4.52532	4.73661
740.289	0.281587	0.362515	1.48815	1.80244	2.16263	2.8403	2.88179	3.85853	4.94765	4.96285
740.553	0.226339	0.576158	0.623513	1.52598	2.30846	2.67446	3.55797	3.91893	4.19873	4.8825
740.817	0.155984	0.226689	2.0968	1.5637	2.00681	2.84295	3.66619	3.66256	4.23648	4.40989
741.081	0.161044	0.739652	1.04584	1.30972	1.87604	3.00397	3.06529	3.84115	4.19377	4.45011
741.345	0.535861	0.357373	1.5615	1.68195	1.95147	2.7777	3.45267	3.61484	4.09068	4.53813
741.609	0.644156	0.301994	1.5742	1.74992	2.87981	2.90355	3.37729	3.55197	4.73225	4.75199
741.874	0.00764328	0.452936	0.618084	1.71474	2.25845	2.52366	3.13579	4.3824	4.36752	4.5306
742.138	0.427977	0.687004	1.05847	1.73744	2.29878	2.98427	3.12575	3.88172	4.54882	4.52053
742.402	0.803184	0.727327	1.02072	2.12771	2.29633	2.82074	3.51348	4.14363	4.58419	4.64641
742.666	-0.443096	0.802922	0.580055	1.73251	2.78994	2.33986	2.50384	3.9247	4.40553	5.06445
742.93	-0.123326	0.551124	1.29275	2.10785	2.14534	2.73526	2.62462	3.5344	4.14368	5.0142
743.194	0.763431	0.8207	1.38351	1.40008	2.70465	2.89403	3.24679	3.51425	4.1563	4.56085
743.458	0.123561	1.19876	1.24753	2.20137	2.2336	2.69758	3.36025	3.94768	4.23445	4.62386
743.722	0.300025	0.649461	1.16945	1.80331	1.95388	2.33719	3.42083	3.83437	4.17906	5.20865
743.986	0.0681548	0.682273	1.69641	1.22857	2.18329	3.08593	2.73518	4.3059	4.18162	4.84326
744.25	0.237127	0.523449	1.41414	1.97241	2.83899	3.43912	2.98981	3.85219	4.16149	4.78534
744.514	0.0984551	0.140053	1.05355	2.30801	2.05473	3.13667	2.9772	4.00362	3.84118	4.65172
744.778	0.411335	0.619337	1.23522	1.49832	2.26416	2.87444	3.22445	4.01636	4.44414	4.92677
745.042	0.0606481	0.34681	1.24538	1.92483	2.47369	3.0941	3.83019	4.08212	4.29788	5.24487
745.306	0.0227974	0.667364	1.16971	2.15213	2.47886	3.06145	3.33564	3.42089	4.56301	4.49785
745.57	0.333382	0.854262	1.24803	1.64477	2.69362	2.53892	3.91901	4.25161	4.52276	4.36402
745.834	0.894181	0.364368	1.08645	0.8972	2.09521	3.21582	3.51262	4.05733	4.4547	4.70748
746.099	-0.436997	-0.115689	1.08395	1.67517	1.58237	2.54652	3.17169	3.02671	4.03038	4.7707
746.363	0.611637	0.677657	0.914656	1.78641	2.63606	2.87759	3.14647	3.44355	4.24267	5.07908
746.627	-0.060597	0.677708	0.836269	1.47557	2.06242	2.63502	3.02517	4.02241	4.09864	4.10097
746.891	0.536125	0.311118	0.646579	1.75118	2.03462	3.20652	3.26792	3.70649	4.48301	4.64196
747.155	0.430049	0.298417	1.3648	2.00671	2.04475	3.46977	3.18959	4.14665	4.37438	5.15798
747.419	0.518725	0.677864	1.78995	1.31868	2.06753	2.67563	3.47048	3.63324	3.98739	5.0848
747.683	0.106359	0.321076	1.19039	1.13388	2.98116	2.23279	3.43772	3.7168	4.41509	5.16342
747.947	0.82535	0.548863	0.9221	1.59451	2.53844	3.35926	3.83784	3.99534	4.45065	4.9054
748.211	0.605288	0.591928	1.40828	1.74902	1.53833	2.49093	3.4861	3.88153	4.42293	4.84475
748.475	-0.00500555	0.652751	1.21336	1.69083	2.31332	3.12421	3.43052	3.65874	4.49398	4.71313
748.739	0.164762	0.0522661	1.14248	2.01016	2.56173	2.93183	3.38758	3.41047	4.29395	5.16423
749.003	0.152139	0.617362	1.08169	2.04834	2.04736	2.57711	3.20773	4.06946	4.86181	5.24301
749.267	-0.362521	0.706143	1.22624	1.72904	2.22486	3.0386	3.53741	3.09855	4.4488	4.79953
749.531	1.01712	0.827953	1.48248	1.07982	2.35175	2.91449	3.3778	3.81366	4.73808	5.09891
749.795	0.208099	0.112585	1.32533	1.19639	1.65415	2.66599	3.11152	4.12076	4.12178	5.41625
750.059	0.187862	1.28754	1.06149	1.8384	1.96366	2.86147	3.33998	3.3951	4.50759	5.21351
750.323	-0.134509	0.589629	0.992962	1.54401	2.64406	2.65087	3.13952	4.1948	4.52807	4.51303
750.587	-0.215826	0.696327	0.769467	1.49577	1.82649	2.51378	3.97512	3.98424	4.66538	4.97017
750.851	-0.198117	0.881855	1.00058	1.8362	2.22784	3.0219	2.75853	3.86246	3.8196	4.77725
751.115	-0.299845	1.01922	0.782016	1.62792	2.19996	2.95855	3.65049	3.95662	4.65821	4.73159
751.379	0.152581	0.437216	1.05905	1.90253	2.44663	3.15447	3.7219	3.95424	4.66351	4.56642
751.643	0.445102	0.72712	1.10231	1.79077	1.64313	3.2488	3.27963	3.23976	3.89315	4.49523
751.907	0.475787	0.350673	0.730903	1.90536	2.1849	3.15748	3.13472	4.12247	4.37903	4.58681
752.171	0.0916577	0.485506	1.16091	1.142	2.23332	3.089	2.98206	3.77912	4.67439	4.95587
752.435	-0.152722	0.546605	2.00623	1.52885	2.30723	2.55711	3.37159	4.10256	4.82993	4.80837
752.699	-0.264842	1.20626	1.01077	1.73007	2.68428	3.24734	2.99224	3.87101	4.76401	5.01732
752.963	0.894316	0.68677	1.37511	0.968353	2.41956	2.74315	2.93873	3.20872	4.68021	4.93343
753.227	0.379796	0.434512	0.936859	1.62064	2.43245	2.68207	3.16554	3.90952	4.14011	4.64303
753.491	0.581367	0.865393	1.37539	1.89096	1.48921	3.21249	2.7449	4.02441	4.39003	4.9414
753.755	-0.186176	0.840026	0.847536	1.78142	2.21087	2.39399	3.38503	4.03227	4.60699	5.21449
754.019	0.502705	0.661539	1.7865	1.37326	1.84605	2.9196	3.21166	3.466	4.71183	5.01828
754.283	0.844957	0.40123	1.79191	2.13391	2.23144	3.3869	2.89011	4.07097	4.18881	5.09506
754.547	-0.247687	0.631023	1.16657	1.5749	2.42561	2.86886	3.23736	4.038	4.46467	5.14381
754.811	-0.109834	0.631075	1.62392	1.53406	2.54585	3.01973	3.1557	3.87982	4.61557	4.46196
755.075	-0.155882	0.526344	1.28937	1.93276	2.41317	2.50369	3.29122	4.17388	4.75893	4.83763
755.339	0.611072	0.643965	1.58096	1.82811	2.2139	2.53182	3.2402	3.52986	4.0996	5.31332
755.603	0.358099	0.597984	1.39192	2.26818	1.88915	3.13546	3.14054	4.09258	4.44237	5.14227
755.867	0.335214	0.69526	1.40487	1.61344	2.10149	2.5472	3.31204	4.27962	3.76702	4.99412
756.131	0.122881	0.577588	1.12857	1.55972	2.35495	2.68546	2.9717	3.41214	4.18162	4.90729
756.395	0.238172	1.01042	1.14655	2.0156	2.18864	2.56773	3.22779	3.95503	4.05876	4.8127
756.659	0.028185	0.385503	1.2286	1.72887	2.44235	3.46703	3.3278	3.99621	4.82738	5.56862
756.923	0.058952	0.36495	1.38504	1.32912	2.36564	2.87024	3.8303	3.76831	4.04086	5.12053
757.187	-0.0564138	0.321302	1.0134	1.06493	2.52734	2.89604	3.46398	3.82997	4.45627	5.11053
757.451	0.135957	0.634193	0.969795	1.63937	1.9555	3.07835	3.21278	3.50175	4.80534	5.25189
757.715	0.366992	0.772838	0.897922	2.2836	1.99398	2.804	3.25393	3.7276	4.89294	5.22141
757.979	0.426204	0.996335	1.50382	1.38531	1.84762	3.00954	3.71106	3.1423	4.45941	4.8674
758.243	0.208052	0.218246	1.4912	2.17898	2.46403	3.64937	3.38772	3.74578	4.51355	4.85986
758.507	0.508812	0.36974	0.879797	1.79638	1.98111	3.12564	3.41873	4.18019	4.56517	5.29174
758.771	0.0256947	0.531654	1.21397	1.91992	2.48501	3.04108	2.97928	3.64574	4.16948	5.18668
759.035	0.246908	0.50852	1.37868	1.63974	2.25888	2.83556	3.46026	3.83871	4.14898	4.55682
759.299	-0.0900857	0.297513	1.14468	1.76847	2.06342	2.828	3.67406	3.21613	4.40122	4.98658
759.563	0.108107	0.50853	1.88621	1.67591	2.00423	2.69428	3.14145	3.54039	4.64855	5.08206
759.827	0.0308838	0.848525	1.03921	1.62448	2.36998	2.83346	3.38105	3.6254	4.17234	4.38947
760.091	0.365892	0.560077	1.33557	1.40035	1.99392	3.2253	3.49719	3.35489	4.16468	4.87387
760.355	0.0360641	0.709636	1.28933	1.26624	1.9965	2.58112	2.9818	3.79826	4.54116	5.17052
760.619	-0.201219	0.900607	1.30752	1.10105	2.28022	2.99386	2.91473	3.54305	4.46919	4.75556
760.883	0.20383	0.807899	1.37476	1.91374	2.22358	2.62249	3.34048	3.74177	4.40489	5.04987
761.147	0.516324	1.06365	0.954106	1.65317	2.19012	2.73099	3.2606	3.65669	4.64002	4.50795
761.411	-0.0439512	1.04067	1.28988	1.64292	2.05847	2.62004	3.40538	3.77817	4.32002	5.12013
761.675	0.3721	0.909138	0.97732	2.04355	2.09726	2.74156	2.99984	3.5664	4.29691	4.90593
761.938	0.232658	0.976565	1.25914	1.74131	2.66096	2.91233	3.39802	3.74484	4.40565	5.23967
762.202	0.0361693	0.679312	1.33428	1.982	1.76623	2.6642	3.41373	3.85878	4.64642	5.11327
762.466	0.124182	0.41541	1.3888	1.43614	2.01199	2.45464	2.98172	3.58721	4.53286	4.88841
762.73	0.445335	0.239286	1.20515	1.08135	1.87216	2.85599	3.44263	3.84879	4.74545	4.77207
762.994	0.261613	0.705493	1.53169	1.8506	2.36693	3.03753	3.3729	4.34639	4.11367	5.23595
763.258	0.0802975	0.366035	1.50863	1.37643	2.02495	2.64121	2.95317	3.8621	4.18371	4.79308
763.522	0.0647756	0.671991	0.681587	1.45417	2.35692	2.62832	3.2073	3.88304	4.06191	4.59872
763.786	0.259414	0.402225	1.20556	2.30003	2.00681	2.6258	3.20481	3.7042	4.65873	4.80375
764.05	-0.29083	0.433329	1.32509	1.58652	1.86922	2.88548	3.03617	3.88344	4.47474	4.57285
764.314	0.293447	0.700835	1.06292	1.76839	1.82758	2.79997	3.15048	3.83429	4.47757	4.90796
764.578	0.439134	0.555406	1.38261	1.51904	2.50579	2.84431	3.10118	3.82667	4.32968	4.95495
764.842	-0.0182752	0.802458	1.36201	1.82068	1.97821	3.04731	3.04143	4.02447	4.12963	4.65096
765.106	0.200248	0.534654	1.18009	1.60231	2.25136	2.73021	3.18974	3.47321	4.95181	5.04388
765.37	0.0545842	0.440965	0.828779	1.76636	2.14737	3.10257	2.86967	3.92091	4.51761	4.84634
765.634	0.0572155	0.396659	1.0162	1.71181	2.20214	2.42575	3.30975	3.53569	4.15847	4.9481
765.898	0.114573	0.636342	1.06833	1.41746	1.93906	2.98076	3.40894	3.37414	4.55985	4.54964
766.162	0.404041	0.99883	1.2222	1.46956	2.07721	2.83241	2.95028	3.81732	4.45585	4.68785
766.426	0.0651275	0.688668	1.48319	1.79824	2.15551	2.45173	2.77025	4.25315	4.14305	4.49751
766.689	0.386212	0.866265	1.20156	1.85322	2.14515	2.72055	3.5349	3.32957	4.31017	4.62279
766.953	0.15399	0.281466	1.14944	1.4904	2.38288	2.57704	3.03115	3.79957	4.43309	4.83179
767.217	0.339604	0.51391	1.07113	1.58708	1.94932	2.6398	3.09388	3.9905	4.78609	4.79539
767.481	0.0574185	0.767534	0.726047	1.63419	1.81856	2.13788	2.95798	3.84174	4.42833	4.76418
767.745	0.25627	0.234008	0.806989	1.6892	2.33905	2.62427	3.13846	3.91519	4.55675	4.6963
768.009	0.0888893	0.474673	1.33301	1.29929	2.30521	2.59293	3.22492	3.74005	4.25866	4.86917
768.273	0.0470323	0.773236	0.838195	1.69466	1.93609	2.76585	3.25909	3.62234	4.27713	4.62319
768.537	0.0994688	0.686915	0.898375	1.63188	2.08543	2.94421	3.0627	3.73772	4.6992	4.69139
768.801	0.262097	0.639827	1.23395	1.85221	2.00943	3.30633	3.27513	3.84012	4.16993	4.66003
769.065	0.322593	0.298832	1.03731	1.66089	2.2272	2.82667	3.15722	3.84295	4.42452	5.06942
769.329	0.144264	0.448352	1.08196	1.76075	2.13545	2.99226	3.12318	3.58325	4.34338	4.39769
769.593	0.167988	0.427308	1.05837	1.96054	1.9963	3.06085	3.25985	3.61483	4.20961	4.64717
769.856	-0.362844	0.989736	1.16879	1.50873	2.09092	2.55392	3.45713	3.94344	4.17818	4.72873
770.12	0.205003	0.611319	1.06107	1.55345	2.65641	2.41194	3.81508	3.63601	4.52017	4.87877
770.384	0.231439	0.674545	1.11637	1.45085	2.18312	2.40399	3.19979	3.69662	4.48627	4.51584
770.648	0.405365	0.184887	1.20596	2.00641	2.35438	2.61722	3.28154	3.84946	4.32594	4.89502
770.912	0.273872	0.498232	1.48274	1.49294	2.25711	2.61203	3.30279	3.54668	4.45523	4.74244
771.176	0.0420362	0.268866	1.22467	1.54303	2.06481	2.94956	3.67997	3.87626	4.30523	4.7294
771.44	-0.0924798	0.893934	1.05334	1.59054	2.26797	2.65175	3.25831	3.62588	4.44522	4.63721
771.704	-0.0687837	0.318735	0.905551	1.75162	2.07016	2.62017	3.14496	3.59957	4.45869	4.69008
771.968	-0.0265689	0.284285	1.21188	1.81252	2.22868	2.85797	3.15034	3.83735	4.08126	4.84604
772.232	0.441219	0.630381	1.06137	1.56164	2.16539	2.84234	3.88518	3.61027	4.31124	4.68238
772.495	0.0500859	0.723027	1.40257	1.70977	2.09937	2.83991	3.38061	3.74522	4.2506	4.58993
772.759	0.0474683	0.463829	1.04557	1.94543	2.03327	2.71576	3.25647	3.90416	4.38836	4.92078
773.023	0.24345	0.770979	1.17005	1.34197	2.41196	2.70531	3.11364	4.03152	4.15557	4.75686
773.287	0.214456	0.495582	0.952883	1.86916	2.37247	2.41397	3.33894	3.56021	4.72535	4.49205
773.551	0.0846706	0.572472	1.18883	1.64933	2.02272	2.62339	3.46908	3.83335	4.48188	4.55567
773.815	0.0157396	0.644157	1.43835	1.7131	2.31723	2.83042	3.01038	3.7699	4.64668	4.85286
774.079	0.00247195	0.657527	1.19439	2.02918	2.47142	2.82268	3.17765	4.04884	4.48249	4.7814
774.343	0.222974	0.814375	1.41768	1.74792	1.73052	2.50941	3.29466	3.95888	4.24104	4.88519
774.607	0.255019	0.663054	1.22654	1.76403	1.7516	2.87096	3.29485	3.59764	4.06042	4.26869
774.87	0.021088	0.554096	1.06176	1.70568	2.25421	2.44558	3.20992	3.57909	4.2041	4.48667
775.134	-0.0427886	0.559457	0.976621	1.81496	2.30495	2.76765	3.1861	3.86663	4.31336	4.287
775.398	0.399363	0.559498	0.896692	1.79919	2.31847	2.97561	3.27679	3.8509	4.47605	4.66245
775.662	0.364978	0.418265	1.33644	2.08461	2.40931	3.00525	3.20501	3.90712	4.3111	4.65988
775.926	0.0878154	0.762301	0.885881	1.16476	2.29755	2.87757	3.30117	3.5473	4.98348	4.67599
776.19	-0.0856257	0.540939	1.12069	1.59961	2.37783	2.92054	3.34942	3.86764	4.84	4.72682
776.454	0.0932707	0.768005	1.08872	1.74391	2.23919	2.86741	3.32028	3.59812	4.57881	4.78573
776.718	0.125406	0.565053	0.818823	1.79219	2.10036	2.72333	3.00777	4.10603	4.45892	4.43311
776.981	-0.0537168	0.586497	1.09687	1.26012	2.3251	2.66197	3.39561	3.50464	4.4619	4.78879
777.245	-0.0644642	0.594588	1.13173	1.87289	2.14331	2.27934	3.05595	3.57692	4.52645	4.76222
777.509	0.444393	0.565193	0.890762	1.61334	2.12734	2.84434	3.41223	3.95999	4.5402	4.62312
777.773	0.455424	0.707298	1.38387	1.69383	1.7361	2.30048	3.23561	3.67888	4.23233	4.77598
778.037	0.158014	0.310475	1.06495	1.45793	1.86733	2.50956	3.06411	3.98479	4.81453	4.76276
778.301	0.13665	0.812276	0.925422	1.49011	1.96118	2.74041	3.56341	3.76772	4.12259	4.57237
778.565	-0.102315	0.581499	0.761519	1.38266	2.16529	3.03068	3.21999	3.82432	4.15759	4.82222
778.828	0.123398	0.740149	1.26131	1.58149	2.11433	2.90473	3.37336	4.21431	4.57701	4.61278
779.092	0.403234	0.586999	0.847253	1.65417	2.00681	2.92385	3.31714	4.01308	4.4752	4.77694
779.356	0.150488	0.88586	0.987119	1.90732	2.10372	2.43963	3.62424	3.65275	4.59128	4.72868
779.62	0.142512	0.387785	1.40196	1.49277	2.35431	2.99182	3.41727	3.96535	4.40583	4.44868
779.884	0.25314	0.341875	0.970925	1.57903	2.19282	2.76844	3.55506	3.94682	4.22819	4.54838
780.148	-0.0892953	0.843547	1.05993	1.57638	2.26849	2.46109	3.47453	3.97682	4.48733	4.76693
780.411	-0.0137714	0.473934	0.803496	1.60074	2.49277	2.64465	2.99432	4.05547	4.269	5.12619
780.675	0.248286	0.425284	1.24374	1.62243	2.19593	3.03112	3.67246	3.51283	4.26919	4.76732
780.939	0.20791	0.714534	1.11414	1.59818	1.70128	2.66651	3.59455	3.60747	4.37212	4.58365
781.203	0.0159501	0.611875	1.18728	1.61179	2.16916	2.62605	3.60311	3.95119	4.30204	4.59183
781.467	0.400471	0.479277	1.423	2.01263	2.28572	3.07565	3.33278	4.09776	4.31309	4.40776
781.731	0.070164	0.54159	1.29054	1.68241	2.13417	2.78613	3.23276	3.96814	4.3377	4.61363
781.995	0.0159746	0.582302	1.03312	1.64187	2.19936	2.97348	3.496	3.6051	4.35422	4.54591
782.258	0.148969	0.606791	0.902874	1.39772	2.30806	2.65088	3.49094	3.94986	4.38976	4.59751
782.522	-0.111664	0.672061	1.15811	1.8811	2.04212	2.7189	3.35823	3.97193	4.23251	4.90449
782.786	0.0594902	0.571622	1.15823	1.76723	2.15631	2.61306	3.10843	4.06744	4.47188	4.64657
783.05	0.222748	0.669608	1.18012	1.89257	2.14826	2.69749	3.48935	4.36439	4.46135	4.36377
783.314	0.135801	0.664297	1.10403	1.38106	2.27088	2.80654	3.49517	3.96215	4.30107	4.79652
783.578	-0.0275672	0.72709	1.303	1.7515	1.95504	3.04926	3.3784	4.20227	4.25498	4.62783
783.841	0.0896523	0.58821	1.0742	1.64809	1.91683	3.00334	3.39778	3.93015	4.39423	4.82696
784.105	-0.0112458	0.596467	1.01968	1.75462	1.99862	3.1129	3.28894	3.89502	4.20351	4.59527
784.369	0.00512687	0.369878	1.02243	2.04157	2.33998	2.54262	3.50218	4.0865	4.41394	4.45606
784.633	-0.382973	0.517363	1.19463	1.67577	2.42224	2.90343	3.45065	3.94758	4.49898	4.87145
784.897	0.0105974	0.484555	1.01152	1.41058	2.07793	2.81349	3.36895	4.2242	4.26413	4.65292
785.16	0.319934	0.624154	0.981416	1.57476	2.33257	2.81648	3.76617	3.80321	4.1959	4.53806
785.424	0.194163	0.607818	1.06633	1.74468	2.18215	2.92359	3.43529	4.02811	3.96317	4.75178
785.688	-0.175836	1.09596	1.10477	1.79971	2.28374	2.902	3.86885	3.65291	4.06184	4.56278
785.952	0.131355	0.363771	1.14601	1.97832	2.2428	2.79806	3.52654	3.75182	4.17164	4.51344
786.216	0.131457	0.679489	1.14064	1.49535	2.5753	2.69944	3.25234	3.87287	4.36126	4.52168
786.479	0.381679	0.723613	1.15999	1.62728	1.9216	2.87277	3.44219	3.8182	4.41102	4.70584
786.743	0.106907	0.580756	1.20689	1.60813	2.41668	2.77955	3.65436	4.06054	4.13351	4.38141
787.007	0.175818	0.660663	1.21532	1.62198	2.0839	2.95323	3.44567	3.81047	4.26575	4.65937
787.271	0.107075	0.68284	1.03089	1.7323	2.16938	2.73043	3.20081	3.84931	4.17228	4.47488
787.535	-0.0141766	1.06079	0.950941	1.62494	2.164	2.72511	3.66426	3.71172	4.16689	4.71753
787.798	0.190042	0.512031	1.19377	1.60848	2.11997	3.33525	3.75865	4.2556	4.37402	4.48587
788.062	-0.0666915	0.567288	1.03373	1.7384	2.11177	2.87466	3.24826	3.81704	4.01522	4.80627
788.326	-0.0335771	0.235598	1.33233	1.84918	2.34685	2.89709	3.43646	3.90301	4.2281	4.59365
788.59	0.23478	0.318383	1.02548	1.60876	2.48825	3.20179	3.79929	3.96976	3.94605	4.65736
788.854	-0.0641043	0.481616	1.14181	1.57285	2.03173	3.16085	3.61166	3.69878	4.24784	4.67964
789.117	0.179737	0.561978	1.31377	1.681	2.20082	3.00898	3.75075	3.8403	4.08174	4.77125
789.381	0.129955	0.428882	1.31958	1.71167	2.18157	2.81802	3.61824	4.1485	4.19276	4.42473
789.645	0.0967462	0.820287	1.11996	1.63689	2.18727	3.06262	3.5216	3.92973	4.07908	4.5135
789.909	-0.0365541	0.689964	1.2979	1.66479	2.12352	3.27707	3.62486	3.82451	4.0708	4.64133
790.173	-0.0477147	0.534386	1.1452	1.55647	2.1403	2.84111	3.56978	4.05563	4.0486	4.71931
790.436	0.202758	0.537201	1.22883	1.67343	2.19609	3.02234	3.54521	4.0589	4.1043	4.60537
790.7	0.158355	0.584596	1.08416	1.96332	2.37734	3.09523	3.36181	3.87273	4.2576	4.60824
790.964	0.113875	0.492655	1.22086	1.54267	2.28844	2.93124	3.6577	3.85632	4.21878	4.3992
791.228	-0.0199908	0.55963	1.21826	1.67946	1.82261	2.70557	3.67502	3.85106	4.25803	4.53586
791.492	0.0805463	0.439572	1.15142	1.72431	2.34201	2.70296	3.46053	3.80388	4.00684	4.41856
791.755	0.153303	0.456295	1.1851	1.69376	2.16337	2.89885	3.54201	4.06137	4.19136	4.5415
792.019	0.195408	0.534609	1.16008	1.61837	2.11034	2.94958	3.69079	3.76805	4.08238	4.28129
792.283	-0.0144784	0.41701	0.924958	1.81733	2.20566	2.89397	3.70821	3.72908	3.80517	4.63678
792.547	-0.0116927	0.632788	1.11271	1.92694	2.517	2.92517	3.30517	3.9984	3.93673	4.74342
792.81	0.100523	0.529095	1.35691	1.57941	2.27616	2.96203	3.97602	3.92029	4.10501	4.56967
793.074	0.212941	0.604947	1.06517	1.71147	1.99838	3.20677	3.68203	3.77183	4.12475	4.64275
793.338	-0.00330563	0.413907	1.07366	1.83534	2.09113	2.95444	3.68264	3.75803	4.41717	4.51357
793.602	-0.0483275	0.855532	1.1947	1.70341	2.0884	3.05614	3.79298	3.90456	4.27406	4.6036
793.865	-0.0145847	0.717875	0.938628	1.76836	2.48552	3.11579	3.66417	4.05981	4.34187	4.52484
794.129	0.0868638	0.509506	0.899112	1.68969	2.55642	2.78377	3.86489	3.73901	4.08287	4.67142
794.393	0.00230577	0.565938	1.11624	1.61933	2.14222	2.91945	3.98417	3.75052	4.39325	4.54744
794.657	0.166078	0.616827	1.07964	1.71262	2.31177	2.9142	3.67446	3.70557	3.98699	4.59831
794.92	0.0305636	0.495405	1.16733	1.48672	2.20465	3.03612	3.3868	3.68316	4.20176	4.52773
795.184	0.18052	0.764151	1.10808	1.87144	2.25858	3.11017	3.90485	3.72293	3.87378	4.66354
795.448	0.175021	0.588841	1.15631	1.55748	2.10025	3.13623	3.81791	3.65236	4.22759	4.59289
795.712	-0.0232152	0.529408	1.07143	2.05352	2.25055	2.94977	3.83568	3.60149	4.0549	4.37191
795.975	-0.0969999	0.693975	1.26441	1.56042	2.18269	2.96155	3.55561	3.45407	4.04927	4.57603
796.239	0.0193245	0.674282	1.26181	1.76492	2.10903	3.16075	3.54193	3.8402	4.19979	4.52782
796.503	0.0506022	0.785295	1.25638	1.56622	2.31377	2.95675	3.58508	3.74389	3.9527	4.57048
796.767	0.20427	0.552285	1.19119	1.6374	2.06086	2.91167	3.66529	3.8124	4.12049	4.57054
797.03	-0.0489775	0.743125	1.33375	1.62045	2.33998	3.04305	3.45234	3.55357	4.02092	4.35418
797.294	0.0393307	0.606544	1.02908	1.66617	2.22058	3.06923	3.64374	3.67049	3.99527	4.47659
797.558	-0.0604932	0.338461	1.06335	1.74336	2.1837	2.96707	3.52453	3.81901	4.21494	4.54504
797.822	0.0194058	0.575338	1.17764	1.79499	2.37521	2.77904	3.56216	3.59372	3.90099	4.5108
798.085	0.0537219	0.726914	1.18924	1.65521	2.20405	3.31672	3.65131	3.63097	3.99236	4.36788
798.349	-0.103602	0.62699	1.07497	1.80128	2.72499	3.16873	3.64335	3.64827	4.06387	4.47647
798.613	0.0652724	0.670076	1.4531	1.53808	2.18725	3.14647	3.58097	3.66274	4.09542	4.6311
798.877	0.0796653	0.66451	1.20986	1.70439	2.27629	3.07831	3.80801	3.43642	3.82314	4.44488
799.14	-0.118268	0.374836	1.2732	1.66729	2.20482	3.40028	3.81167	3.7635	4.06401	4.63421
799.404	0.036724	0.650472	1.37974	1.83693	2.29693	2.88699	3.68607	3.50524	4.12151	4.56827
799.668	0.160393	0.58449	1.10121	1.81425	2.23971	3.3618	3.49985	3.63751	4.25387	4.5597
799.931	-0.130145	0.63926	1.2481	2.04481	2.02408	2.99138	3.31902	3.72111	4.15625	4.52809
800.195	0.134771	0.506874	1.18208	1.7198	2.10476	2.94002	3.53252	3.78184	4.1103	4.531
800.459	0.0801066	0.852943	0.824664	1.84402	2.37017	3.1481	3.54747	3.56295	3.96908	4.54255
800.723	-0.0757011	0.821543	1.2575	1.71735	2.12805	3.05637	3.64039	3.63807	4.07296	4.44155
800.986	-0.072892	0.504011	1.18551	1.83315	2.31888	3.07427	3.65258	3.50818	4.06435	4.6033
801.25	0.0398367	0.700706	1.13942	1.70043	2.36548	3.47402	3.47101	3.90446	3.92845	4.47613
801.514	-0.151225	0.492441	1.09902	2.29129	2.22396	3.20863	3.45411	3.48793	4.18605	4.54269
801.777	0.0862796	0.582283	1.42663	1.90951	2.29954	3.67018	3.26617	3.57198	3.93407	4.56881
802.041	0.0950656	0.544652	1.19206	1.91863	2.43619	3.07081	3.45502	3.81286	4.02393	4.6414
802.305	0.0341689	0.652154	1.20678	1.71285	2.09394	3.31245	3.41772	3.66506	4.05298	4.56603
802.569	0.109785	0.536025	1.27676	1.77993	2.59406	3.25514	3.47338	3.50534	4.10244	4.49341
802.832	0.243757	0.602996	1.18683	1.84133	2.24544	3.11332	3.76197	3.81964	4.01813	4.52541
803.096	0.112912	0.643887	1.43754	1.78925	2.17286	3.38196	3.46561	3.54906	4.04727	4.44677
803.36	-0.00653756	0.676114	1.2222	1.9266	2.46464	2.81715	3.31445	3.65992	4.00648	4.40588
803.623	0.332067	0.562452	1.16697	1.83654	2.28996	3.24368	3.36731	3.447	3.97728	4.38243
803.887	-0.0299387	0.585895	0.971357	1.76092	2.47727	3.20354	3.41444	3.54045	3.89834	4.51671
804.151	0.0314534	0.477755	1.30187	1.85479	2.43681	3.07557	3.19256	3.54927	4.21414	4.57815
804.414	0.213029	0.735416	1.19091	1.62676	2.44897	3.10546	3.30696	3.61668	4.08843	4.51673
804.678	0.10479	0.589101	1.05041	1.62689	2.60772	3.06213	3.40401	3.54352	4.03574	4.52554
804.942	0.157713	0.477691	1.43779	2.21096	2.25329	3.54102	3.30759	3.55824	4.00936	4.5637
805.206	-0.0565591	0.392484	1.12689	2.02371	2.24768	3.35707	3.26385	3.56712	3.97998	4.58432
805.469	0.0668777	0.639376	1.13584	1.76255	2.4126	3.24624	3.32294	3.44957	4.06815	4.5697
805.733	0.190575	0.521781	1.09772	2.0778	2.42775	2.96445	3.62353	3.81748	4.00934	4.40198
805.997	0.208453	0.498232	1.18622	1.82794	2.48418	3.29793	3.42086	3.6086	4.07711	4.45785
806.26	0.0523249	0.610327	1.33981	1.48315	2.58498	3.19849	3.24431	3.59102	3.99458	4.564
806.524	-0.0627927	0.459842	1.22501	1.554	2.42909	2.95414	3.23571	3.7181	4.02113	4.57882
806.788	0.0672068	0.737683	1.30211	1.75212	2.59805	3.0581	3.2537	3.606	4.08617	4.41039
807.051	0.153094	0.652118	1.2462	2.01873	2.27907	3.07942	3.3901	3.67714	4.08921	4.56418
807.315	-0.0185734	0.504157	1.17833	1.7971	2.51933	2.87267	3.07945	3.60031	3.97671	4.53461
807.579	0.159345	0.527889	1.39206	1.80335	2.45464	3.14296	3.31086	3.60932	4.05378	4.50498
807.842	0.215922	0.631834	1.24403	1.7057	2.3809	3.19117	3.2815	3.51146	3.97663	4.43669
808.106	-0.0335113	0.471482	1.08677	1.92587	2.33672	3.24245	3.2937	3.42232	4.06872	4.4277
808.37	0.121168	0.664854	1.17613	2.04535	2.52751	3.06772	3.28211	3.57101	4.09258	4.56448
808.633	0.124273	0.593548	1.29546	1.94169	2.50424	3.45557	3.46709	3.44003	3.98246	4.779
808.897	0.0379279	0.55787	1.38525	1.95112	2.56145	3.03916	3.19625	3.46978	4.11363	4.39165
809.161	-0.0247251	0.63555	1.3588	1.41726	2.59788	3.04573	3.31587	3.66976	4.03015	4.57362
809.424	0.0678848	0.707425	1.12311	1.87142	2.6583	3.08518	3.20564	3.57432	4.01522	4.51392
809.688	0.139757	0.689705	1.37754	2.05433	2.47951	3.02002	3.25672	3.54748	4.02719	4.58573
809.952	-0.00984861	0.7618	1.19226	1.8962	2.65974	2.87085	3.05933	3.57449	3.86247	4.57683
810.215	0.0860841	0.549205	1.27643	2.11852	2.47456	3.14712	2.96944	3.61656	4.02422	4.56792
810.479	0.0351445	0.576277	1.2047	1.83704	2.72723	3.04579	3.25157	3.58367	4.04524	4.53496
810.743	0.0321729	0.543308	1.5445	2.02975	2.86928	3.2748	3.07455	3.6048	3.91005	4.4809
811.006	0.173601	0.775011	1.19312	1.72347	2.49418	3.11923	3.35141	3.57484	3.89188	4.44176
811.27	0.206921	0.847607	1.01263	1.80203	2.47666	3.04162	3.10181	3.55686	4.0092	4.40856
811.534	0.0443252	0.700254	1.32924	2.00138	2.77871	3.05129	3.17731	3.52376	4.07251	4.45367
811.797	0.107761	0.778966	1.48658	1.7031	2.523	2.83759	3.24392	3.52379	4.02428	4.46569
812.061	0.0957891	0.434768	1.39345	1.9874	2.7865	3.12206	3.35601	3.66283	4.06056	4.5019
812.324	-0.0523576	0.582945	1.18211	1.81247	2.79041	3.29522	3.01755	3.56016	4.0001	4.55636
812.588	0.0172427	0.670882	1.28833	1.80677	2.63077	3.11743	3.43556	3.47239	3.97282	4.58064
812.852	0.108229	0.571009	1.22801	1.82532	2.5951	2.94226	3.0752	3.62701	4.05161	4.49885
813.115	-0.0646982	0.716814	1.34667	1.78015	2.24361	2.95492	3.43655	3.6302	4.10023	4.46848
813.379	-0.122526	0.701869	1.11607	1.81694	2.87607	2.64239	3.20302	3.5878	3.94228	4.5505
813.643	0.0720699	0.753832	1.43267	1.79296	2.69145	2.98641	2.96895	3.52705	4.14607	4.60228
813.906	0.0234051	0.595715	1.44839	1.88774	2.83847	3.19108	3.18825	3.56059	4.08834	4.52013
814.17	-0.0924699	0.696475	1.31777	1.80889	2.86078	2.8564	3.03902	3.51797	4.09147	4.5598
814.433	0.197493	0.895178	1.21127	2.20619	2.8862	2.73774	3.30471	3.45387	4.04271	4.59955
814.697	0.0234688	0.880355	1.37964	1.88603	2.86582	2.68606	3.19501	3.54859	3.9816	4.54769
814.961	0.0540958	0.495171	1.26379	1.84669	2.79949	2.92194	3.20442	3.52417	4.08868	4.55692
815.224	0.1185	0.682079	1.72984	1.99417	2.35612	2.92551	2.99323	3.61612	4.0091	4.62745
815.488	0.137039	0.731379	1.32269	2.12973	2.67557	2.97203	3.06378	3.70216	4.02443	4.50795
815.752	0.0849817	0.664084	1.23093	1.6882	2.67022	2.85895	3.05464	3.53655	4.06129	4.52945
816.015	0.0881506	0.492082	1.32652	2.02359	2.71405	2.90551	3.21459	3.62884	4.07672	4.44645
816.279	0.0697773	0.67679	1.27149	2.00574	2.97964	2.89984	3.08247	3.60745	4.03985	4.44945
816.542	0.020538	0.747892	1.56771	2.28682	2.82976	2.64449	3.32914	3.48121	4.05838	4.48637
816.806	0.196452	0.698815	1.40792	2.04396	2.71965	2.81748	3.19683	3.5676	3.98128	4.52955
817.07	0.193591	0.878249	1.28482	1.9581	2.79465	2.78698	3.11983	3.59549	4.13263	4.52648
817.333	0.0731785	0.606495	1.70893	1.96174	2.68423	2.87394	3.09213	3.54302	3.91933	4.45846
817.597	0.0608722	0.702631	1.2855	1.97778	2.8275	2.89607	3.01791	3.55546	4.0369	4.6566
817.86	-0.0165778	0.547842	1.45328	1.99075	2.74477	2.90585	3.22257	3.51522	4.08344	4.56996
818.124	0.0113357	0.575842	1.37311	2.05964	2.72393	2.8691	3.1235	3.46247	4.12077	4.52968
818.388	-0.0383873	0.774857	1.25545	1.99194	2.75588	2.69239	3.2231	3.60851	4.05874	4.40849
818.651	0.00512687	0.697394	1.41757	2.10456	2.763	2.71752	3.22026	3.52774	3.95921	4.46749
818.915	0.083019	0.890808	1.11586	2.03363	2.53648	2.65237	3.08966	3.50908	4.02769	4.5983
819.178	0.167339	0.744669	1.60575	1.93445	2.76172	2.77422	3.02738	3.42175	3.84365	4.48923
819.442	0.0238665	0.819928	1.20047	2.28166	2.45968	2.67461	3.09924	3.45289	3.94651	4.57978
819.706	0.0363977	0.88599	1.56658	1.74789	2.7448	2.85933	3.28386	3.4716	4.02773	4.48606
819.969	-0.032444	0.711133	1.19156	2.1145	2.82398	2.81282	3.04939	3.47783	4.12167	4.47664
820.233	-0.0669724	0.943366	1.60872	2.37858	2.53972	2.65334	3.07766	3.45273	3.98388	4.47973
820.496	0.0678989	0.783844	1.48078	2.17878	2.48074	2.73514	3.10286	3.52487	3.94617	4.46401
820.76	0.133968	1.06073	1.77363	2.26133	2.61959	2.69144	3.0527	3.42434	4.16921	4.39796
821.024	0.130981	0.740502	1.20824	2.17732	2.64552	2.77978	3.1566	3.49347	4.14423	4.60548
821.287	0.150039	0.806957	1.65583	2.01749	2.63056	2.88095	3.04968	3.63523	4.06878	4.54575
821.551	0.147065	0.892503	1.65349	2.04967	2.54617	2.62909	3.23583	3.36099	4.09092	4.44486
821.814	0.125134	0.71614	1.4964	2.51459	2.80581	2.91033	3.08138	3.52188	3.9868	4.51111
822.078	0.128446	0.757519	1.2156	2.10796	2.51274	2.81599	3.07831	3.50611	4.02471	4.51427
822.341	0.305896	0.944636	1.47864	1.98841	2.29808	2.56628	3.28103	3.62326	4.04688	4.50162
822.605	0.0368265	0.62503	1.3144	2.48354	2.43475	2.84216	3.25602	3.55368	3.90428	4.57769
822.869	0.0463882	0.748974	1.58141	2.22451	2.48925	2.64264	3.01195	3.5474	4.1644	4.59364
823.132	0.0241945	0.879585	1.19125	2.12372	2.25469	2.878	3.09458	3.50615	3.87857	4.52066
823.396	0.00194491	1.00098	1.42378	2.04814	2.78321	2.73529	3.03106	3.56026	3.96113	4.71796
823.659	0.0146848	0.855061	1.51989	2.39611	2.3732	2.67507	3.00561	3.56353	4.01204	4.56848
823.923	0.206099	0.705583	1.52374	2.20903	2.39599	2.41371	2.89715	3.48386	3.93866	4.46967
824.186	0.094561	0.689876	1.88534	2.37922	2.61049	2.55415	3.09186	3.46787	3.94495	4.51114
824.45	0.12026	0.757282	1.53147	2.03494	2.49932	2.52545	3.0472	3.63094	4.04721	4.50155
824.714	0.226082	1.01059	1.47771	2.02281	2.49996	2.69521	3.16894	3.57347	3.9832	4.51115
824.977	0.146206	0.844516	1.73483	2.1357	2.40439	2.6121	3.11464	3.46776	3.99919	4.431
825.241	0.130335	0.825698	1.30878	2.45756	2.67458	2.67004	3.12763	3.5512	4.08585	4.57858
825.504	0.0276289	0.6236	1.45705	2.10197	2.45042	2.53847	3.041	3.48698	4.01201	4.54974
825.768	0.285156	0.639856	1.29992	2.83662	2.21603	2.7059	3.17945	3.68652	4.04419	4.64957
826.031	-0.0464392	0.801182	1.46145	1.85859	2.54503	2.56437	3.02821	3.48373	3.96688	4.52728
826.295	0.150344	0.811256	1.56531	2.03977	2.58445	2.67418	2.99597	3.61925	3.99909	4.51763
826.558	-0.0788853	0.533775	1.57251	2.15679	2.30085	2.6001	3.12844	3.54832	4.01522	4.53057
826.822	0.150722	0.905898	1.64443	2.11558	2.32065	2.69083	2.99595	3.48691	4.00875	4.47883
827.085	0.186548	1.09757	1.51892	2.1423	2.57375	2.50966	2.91819	3.59057	4.0865	4.64725
827.349	-0.0759705	0.994547	1.57799	1.76685	2.65883	2.7919	3.04135	3.5096	4.05415	4.56309
827.612	0.320196	0.891256	1.42933	1.87438	2.24068	2.48047	2.99268	3.38294	3.92752	4.42999
827.876	0.0701749	0.846239	1.89499	2.23589	2.27676	2.61055	3.05446	3.59744	4.06076	4.47542
828.14	0.161448	0.895547	1.65192	2.21406	2.33573	2.51952	3.18805	3.49988	3.93381	4.54703
828.403	0.0018659	0.915636	1.99517	2.29326	2.36226	2.54564	3.09373	3.4314	3.99892	4.57643
828.667	0.197779	0.834556	1.80057	2.22901	2.7317	2.68285	3.08079	3.5456	4.04135	4.5504
828.93	0.152259	0.861157	1.95203	1.86377	2.17356	2.50981	3.12667	3.42796	4.15909	4.5243
829.194	0.299782	0.68812	1.52441	2.01813	2.32438	2.76193	3.02861	3.49007	3.97921	4.54723
829.457	0.159206	0.517901	1.82671	2.11061	2.29858	2.61148	3.09094	3.50318	3.97588	4.55057
829.721	0.26774	0.632821	1.82781	2.07531	2.25301	2.69371	3.0254	3.50483	3.9824	4.54406
829.984	0.376562	0.748046	1.82891	2.03992	2.20732	2.77615	2.95969	3.50648	3.98893	4.53753
830.248	0.268442	1.28489	1.54367	2.27434	2.35241	2.59221	3.03863	3.48016	4.15676	4.53428
830.511	0.196286	0.630065	1.83443	2.08092	1.80576	2.71758	3.00572	3.61857	4.02182	4.50795
830.775	0.064532	0.910767	1.69364	2.28631	2.25103	2.61228	3.02222	3.41741	4.01852	4.53435
831.038	0.143925	0.908016	1.75736	1.99655	2.18526	2.76776	3.03878	3.45696	4.02844	4.51125
831.302	0.279789	0.888715	2.00326	1.70271	2.22191	2.53648	3.1017	3.51978	4.00861	4.53773
831.565	0.0780272	0.919065	1.50425	1.8057	2.20231	2.61607	3.02231	3.49993	4.04505	4.48144
831.829	0.117944	1.24813	1.74384	1.9123	2.13954	2.71578	3.00906	3.54971	4.04177	4.54777
832.092	0.104806	0.803915	1.38268	1.62379	2.16297	2.50343	3.02236	3.52652	4.14481	4.50795
832.356	0.381097	0.814313	1.76916	1.85685	2.32622	2.58995	3.04568	3.58978	3.9753	4.51793
832.619	0.0617658	0.974665	1.85016	1.83402	2.25002	2.38685	3.03907	3.33003	3.99857	4.44798
832.883	0.19863	0.981989	1.88135	2.40164	2.14693	2.4234	3.03579	3.55334	4.10197	4.64473
833.146	0.13876	0.872403	1.69881	1.57769	2.04022	2.67053	2.93561	3.46989	4.02191	4.54136
833.41	0.0185085	1.08702	1.46894	1.69488	2.17073	2.69754	2.97566	3.6204	4.05202	4.45777
833.673	0.135777	0.873431	1.51648	2.11725	2.13076	2.45662	3.06272	3.56027	4.00852	4.54815
833.937	0.112475	1.23289	1.89291	1.99398	2.38924	2.63436	2.92191	3.61739	4.05548	4.45092
834.2	0.196604	1.20703	1.55149	1.76287	2.19493	2.54721	3.03602	3.53021	3.96819	4.51131
834.464	0.0959521	0.784163	1.40761	1.85069	2.18846	2.68857	3.03606	3.53699	4.00513	4.42049
834.727	0.0388124	0.798032	1.49912	1.72317	2.1146	2.49347	3.05295	3.49325	4.00849	4.52142
834.991	0.129937	1.07843	1.53018	1.87528	2.02705	2.54744	2.98893	3.55059	4.03546	4.46072
835.254	0.214558	0.98803	1.70656	1.79473	2.21962	2.40902	3.05647	3.57431	4.13007	4.4843
[truncated: 265 more rows]

## Sheet: Panel (h) Near-Field PL
Wavelength (nm)	Intensity i	Intensity ii	Intensity iii	Intensity iv	Intensity v
[truncated: 800 more rows]
